# Supplementary material for: Energy and institution size
Source: PLoS One. 2017 Feb 8;12(2):e0171823. doi: 10.1371/journal.pone.0171823 (PMC5298329; doi:10.1371/journal.pone.0171823)
Supplement: S1 File — This zip file contains raw and final data for all analysis conducted in this paper. It also includes R code used for modelling. (ZIP) [file pone.0171823.s002.zip]

Archive with 56 entries (43 files):
- Supplementary Material  Revised/
- Supplementary Material  Revised/Code/
- Supplementary Material  Revised/Code/Firm Size Monte Carlo Parameters.R
- Supplementary Material  Revised/Code/Firm size vs New Firms Model.R
- Supplementary Material  Revised/Code/Management Model.R
- Supplementary Material  Revised/Code/Transform Growth Rates.R
- Supplementary Material  Revised/Final Results/
- Supplementary Material  Revised/Final Results/Global Institution.xls
- Supplementary Material  Revised/Final Results/Management.xls
- Supplementary Material  Revised/Final Results/New Firms.xls
- Supplementary Material  Revised/Final Results/Power Plant Capacity vs Labor Time.xls
- Supplementary Material  Revised/Final Results/Span of Control.xls
- Supplementary Material  Revised/Final Results/Technological Scale.xls
- Supplementary Material  Revised/Final Results/US Historical Power Plant Size.xls
- Supplementary Material  Revised/Final Results/US Industry.xls
- Supplementary Material  Revised/Final Results/US Manufacturing Subsectors.xls
- Supplementary Material  Revised/Final Results/US National.xls
- Supplementary Material  Revised/Raw Data/
- Supplementary Material  Revised/Raw Data/Global/
- Supplementary Material  Revised/Raw Data/Global/GEM/
- Supplementary Material  Revised/Raw Data/Global/GEM/Firm Size.csv
- Supplementary Material  Revised/Raw Data/Global/GEM/New Firms.csv
- Supplementary Material  Revised/Raw Data/Global/Laborsta/
- Supplementary Material  Revised/Raw Data/Global/Laborsta/Government.csv
- Supplementary Material  Revised/Raw Data/Global/Laborsta/Managers_ISCO_1968.csv
- Supplementary Material  Revised/Raw Data/Global/Laborsta/Managers_ISCO_88.csv
- Supplementary Material  Revised/Raw Data/Global/Top Firms/
- Supplementary Material  Revised/Raw Data/Global/Top Firms/Global Top 25.csv
- Supplementary Material  Revised/Raw Data/Global/World Bank/
- Supplementary Material  Revised/Raw Data/Global/World Bank/Energy.csv
- Supplementary Material  Revised/Raw Data/Global/World Bank/Labor.csv
- Supplementary Material  Revised/Raw Data/Global/World Bank/Self_Employment.csv
- Supplementary Material  Revised/Raw Data/Span of Control/
- Supplementary Material  Revised/Raw Data/Span of Control/Aggregate Studies/
- Supplementary Material  Revised/Raw Data/Span of Control/Aggregate Studies/Ariga Data.csv
- Supplementary Material  Revised/Raw Data/Span of Control/Aggregate Studies/Bell Data.csv
- Supplementary Material  Revised/Raw Data/Span of Control/Aggregate Studies/Eriksson Data.csv
- Supplementary Material  Revised/Raw Data/Span of Control/Aggregate Studies/Heyman Data.csv
- Supplementary Material  Revised/Raw Data/Span of Control/Aggregate Studies/Mueller Data.csv
- Supplementary Material  Revised/Raw Data/Span of Control/Aggregate Studies/Rajan Data.csv
- Supplementary Material  Revised/Raw Data/Span of Control/Case Studies/
- Supplementary Material  Revised/Raw Data/Span of Control/Case Studies/Audas Level Results.csv
- Supplementary Material  Revised/Raw Data/Span of Control/Case Studies/BGH data for public use - codebook.xlsx
- Supplementary Material  Revised/Raw Data/Span of Control/Case Studies/BGH data for public use.csv
- Supplementary Material  Revised/Raw Data/Span of Control/Case Studies/Dohmen Data.csv
- Supplementary Material  Revised/Raw Data/Span of Control/Case Studies/Lima Data.csv
- Supplementary Material  Revised/Raw Data/Span of Control/Case Studies/Morais Data.csv
- Supplementary Material  Revised/Raw Data/Span of Control/Case Studies/Treble Data.csv
- Supplementary Material  Revised/Raw Data/United States/
- Supplementary Material  Revised/Raw Data/United States/EIA 860 All Years.csv
- Supplementary Material  Revised/Raw Data/United States/Manufacturing Energy.csv
- Supplementary Material  Revised/Raw Data/United States/US Industry Raw.xls
- Supplementary Material  Revised/Raw Data/United States/US Industry Top 25.csv
- Supplementary Material  Revised/Raw Data/United States/US NAICS Firms.csv
- Supplementary Material  Revised/Raw Data/United States/US Raw.xls
- Supplementary Material  Revised/Raw Data/United States/US Top 200.csv
