# Supplementary material for: Energy and institution size
Source: PLoS One. 2017 Feb 8;12(2):e0171823. doi: 10.1371/journal.pone.0171823 (PMC5298329; doi:10.1371/journal.pone.0171823)
Supplement: S1 File — This zip file contains raw and final data for all analysis conducted in this paper. It also includes R code used for modelling. (ZIP) [file pone.0171823.s002.zip › Supplementary Material Revised/Final Results/Global Institution.xls]

## Sheet: Self-Employment
Country	Code	Year	Energy pc (GJ)	Self Employment (% of total)
Albania	ALB	2007	28.4658	65.3
Albania	ALB	2008	29.1836	59.6
Albania	ALB	2009	30.2546	58.6
Albania	ALB	2010	30.3374	56.3
Albania	ALB	2011	32.2541	61
Albania	ALB	2012	29.9478	64.3
Algeria	DZA	2001	35.8819	37.8
Algeria	DZA	2003	39.6762	35
Algeria	DZA	2004	39.5182	39.9
Algeria	DZA	2005	40.6955	34.4
Algeria	DZA	2008	45.0136	65
Algeria	DZA	2009	48.2817	66.9
Algeria	DZA	2010	46.6081	67.1
Algeria	DZA	2011	47.7255	33
Angola	AGO	2009	25.9861	79.2
Argentina	ARG	1990	58.9405	31
Argentina	ARG	1991	59.9002	29.7
Argentina	ARG	1992	62.15	29.8
Argentina	ARG	1993	61.511	31.2
Argentina	ARG	1994	64.6031	29.8
Argentina	ARG	1995	64.7122	29.4
Argentina	ARG	1996	66.2763	29.2
Argentina	ARG	1997	67.5907	28.2
Argentina	ARG	1998	69.124	27.8
Argentina	ARG	1999	69.5258	27.6
Argentina	ARG	2000	69.5738	27.6
Argentina	ARG	2001	65.443	28.2
Argentina	ARG	2002	62.9056	28.3
Argentina	ARG	2003	66.5541	26.3
Argentina	ARG	2004	71.932	25.9
Argentina	ARG	2005	71.6344	25.5
Argentina	ARG	2006	77.1239	24.2
Argentina	ARG	2007	77.0684	23.6
Argentina	ARG	2008	80.5688	23.7
Argentina	ARG	2009	77.5589	24
Argentina	ARG	2010	79.9721	23.6
Argentina	ARG	2011	80.3381	23.1
Argentina	ARG	2012	79.8065	23
Armenia	ARM	2007	39.9746	41.8
Armenia	ARM	2008	42.279	29.8
Armenia	ARM	2009	36.8434	25.7
Armenia	ARM	2010	35.0851	28
Armenia	ARM	2011	38.3138	30.4
Australia	AUS	1987	199.819	15.8
Australia	AUS	1988	196.908	15.8
Australia	AUS	1989	209.396	15.2
Australia	AUS	1990	211.925	15.1
Australia	AUS	1991	206.326	15.7
Australia	AUS	1992	207.642	16.1
Australia	AUS	1993	215.527	16.5
Australia	AUS	1994	213.109	15.9
Australia	AUS	1995	214.761	15.4
Australia	AUS	1996	225.829	15.1
Australia	AUS	1997	229.012	15.1
Australia	AUS	1998	232.531	14.6
Australia	AUS	1999	234.905	14.5
Australia	AUS	2000	236.317	14.1
Australia	AUS	2001	228.065	13.8
Australia	AUS	2002	233.201	13.9
Australia	AUS	2003	233.164	13.4
Australia	AUS	2004	234.392	13.2
Australia	AUS	2005	232.968	12.9
Australia	AUS	2006	232.442	12.5
Australia	AUS	2007	238.363	12
Australia	AUS	2008	241.318	11.8
Australia	AUS	2009	235.658	11.6
Australia	AUS	2010	232.787	11.6
Australia	AUS	2011	230.294	11.2
Austria	AUT	1980	128.416	17.1
Austria	AUT	1981	121.298	16.7
Austria	AUT	1982	118.501	16
Austria	AUT	1983	119.053	16
Austria	AUT	1984	123.671	15.3
Austria	AUT	1985	127.77	14.9
Austria	AUT	1986	128.189	14.8
Austria	AUT	1987	132.927	14.9
Austria	AUT	1988	134.175	14.7
Austria	AUT	1989	131.429	14.2
Austria	AUT	1990	135.405	14.2
Austria	AUT	1991	142.714	13.9
Austria	AUT	1992	135.62	13.4
Austria	AUT	1993	136.035	13.1
Austria	AUT	1994	135.15	13.8
Austria	AUT	1995	140.942	14.3
Austria	AUT	1996	149.556	14.4
Austria	AUT	1997	148.325	13.9
Austria	AUT	1998	150.678	13.8
Austria	AUT	1999	150.02	13.7
Austria	AUT	2000	149.155	13.5
Austria	AUT	2001	157.002	13.4
Austria	AUT	2002	157.652	13.5
Austria	AUT	2003	165.99	13
Austria	AUT	2004	167.427	13
Austria	AUT	2005	171.837	13.3
Austria	AUT	2006	171.33	13.5
Austria	AUT	2007	168.72	14.3
Austria	AUT	2008	169.188	13.7
Austria	AUT	2009	159.546	13.4
Austria	AUT	2010	170.839	13.8
Austria	AUT	2011	165.417	13.7
Austria	AUT	2012	164.448	13.3
Austria	AUT	2013	164.449	13.3
Azerbaijan	AZE	2003	61.8249	67.3
Azerbaijan	AZE	2004	64.4476	66.8
Azerbaijan	AZE	2005	66.9904	66.2
Azerbaijan	AZE	2006	65.2991	59
Azerbaijan	AZE	2007	59.1019	58.2
Azerbaijan	AZE	2008	63.6555	57.6
Bahamas, The	BHS	2004	86.1963	15
Bahrain	BHR	2002	490.182	4.2
Bahrain	BHR	2003	494.149	4.1
Bahrain	BHR	2004	465.039	4.3
Bahrain	BHR	2005	500.539	4
Bahrain	BHR	2006	493.557	4.1
Bahrain	BHR	2007	472.479	3.9
Bahrain	BHR	2008	477.582	3.8
Bahrain	BHR	2009	427.78	3.7
Bahrain	BHR	2010	413.316	3.8
Bangladesh	BGD	1996	5.53395	69.7
Bangladesh	BGD	2000	5.82024	69
Bangladesh	BGD	2003	6.49841	83.5
Bangladesh	BGD	2005	6.66606	85.3
Barbados	BRB	1990	51.778	12.5
Barbados	BRB	2004	57.4946	15.2
Belarus	BLR	2009	116.82	3.1
Belgium	BEL	1980	198.607	16.6
Belgium	BEL	1981	184.871	17
Belgium	BEL	1982	176.2	17.3
Belgium	BEL	1983	174.022	18.3
Belgium	BEL	1984	181.502	20
Belgium	BEL	1985	187.329	20
Belgium	BEL	1986	194.022	19.1
Belgium	BEL	1987	197.948	18.4
Belgium	BEL	1988	199.76	18
Belgium	BEL	1989	200.931	19.2
Belgium	BEL	1990	202.838	18.9
Belgium	BEL	1991	211.695	17.3
Belgium	BEL	1992	213.242	17.9
Belgium	BEL	1993	207.436	17.9
Belgium	BEL	1994	218.788	17.7
Belgium	BEL	1995	222.081	17.9
Belgium	BEL	1996	233.92	18
Belgium	BEL	1997	233.614	17.2
Belgium	BEL	1998	236.971	17.4
Belgium	BEL	1999	238.197	17.3
Belgium	BEL	2000	239.227	16
Belgium	BEL	2001	237.906	15.2
Belgium	BEL	2002	228.669	15.4
Belgium	BEL	2003	239.269	15.2
Belgium	BEL	2004	236.843	14.7
Belgium	BEL	2005	234.732	15.2
Belgium	BEL	2006	230.998	15.1
Belgium	BEL	2007	225.03	14.8
Belgium	BEL	2008	229.724	14.2
Belgium	BEL	2009	218.103	14.8
Belgium	BEL	2010	232.141	14.4
Belgium	BEL	2011	224.808	14.3
Belgium	BEL	2012	210.512	14.3
Belgium	BEL	2013	210.199	15.1
Belize	BLZ	2005	23.7966	30.6
Benin	BEN	2003	13.0297	89.9
Bhutan	BTN	2006	13.2468	68.2
Bolivia	BOL	1989	15.3049	46
Bolivia	BOL	1990	15.9475	43.1
Bolivia	BOL	1991	16.1196	43.5
Bolivia	BOL	1992	16.7408	44.6
Bolivia	BOL	1993	17.5506	43.8
Bolivia	BOL	1994	18.9412	45.8
Bolivia	BOL	1995	20.8403	48.3
Bolivia	BOL	1996	21.7799	50.6
Bolivia	BOL	1997	23.2969	52.9
Bolivia	BOL	1999	22.2377	69.2
Bolivia	BOL	2000	29.1229	68.4
Bolivia	BOL	2001	24.0487	67.5
Bolivia	BOL	2002	27.4685	68.5
Bolivia	BOL	2003	28.0593	64
Bolivia	BOL	2004	27.7092	64
Bolivia	BOL	2005	29.1731	65.2
Bolivia	BOL	2006	34.9297	65.4
Bolivia	BOL	2007	29.4664	62.7
Bolivia	BOL	2008	30.8493	62.9
Bolivia	BOL	2009	31.7605	59.8
Bosnia and Herzegovina	BIH	2006	57.8123	27.5
Bosnia and Herzegovina	BIH	2007	57.8276	26.9
Bosnia and Herzegovina	BIH	2008	64.8843	27.5
Bosnia and Herzegovina	BIH	2009	67.1228	27.2
Bosnia and Herzegovina	BIH	2010	70.3489	26.6
Bosnia and Herzegovina	BIH	2011	77.413	25.2
Bosnia and Herzegovina	BIH	2012	72.9419	27.4
Botswana	BWA	1984	29.8061	54.1
Botswana	BWA	1994	38.4447	33.8
Botswana	BWA	2006	42.3998	39.5
Botswana	BWA	2010	44.629	15.6
Brazil	BRA	1990	39.0339	34.2
Brazil	BRA	1992	38.8975	39.4
Brazil	BRA	1993	39.2561	39.2
Brazil	BRA	1995	41.4429	39.9
Brazil	BRA	1996	42.9743	38.3
Brazil	BRA	2000	44.6461	30.3
Brazil	BRA	2001	44.7547	37.9
Brazil	BRA	2002	45.2727	38
Brazil	BRA	2003	45.3698	37.9
Brazil	BRA	2004	47.2525	37.1
Brazil	BRA	2005	47.8353	32.6
Brazil	BRA	2006	48.9222	31.7
Brazil	BRA	2007	51.1384	30.8
Brazil	BRA	2008	53.4374	29.7
Brazil	BRA	2009	51.1831	29.4
Brunei Darussalam	BRN	1991	309.271	5.1
Bulgaria	BGR	2000	95.7728	16.3
Bulgaria	BGR	2001	101.361	15.1
Bulgaria	BGR	2002	100.365	15.1
Bulgaria	BGR	2003	103.819	15.9
Bulgaria	BGR	2004	101.34	15.8
Bulgaria	BGR	2005	107.642	14
Bulgaria	BGR	2006	111.262	13.1
Bulgaria	BGR	2007	111.63	12.4
Bulgaria	BGR	2008	110.705	12.4
Bulgaria	BGR	2009	98.4755	12.5
Bulgaria	BGR	2010	101.329	12.8
Bulgaria	BGR	2011	109.478	12.1
Bulgaria	BGR	2012	105.136	11.6
Cambodia	KHM	2000	11.7131	84.7
Cambodia	KHM	2001	11.5368	83.7
Cambodia	KHM	2004	10.8225	86.9
Cambodia	KHM	2008	10.558	82.7
Cambodia	KHM	2009	14.5257	73
Cambodia	KHM	2010	14.6448	70
Cambodia	KHM	2011	15.3019	68.5
Cambodia	KHM	2012	15.4745	64.1
Cameroon	CMR	1996	16.5942	83.6
Cameroon	CMR	2001	16.3495	77.5
Cameroon	CMR	2005	16.3018	84
Cameroon	CMR	2010	14.1666	79.7
Canada	CAN	1980	326.763	9.1
Canada	CAN	1981	315.321	9
Canada	CAN	1982	299.343	9.6
Canada	CAN	1983	295.252	9.9
Canada	CAN	1984	307.389	10
Canada	CAN	1985	311.485	10.7
Canada	CAN	1986	313.695	9.8
Canada	CAN	1987	319.942	14.1
Canada	CAN	1988	328.888	14.2
Canada	CAN	1989	332.178	13.8
Canada	CAN	1990	314.226	14.4
Canada	CAN	1991	309.352	14.9
Canada	CAN	1992	313.166	15.1
Canada	CAN	1993	319.95	15.8
Canada	CAN	1994	328.047	15.9
Canada	CAN	1995	329.166	15.8
Canada	CAN	1996	333.147	16.6
Canada	CAN	1997	333.516	17.1
Canada	CAN	1998	328.157	17.1
Canada	CAN	1999	335.447	17
Canada	CAN	2000	342.231	16.2
Canada	CAN	2001	333.878	15.2
Canada	CAN	2002	331.615	15.1
Canada	CAN	2003	346.356	15.3
Canada	CAN	2004	350.235	15.4
Canada	CAN	2005	350.822	15.5
Canada	CAN	2006	349.831	15.2
Canada	CAN	2007	338.159	15.5
Canada	CAN	2008	332.959	15.4
Canada	CAN	2009	310.316	9.5
Canada	CAN	2010	309.435	9.2
Canada	CAN	2011	308.441	9
Chile	CHL	1990	44.6361	25.2
Chile	CHL	1991	44.9144	27.5
Chile	CHL	1992	47.8076	25
Chile	CHL	1993	48.2434	27.1
Chile	CHL	1994	51.0933	24.8
Chile	CHL	1995	54.1053	27.6
Chile	CHL	1996	59.088	29.9
Chile	CHL	1997	65.2663	29.6
Chile	CHL	1998	66.6919	30.8
Chile	CHL	1999	69.9522	30.8
Chile	CHL	2000	69.4626	30.6
Chile	CHL	2001	67.3298	31.4
Chile	CHL	2002	68.8674	31.5
Chile	CHL	2003	68.7662	31.8
Chile	CHL	2004	72.3871	31.8
Chile	CHL	2005	73.7569	29.8
Chile	CHL	2006	75.9048	28.9
Chile	CHL	2007	77.865	27.9
Chile	CHL	2008	76.2701	27.2
Chile	CHL	2009	73.431	27.7
Chile	CHL	2010	75.8973	26.5
Chile	CHL	2011	81.9675	26.6
Colombia	COL	1992	29.4913	32.3
Colombia	COL	1993	30.3071	31.6
Colombia	COL	1994	30.8417	30.4
Colombia	COL	1995	30.8626	33.8
Colombia	COL	1996	31.1108	33.5
Colombia	COL	1997	29.7202	35.1
Colombia	COL	1998	30.657	35.9
Colombia	COL	1999	27.0135	38.6
Colombia	COL	2000	26.7501	47.8
Colombia	COL	2001	26.26	52
Colombia	COL	2002	25.3844	51.6
Colombia	COL	2003	25.5614	49.7
Colombia	COL	2004	25.479	50.9
Colombia	COL	2005	26.198	50.7
Colombia	COL	2006	27.1894	49.2
Colombia	COL	2007	26.6926	45.8
Colombia	COL	2008	27.6179	51.4
Colombia	COL	2009	28.3059	52.4
Colombia	COL	2010	28.4519	53.6
Colombia	COL	2011	28.1967	53.6
Colombia	COL	2012	28.2132	53.5
Congo, Rep.	COG	2005	12.9833	76.2
Costa Rica	CRI	1980	21.9917	24.7
Costa Rica	CRI	1981	20.1051	24.6
Costa Rica	CRI	1982	19.0853	25.7
Costa Rica	CRI	1983	18.2785	25.7
Costa Rica	CRI	1984	19.3	24
Costa Rica	CRI	1985	19.3697	25.8
Costa Rica	CRI	1986	19.7976	24.8
Costa Rica	CRI	1987	20.5789	29.6
Costa Rica	CRI	1988	20.5679	29.3
Costa Rica	CRI	1989	22.3356	29.3
Costa Rica	CRI	1990	22.69	30
Costa Rica	CRI	1991	23.4694	30.4
Costa Rica	CRI	1992	29.5388	28.1
Costa Rica	CRI	1993	29.3872	28.1
Costa Rica	CRI	1994	28.2377	28.1
Costa Rica	CRI	1995	28.0019	28.6
Costa Rica	CRI	1996	27.4744	28.8
Costa Rica	CRI	1997	27.09	30.1
Costa Rica	CRI	1998	26.4939	29.1
Costa Rica	CRI	1999	28.5991	29
Costa Rica	CRI	2000	30.6505	29.2
Costa Rica	CRI	2001	30.2609	31.2
Costa Rica	CRI	2002	31.6704	31.7
Costa Rica	CRI	2003	33.461	30.5
Costa Rica	CRI	2004	38.7981	31.2
Costa Rica	CRI	2005	38.0941	28.6
Costa Rica	CRI	2006	40.6355	29.3
Costa Rica	CRI	2007	43.2018	27
Costa Rica	CRI	2008	43.3487	27.1
Costa Rica	CRI	2009	42.5485	27.3
Costa Rica	CRI	2010	42.7996	23.9
Costa Rica	CRI	2011	42.3669	24
Costa Rica	CRI	2012	42.5289	23.9
Cote d'Ivoire	CIV	2002	17.0053	76.3
Croatia	HRV	1996	67.4136	28.6
Croatia	HRV	1997	71.3824	25.9
Croatia	HRV	1998	74.9004	24.7
Croatia	HRV	1999	73.2292	24.8
Croatia	HRV	2000	73.6964	23.9
Croatia	HRV	2001	74.9511	24.3
Croatia	HRV	2002	77.7472	24.1
Croatia	HRV	2003	83.0985	24.4
Croatia	HRV	2004	83.2982	24.1
Croatia	HRV	2005	83.8732	24.9
Croatia	HRV	2006	84.348	23
Croatia	HRV	2007	88.0168	21.6
Croatia	HRV	2008	85.77	21.6
Croatia	HRV	2009	82.4539	21.6
Croatia	HRV	2010	81.1636	22.6
Croatia	HRV	2011	82.543	22.7
Croatia	HRV	2012	77.6726	21.2
Cuba	CUB	1995	42.7229	16
Cuba	CUB	1996	46.0982	15.7
Cuba	CUB	1997	47.2041	16.4
Cuba	CUB	1998	44.0897	17.3
Cuba	CUB	1999	45.6108	18.5
Cuba	CUB	2000	48.7003	19
Cuba	CUB	2001	47.5049	19.9
Cuba	CUB	2002	44.0569	19.8
Cuba	CUB	2003	43.7384	20.3
Cuba	CUB	2004	42.3174	20.2
Cuba	CUB	2005	40.2232	19.6
Cuba	CUB	2006	40.4611	18
Cuba	CUB	2007	37.8419	16.9
Cuba	CUB	2008	39.4348	16.7
Cuba	CUB	2009	46.8148	16.2
Cuba	CUB	2010	42.6136	16.2
Cuba	CUB	2011	41.4477	22.7
Cyprus	CYP	1999	89.8788	23.5
Cyprus	CYP	2000	94.8529	24.2
Cyprus	CYP	2001	92.0693	23.7
Cyprus	CYP	2002	91.5758	23
Cyprus	CYP	2003	97.8089	23.7
Cyprus	CYP	2004	90.0249	23.7
Cyprus	CYP	2005	89.991	23.2
Cyprus	CYP	2006	92.2012	21.5
Cyprus	CYP	2007	96.0362	20.3
Cyprus	CYP	2008	100.433	19.9
Cyprus	CYP	2009	96.9633	19.8
Cyprus	CYP	2010	92.6623	18.6
Cyprus	CYP	2011	88.7935	17.9
Cyprus	CYP	2012	82.5455	16.6
Czech Republic	CZE	1993	171.219	13
Czech Republic	CZE	1994	165.88	13.2
Czech Republic	CZE	1995	168.191	13.9
Czech Republic	CZE	1996	173.823	13.9
Czech Republic	CZE	1997	175.066	12.2
Czech Republic	CZE	1998	169.633	13.4
Czech Republic	CZE	1999	158.86	14.5
Czech Republic	CZE	2000	167.337	15
Czech Republic	CZE	2001	172.441	15.3
Czech Republic	CZE	2002	174.653	15.9
Czech Republic	CZE	2003	182.43	17.4
Czech Republic	CZE	2004	186.725	16.9
Czech Republic	CZE	2005	184.264	16
Czech Republic	CZE	2006	188.043	16.1
Czech Republic	CZE	2007	187.019	16.2
Czech Republic	CZE	2008	181.327	16.1
Czech Republic	CZE	2009	168.919	16.8
Czech Republic	CZE	2010	177.881	17.7
Czech Republic	CZE	2011	171.784	18.1
Czech Republic	CZE	2012	169.887	18.4
Czech Republic	CZE	2013	164.741	17.9
Denmark	DNK	1981	141.581	14.6
Denmark	DNK	1983	135.372	14.6
Denmark	DNK	1984	140.409	12.9
Denmark	DNK	1985	158.022	12.3
Denmark	DNK	1986	160.09	11.5
Denmark	DNK	1987	159.936	11.5
Denmark	DNK	1988	152.496	10.9
Denmark	DNK	1989	142.953	11.1
Denmark	DNK	1990	141.395	11.4
Denmark	DNK	1991	156.386	10.8
Denmark	DNK	1992	149.145	10.7
Denmark	DNK	1993	152.646	10.8
Denmark	DNK	1994	157.464	9.8
Denmark	DNK	1995	155.198	9.5
Denmark	DNK	1996	174.615	9.3
Denmark	DNK	1997	161.132	9.4
Denmark	DNK	1998	157.948	9.7
Denmark	DNK	1999	150.854	9.3
Denmark	DNK	2000	146.121	9.1
Denmark	DNK	2001	150.074	8.9
Denmark	DNK	2002	148.03	8.9
Denmark	DNK	2003	156.1	9.1
Denmark	DNK	2004	150.629	8.8
Denmark	DNK	2005	146.059	8.9
Denmark	DNK	2006	156.151	9.1
Denmark	DNK	2007	151.731	9
Denmark	DNK	2008	146.654	8.8
Denmark	DNK	2009	139.438	9.3
Denmark	DNK	2010	146.997	9.1
Denmark	DNK	2011	135.185	9.1
Denmark	DNK	2012	129.86	9.1
Denmark	DNK	2013	130.78	9
Dominican Republic	DOM	1991	22.6883	42.6
Dominican Republic	DOM	1992	24.6927	44.3
Dominican Republic	DOM	1993	23.4318	42.3
Dominican Republic	DOM	1994	26.4603	39.8
Dominican Republic	DOM	1995	27.3004	41.7
Dominican Republic	DOM	1996	28.0097	44.9
Dominican Republic	DOM	1997	30.7827	46.1
Dominican Republic	DOM	1998	30.6859	46.8
Dominican Republic	DOM	1999	31.1663	48
Dominican Republic	DOM	2000	33.8178	43.7
Dominican Republic	DOM	2001	32.3864	45.1
Dominican Republic	DOM	2002	33.3349	46.1
Dominican Republic	DOM	2003	32.376	45.9
Dominican Republic	DOM	2004	28.1788	44.9
Dominican Republic	DOM	2005	30.031	47.3
Dominican Republic	DOM	2006	30.9599	46.9
Dominican Republic	DOM	2007	30.9913	46.4
Dominican Republic	DOM	2008	30.2268	48.3
Dominican Republic	DOM	2009	29.1113	48.7
Dominican Republic	DOM	2010	30.0872	40.3
Ecuador	ECU	1988	25.7801	37.8
Ecuador	ECU	1989	24.0599	39.6
Ecuador	ECU	1990	25.9382	41.1
Ecuador	ECU	1991	26.6295	40.7
Ecuador	ECU	1992	26.3455	44
Ecuador	ECU	1993	24.0119	43.3
Ecuador	ECU	1994	25.134	42
Ecuador	ECU	1995	28.8049	41.9
Ecuador	ECU	1996	29.7084	42.7
Ecuador	ECU	1997	30.2171	40.8
Ecuador	ECU	1998	30.4386	41.4
Ecuador	ECU	1999	26.869	40.7
Ecuador	ECU	2000	29.2284	46.7
Ecuador	ECU	2001	30.4754	49.5
Ecuador	ECU	2003	30.0011	46
Ecuador	ECU	2004	32.0201	50.2
Ecuador	ECU	2005	30.9727	47.7
Ecuador	ECU	2006	32.8645	48.2
Ecuador	ECU	2007	34.0485	46.9
Ecuador	ECU	2008	34.9923	45.1
Ecuador	ECU	2009	36.8974	46.6
Ecuador	ECU	2010	37.573	45.2
Ecuador	ECU	2011	38.3699	47.4
Ecuador	ECU	2012	39.157	54.9
Egypt, Arab Rep.	EGY	1993	23.9775	44.2
Egypt, Arab Rep.	EGY	1994	22.6423	43.6
Egypt, Arab Rep.	EGY	1995	23.6108	42.9
Egypt, Arab Rep.	EGY	1997	25.1639	40
Egypt, Arab Rep.	EGY	1998	26.478	40.2
Egypt, Arab Rep.	EGY	1999	26.585	38.9
Egypt, Arab Rep.	EGY	2000	24.9276	40.1
Egypt, Arab Rep.	EGY	2001	27.4701	38.5
Egypt, Arab Rep.	EGY	2002	27.814	39.8
Egypt, Arab Rep.	EGY	2003	28.3373	42.1
Egypt, Arab Rep.	EGY	2004	30.0651	43.5
Egypt, Arab Rep.	EGY	2005	34.3911	40
Egypt, Arab Rep.	EGY	2006	35.7006	38.2
Egypt, Arab Rep.	EGY	2007	37.5765	41.5
Egypt, Arab Rep.	EGY	2009	38.5172	39.4
Egypt, Arab Rep.	EGY	2010	37.1659	37.8
Egypt, Arab Rep.	EGY	2011	38.1503	38.8
Egypt, Arab Rep.	EGY	2012	38.2299	37.5
El Salvador	SLV	1993	22.8634	41.8
El Salvador	SLV	1994	23.9252	44.5
El Salvador	SLV	1995	25.1638	43.1
El Salvador	SLV	1996	23.8164	43.1
El Salvador	SLV	1997	26.1309	42.6
El Salvador	SLV	1998	26.675	41.1
El Salvador	SLV	1999	27.4895	39.7
El Salvador	SLV	2000	28.5803	43.1
El Salvador	SLV	2001	29.7327	43
El Salvador	SLV	2002	30.1612	43.9
El Salvador	SLV	2003	31.3425	41.4
El Salvador	SLV	2004	30.9612	40
El Salvador	SLV	2005	31.7347	43.2
El Salvador	SLV	2006	33.2156	39.8
El Salvador	SLV	2007	31.3238	39.6
El Salvador	SLV	2008	31.3642	40.5
El Salvador	SLV	2009	29.2926	50.2
El Salvador	SLV	2010	29.2373	41.8
El Salvador	SLV	2011	29.672	41.7
El Salvador	SLV	2012	30.1617	41.8
Estonia	EST	1990	260.964	2.9
Estonia	EST	1991	244.579	3.8
Estonia	EST	1992	179.336	5.5
Estonia	EST	1993	152.376	7.4
Estonia	EST	1994	157.112	8.1
Estonia	EST	1995	151.755	6.9
Estonia	EST	1996	169.293	7.5
Estonia	EST	1997	167.937	7.8
Estonia	EST	1998	154.717	8.8
Estonia	EST	1999	145.997	8.9
Estonia	EST	2000	141.299	8.1
Estonia	EST	2001	148.283	7.4
Estonia	EST	2002	143.019	6.8
Estonia	EST	2003	159.024	8.3
Estonia	EST	2004	163.016	9.8
Estonia	EST	2005	161.048	7.9
Estonia	EST	2006	158.061	8.1
Estonia	EST	2007	177.682	9.2
Estonia	EST	2008	171.894	7.9
Estonia	EST	2009	152.783	8.3
Estonia	EST	2010	176.806	8.5
Estonia	EST	2011	177.434	8.7
Estonia	EST	2012	174.782	8.9
Estonia	EST	2013	187.402	9.1
Ethiopia	ETH	1981	18.2263	97.2
Ethiopia	ETH	1987	18.3048	93
Ethiopia	ETH	1994	18.1948	93.3
Ethiopia	ETH	1999	18.1907	91.3
Ethiopia	ETH	2005	18.4108	91.8
Fiji	FJI	2004	34.075	39.5
Fiji	FJI	2005	29.4479	40.1
Fiji	FJI	2007	26.2838	27.7
Finland	FIN	1980	215.49	17.2
Finland	FIN	1981	206.611	16.6
Finland	FIN	1982	201.206	16.3
Finland	FIN	1983	201.975	16.2
Finland	FIN	1984	205.604	15.8
Finland	FIN	1985	220.65	14.9
Finland	FIN	1986	229.556	14.9
Finland	FIN	1987	249.574	15.4
Finland	FIN	1988	234.072	15.2
Finland	FIN	1989	240.905	15.8
Finland	FIN	1990	238.306	15.6
Finland	FIN	1991	240.45	15.3
Finland	FIN	1992	225.302	15.7
Finland	FIN	1993	235.193	16
Finland	FIN	1994	250.071	16.3
Finland	FIN	1995	237.064	15.8
Finland	FIN	1996	254.16	16.6
Finland	FIN	1997	262.816	15.5
Finland	FIN	1998	264.59	14.6
Finland	FIN	1999	263.109	13.8
Finland	FIN	2000	261.113	13.5
Finland	FIN	2001	267.77	13
Finland	FIN	2002	280.7	12.9
Finland	FIN	2003	295.46	12.8
Finland	FIN	2004	297.555	12.5
Finland	FIN	2005	273.699	12.6
Finland	FIN	2006	296.973	12.9
Finland	FIN	2007	291.642	12.6
Finland	FIN	2008	278.402	12.8
Finland	FIN	2009	261.347	13.6
Finland	FIN	2010	285.041	13.4
Finland	FIN	2011	270.647	13.4
Finland	FIN	2012	257.559	13.6
Finland	FIN	2013	248.404	13.4
France	FRA	1980	145.09	16.3
France	FRA	1981	141.09	16.1
France	FRA	1982	137.001	15.7
France	FRA	1983	139.83	17.1
France	FRA	1984	144.048	17.4
France	FRA	1985	150.259	16.8
France	FRA	1986	151.694	16.6
France	FRA	1987	154.528	16.3
France	FRA	1988	152.922	16.2
France	FRA	1989	158.272	15.5
France	FRA	1990	160.292	15.7
France	FRA	1991	169.281	15.3
France	FRA	1992	165.551	15.1
France	FRA	1993	167.556	14.2
France	FRA	1994	160.616	14.1
France	FRA	1995	166.698	13.6
France	FRA	1996	175.516	13.2
France	FRA	1997	169.543	13
France	FRA	1998	173.829	12.5
France	FRA	1999	172.653	12.2
France	FRA	2000	173.201	11.4
France	FRA	2001	177.802	10.9
France	FRA	2002	176.931	10.8
France	FRA	2003	178.838	11.5
France	FRA	2004	180.13	11
France	FRA	2005	179.363	10.9
France	FRA	2006	175.57	11.4
France	FRA	2007	172.369	11
France	FRA	2008	172.231	10.6
France	FRA	2009	163.998	11
France	FRA	2010	168.155	11.5
France	FRA	2011	161.212	11.7
France	FRA	2012	160.955	11.5
France	FRA	2013	160.23	11.2
Gabon	GAB	1993	56.0145	49.3
Gabon	GAB	2005	52.3692	54
Georgia	GEO	1998	28.3601	56
Georgia	GEO	1999	26.1661	56.7
Georgia	GEO	2000	27.1896	62
Georgia	GEO	2001	24.5356	64.3
Georgia	GEO	2002	24.4468	64.4
Georgia	GEO	2003	26.1661	65.8
Georgia	GEO	2004	26.9596	66.2
Georgia	GEO	2005	27.2695	65.3
Georgia	GEO	2006	28.8607	65.3
Georgia	GEO	2007	31.8798	63.3
Georgia	GEO	2008	28.6968	64.2
Georgia	GEO	2009	29.3839	63.9
Georgia	GEO	2010	29.3591	61.9
Georgia	GEO	2011	33.1008	61.6
Georgia	GEO	2012	34.5493	61.1
Germany	DEU	1983	178.703	12.6
Germany	DEU	1984	186.209	12.8
Germany	DEU	1985	192.524	12.1
Germany	DEU	1986	192.148	11.9
Germany	DEU	1987	193.289	11.7
Germany	DEU	1988	193.824	11.5
Germany	DEU	1989	189.031	11.2
Germany	DEU	1990	185.066	11
Germany	DEU	1991	180.107	9.7
Germany	DEU	1992	175.413	10
Germany	DEU	1993	172.556	10.3
Germany	DEU	1994	171.125	10.6
Germany	DEU	1995	172.408	10.7
Germany	DEU	1996	177.735	10.6
Germany	DEU	1997	175.919	10.9
Germany	DEU	1998	174.825	11
Germany	DEU	1999	170.74	10.8
Germany	DEU	2000	171.328	10.9
Germany	DEU	2001	176.175	11.1
Germany	DEU	2002	171.925	11.1
Germany	DEU	2003	170.928	11.4
Germany	DEU	2004	172.175	12.1
Germany	DEU	2005	171.011	12.4
Germany	DEU	2006	175.969	12.1
Germany	DEU	2007	166.805	12
Germany	DEU	2008	168.949	11.7
Germany	DEU	2009	158.634	11.6
Germany	DEU	2010	167.662	11.6
Germany	DEU	2011	159.152	11.7
Germany	DEU	2012	162.702	11.6
Germany	DEU	2013	162.189	11.2
Ghana	GHA	2006	15.8472	79.9
Ghana	GHA	2010	15.9494	81.7
Greece	GRC	1980	65.0568	50.3
Greece	GRC	1981	63.026	51.9
Greece	GRC	1982	64.3658	50.9
Greece	GRC	1983	66.9531	51.6
Greece	GRC	1984	69.1998	50.9
Greece	GRC	1985	73.9745	50.7
Greece	GRC	1986	70.0828	50.7
Greece	GRC	1987	75.0241	50.1
Greece	GRC	1988	79.675	49.5
Greece	GRC	1989	87.6387	48.5
Greece	GRC	1990	88.3849	47.6
Greece	GRC	1991	88.2459	46.8
Greece	GRC	1992	89.4298	47.4
Greece	GRC	1993	87.4975	46.7
Greece	GRC	1994	89.1883	46.7
Greece	GRC	1995	89.29	46.1
Greece	GRC	1996	91.5038	45.7
Greece	GRC	1997	94.5312	45.2
Greece	GRC	1998	99.0044	43.6
Greece	GRC	1999	98.9612	42.1
Greece	GRC	2000	103.879	42
Greece	GRC	2001	107.062	39.6
Greece	GRC	2002	107.959	38.9
Greece	GRC	2003	110.73	38.6
Greece	GRC	2004	112.485	36.2
Greece	GRC	2005	114.166	36
Greece	GRC	2006	113.716	36
Greece	GRC	2007	113.336	35.3
Greece	GRC	2008	113.854	35
Greece	GRC	2009	110.164	35.3
Greece	GRC	2010	103.649	35.6
Greece	GRC	2011	100.674	36.2
Greece	GRC	2012	100.225	36.6
Greece	GRC	2013	90.8592	37
Guatemala	GTM	1994	20.8168	49.8
Guatemala	GTM	1998	23.3948	48.8
Guatemala	GTM	2000	25.2206	49.9
Guatemala	GTM	2002	24.7233	60.7
Guatemala	GTM	2003	25.0852	55.4
Guatemala	GTM	2004	25.2243	54.3
Haiti	HTI	1990	9.20274	79.5
Honduras	HND	1990	20.3193	49.9
Honduras	HND	1991	19.9373	52.1
Honduras	HND	1992	20.2373	48.9
Honduras	HND	1994	20.3856	49.3
Honduras	HND	1995	21.1478	50.2
Honduras	HND	1996	20.7381	53.9
Honduras	HND	1997	22.1451	53.2
Honduras	HND	1998	23.261	52
Honduras	HND	1999	20.02	53.2
Honduras	HND	2001	21.1977	51.1
Honduras	HND	2002	21.6218	53.4
Honduras	HND	2003	23.0519	54
Honduras	HND	2004	24.3791	51.8
Honduras	HND	2005	25.0116	50
Honduras	HND	2006	23.8635	52.6
Honduras	HND	2007	27.5253	52.4
Honduras	HND	2008	26.8276	51.7
Honduras	HND	2009	25.2651	54.2
Honduras	HND	2010	25.4566	55.7
Hong Kong SAR, China	HKG	1993	73.8546	11.4
Hong Kong SAR, China	HKG	1994	74.4286	10.9
Hong Kong SAR, China	HKG	1995	72.4197	10.8
Hong Kong SAR, China	HKG	1996	68.1353	10.8
Hong Kong SAR, China	HKG	1997	64.0023	10.3
Hong Kong SAR, China	HKG	1998	83.2021	10.4
Hong Kong SAR, China	HKG	1999	101.599	10.8
Hong Kong SAR, China	HKG	2000	85.1399	10.5
Hong Kong SAR, China	HKG	2001	89.2343	11.9
Hong Kong SAR, China	HKG	2002	82.9829	12.9
Hong Kong SAR, China	HKG	2003	85.3414	12.7
Hong Kong SAR, China	HKG	2004	80.269	12.5
Hong Kong SAR, China	HKG	2005	78.924	12.2
Hong Kong SAR, China	HKG	2006	84.2357	12.2
Hong Kong SAR, China	HKG	2007	88.7867	11.3
Hong Kong SAR, China	HKG	2008	86.1759	11.2
Hong Kong SAR, China	HKG	2009	90.4189	11.2
Hong Kong SAR, China	HKG	2010	84.1694	9.9
Hong Kong SAR, China	HKG	2011	89.7601	10.1
Hong Kong SAR, China	HKG	2012	85.6357	10.2
Hungary	HUN	1992	101.459	13.8
Hungary	HUN	1993	103.898	12.7
Hungary	HUN	1994	100.768	12.6
Hungary	HUN	1995	104.804	12.9
Hungary	HUN	1996	107.73	17.8
Hungary	HUN	1997	105.818	17.5
Hungary	HUN	1998	104.767	16
Hungary	HUN	1999	104.286	15.7
Hungary	HUN	2000	102.504	15.2
Hungary	HUN	2001	105.206	14.6
Hungary	HUN	2002	105.519	13.8
Hungary	HUN	2003	108.033	13.3
Hungary	HUN	2004	107.995	14.4
Hungary	HUN	2005	114.349	13.7
Hungary	HUN	2006	113.604	12.7
Hungary	HUN	2007	111.292	12.4
Hungary	HUN	2008	110.396	12.2
Hungary	HUN	2009	103.864	12.5
Hungary	HUN	2010	107.538	12.3
Hungary	HUN	2011	104.856	12.1
Hungary	HUN	2012	99.0526	11.7
Hungary	HUN	2013	96.845	11.1
Iceland	ISL	1980	274.709	13.1
Iceland	ISL	1981	300.579	12.5
Iceland	ISL	1982	296.281	12.6
Iceland	ISL	1983	303.737	12.5
Iceland	ISL	1984	315.334	12.7
Iceland	ISL	1985	307.112	12.5
Iceland	ISL	1986	318.445	13.5
Iceland	ISL	1987	328.992	15.3
Iceland	ISL	1988	330.039	15.2
Iceland	ISL	1989	334.25	15
Iceland	ISL	1990	343.154	15.1
Iceland	ISL	1991	333.048	20.3
Iceland	ISL	1992	326.275	19.3
Iceland	ISL	1993	346.145	18
Iceland	ISL	1994	343.687	18.4
Iceland	ISL	1995	352.612	18.9
Iceland	ISL	1996	371.54	18.5
Iceland	ISL	1997	374.847	17.5
Iceland	ISL	1998	393.913	18.7
Iceland	ISL	1999	446.776	18.1
Iceland	ISL	2000	461.54	17.7
Iceland	ISL	2001	475.793	17.1
Iceland	ISL	2002	478.314	17.2
Iceland	ISL	2003	473.381	13.1
Iceland	ISL	2004	482.832	13.2
Iceland	ISL	2005	491.105	14
Iceland	ISL	2006	573.209	14.5
Iceland	ISL	2007	649.912	13.6
Iceland	ISL	2008	706.283	12.5
Iceland	ISL	2009	707.808	11.8
Iceland	ISL	2010	706.87	12.5
Iceland	ISL	2011	752.171	12.4
Iceland	ISL	2012	743.427	12.2
Iceland	ISL	2013	698.345	12.4
India	IND	1994	16.1552	85
India	IND	2000	18.1405	84.3
India	IND	2005	19.7486	84.4
India	IND	2010	24.5759	81.9
Indonesia	IDN	1997	28.9207	64.5
Indonesia	IDN	1998	27.891	67.1
Indonesia	IDN	1999	28.8126	66.9
Indonesia	IDN	2000	30.8038	67.2
Indonesia	IDN	2001	31.1013	66.7
Indonesia	IDN	2002	31.824	67.7
Indonesia	IDN	2003	31.4908	69
Indonesia	IDN	2004	33.1271	68.1
Indonesia	IDN	2005	33.2709	66.4
Indonesia	IDN	2006	33.6082	66.1
Indonesia	IDN	2007	33.0156	66
Indonesia	IDN	2008	33.2323	67.4
Indonesia	IDN	2009	35.1149	66.6
Indonesia	IDN	2010	36.2923	64.6
Indonesia	IDN	2011	35.1187	60.6
Indonesia	IDN	2012	36.0545	53.5
Iran, Islamic Rep.	IRN	1996	66.6808	45.2
Iran, Islamic Rep.	IRN	2007	111.47	48.2
Iran, Islamic Rep.	IRN	2008	118.123	46.8
Ireland	IRL	1980	101.039	24.8
Ireland	IRL	1981	100.193	23.7
Ireland	IRL	1982	98.6832	24
Ireland	IRL	1983	97.816	25.3
Ireland	IRL	1984	98.2345	25.2
Ireland	IRL	1985	102.097	25
Ireland	IRL	1986	104.821	23.8
Ireland	IRL	1987	109.231	24.7
Ireland	IRL	1988	108.562	25.2
Ireland	IRL	1989	111.175	24.8
Ireland	IRL	1990	118.081	25.1
Ireland	IRL	1991	118.392	23.5
Ireland	IRL	1992	116.164	24
Ireland	IRL	1993	117.813	23.4
Ireland	IRL	1994	123.152	22.6
Ireland	IRL	1995	123.33	22.1
Ireland	IRL	1996	130.922	20.9
Ireland	IRL	1997	135.862	20.7
Ireland	IRL	1998	143.257	20.3
Ireland	IRL	1999	148.031	19.3
Ireland	IRL	2000	150.434	19.1
Ireland	IRL	2001	156.373	18.4
Ireland	IRL	2002	154.576	18
Ireland	IRL	2003	148.658	17.7
Ireland	IRL	2004	148.662	17.9
Ireland	IRL	2005	144.427	17
Ireland	IRL	2006	142.531	16.2
Ireland	IRL	2007	143.204	17
Ireland	IRL	2008	138.027	17.4
Ireland	IRL	2009	130.835	17.6
Ireland	IRL	2010	131.137	16.9
Ireland	IRL	2011	120.889	16.4
Ireland	IRL	2012	120.905	16.4
Ireland	IRL	2013	121.934	17.3
Israel	ISR	1995	117.079	15.4
Israel	ISR	1996	117.287	15.8
Israel	ISR	1997	120.633	15.3
Israel	ISR	1998	120.825	15
Israel	ISR	1999	114.629	15.1
Israel	ISR	2000	121.399	14.2
Israel	ISR	2001	124.481	13.5
Israel	ISR	2002	119.865	13.5
Israel	ISR	2003	123.487	13.8
Israel	ISR	2004	118.314	13.2
Israel	ISR	2005	111.638	13.1
Israel	ISR	2006	120.975	13.1
Israel	ISR	2007	120.711	12.7
Israel	ISR	2008	131.017	12.7
Israel	ISR	2009	120.329	12.9
Israel	ISR	2010	127.403	12.8
Israel	ISR	2011	124.882	12.6
Italy	ITA	1980	97.0726	28.6
Italy	ITA	1981	94.8745	28.8
Italy	ITA	1982	92.3879	28.7
Italy	ITA	1983	92.2758	29
Italy	ITA	1984	94.3632	30
Italy	ITA	1985	95.665	29.3
Italy	ITA	1986	96.7845	29
Italy	ITA	1987	100.792	29.5
Italy	ITA	1988	103.117	29.5
Italy	ITA	1989	107.443	29
Italy	ITA	1990	108.187	28.3
Italy	ITA	1991	110.774	28.4
Italy	ITA	1992	110.007	28.9
Italy	ITA	1993	109.364	28.5
Italy	ITA	1994	107.96	28.6
Italy	ITA	1995	117.21	29.1
Italy	ITA	1996	117.075	29.1
Italy	ITA	1997	118.676	28.8
Italy	ITA	1998	121.965	28.7
Italy	ITA	1999	123.823	28.3
Italy	ITA	2000	126.121	28.2
Italy	ITA	2001	126.473	27.9
Italy	ITA	2002	126.481	27.4
Italy	ITA	2003	131.018	27.3
Italy	ITA	2004	132.017	28.1
Italy	ITA	2005	132.715	26.7
Italy	ITA	2006	130.833	26.4
Italy	ITA	2007	128.545	26.1
Italy	ITA	2008	125.146	25.5
Italy	ITA	2009	116.731	25
Italy	ITA	2010	120.423	25.2
Italy	ITA	2011	118.062	24.9
Italy	ITA	2012	111.673	24.8
Italy	ITA	2013	107.265	24.7
Jamaica	JAM	1991	48.64	43.4
Jamaica	JAM	1992	50.8399	43.1
Jamaica	JAM	1993	50.616	41.1
Jamaica	JAM	1994	51.2063	41
Jamaica	JAM	1995	54.0621	39.8
Jamaica	JAM	1996	56.2965	39.9
Jamaica	JAM	1997	55.7559	39.8
Jamaica	JAM	1998	57.4318	40.4
Jamaica	JAM	1999	58.715	40.6
Jamaica	JAM	2000	61.9198	40.6
Jamaica	JAM	2001	61.7272	40.1
Jamaica	JAM	2002	57.4147	38.3
Jamaica	JAM	2003	59.4744	38.6
Jamaica	JAM	2004	59.908	38.7
Jamaica	JAM	2005	58.8785	37.6
Jamaica	JAM	2006	65.9029	38.5
Jamaica	JAM	2007	66.0563	36.6
Jamaica	JAM	2008	55.4393	39.6
Jamaica	JAM	2011	44.514	39.9
Jamaica	JAM	2012	43.3906	40.6
Japan	JPN	1980	123.522	28.1
Japan	JPN	1981	119.931	27.5
Japan	JPN	1982	118.936	27.1
Japan	JPN	1983	118.236	26.4
Japan	JPN	1984	126.356	25.7
Japan	JPN	1985	125.829	25.4
Japan	JPN	1986	126.471	24.9
Japan	JPN	1987	127.457	24.8
Japan	JPN	1988	135.771	24.2
Japan	JPN	1989	140.295	23.3
Japan	JPN	1990	148.866	22.3
Japan	JPN	1991	149.966	21.2
Japan	JPN	1992	152.901	20.2
Japan	JPN	1993	153.538	19.1
Japan	JPN	1994	161.399	18.6
Japan	JPN	1995	164.995	18.3
Japan	JPN	1996	168.05	17.7
Japan	JPN	1997	169.461	17.5
Japan	JPN	1998	165.911	17.3
Japan	JPN	1999	168.203	17.2
Japan	JPN	2000	171.32	16.6
Japan	JPN	2001	168.213	15.9
Japan	JPN	2002	167.7	15.4
Japan	JPN	2003	165.971	15.1
Japan	JPN	2004	171.239	14.9
Japan	JPN	2005	170.537	14.7
Japan	JPN	2006	170.191	13.8
Japan	JPN	2007	168.496	13.4
Japan	JPN	2008	161.931	13
Japan	JPN	2009	154.474	12.7
Japan	JPN	2010	163.076	12.3
Japan	JPN	2011	151.326	11.9
Jordan	JOR	2000	42.4552	18.9
Jordan	JOR	2001	41.0308	20.1
Jordan	JOR	2002	42.0567	19.2
Jordan	JOR	2003	41.9656	17.8
Jordan	JOR	2004	49.2259	18.3
Jordan	JOR	2005	51.6655	17.8
Jordan	JOR	2006	51.8306	16.5
Jordan	JOR	2007	53.3228	16.2
Jordan	JOR	2008	51.1512	16
Jordan	JOR	2009	52.7907	16.4
Jordan	JOR	2010	49.1979	16.4
Jordan	JOR	2011	47.8534	15.6
Jordan	JOR	2012	50.5229	15.9
Kazakhstan	KAZ	2001	97.3288	42.3
Kazakhstan	KAZ	2002	111.971	39.9
Kazakhstan	KAZ	2003	121.05	39.5
Kazakhstan	KAZ	2004	141.649	37.8
Kazakhstan	KAZ	2005	140.64	36.1
Kazakhstan	KAZ	2006	168.015	35.5
Kazakhstan	KAZ	2007	178.701	34.8
Kazakhstan	KAZ	2008	186.622	33.8
Kazakhstan	KAZ	2009	165.149	33.7
Kazakhstan	KAZ	2010	177.316	33.3
Kazakhstan	KAZ	2011	195.574	32.8
Kazakhstan	KAZ	2012	186.648	31.7
Kenya	KEN	1999	18.6674	63.4
Korea, Rep.	KOR	1980	45.3114	52.8
Korea, Rep.	KOR	1981	43.8134	52.9
Korea, Rep.	KOR	1982	45.8687	52.4
Korea, Rep.	KOR	1983	48.9452	50.6
Korea, Rep.	KOR	1984	52.6355	47.1
Korea, Rep.	KOR	1985	54.519	45.9
Korea, Rep.	KOR	1986	61.8551	45.6
Korea, Rep.	KOR	1987	66.1406	43.8
Korea, Rep.	KOR	1988	73.7337	43
Korea, Rep.	KOR	1989	77.7651	40.8
Korea, Rep.	KOR	1990	90.7465	39.5
Korea, Rep.	KOR	1991	96.5792	38.9
Korea, Rep.	KOR	1992	106.113	39
Korea, Rep.	KOR	1993	117.83	39
Korea, Rep.	KOR	1994	123.869	38.1
Korea, Rep.	KOR	1995	134.408	37.4
Korea, Rep.	KOR	1996	144.655	37.2
Korea, Rep.	KOR	1997	156.014	37.3
Korea, Rep.	KOR	1998	141.422	39
Korea, Rep.	KOR	1999	155.283	38.3
Korea, Rep.	KOR	2000	167.592	36.9
Korea, Rep.	KOR	2001	168.921	36.7
Korea, Rep.	KOR	2002	174.701	36
Korea, Rep.	KOR	2003	177.378	34.9
Korea, Rep.	KOR	2004	181.572	34
Korea, Rep.	KOR	2005	182.906	33.6
Korea, Rep.	KOR	2006	185.006	32.8
Korea, Rep.	KOR	2007	191.474	31.8
Korea, Rep.	KOR	2008	194.255	31.3
Korea, Rep.	KOR	2009	195.164	30
Korea, Rep.	KOR	2010	211.841	28.8
Korea, Rep.	KOR	2011	219.082	28.2
Kuwait	KWT	2005	488.299	2.7
Kuwait	KWT	2011	420.393	3.2
Kyrgyz Republic	KGZ	2002	20.319	57.3
Kyrgyz Republic	KGZ	2003	21.4061	53.3
Kyrgyz Republic	KGZ	2004	20.8458	51.5
Kyrgyz Republic	KGZ	2005	20.874	51.2
Kyrgyz Republic	KGZ	2006	20.3245	49.2
Latvia	LVA	1996	77.0401	14.6
Latvia	LVA	1997	76.26	19.4
Latvia	LVA	1998	75.2061	17.3
Latvia	LVA	1999	69.6681	16.9
Latvia	LVA	2000	67.7649	14.9
Latvia	LVA	2001	73.6561	15
Latvia	LVA	2002	73.8276	13.2
Latvia	LVA	2003	79.1324	13.6
Latvia	LVA	2004	82.1115	13.7
Latvia	LVA	2005	84.6848	11.5
Latvia	LVA	2006	88.5011	11.6
Latvia	LVA	2007	91.2688	11
Latvia	LVA	2008	88.1934	10.2
Latvia	LVA	2009	86.0774	11.5
Latvia	LVA	2010	92.685	11.5
Latvia	LVA	2011	86.5301	11.3
Latvia	LVA	2012	90.8824	11.4
Lebanon	LBN	2004	57.3121	36.9
Lebanon	LBN	2007	43.3519	37.3
Lithuania	LTU	1998	110.255	19.6
Lithuania	LTU	1999	94.6118	20.5
Lithuania	LTU	2000	85.3151	19.7
Lithuania	LTU	2001	99.8492	20.2
Lithuania	LTU	2002	107.788	20.8
Lithuania	LTU	2003	113.436	20.9
Lithuania	LTU	2004	116.365	18.8
Lithuania	LTU	2005	111.491	17.2
Lithuania	LTU	2006	111.626	17
Lithuania	LTU	2007	122.564	14.6
Lithuania	LTU	2008	124.613	11.7
Lithuania	LTU	2009	116.015	12
Lithuania	LTU	2010	95.2931	10.9
Lithuania	LTU	2011	101.011	10.6
Lithuania	LTU	2012	103.368	11.1
Luxembourg	LUX	1980	409.265	13.5
Luxembourg	LUX	1981	356.985	12.7
Luxembourg	LUX	1982	337.381	12.4
Luxembourg	LUX	1983	317.216	12.5
Luxembourg	LUX	1984	339.678	12.4
Luxembourg	LUX	1985	349.486	11.8
Luxembourg	LUX	1986	341.808	10.9
Luxembourg	LUX	1987	332.571	11.2
Luxembourg	LUX	1988	341.594	10.9
Luxembourg	LUX	1989	364.266	11
Luxembourg	LUX	1990	371.559	11
Luxembourg	LUX	1991	391.628	10.8
Luxembourg	LUX	1992	387.803	10.2
Luxembourg	LUX	1993	388.007	11.1
Luxembourg	LUX	1994	369.43	10.9
Luxembourg	LUX	1995	322.625	11.3
Luxembourg	LUX	1996	322.867	9.7
Luxembourg	LUX	1997	310.25	9.2
Luxembourg	LUX	1998	295.89	9.4
Luxembourg	LUX	1999	304.268	9.1
Luxembourg	LUX	2000	320.036	9.4
Luxembourg	LUX	2001	332.72	7.3
Luxembourg	LUX	2002	342.097	7.9
Luxembourg	LUX	2003	356.267	7.9
Luxembourg	LUX	2004	391.375	8.2
Luxembourg	LUX	2005	394.372	8
Luxembourg	LUX	2006	383.429	7.9
Luxembourg	LUX	2007	367.03	7.2
Luxembourg	LUX	2008	360.136	6.5
Luxembourg	LUX	2009	332.617	8.7
Luxembourg	LUX	2010	348.438	8.2
Luxembourg	LUX	2011	336.788	8.6
Luxembourg	LUX	2012	322.687	8.9
Luxembourg	LUX	2013	306.772	8.8
Macedonia, FYR	MKD	1998	60.9186	22.6
Macedonia, FYR	MKD	1999	56.7552	25.5
Macedonia, FYR	MKD	2000	55.5141	25.7
Macedonia, FYR	MKD	2001	53.3699	29.9
Macedonia, FYR	MKD	2002	52.1638	29.3
Macedonia, FYR	MKD	2003	57.1525	27.3
Macedonia, FYR	MKD	2004	56.6068	24.6
Macedonia, FYR	MKD	2005	58.2548	28.2
Macedonia, FYR	MKD	2006	59.8041	29.3
Macedonia, FYR	MKD	2007	62.1437	27.7
Macedonia, FYR	MKD	2008	61.3565	28.2
Macedonia, FYR	MKD	2009	57.1598	28.1
Macedonia, FYR	MKD	2010	58.5279	28.5
Macedonia, FYR	MKD	2011	62.9734	28.2
Macedonia, FYR	MKD	2012	60.0571	26.8
Malaysia	MYS	1991	61.0677	31.9
Malaysia	MYS	1995	70.7945	27.4
Malaysia	MYS	1996	76.3073	27.7
Malaysia	MYS	1997	86.3999	25.5
Malaysia	MYS	1998	80.1118	26.6
Malaysia	MYS	1999	79.422	25.3
Malaysia	MYS	2000	88.4906	25.7
Malaysia	MYS	2001	90.1858	24.6
Malaysia	MYS	2002	91.4388	23.3
Malaysia	MYS	2003	96.1199	23.8
Malaysia	MYS	2004	101.423	25.4
Malaysia	MYS	2005	108.046	24.5
Malaysia	MYS	2006	106.756	25.7
Malaysia	MYS	2007	114.828	25.8
Malaysia	MYS	2008	118.026	25.4
Malaysia	MYS	2009	110.439	25.2
Malaysia	MYS	2010	112.653	25.7
Malaysia	MYS	2011	115.92	23.4
Malaysia	MYS	2012	117.196	25.1
Maldives	MDV	1990	9.54864	49.1
Maldives	MDV	2006	38.8775	38.3
Malta	MLT	2000	74.2282	12
Malta	MLT	2001	83.8595	12.1
Malta	MLT	2002	77.6027	14.5
Malta	MLT	2003	86.7964	14
Malta	MLT	2004	86.5902	14.2
Malta	MLT	2005	91.3864	13.8
Malta	MLT	2006	86.1332	13.9
Malta	MLT	2007	90.3589	14.3
Malta	MLT	2008	85.626	13.8
Malta	MLT	2009	78.8572	13.8
Malta	MLT	2010	85.7509	14.4
Malta	MLT	2011	83.9604	13.5
Malta	MLT	2012	66.9624	13.5
Mauritius	MUS	1990	26.3522	14.9
Mauritius	MUS	1995	29.1836	19.1
Mauritius	MUS	2000	35.6407	16.7
Mauritius	MUS	2004	38.5119	19.7
Mauritius	MUS	2005	39.5618	19.5
Mauritius	MUS	2006	42.1422	19.3
Mauritius	MUS	2007	42.1872	20.2
Mauritius	MUS	2008	43.0078	19.6
Mauritius	MUS	2009	41.8485	19.8
Mauritius	MUS	2010	44.1081	20
Mauritius	MUS	2011	44.1105	19
Mauritius	MUS	2012	44.708	20.6
Mexico	MEX	1980	57.441	55.5
Mexico	MEX	1990	59.9134	28.2
Mexico	MEX	1991	61.3729	44.6
Mexico	MEX	1992	60.8359	43.9
Mexico	MEX	1993	59.873	44.8
Mexico	MEX	1994	60.6846	43.7
Mexico	MEX	1995	57.6142	41.5
Mexico	MEX	1996	57.8944	40.3
Mexico	MEX	1997	58.5713	41.2
Mexico	MEX	1998	59.4366	38.8
Mexico	MEX	1999	60.6604	38.3
Mexico	MEX	2000	58.9762	36.1
Mexico	MEX	2001	59.6345	36.5
Mexico	MEX	2002	59.1568	37
Mexico	MEX	2003	61.4344	36.8
Mexico	MEX	2004	62.2005	36.7
Mexico	MEX	2005	64.3582	35.7
Mexico	MEX	2006	64.2351	34.6
Mexico	MEX	2007	64.9528	34.5
Mexico	MEX	2008	65.8564	34.1
Mexico	MEX	2009	62.8228	33.8
Mexico	MEX	2010	62.22	34.7
Mexico	MEX	2011	63.8665	33.7
Moldova	MDA	1999	35.7694	33.2
Moldova	MDA	2000	33.1654	37.2
Moldova	MDA	2001	35.1897	40
Moldova	MDA	2002	35.7745	40.8
Moldova	MDA	2003	38.9403	36
Moldova	MDA	2004	39.2308	36.1
Moldova	MDA	2005	40.7287	37
Moldova	MDA	2006	40.2954	33
Moldova	MDA	2007	39.299	33.3
Moldova	MDA	2008	39.2886	32
Moldova	MDA	2009	37.3074	29.4
Moldova	MDA	2010	40.0271	29.3
Moldova	MDA	2011	39.0899	29.4
Moldova	MDA	2012	38.539	29.2
Mongolia	MNG	2000	41.8552	58.3
Mongolia	MNG	2003	42.8255	60.5
Mongolia	MNG	2007	50.1332	62.5
Mongolia	MNG	2008	49.7837	58
Mongolia	MNG	2009	50.7072	58.7
Mongolia	MNG	2010	52.9974	57.3
Mongolia	MNG	2011	54.5824	56.1
Mongolia	MNG	2012	58.7929	52.3
Montenegro	MNE	2005	73.1039	19.5
Montenegro	MNE	2007	80.7245	21.1
Montenegro	MNE	2008	86.5858	20.1
Montenegro	MNE	2009	68.9311	17.7
Montenegro	MNE	2010	79.4813	16.9
Montenegro	MNE	2011	76.0162	16.4
Montenegro	MNE	2012	71.6729	17.7
Morocco	MAR	1994	14.7603	51.5
Morocco	MAR	1998	15.2817	56.8
Morocco	MAR	1999	16.0438	57.7
Morocco	MAR	2002	16.8448	58.3
Morocco	MAR	2003	16.6118	60.9
Morocco	MAR	2004	18.0725	62.8
Morocco	MAR	2005	19.4092	62.5
Morocco	MAR	2006	19.6008	56.7
Morocco	MAR	2007	20.4034	55
Morocco	MAR	2008	21.0638	56
Morocco	MAR	2009	21.044	53.3
Morocco	MAR	2010	22.0796	53.1
Morocco	MAR	2011	23.4384	53.9
Morocco	MAR	2012	23.8622	53.3
Mozambique	MOZ	2003	16.9395	91.2
Namibia	NAM	1994	20.8471	43.1
Namibia	NAM	1997	23.5167	34.6
Namibia	NAM	2000	22.0295	35.8
Namibia	NAM	2001	25.4149	32.9
Namibia	NAM	2004	25.2765	26.7
Namibia	NAM	2008	27.9024	18.2
Namibia	NAM	2010	28.7773	35.8
Namibia	NAM	2011	28.7116	31.7
Namibia	NAM	2012	29.5566	36.8
Nepal	NPL	2001	14.5249	75.4
Netherlands	NLD	1980	190.459	12.2
Netherlands	NLD	1981	178.76	12.6
Netherlands	NLD	1982	158.483	12.4
Netherlands	NLD	1983	164.799	12.1
Netherlands	NLD	1984	173.664	11.9
Netherlands	NLD	1985	175.202	11.5
Netherlands	NLD	1986	180.766	11.3
Netherlands	NLD	1987	183.712	12.4
Netherlands	NLD	1988	180.924	12.1
Netherlands	NLD	1989	181.04	11.9
Netherlands	NLD	1990	183.943	12.4
Netherlands	NLD	1991	192.713	11.4
Netherlands	NLD	1992	188.485	11.4
Netherlands	NLD	1993	188.769	11.8
Netherlands	NLD	1994	188.811	12.4
Netherlands	NLD	1995	191.617	12.7
Netherlands	NLD	1996	197.969	12.3
Netherlands	NLD	1997	191.743	12.4
Netherlands	NLD	1998	192.589	11.6
Netherlands	NLD	1999	189.217	11.5
Netherlands	NLD	2000	192.511	11.2
Netherlands	NLD	2001	197.304	11.6
Netherlands	NLD	2002	196.286	11.7
Netherlands	NLD	2003	201.308	11.4
Netherlands	NLD	2004	203.347	12.1
Netherlands	NLD	2005	201.1	12.4
Netherlands	NLD	2006	196.797	12.7
Netherlands	NLD	2007	202.81	13.1
Netherlands	NLD	2008	202.532	13.2
Netherlands	NLD	2009	198.01	13.5
Netherlands	NLD	2010	210.229	15
Netherlands	NLD	2011	194.183	15
Netherlands	NLD	2012	196.364	15.3
Netherlands	NLD	2013	192.341	16.1
New Zealand	NZL	1980	120.85	18.3
New Zealand	NZL	1981	119.329	14
New Zealand	NZL	1986	145.042	17.7
New Zealand	NZL	1987	144.576	17.7
New Zealand	NZL	1988	151.137	18.8
New Zealand	NZL	1989	161.058	19.4
New Zealand	NZL	1990	161.31	19.7
New Zealand	NZL	1991	157.522	20.5
New Zealand	NZL	1992	159.393	21.3
New Zealand	NZL	1993	166.067	21.2
New Zealand	NZL	1994	169.725	21.1
New Zealand	NZL	1995	169.662	21
New Zealand	NZL	1996	172.91	20.9
New Zealand	NZL	1997	178.25	20.1
New Zealand	NZL	1998	174.236	20.4
New Zealand	NZL	1999	180.31	21
New Zealand	NZL	2000	185.431	20.6
New Zealand	NZL	2001	184.5	19.7
New Zealand	NZL	2002	181.515	19.2
New Zealand	NZL	2003	175.673	19.2
New Zealand	NZL	2004	177.436	19
New Zealand	NZL	2005	171.393	18.3
New Zealand	NZL	2006	169.396	17.5
New Zealand	NZL	2007	169.713	17.1
New Zealand	NZL	2008	171.021	17.1
New Zealand	NZL	2009	170.06	16.3
New Zealand	NZL	2010	176.015	16.1
New Zealand	NZL	2011	173.704	16.5
Nicaragua	NIC	1993	20.5535	45.3
Nicaragua	NIC	1995	20.5081	40.2
Nicaragua	NIC	1996	20.4918	40.3
Nicaragua	NIC	1997	21.0625	38.9
Nicaragua	NIC	1998	20.8186	40.1
Nicaragua	NIC	1999	20.7756	40
Nicaragua	NIC	2000	20.962	48.5
Nicaragua	NIC	2003	21.5129	52.8
Nicaragua	NIC	2004	22.2038	51.1
Nicaragua	NIC	2005	22.2259	50.2
Nicaragua	NIC	2006	21.7746	49.5
Nicaragua	NIC	2007	21.8545	49.2
Nicaragua	NIC	2008	21.8125	49.4
Nicaragua	NIC	2010	21.5831	54
Norway	NOR	1980	187.71	14.3
Norway	NOR	1981	184.498	13.8
Norway	NOR	1982	178.143	13.7
Norway	NOR	1983	185.039	13.2
Norway	NOR	1984	195.255	13.3
Norway	NOR	1985	201.234	12.2
Norway	NOR	1986	209.998	12.7
Norway	NOR	1987	210.926	11.6
Norway	NOR	1988	201.277	11.9
Norway	NOR	1989	208.202	11.8
Norway	NOR	1990	207.328	11.3
Norway	NOR	1991	213.133	10.8
Norway	NOR	1992	215.356	10.3
Norway	NOR	1993	227.909	10.2
Norway	NOR	1994	221.857	9.7
Norway	NOR	1995	225.138	9.5
Norway	NOR	1996	217.166	8.8
Norway	NOR	1997	228.675	8.5
Norway	NOR	1998	237.339	8.5
Norway	NOR	1999	246.903	7.7
Norway	NOR	2000	243.257	7.5
Norway	NOR	2001	248.817	7.3
Norway	NOR	2002	229.843	7.3
Norway	NOR	2003	247.832	7.4
Norway	NOR	2004	241.023	7.5
Norway	NOR	2005	242.446	7.4
Norway	NOR	2006	243.717	8.5
Norway	NOR	2007	244.928	8
Norway	NOR	2008	261.137	7.8
Norway	NOR	2009	258.395	8.1
Norway	NOR	2010	277.237	7.7
Norway	NOR	2011	236.658	7
Norway	NOR	2012	243.57	6.9
Norway	NOR	2013	271.592	7
Oman	OMN	1993	120.228	13
Oman	OMN	1996	118.291	12.8
Oman	OMN	2000	143.978	11.4
Oman	OMN	2010	317.4	3.5
Pakistan	PAK	1995	18.2842	65.9
Pakistan	PAK	1996	18.7682	65.9
Pakistan	PAK	1997	18.7965	63.6
Pakistan	PAK	1998	18.7425	64.8
Pakistan	PAK	1999	19.3289	64.8
Pakistan	PAK	2000	19.4033	64.4
Pakistan	PAK	2001	19.2906	64.4
Pakistan	PAK	2002	19.0897	60.1
Pakistan	PAK	2003	19.5355	60.1
Pakistan	PAK	2004	20.5063	62.1
Pakistan	PAK	2005	20.8195	62.1
Pakistan	PAK	2006	21.2364	62.7
Pakistan	PAK	2007	21.9092	62.6
Pakistan	PAK	2008	21.0839	64
Panama	PAN	1982	33.3482	34.3
Panama	PAN	1983	34.7921	31
Panama	PAN	1984	31.1638	32.4
Panama	PAN	1985	29.4287	34.3
Panama	PAN	1986	29.2571	33
Panama	PAN	1987	30.5986	34.1
Panama	PAN	1988	27.8938	39.9
Panama	PAN	1989	25.7158	38.4
Panama	PAN	1991	26.8221	37.4
Panama	PAN	1992	29.9531	34.9
Panama	PAN	1993	29.7703	33.1
Panama	PAN	1994	30.7161	31.3
Panama	PAN	1995	30.5354	32.5
Panama	PAN	1996	31.9769	32.8
Panama	PAN	1997	32.5641	33.8
Panama	PAN	1998	37.0035	33.1
Panama	PAN	1999	35.7513	33.2
Panama	PAN	2000	35.5143	33.3
Panama	PAN	2001	38.1928	33.5
Panama	PAN	2002	34.9477	34.7
Panama	PAN	2003	34.6376	35.1
Panama	PAN	2004	33.555	34.2
Panama	PAN	2005	36.376	35
Panama	PAN	2006	38.3318	33.8
Panama	PAN	2007	36.8257	30.9
Panama	PAN	2008	36.5355	30.6
Panama	PAN	2009	39.6046	35.3
Panama	PAN	2010	42.8998	34.1
Panama	PAN	2011	46.1488	32.4
Panama	PAN	2012	46.4362	31.9
Paraguay	PRY	1990	30.5324	31.9
Paraguay	PRY	1991	30.7211	32.1
Paraguay	PRY	1992	29.8404	31.5
Paraguay	PRY	1993	30.2397	31.5
Paraguay	PRY	1994	32.2743	38.1
Paraguay	PRY	1996	34.5328	41.9
Paraguay	PRY	1997	36.7219	53.6
Paraguay	PRY	1998	35.4716	54.2
Paraguay	PRY	1999	33.1462	53.6
Paraguay	PRY	2001	30.3542	55.1
Paraguay	PRY	2002	29.5365	57
Paraguay	PRY	2003	29.6082	55.9
Paraguay	PRY	2004	29.3881	57
Paraguay	PRY	2005	28.6056	53.3
Paraguay	PRY	2006	29.0397	53.7
Paraguay	PRY	2007	29.6767	51.9
Paraguay	PRY	2008	30.1578	49.5
Paraguay	PRY	2009	30.6777	51.7
Paraguay	PRY	2010	32.4139	48.3
Paraguay	PRY	2011	32.4377	47.3
Paraguay	PRY	2012	32.7978	48.7
Peru	PER	1990	18.6732	41
Peru	PER	1991	17.9422	41
Peru	PER	1992	17.1011	42.4
Peru	PER	1993	17.904	41
Peru	PER	1994	18.2051	41.3
Peru	PER	1995	19.1093	41.4
Peru	PER	1996	19.3576	47.9
Peru	PER	1997	18.4462	50.8
Peru	PER	1998	19.1162	47.5
Peru	PER	1999	20.0774	48.8
Peru	PER	2000	19.7462	49.3
Peru	PER	2001	18.8055	50.8
Peru	PER	2002	18.6883	37
Peru	PER	2003	18.089	40.2
Peru	PER	2004	19.7654	58.4
Peru	PER	2005	20.6933	57.4
Peru	PER	2006	19.8452	55.9
Peru	PER	2007	21.2127	54.7
Peru	PER	2008	21.9789	54.1
Peru	PER	2009	24.8162	53.6
Peru	PER	2010	27.3838	53.5
Peru	PER	2011	29.007	53.1
Peru	PER	2012	30.1308	51.8
Philippines	PHL	1998	21.1133	50.1
Philippines	PHL	1999	21.21	50.4
Philippines	PHL	2000	21.4851	49.3
Philippines	PHL	2001	20.1402	50.5
Philippines	PHL	2002	19.9911	51.3
Philippines	PHL	2003	19.637	49.9
Philippines	PHL	2004	19.1984	47.9
Philippines	PHL	2005	18.8852	49.5
Philippines	PHL	2006	18.4364	48.9
Philippines	PHL	2007	18.1884	47.8
Philippines	PHL	2008	18.5964	47.6
Philippines	PHL	2009	17.447	46.7
Philippines	PHL	2010	18.2251	45.6
Philippines	PHL	2011	17.9202	44.8
Philippines	PHL	2012	18.5551	43.4
Poland	POL	1980	149.029	25.4
Poland	POL	1981	135.881	25.7
Poland	POL	1982	142.881	26.9
Poland	POL	1983	140.303	26.8
Poland	POL	1984	134.474	26.5
Poland	POL	1985	140.346	26.5
Poland	POL	1986	145.048	26
Poland	POL	1987	148.031	25.6
Poland	POL	1988	146.419	25.4
Poland	POL	1989	136.464	25.1
Poland	POL	1990	113.284	27.2
Poland	POL	1991	110.58	30
Poland	POL	1992	107.571	30.2
Poland	POL	1993	109.894	31.2
Poland	POL	1994	104.515	30.9
Poland	POL	1995	107.921	29.7
Poland	POL	1996	112.216	29.5
Poland	POL	1997	110.668	28.7
Poland	POL	1998	103.38	27.5
Poland	POL	1999	100.712	26.8
Poland	POL	2000	97.5321	27.4
Poland	POL	2001	98.2332	28
Poland	POL	2002	97.3192	28.2
Poland	POL	2003	99.8467	27
Poland	POL	2004	100.154	26.5
Poland	POL	2005	101.411	25.8
Poland	POL	2006	106.577	24.4
Poland	POL	2007	106.146	23.5
Poland	POL	2008	107.573	22.9
Poland	POL	2009	103.496	22.7
Poland	POL	2010	110.747	23
Poland	POL	2011	111.305	22.9
Poland	POL	2012	107.642	22.4
Poland	POL	2013	106.824	21.8
Portugal	PRT	1980	42.8106	32.4
Portugal	PRT	1981	42.1419	32.3
Portugal	PRT	1982	46.8611	30.4
Portugal	PRT	1983	46.807	31.3
Portugal	PRT	1984	46.7225	32.5
Portugal	PRT	1985	45.7999	32.3
Portugal	PRT	1986	50.5988	31.1
Portugal	PRT	1987	51.9689	31.9
Portugal	PRT	1988	54.4136	30.9
Portugal	PRT	1989	65.9768	30
Portugal	PRT	1990	70.3819	28.8
Portugal	PRT	1991	71.3179	30.3
Portugal	PRT	1992	75.9474	25.6
Portugal	PRT	1993	74.7987	25.8
Portugal	PRT	1994	76.5257	27.3
Portugal	PRT	1995	84.327	27.7
Portugal	PRT	1996	83.1889	28.4
Portugal	PRT	1997	87.2356	28.4
Portugal	PRT	1998	93.7916	28.2
Portugal	PRT	1999	100.09	26.8
Portugal	PRT	2000	100.073	25.9
Portugal	PRT	2001	100.121	27.8
Portugal	PRT	2002	103.732	27.5
Portugal	PRT	2003	100.52	27.3
Portugal	PRT	2004	103.125	26.1
Portugal	PRT	2005	105.471	25.8
Portugal	PRT	2006	100.083	24.7
Portugal	PRT	2007	100.592	24.8
Portugal	PRT	2008	97.8624	24.3
Portugal	PRT	2009	96.4722	24
Portugal	PRT	2010	93.0594	23.1
Portugal	PRT	2011	90.5541	21.5
Portugal	PRT	2012	85.1892	22.1
Portugal	PRT	2013	88.4134	21.9
Qatar	QAT	1997	806.507	1.2
Qatar	QAT	2004	953.048	1.1
Russian Federation	RUS	1992	224.055	8
Russian Federation	RUS	1993	211.775	6.5
Russian Federation	RUS	1994	185.438	6.8
Russian Federation	RUS	1995	179.655	6.8
Russian Federation	RUS	1996	178.062	6.3
Russian Federation	RUS	1997	170.4	4.7
Russian Federation	RUS	1998	166.705	4.6
Russian Federation	RUS	1999	173.205	10.9
Russian Federation	RUS	2000	176.871	10.1
Russian Federation	RUS	2001	179.558	8.1
Russian Federation	RUS	2002	179.546	7.8
Russian Federation	RUS	2003	186.796	7.4
Russian Federation	RUS	2004	188.151	7.6
Russian Federation	RUS	2005	190.13	7.8
Russian Federation	RUS	2006	196.303	7.6
Russian Federation	RUS	2007	197.201	7.3
Russian Federation	RUS	2008	201.95	7.3
Saudi Arabia	SAU	1992	185.129	8.1
Senegal	SEN	1991	9.04235	84
Senegal	SEN	2001	10.725	77.7
Senegal	SEN	2011	13.0313	58.3
Serbia	SRB	2004	101.51	29.7
Serbia	SRB	2005	90.3204	28.7
Serbia	SRB	2006	96.4011	27
Serbia	SRB	2007	94.1689	26.9
Serbia	SRB	2008	95.7482	33.8
Serbia	SRB	2009	86.8021	31.6
Serbia	SRB	2010	89.2133	32.4
Serbia	SRB	2011	93.6789	30.1
Serbia	SRB	2012	84.1092	30.4
Singapore	SGP	1986	110.149	15.6
Singapore	SGP	1987	115.472	15.8
Singapore	SGP	1988	124.82	14.6
Singapore	SGP	1989	121.276	14.4
Singapore	SGP	1991	174.487	14.3
Singapore	SGP	1992	192.118	14.7
Singapore	SGP	1993	229.755	14.6
Singapore	SGP	1994	270.495	14.7
Singapore	SGP	1996	224.351	15.5
Singapore	SGP	1997	243.608	13.9
Singapore	SGP	1998	212.836	14.5
Singapore	SGP	1999	192.079	15.6
Singapore	SGP	2001	215.459	15.4
Singapore	SGP	2002	212.11	15.1
Singapore	SGP	2003	260.295	14.9
Singapore	SGP	2004	308.596	15.6
Singapore	SGP	2006	220.641	15.1
Singapore	SGP	2007	193.992	15.3
Singapore	SGP	2008	211.509	15.1
Singapore	SGP	2009	171.343	14.8
Singapore	SGP	2010	209.551	14.5
Singapore	SGP	2011	209.061	15
Singapore	SGP	2012	197.46	15.3
Slovak Republic	SVK	1994	136.523	6.3
Slovak Republic	SVK	1995	138.801	6.5
Slovak Republic	SVK	1996	140.862	6.4
Slovak Republic	SVK	1997	140.762	6.3
Slovak Republic	SVK	1998	136.35	6.8
Slovak Republic	SVK	1999	136.974	7.6
Slovak Republic	SVK	2000	137.862	7.9
Slovak Republic	SVK	2001	144.732	8.5
Slovak Republic	SVK	2002	145.87	8.4
Slovak Republic	SVK	2003	145.238	9.5
Slovak Republic	SVK	2004	143.038	12.1
Slovak Republic	SVK	2005	146.732	12.6
Slovak Republic	SVK	2006	145.259	12.6
Slovak Republic	SVK	2007	139.04	12.9
Slovak Republic	SVK	2008	142.596	13.8
Slovak Republic	SVK	2009	130.077	15.7
Slovak Republic	SVK	2010	138.456	16
Slovak Republic	SVK	2011	134.568	15.9
Slovak Republic	SVK	2012	128.915	15.5
Slovak Republic	SVK	2013	130.903	15.5
Slovenia	SVN	1993	113.693	15.4
Slovenia	SVN	1994	118.405	17.6
Slovenia	SVN	1995	127.678	16.9
Slovenia	SVN	1996	133.155	16.9
Slovenia	SVN	1997	138.606	18.7
Slovenia	SVN	1998	136.237	19.2
Slovenia	SVN	1999	135.763	18.5
Slovenia	SVN	2000	135.005	16.1
Slovenia	SVN	2001	141.567	17.1
Slovenia	SVN	2002	143.382	16.2
Slovenia	SVN	2003	145.018	14
Slovenia	SVN	2004	149.526	15.6
Slovenia	SVN	2005	152.651	15.1
Slovenia	SVN	2006	152.801	16.2
Slovenia	SVN	2007	151.884	15.9
Slovenia	SVN	2008	160.281	14.1
Slovenia	SVN	2009	144.532	16.2
Slovenia	SVN	2010	147.897	17.3
Slovenia	SVN	2011	148.518	16.8
Slovenia	SVN	2012	142.397	16.2
Slovenia	SVN	2013	133.368	16.9
South Africa	ZAF	2003	106.617	18.2
South Africa	ZAF	2004	115.446	19
South Africa	ZAF	2007	117.708	17.4
South Africa	ZAF	2008	124.829	15.6
South Africa	ZAF	2009	119.079	15.4
South Africa	ZAF	2010	117.603	14.7
South Africa	ZAF	2011	115.236	14.7
Spain	ESP	1980	75.7053	29.6
Spain	ESP	1981	76.2443	29.7
Spain	ESP	1982	73.7919	29.5
Spain	ESP	1983	74.6863	29.9
Spain	ESP	1984	76.0308	30.6
Spain	ESP	1985	77.2763	30.2
Spain	ESP	1986	78.6387	29.2
Spain	ESP	1987	80.3672	30.1
Spain	ESP	1988	86.6059	29
Spain	ESP	1989	95.0925	27.6
Spain	ESP	1990	97.0749	26.2
Spain	ESP	1991	100.463	25.3
Spain	ESP	1992	101.994	25.3
Spain	ESP	1993	97.5216	25.7
Spain	ESP	1994	102.655	25.9
Spain	ESP	1995	107.136	25.1
Spain	ESP	1996	105.316	24.7
Spain	ESP	1997	111.636	23.6
Spain	ESP	1998	116.863	22.7
Spain	ESP	1999	121.891	21.4
Spain	ESP	2000	126.719	20.1
Spain	ESP	2001	128.456	19.9
Spain	ESP	2002	130.126	18.8
Spain	ESP	2003	132.193	18.1
Spain	ESP	2004	135.596	18
Spain	ESP	2005	136.136	18
Spain	ESP	2006	133.736	17.7
Spain	ESP	2007	133.148	17.5
Spain	ESP	2008	126.713	17.6
Spain	ESP	2009	115.346	16.8
Spain	ESP	2010	114.726	16.7
Spain	ESP	2011	112.499	16.4
Spain	ESP	2012	111.868	17.3
Spain	ESP	2013	104.685	17.9
Sri Lanka	LKA	1990	13.5741	44.8
Sri Lanka	LKA	1991	13.5782	37.6
Sri Lanka	LKA	1992	13.8056	39.9
Sri Lanka	LKA	1993	14.3734	39.8
Sri Lanka	LKA	1994	13.6137	39.3
Sri Lanka	LKA	1995	13.8631	40.2
Sri Lanka	LKA	1996	15.3453	39.2
Sri Lanka	LKA	1997	15.7042	40.6
Sri Lanka	LKA	1998	15.781	44.4
Sri Lanka	LKA	1999	16.6112	42.5
Sri Lanka	LKA	2000	18.2511	43.8
Sri Lanka	LKA	2001	17.9301	41.4
Sri Lanka	LKA	2002	18.1423	42.1
Sri Lanka	LKA	2003	18.9596	42.1
Sri Lanka	LKA	2004	18.9541	40.6
Sri Lanka	LKA	2005	19.1843	40.7
Sri Lanka	LKA	2006	19.1503	44.4
Sri Lanka	LKA	2007	19.349	43.5
Sri Lanka	LKA	2008	18.828	43.5
Sri Lanka	LKA	2009	18.5381	42.4
Sri Lanka	LKA	2010	19.6692	44.5
Sri Lanka	LKA	2011	20.7248	45.1
Sri Lanka	LKA	2012	23.2092	43.6
Sweden	SWE	1980	203.971	8
Sweden	SWE	1981	213.418	8
Sweden	SWE	1982	204.233	8.1
Sweden	SWE	1983	206.891	7.9
Sweden	SWE	1984	218.405	7.6
Sweden	SWE	1985	236.825	7.3
Sweden	SWE	1986	246.145	6.5
Sweden	SWE	1987	241.3	9.4
Sweden	SWE	1988	245.128	9.2
Sweden	SWE	1989	234.244	9.4
Sweden	SWE	1990	230.895	9.2
Sweden	SWE	1991	236.588	9.1
Sweden	SWE	1992	224.816	9.8
Sweden	SWE	1993	223.342	10.8
Sweden	SWE	1994	236.996	11.1
Sweden	SWE	1995	238.75	12.3
Sweden	SWE	1996	243.897	12.2
Sweden	SWE	1997	237.487	11.8
Sweden	SWE	1998	241.577	11.4
Sweden	SWE	1999	237.047	11.5
Sweden	SWE	2000	224.429	11.1
Sweden	SWE	2001	237.833	10.7
Sweden	SWE	2002	242.934	10.7
Sweden	SWE	2003	236.584	10.4
Sweden	SWE	2004	244.828	10.5
Sweden	SWE	2005	239.125	10.8
Sweden	SWE	2006	231.502	10.7
Sweden	SWE	2007	229.118	10.6
Sweden	SWE	2008	225.259	10.4
Sweden	SWE	2009	204.46	10.7
Sweden	SWE	2010	227.267	10.9
Sweden	SWE	2011	220.849	10.4
Sweden	SWE	2012	220.633	10.4
Sweden	SWE	2013	209.407	10.6
Switzerland	CHE	1991	152.295	15.2
Switzerland	CHE	1992	151.297	15.2
Switzerland	CHE	1993	146.176	16.4
Switzerland	CHE	1994	146.327	15.9
Switzerland	CHE	1995	143.302	16.3
Switzerland	CHE	1996	145.45	17.8
Switzerland	CHE	1997	147.638	18.4
Switzerland	CHE	1998	148.973	17.8
Switzerland	CHE	1999	148.523	18
Switzerland	CHE	2000	145.727	18
Switzerland	CHE	2001	153.798	17.2
Switzerland	CHE	2002	148.797	16.9
Switzerland	CHE	2003	148.312	17.5
Switzerland	CHE	2004	147.828	16.2
Switzerland	CHE	2005	146.043	16
Switzerland	CHE	2006	151.528	15.9
Switzerland	CHE	2007	142.836	16.1
Switzerland	CHE	2008	146.58	15.9
Switzerland	CHE	2009	145.814	15.3
Switzerland	CHE	2010	140.184	15.3
Switzerland	CHE	2011	134.275	15.4
Switzerland	CHE	2012	134.106	15.3
Switzerland	CHE	2013	138.248	15.3
Syrian Arab Republic	SYR	2001	39.2207	50.8
Syrian Arab Republic	SYR	2006	48.3562	44.3
Syrian Arab Republic	SYR	2007	49.1493	46
Syrian Arab Republic	SYR	2008	48.1276	31.9
Syrian Arab Republic	SYR	2009	43.2248	34
Syrian Arab Republic	SYR	2010	43.7684	33
Syrian Arab Republic	SYR	2011	39.7347	34.2
Tajikistan	TJK	2003	13.8952	46.7
Tajikistan	TJK	2009	12.0405	47.8
Tanzania	TZA	1991	15.8081	91.4
Tanzania	TZA	2001	17.0444	93.1
Tanzania	TZA	2006	18.5191	89.5
Tanzania	TZA	2011	18.7387	87.3
Thailand	THA	1987	22.2649	72.2
Thailand	THA	1988	24.9466	72.8
Thailand	THA	1989	27.4691	73
Thailand	THA	1990	31.0376	71.6
Thailand	THA	1991	33.3257	69.3
Thailand	THA	1992	35.1768	68.8
Thailand	THA	1993	36.8149	65.7
Thailand	THA	1994	40.3733	65.2
Thailand	THA	1995	43.7478	64.3
Thailand	THA	1996	48.4167	62.3
Thailand	THA	1997	48.7764	62.3
Thailand	THA	1998	45.2067	63.5
Thailand	THA	1999	47.6995	61.7
Thailand	THA	2000	48.2754	60.4
Thailand	THA	2001	49.113	59.6
Thailand	THA	2002	53.6994	60
Thailand	THA	2003	57.5607	59.5
Thailand	THA	2004	61.6427	56.2
Thailand	THA	2005	62.9354	56.3
Thailand	THA	2006	63.8748	56.3
Thailand	THA	2007	66.1245	56.4
Thailand	THA	2008	67.8251	56.8
Thailand	THA	2009	67.5054	55.3
Thailand	THA	2010	73.7209	55.6
Thailand	THA	2011	74.5559	56
Thailand	THA	2012	78.8956	56.3
Togo	TGO	2006	17.288	89.1
Trinidad and Tobago	TTO	1987	175.379	25.4
Trinidad and Tobago	TTO	1988	190.864	26.2
Trinidad and Tobago	TTO	1989	183.991	25.2
Trinidad and Tobago	TTO	1990	205.163	24.9
Trinidad and Tobago	TTO	1991	202.579	23.2
Trinidad and Tobago	TTO	1992	221.337	24.2
Trinidad and Tobago	TTO	1993	210.647	25.3
Trinidad and Tobago	TTO	1994	210.872	24.9
Trinidad and Tobago	TTO	1995	205.159	24.7
Trinidad and Tobago	TTO	1996	241.978	23.5
Trinidad and Tobago	TTO	1997	227.685	23
Trinidad and Tobago	TTO	1998	263.981	22
Trinidad and Tobago	TTO	1999	307.682	22.6
Trinidad and Tobago	TTO	2000	325.252	22.4
Trinidad and Tobago	TTO	2001	361.753	22.8
Trinidad and Tobago	TTO	2002	391.96	21.8
Trinidad and Tobago	TTO	2003	436.042	21.2
Trinidad and Tobago	TTO	2004	455.239	20.3
Trinidad and Tobago	TTO	2005	520.169	20.1
Tunisia	TUN	1989	22.9631	32.3
Tunisia	TUN	1994	27.3124	29.2
Tunisia	TUN	1999	31.2165	31.2
Tunisia	TUN	2000	32.0229	31
Tunisia	TUN	2001	33.4554	32.3
Tunisia	TUN	2002	33.5584	32.3
Tunisia	TUN	2003	34.1587	35.6
Tunisia	TUN	2004	35.6746	23.7
Tunisia	TUN	2005	34.7118	31
Tunisia	TUN	2007	37.0123	30.3
Tunisia	TUN	2008	38.2137	29.6
Tunisia	TUN	2010	40.0084	31.5
Tunisia	TUN	2011	37.2066	28.8
Turkey	TUR	1988	37.982	59.6
Turkey	TUR	1989	38.7423	61.5
Turkey	TUR	1990	40.8795	61
Turkey	TUR	1991	39.6327	62
Turkey	TUR	1992	40.2312	60.3
Turkey	TUR	1993	42.0034	57.8
Turkey	TUR	1994	40.8539	59.1
Turkey	TUR	1995	44.0495	58.5
Turkey	TUR	1996	47.1308	57.2
Turkey	TUR	1997	48.8125	55.4
Turkey	TUR	1998	48.9708	54.8
Turkey	TUR	1999	47.3525	55.7
Turkey	TUR	2000	50.2895	51.4
Turkey	TUR	2001	45.8203	52.8
Turkey	TUR	2002	47.719	50.2
Turkey	TUR	2003	49.3606	49.4
Turkey	TUR	2004	50.4675	49.2
Turkey	TUR	2005	51.9585	45.8
Turkey	TUR	2006	56.7675	41.1
Turkey	TUR	2007	60.2307	39.5
Turkey	TUR	2008	58.7537	39
Turkey	TUR	2009	57.4576	40
Turkey	TUR	2010	60.9555	39.1
Turkey	TUR	2011	64.185	38.3
Turkey	TUR	2012	66.0532	37.1
Turkey	TUR	2013	64.737	35.9
Ukraine	UKR	1995	133.055	10.4
Ukraine	UKR	1996	122.984	11
Ukraine	UKR	1997	118.752	16.3
Ukraine	UKR	1998	113.306	17.7
Ukraine	UKR	1999	113.844	8.8
Ukraine	UKR	2000	113.917	10.1
Ukraine	UKR	2001	115.328	10.9
Ukraine	UKR	2002	117.787	12.2
Ukraine	UKR	2003	126.662	12.5
Ukraine	UKR	2004	126.923	16.4
Ukraine	UKR	2005	127.003	18.2
Ukraine	UKR	2006	122.898	19
Ukraine	UKR	2007	123.643	19.3
Ukraine	UKR	2008	121.869	18
Ukraine	UKR	2009	104.132	18.5
Ukraine	UKR	2011	115.935	19.3
Ukraine	UKR	2012	112.644	18.8
United Arab Emirates	ARE	2005	405.992	3.1
United Arab Emirates	ARE	2008	353.034	4.2
United Arab Emirates	ARE	2009	325.763	4.4
United Kingdom	GBR	1980	147.535	8.1
United Kingdom	GBR	1981	143.002	8.8
United Kingdom	GBR	1982	142.238	9.2
United Kingdom	GBR	1983	141.433	10.2
United Kingdom	GBR	1984	141.124	11.3
United Kingdom	GBR	1985	148.671	11.4
United Kingdom	GBR	1986	150.646	11.5
United Kingdom	GBR	1987	151.531	12.5
United Kingdom	GBR	1988	152.533	12.6
United Kingdom	GBR	1989	151.833	13.2
United Kingdom	GBR	1990	150.607	13.3
United Kingdom	GBR	1991	155.25	13
United Kingdom	GBR	1992	154.264	13.2
United Kingdom	GBR	1993	155.447	13.1
United Kingdom	GBR	1994	156.26	13.4
United Kingdom	GBR	1995	156.109	13.5
United Kingdom	GBR	1996	162.393	13
United Kingdom	GBR	1997	157.405	13
United Kingdom	GBR	1998	158.558	12.5
United Kingdom	GBR	1999	158.427	12.6
United Kingdom	GBR	2000	158.512	12.3
United Kingdom	GBR	2001	158.476	12.2
United Kingdom	GBR	2002	153.953	12.3
United Kingdom	GBR	2003	155.888	12.8
United Kingdom	GBR	2004	154.651	13.1
United Kingdom	GBR	2005	154.333	13
United Kingdom	GBR	2006	150.667	13.2
United Kingdom	GBR	2007	144.085	13.4
United Kingdom	GBR	2008	140.295	13.3
United Kingdom	GBR	2009	131.375	13.6
United Kingdom	GBR	2010	134.365	14
United Kingdom	GBR	2011	123.728	14.2
United Kingdom	GBR	2012	126.353	14.6
United Kingdom	GBR	2013	124.24	14.5
United States	USA	1980	332.542	9.4
United States	USA	1981	320.202	9.4
United States	USA	1982	303.938	9.6
United States	USA	1983	301.427	9.7
United States	USA	1984	311.652	9.4
United States	USA	1985	312.194	9.1
United States	USA	1986	308.837	8.9
United States	USA	1987	319.14	8.9
United States	USA	1988	328.669	9
United States	USA	1989	330.366	8.9
United States	USA	1990	321.217	8.8
United States	USA	1991	319.53	9
United States	USA	1992	321.453	8.7
United States	USA	1993	322.797	8.8
United States	USA	1994	324.82	8.8
United States	USA	1995	325.068	8.5
United States	USA	1996	328.448	8.4
United States	USA	1997	327.783	8.2
United States	USA	1998	326.741	7.9
United States	USA	1999	331.745	7.7
United States	USA	2000	337.341	7.4
United States	USA	2001	327.754	7.4
United States	USA	2002	328.401	7.2
United States	USA	2003	326.345	7.6
United States	USA	2004	330.002	7.6
United States	USA	2005	328.533	7.5
United States	USA	2006	322.301	7.4
United States	USA	2007	324.834	7.2
United States	USA	2008	313.526	7
United States	USA	2009	295.467	7.1
United States	USA	2010	299.853	7
United States	USA	2011	294.312	6.8
Uruguay	URY	1998	37.7077	26.9
Uruguay	URY	1999	40.9449	27.3
Uruguay	URY	2000	38.9786	27
Uruguay	URY	2001	34.1239	28.8
Uruguay	URY	2002	31.9342	32
Uruguay	URY	2003	31.7645	29.8
Uruguay	URY	2005	37.2311	28.6
Uruguay	URY	2006	40.0051	29.9
Uruguay	URY	2007	39.7687	29.9
Uruguay	URY	2008	51.8953	28.1
Uruguay	URY	2009	51.4789	27.8
Uruguay	URY	2010	50.769	26.9
Venezuela, RB	VEN	1994	104.914	38.3
Venezuela, RB	VEN	1995	97.4786	37.9
Venezuela, RB	VEN	1996	102.323	38.7
Venezuela, RB	VEN	1997	100.087	36.1
Venezuela, RB	VEN	1998	103.129	39.6
Venezuela, RB	VEN	1999	95.6837	40.8
Venezuela, RB	VEN	2000	96.6236	42
Venezuela, RB	VEN	2001	97.2683	41
Venezuela, RB	VEN	2002	94.9347	39.9
Venezuela, RB	VEN	2003	85.7557	40.4
Venezuela, RB	VEN	2004	89.9492	37.9
Venezuela, RB	VEN	2005	96.9415	36.1
Venezuela, RB	VEN	2006	103.034	34.9
Venezuela, RB	VEN	2007	95.2416	34
Venezuela, RB	VEN	2008	103.691	34.6
Venezuela, RB	VEN	2009	102.105	41.6
Venezuela, RB	VEN	2010	108.674	43
Venezuela, RB	VEN	2011	100.429	42.8
Venezuela, RB	VEN	2012	107.115	41.6
Vietnam	VNM	1996	13.2279	82.8
Vietnam	VNM	1997	14.0336	81.2
Vietnam	VNM	1998	14.7276	78.6
Vietnam	VNM	1999	14.9306	81.1
Vietnam	VNM	2000	15.4987	80.3
Vietnam	VNM	2001	16.3205	77.8
Vietnam	VNM	2002	17.6041	78.7
Vietnam	VNM	2003	18.2693	77.3
Vietnam	VNM	2004	20.035	74.4
Vietnam	VNM	2011	28.9925	65.4
Vietnam	VNM	2012	30.589	65.3
Yemen, Rep.	YEM	1999	10.8185	58.4
Yemen, Rep.	YEM	2004	12.9921	39.4
Yemen, Rep.	YEM	2005	13.4514	47.5
Yemen, Rep.	YEM	2010	14.8175	34.1
Zambia	ZMB	1980	32.6501	45.8
Zambia	ZMB	1990	28.019	66.5
Zambia	ZMB	1991	28.0399	70.7
Zambia	ZMB	1996	25.4611	78.7
Zambia	ZMB	1998	25.3944	81.8
Zambia	ZMB	2000	24.7179	81.7
Zambia	ZMB	2003	25.1673	79.4
Zambia	ZMB	2005	25.3224	82
Zambia	ZMB	2008	24.7525	81.6
Zimbabwe	ZWE	1994	35.264	63.9
Zimbabwe	ZWE	1997	33.6848	60.8
Zimbabwe	ZWE	1999	35.8156	60.7
Zimbabwe	ZWE	2002	32.3403	62.3

## Sheet: Top 25 Corporations
Country	Code	Year	Energy pc (GJ)	Top 25 Corporations Employment Share (%)
Australia	AUS	1990	211.925	7.5816
Australia	AUS	1991	206.326	7.08831
Australia	AUS	1992	207.642	7.698
Australia	AUS	1993	215.527	7.60117
Australia	AUS	1994	213.109	7.69988
Australia	AUS	1995	214.761	6.23785
Australia	AUS	1996	225.829	6.36586
Australia	AUS	1997	229.012	6.84276
Australia	AUS	1998	232.531	5.06295
Australia	AUS	1999	234.905	3.96024
Australia	AUS	2000	236.317	4.36038
Australia	AUS	2001	228.065	6.60641
Australia	AUS	2002	233.201	4.14736
Australia	AUS	2003	233.164	5.36686
Australia	AUS	2004	234.392	5.91883
Australia	AUS	2005	232.968	6.67887
Australia	AUS	2006	232.442	5.83076
Australia	AUS	2007	238.363	6.4225
Australia	AUS	2008	241.318	8.64621
Australia	AUS	2009	235.658	9.4773
Australia	AUS	2010	232.787	9.51691
Australia	AUS	2011	230.294	9.87107
Australia	AUS	2012	236.307	9.98676
Australia	AUS	2013	234.125	9.85915
Austria	AUT	1990	135.405	3.00291
Austria	AUT	1991	142.714	3.19249
Austria	AUT	1992	135.62	3.46999
Austria	AUT	1993	136.035	5.10472
Austria	AUT	1994	135.15	4.62048
Austria	AUT	1995	140.942	4.68024
Austria	AUT	1996	149.556	5.29812
Austria	AUT	1997	148.325	5.90606
Austria	AUT	1998	150.678	6.22334
Austria	AUT	1999	150.02	5.93127
Austria	AUT	2000	149.155	6.32435
Austria	AUT	2001	157.002	6.22896
Austria	AUT	2002	157.652	6.63214
Austria	AUT	2003	165.99	6.61951
Austria	AUT	2004	167.427	8.04719
Austria	AUT	2005	171.837	9.05365
Austria	AUT	2006	171.33	10.6295
Austria	AUT	2007	168.72	12.299
Austria	AUT	2008	169.188	12.9842
Austria	AUT	2009	159.546	12.1796
Austria	AUT	2010	170.839	10.5549
Austria	AUT	2011	165.417	11.9793
Austria	AUT	2012	164.448	11.7887
Austria	AUT	2013	164.449	10.5205
Bangladesh	BGD	2007	7.26403	0.0607816
Bangladesh	BGD	2008	7.53707	0.0705414
Bangladesh	BGD	2009	7.86347	0.0917497
Bangladesh	BGD	2010	8.44618	0.0952642
Bangladesh	BGD	2011	8.65003	0.108471
Bangladesh	BGD	2012	8.94586	0.112155
Belgium	BEL	1991	211.695	10.2432
Belgium	BEL	1992	213.242	10.9162
Belgium	BEL	1993	207.436	11.287
Belgium	BEL	1994	218.788	11.2735
Belgium	BEL	1995	222.081	11.5568
Belgium	BEL	1996	233.92	10.7969
Belgium	BEL	1997	233.614	12.8106
Belgium	BEL	1998	236.971	13.7863
Belgium	BEL	1999	238.197	13.0023
Belgium	BEL	2000	239.227	13.4229
Belgium	BEL	2001	237.906	13.7966
Belgium	BEL	2002	228.669	12.2768
Belgium	BEL	2003	239.269	14.2186
Belgium	BEL	2004	236.843	14.5922
Belgium	BEL	2005	234.732	11.3616
Belgium	BEL	2006	230.998	12.3539
Belgium	BEL	2007	225.03	10.7534
Belgium	BEL	2008	229.724	12.2789
Belgium	BEL	2009	218.103	11.3678
Belgium	BEL	2010	232.141	10.6326
Belgium	BEL	2011	224.808	10.7551
Belgium	BEL	2012	210.512	10.1157
Belgium	BEL	2013	210.199	10.3786
Brazil	BRA	1997	44.4591	0.705896
Brazil	BRA	1998	44.8255	0.622945
Brazil	BRA	1999	45.1435	0.537478
Brazil	BRA	2000	44.6461	0.574327
Brazil	BRA	2001	44.7547	0.420762
Brazil	BRA	2002	45.2727	0.458986
Brazil	BRA	2003	45.3698	0.446172
Brazil	BRA	2004	47.2525	0.507666
Brazil	BRA	2005	47.8353	0.564529
Brazil	BRA	2006	48.9222	0.685331
Brazil	BRA	2007	51.1384	0.822637
Brazil	BRA	2008	53.4374	0.958931
Brazil	BRA	2009	51.1831	0.87238
Brazil	BRA	2010	56.0467	1.04668
Brazil	BRA	2011	56.3843	1.13583
Brazil	BRA	2012	58.2789	1.33272
Canada	CAN	1990	314.226	8.12814
Canada	CAN	1991	309.352	8.06647
Canada	CAN	1992	313.166	7.23607
Canada	CAN	1993	319.95	8.4522
Canada	CAN	1994	328.047	8.35543
Canada	CAN	1995	329.166	8.49102
Canada	CAN	1996	333.147	8.48254
Canada	CAN	1997	333.516	7.88017
Canada	CAN	1998	328.157	8.90813
Canada	CAN	1999	335.447	8.72473
Canada	CAN	2000	342.231	9.13588
Canada	CAN	2001	333.878	8.9454
Canada	CAN	2002	331.615	8.4216
Canada	CAN	2003	346.356	7.82982
Canada	CAN	2004	350.235	7.90459
Canada	CAN	2005	350.822	8.32256
Canada	CAN	2006	349.831	8.92037
Canada	CAN	2007	338.159	10.0755
Canada	CAN	2008	332.959	10.422
Canada	CAN	2009	310.316	10.1079
Canada	CAN	2010	309.435	10.5757
Canada	CAN	2011	308.441	10.4525
Canada	CAN	2012	302.539	10.877
Canada	CAN	2013	299.341	10.8564
Chile	CHL	1997	65.2663	2.37477
Chile	CHL	1998	66.6919	2.11722
Chile	CHL	1999	69.9522	2.30509
Chile	CHL	2000	69.4626	2.05409
Chile	CHL	2001	67.3298	1.66178
China	CHN	2001	39.07	0.155257
China	CHN	2002	41.0012	0.19301
China	CHN	2003	46.3922	0.207156
China	CHN	2004	52.9759	0.302835
China	CHN	2005	57.0273	0.371657
China	CHN	2006	61.924	0.477961
China	CHN	2007	64.9584	0.515415
China	CHN	2008	67.0352	0.562844
China	CHN	2009	71.9021	0.575316
China	CHN	2010	79.0774	0.624388
China	CHN	2011	85.5672	0.635162
China	CHN	2012	89.7195	0.663006
Croatia	HRV	2006	84.348	27.2957
Croatia	HRV	2007	88.0168	23.5971
Croatia	HRV	2008	85.77	25.0679
Croatia	HRV	2009	82.4539	24.5332
Croatia	HRV	2010	81.1636	24.614
Denmark	DNK	1990	141.395	10.4727
Denmark	DNK	1991	156.386	11.6808
Denmark	DNK	1992	149.145	11.5732
Denmark	DNK	1993	152.646	12.2223
Denmark	DNK	1994	157.464	12.8996
Denmark	DNK	1995	155.198	13.8244
Denmark	DNK	1996	174.615	11.2881
Denmark	DNK	1997	161.132	11.6437
Denmark	DNK	1998	157.948	13.1293
Denmark	DNK	1999	150.854	15.9239
Denmark	DNK	2000	146.121	16.352
Denmark	DNK	2001	150.074	17.0892
Denmark	DNK	2002	148.03	16.3764
Denmark	DNK	2003	156.1	22.7993
Denmark	DNK	2004	150.629	24.0522
Denmark	DNK	2005	146.059	10.1506
Denmark	DNK	2006	156.151	24.9659
Denmark	DNK	2007	151.731	22.6472
Denmark	DNK	2008	146.654	24.5593
Denmark	DNK	2009	139.438	23.8581
Denmark	DNK	2010	146.997	25.781
Denmark	DNK	2011	135.185	26.0184
Denmark	DNK	2012	129.86	26.9481
Denmark	DNK	2013	130.78	26.0786
Finland	FIN	1990	238.306	12.7555
Finland	FIN	1991	240.45	12.3362
Finland	FIN	1992	225.302	11.5126
Finland	FIN	1993	235.193	11.1088
Finland	FIN	1994	250.071	11.266
Finland	FIN	1995	237.064	11.9934
Finland	FIN	1996	254.16	12.3506
Finland	FIN	1997	262.816	13.6029
Finland	FIN	1998	264.59	14.2282
Finland	FIN	1999	263.109	15.4435
Finland	FIN	2000	261.113	15.6127
Finland	FIN	2001	267.77	16.1584
Finland	FIN	2002	280.7	16.105
Finland	FIN	2003	295.46	16.3165
Finland	FIN	2004	297.555	16.6082
Finland	FIN	2005	273.699	15.0987
Finland	FIN	2006	296.973	16.9165
Finland	FIN	2007	291.642	18.9675
Finland	FIN	2008	278.402	19.2588
Finland	FIN	2009	261.347	17.7066
Finland	FIN	2010	285.041	17.7271
Finland	FIN	2011	270.647	18.8236
Finland	FIN	2012	257.559	18.0388
Finland	FIN	2013	248.404	14.9328
France	FRA	1990	160.292	8.13209
France	FRA	1991	169.281	8.66031
France	FRA	1992	165.551	8.92618
France	FRA	1993	167.556	8.86932
France	FRA	1994	160.616	9.51745
France	FRA	1995	166.698	9.58485
France	FRA	1996	175.516	9.80765
France	FRA	1997	169.543	10.0425
France	FRA	1998	173.829	11.4083
France	FRA	1999	172.653	12.4408
France	FRA	2000	173.201	14.9445
France	FRA	2001	177.802	14.9419
France	FRA	2002	176.931	13.8774
France	FRA	2003	178.838	13.5116
France	FRA	2004	180.13	13.592
France	FRA	2005	179.363	13.1836
France	FRA	2006	175.57	13.3215
France	FRA	2007	172.369	13.7673
France	FRA	2008	172.231	13.2056
France	FRA	2009	163.998	14.0784
France	FRA	2010	168.155	13.261
France	FRA	2011	161.212	14.3673
France	FRA	2012	160.955	15.8658
France	FRA	2013	160.23	14.8302
Germany	DEU	1990	185.066	7.53892
Germany	DEU	1991	180.107	7.3485
Germany	DEU	1992	175.413	7.62211
Germany	DEU	1993	172.556	7.24453
Germany	DEU	1994	171.125	8.22013
Germany	DEU	1995	172.408	8.27253
Germany	DEU	1996	177.735	8.40343
Germany	DEU	1997	175.919	8.99319
Germany	DEU	1998	174.825	9.48105
Germany	DEU	1999	170.74	9.89219
Germany	DEU	2000	171.328	9.94317
Germany	DEU	2001	176.175	10.3684
Germany	DEU	2002	171.925	9.80957
Germany	DEU	2003	170.928	9.61608
Germany	DEU	2004	172.175	9.40137
Germany	DEU	2005	171.011	9.42411
Germany	DEU	2006	175.969	9.53114
Germany	DEU	2007	166.805	9.34278
Germany	DEU	2008	168.949	9.5581
Germany	DEU	2009	158.634	10.0569
Germany	DEU	2010	167.662	9.66838
Germany	DEU	2011	159.152	9.748
Germany	DEU	2012	162.702	10.1044
Germany	DEU	2013	162.189	9.8006
Greece	GRC	1997	94.5312	1.10981
Greece	GRC	1998	99.0044	1.93385
Greece	GRC	1999	98.9612	2.29838
Greece	GRC	2000	103.879	2.37933
Greece	GRC	2001	107.062	2.91705
Greece	GRC	2002	107.959	3.30203
Greece	GRC	2003	110.73	3.4906
Greece	GRC	2004	112.485	4.20578
Greece	GRC	2005	114.166	2.68752
Greece	GRC	2006	113.716	4.51131
Greece	GRC	2007	113.336	4.40584
Greece	GRC	2008	113.854	5.55978
Greece	GRC	2009	110.164	5.23399
Greece	GRC	2010	103.649	4.76929
Greece	GRC	2011	100.674	4.34532
Greece	GRC	2012	100.225	4.27902
Greece	GRC	2013	90.8592	4.27255
Hong Kong	HKG	1994	74.4286	4.87516
Hong Kong	HKG	1995	72.4197	6.34818
Hong Kong	HKG	1996	68.1353	7.3575
Hong Kong	HKG	1997	64.0023	7.9373
Hong Kong	HKG	1998	83.2021	5.26989
Hong Kong	HKG	1999	101.599	8.47141
Hong Kong	HKG	2000	85.1399	13.0558
Hong Kong	HKG	2001	89.2343	9.83912
Hong Kong	HKG	2002	82.9829	13.9099
Hong Kong	HKG	2003	85.3414	26.0934
Hong Kong	HKG	2004	80.269	30.0073
Hong Kong	HKG	2005	78.924	35.0598
Hong Kong	HKG	2006	84.2357	39.0119
Hong Kong	HKG	2007	88.7867	27.5024
Hong Kong	HKG	2008	86.1759	37.2758
Hong Kong	HKG	2009	90.4189	47.1437
Hong Kong	HKG	2010	84.1694	51.575
Hong Kong	HKG	2011	89.7601	54.6983
Hong Kong	HKG	2012	85.6357	43.5986
India	IND	2002	18.3584	0.064505
India	IND	2003	18.4992	0.111162
India	IND	2004	19.2521	0.139601
India	IND	2005	19.7486	0.164138
India	IND	2006	20.5275	0.262385
India	IND	2007	21.432	0.295525
India	IND	2008	22.1147	0.328329
India	IND	2009	24.0179	0.409952
India	IND	2010	24.5759	0.431576
India	IND	2011	25.2345	0.446055
India	IND	2012	26.1151	0.410215
Indonesia	IDN	1998	27.891	0.220415
Indonesia	IDN	1999	28.8126	0.215714
Indonesia	IDN	2000	30.8038	0.157607
Indonesia	IDN	2001	31.1013	0.338219
Indonesia	IDN	2002	31.824	0.389115
Indonesia	IDN	2003	31.4908	0.42627
Indonesia	IDN	2004	33.1271	0.437011
Indonesia	IDN	2005	33.2709	0.371332
Indonesia	IDN	2006	33.6082	0.515885
Indonesia	IDN	2007	33.0156	0.510593
Indonesia	IDN	2008	33.2323	0.524527
Indonesia	IDN	2009	35.1149	0.528149
Indonesia	IDN	2010	36.2923	0.565554
Indonesia	IDN	2011	35.1187	0.588063
Indonesia	IDN	2012	36.0545	0.632228
Ireland	IRL	1990	118.081	7.44675
Ireland	IRL	1991	118.392	7.67289
Ireland	IRL	1992	116.164	7.47012
Ireland	IRL	1993	117.813	7.37834
Ireland	IRL	1994	123.152	8.68604
Ireland	IRL	1995	123.33	10.6597
Ireland	IRL	1996	130.922	11.286
Ireland	IRL	1997	135.862	11.8018
Ireland	IRL	1998	143.257	12.0107
Ireland	IRL	1999	148.031	12.5832
Ireland	IRL	2000	150.434	12.7655
Ireland	IRL	2001	156.373	13.411
Ireland	IRL	2002	154.576	9.67281
Ireland	IRL	2003	148.658	9.62818
Ireland	IRL	2004	148.662	10.8309
Ireland	IRL	2005	144.427	10.0235
Ireland	IRL	2006	142.531	13.3605
Ireland	IRL	2007	143.204	14.4108
Ireland	IRL	2008	138.027	14.1547
Ireland	IRL	2009	130.835	12.6076
Ireland	IRL	2010	131.137	13.0151
Ireland	IRL	2011	120.889	12.5029
Ireland	IRL	2012	120.905	13.0885
Ireland	IRL	2013	121.934	12.6006
Israel	ISR	1999	114.629	2.73285
Israel	ISR	2000	121.399	2.18434
Israel	ISR	2001	124.481	2.76112
Israel	ISR	2002	119.865	2.74206
Israel	ISR	2003	123.487	2.60165
Israel	ISR	2004	118.314	3.65055
Israel	ISR	2005	111.638	3.27849
Israel	ISR	2006	120.975	4.14403
Israel	ISR	2007	120.711	5.29955
Israel	ISR	2008	131.017	6.02967
Israel	ISR	2009	120.329	5.93881
Israel	ISR	2010	127.403	6.45678
Israel	ISR	2011	124.882	7.07351
Israel	ISR	2012	128.498	6.0103
Israel	ISR	2013	128.934	5.83888
Italy	ITA	1990	108.187	2.76556
Italy	ITA	1991	110.774	2.73634
Italy	ITA	1992	110.007	2.84387
Italy	ITA	1993	109.364	3.31773
Italy	ITA	1994	107.96	3.73252
Italy	ITA	1995	117.21	5.18114
Italy	ITA	1996	117.075	5.28317
Italy	ITA	1997	118.676	4.87396
Italy	ITA	1998	121.965	5.08323
Italy	ITA	1999	123.823	6.11491
Italy	ITA	2000	126.121	5.65681
Italy	ITA	2001	126.473	5.44348
Italy	ITA	2002	126.481	5.17369
Italy	ITA	2003	131.018	5.04416
Italy	ITA	2004	132.017	4.7778
Italy	ITA	2005	132.715	3.87044
Italy	ITA	2006	130.833	3.6785
Italy	ITA	2007	128.545	3.93545
Italy	ITA	2008	125.146	4.10333
Italy	ITA	2009	116.731	4.4036
Italy	ITA	2010	120.423	4.05756
Italy	ITA	2011	118.062	5.51281
Italy	ITA	2012	111.673	4.84066
Italy	ITA	2013	107.265	5.30148
Japan	JPN	1999	168.203	4.51081
Japan	JPN	2000	171.32	4.72847
Japan	JPN	2001	168.213	4.66407
Japan	JPN	2002	167.7	4.78087
Japan	JPN	2003	165.971	4.8154
Japan	JPN	2004	171.239	5.09828
Japan	JPN	2005	170.537	5.31833
Japan	JPN	2006	170.191	5.52586
Japan	JPN	2007	168.496	5.66909
Japan	JPN	2008	161.931	5.70315
Japan	JPN	2009	154.474	5.93616
Japan	JPN	2010	163.076	6.00326
Japan	JPN	2011	151.326	6.04859
Japan	JPN	2012	148.454	6.06137
Japan	JPN	2013	149.043	6.07306
Jordan	JOR	2003	41.9656	1.98812
Jordan	JOR	2004	49.2259	1.99954
Jordan	JOR	2005	51.6655	2.33806
Jordan	JOR	2006	51.8306	1.99312
Jordan	JOR	2007	53.3228	2.08889
Korea, Republic of	KOR	1999	155.283	0.269258
Korea, Republic of	KOR	2000	167.592	0.372595
Korea, Republic of	KOR	2001	168.921	0.431434
Korea, Republic of	KOR	2002	174.701	0.44552
Korea, Republic of	KOR	2003	177.378	0.453103
Korea, Republic of	KOR	2004	181.572	0.431903
Korea, Republic of	KOR	2005	182.906	0.408937
Kuwait	KWT	2007	435.244	4.2666
Kuwait	KWT	2009	458.374	2.01193
Kuwait	KWT	2010	440.705	1.94062
Kuwait	KWT	2011	420.393	5.44721
Kuwait	KWT	2012	423.785	1.74859
Latvia	LVA	2007	91.2688	1.631
Latvia	LVA	2008	88.1934	1.15216
Latvia	LVA	2009	86.0774	1.32765
Latvia	LVA	2010	92.685	1.11005
Latvia	LVA	2011	86.5301	1.23529
Lithuania	LTU	2005	111.491	2.23818
Lithuania	LTU	2006	111.626	2.7321
Lithuania	LTU	2007	122.564	2.54718
Lithuania	LTU	2008	124.613	2.6428
Lithuania	LTU	2009	116.015	2.36128
Lithuania	LTU	2010	95.2931	2.27286
Lithuania	LTU	2011	101.011	2.23928
Lithuania	LTU	2012	103.368	2.21922
Malaysia	MYS	1997	86.3999	7.34603
Malaysia	MYS	1999	79.422	7.15612
Malaysia	MYS	2000	88.4906	3.89357
Malaysia	MYS	2001	90.1858	4.1454
Malaysia	MYS	2002	91.4388	4.02254
Malaysia	MYS	2003	96.1199	4.22464
Malaysia	MYS	2004	101.423	4.55987
Malaysia	MYS	2005	108.046	4.51943
Malaysia	MYS	2006	106.756	3.41316
Malaysia	MYS	2007	114.828	2.83401
Malaysia	MYS	2008	118.026	3.67125
Malaysia	MYS	2009	110.439	3.27311
Malaysia	MYS	2010	112.653	4.16237
Malaysia	MYS	2011	115.92	4.29387
Malaysia	MYS	2012	117.196	3.88349
Mexico	MEX	1997	58.5713	1.01514
Mexico	MEX	1998	59.4366	1.27975
Mexico	MEX	1999	60.6604	1.05993
Mexico	MEX	2000	58.9762	1.53298
Mexico	MEX	2001	59.6345	1.93632
Mexico	MEX	2002	59.1568	1.88749
Mexico	MEX	2003	61.4344	1.99604
Mexico	MEX	2004	62.2005	2.06852
Mexico	MEX	2005	64.3582	2.14767
Mexico	MEX	2006	64.2351	1.18543
Mexico	MEX	2007	64.9528	2.63233
Mexico	MEX	2008	65.8564	2.38267
Mexico	MEX	2009	62.8228	2.1516
Mexico	MEX	2010	62.22	2.49158
Mexico	MEX	2011	63.8665	2.96515
Mexico	MEX	2012	64.6177	2.75068
Mexico	MEX	2013	61.7614	2.74127
Netherlands	NLD	1990	183.943	14.8259
Netherlands	NLD	1991	192.713	14.4003
Netherlands	NLD	1992	188.485	14.5882
Netherlands	NLD	1993	188.769	14.6383
Netherlands	NLD	1994	188.811	14.7725
Netherlands	NLD	1995	191.617	15.4658
Netherlands	NLD	1996	197.969	16.7272
Netherlands	NLD	1997	191.743	22.0326
Netherlands	NLD	1998	192.589	18.195
Netherlands	NLD	1999	189.217	21.2494
Netherlands	NLD	2000	192.511	22.7542
Netherlands	NLD	2001	197.304	22.3851
Netherlands	NLD	2002	196.286	21.8574
Netherlands	NLD	2003	201.308	21.3381
Netherlands	NLD	2004	203.347	20.1277
Netherlands	NLD	2005	201.1	20.3567
Netherlands	NLD	2006	196.797	17.3248
Netherlands	NLD	2007	202.81	22.6094
Netherlands	NLD	2008	202.532	24.2643
Netherlands	NLD	2009	198.01	21.6272
Netherlands	NLD	2010	210.229	23.6283
Netherlands	NLD	2011	194.183	24.5779
Netherlands	NLD	2012	196.364	24.0392
Netherlands	NLD	2013	192.341	23.6133
New Zealand	NZL	2006	169.396	4.16219
New Zealand	NZL	2007	169.713	3.49835
New Zealand	NZL	2008	171.021	3.3955
New Zealand	NZL	2009	170.06	3.97995
New Zealand	NZL	2010	176.015	3.81533
New Zealand	NZL	2011	173.704	3.72931
New Zealand	NZL	2012	180.099	2.82637
New Zealand	NZL	2013	175.337	3.75121
Nigeria	NGA	2003	31.1141	0.167823
Nigeria	NGA	2004	31.1825	0.162659
Nigeria	NGA	2005	31.5807	0.186165
Nigeria	NGA	2006	31.0207	0.202437
Nigeria	NGA	2007	31.2811	0.285999
Nigeria	NGA	2008	31.3698	0.233532
Nigeria	NGA	2009	30.0649	0.145578
Nigeria	NGA	2010	31.5079	0.231342
Nigeria	NGA	2011	32.4509	0.276409
Nigeria	NGA	2012	33.2829	0.250923
Norway	NOR	1990	207.328	6.45202
Norway	NOR	1991	213.133	7.29202
Norway	NOR	1992	215.356	5.75616
Norway	NOR	1993	227.909	7.42272
Norway	NOR	1994	221.857	8.7496
Norway	NOR	1995	225.138	8.50584
Norway	NOR	1996	217.166	11.5184
Norway	NOR	1997	228.675	13.7926
Norway	NOR	1998	237.339	12.0297
Norway	NOR	1999	246.903	11.0365
Norway	NOR	2000	243.257	11.072
Norway	NOR	2001	248.817	10.3269
Norway	NOR	2002	229.843	10.4245
Norway	NOR	2003	247.832	10.8236
Norway	NOR	2004	241.023	11.5405
Norway	NOR	2005	242.446	10.3859
Norway	NOR	2006	243.717	13.2552
Norway	NOR	2007	244.928	11.2636
Norway	NOR	2008	261.137	11.1058
Norway	NOR	2009	258.395	10.8191
Norway	NOR	2010	277.237	10.866
Norway	NOR	2011	236.658	11.1305
Norway	NOR	2012	243.57	9.28718
Norway	NOR	2013	271.592	9.96152
Oman	OMN	2005	185.655	2.04726
Oman	OMN	2006	252.097	3.31735
Oman	OMN	2007	286.652	4.95946
Oman	OMN	2008	270.426	5.7225
Oman	OMN	2009	260.136	5.7061
Oman	OMN	2011	333	4.22009
Oman	OMN	2012	310.835	3.67785
Pakistan	PAK	1999	19.3289	0.206939
Pakistan	PAK	2000	19.4033	0.0844764
Pakistan	PAK	2001	19.2906	0.0933099
Pakistan	PAK	2002	19.0897	0.0838192
Pakistan	PAK	2003	19.5355	0.166827
Pakistan	PAK	2004	20.5063	0.151548
Pakistan	PAK	2005	20.8195	0.181678
Pakistan	PAK	2006	21.2364	0.40767
Pakistan	PAK	2007	21.9092	0.29861
Pakistan	PAK	2008	21.0839	0.299742
Pakistan	PAK	2009	20.9424	0.409317
Pakistan	PAK	2010	20.7819	0.286386
Pakistan	PAK	2011	20.4718	0.266581
Pakistan	PAK	2012	20.2415	0.246993
Philippines	PHL	1997	20.9764	0.409161
Philippines	PHL	1998	21.1133	0.375872
Philippines	PHL	1999	21.21	0.359402
Philippines	PHL	2001	20.1402	0.453243
Philippines	PHL	2002	19.9911	0.510857
Philippines	PHL	2004	19.1984	0.5164
Philippines	PHL	2005	18.8852	0.519219
Philippines	PHL	2006	18.4364	0.46238
Philippines	PHL	2007	18.1884	0.768553
Philippines	PHL	2008	18.5964	0.790669
Philippines	PHL	2009	17.447	0.795847
Philippines	PHL	2010	18.2251	0.58519
Philippines	PHL	2011	17.9202	0.560479
Philippines	PHL	2012	18.5551	0.475853
Poland	POL	2005	101.411	0.456127
Poland	POL	2006	106.577	1.35296
Poland	POL	2007	106.146	1.60522
Poland	POL	2008	107.573	1.35185
Poland	POL	2009	103.496	1.50531
Poland	POL	2010	110.747	1.37558
Poland	POL	2011	111.305	1.95145
Poland	POL	2012	107.642	1.94462
Poland	POL	2013	106.824	1.99071
Portugal	PRT	1996	83.1889	3.89318
Portugal	PRT	1997	87.2356	3.66335
Portugal	PRT	1998	93.7916	4.19623
Portugal	PRT	1999	100.09	4.87976
Portugal	PRT	2000	100.073	4.37652
Portugal	PRT	2001	100.121	4.69426
Portugal	PRT	2002	103.732	4.47561
Portugal	PRT	2003	100.52	5.06541
Portugal	PRT	2004	103.125	5.07623
Portugal	PRT	2010	93.0594	4.75623
Portugal	PRT	2011	90.5541	5.40216
Portugal	PRT	2012	85.1892	5.64463
Portugal	PRT	2013	88.4134	4.89564
Russian Federation	RUS	2003	186.796	2.54628
Russian Federation	RUS	2004	188.151	2.1736
Russian Federation	RUS	2005	190.13	1.49504
Russian Federation	RUS	2006	196.303	1.61026
Russian Federation	RUS	2007	197.201	2.15697
Russian Federation	RUS	2008	201.95	1.65241
Russian Federation	RUS	2009	189.7	1.71431
Russian Federation	RUS	2010	206.213	1.98093
Russian Federation	RUS	2011	216.291	1.94457
Russian Federation	RUS	2012	221.216	1.894
Singapore	SGP	1999	192.079	6.16121
Singapore	SGP	2000	194.055	11.7044
Singapore	SGP	2001	215.459	12.4466
Singapore	SGP	2002	212.11	15.5829
Singapore	SGP	2003	260.295	16.4683
Singapore	SGP	2004	308.596	17.2969
Singapore	SGP	2005	211.691	13.2967
Singapore	SGP	2006	220.641	19.1804
Singapore	SGP	2007	193.992	23.9074
Singapore	SGP	2008	211.509	19.1031
Singapore	SGP	2009	171.343	19.6964
Singapore	SGP	2010	209.551	22.5126
Singapore	SGP	2011	209.061	24.4802
Singapore	SGP	2012	197.46	23.6726
South Africa	ZAF	1990	108.191	7.9874
South Africa	ZAF	1991	110.674	7.63007
South Africa	ZAF	1992	101.091	7.74015
South Africa	ZAF	1993	106.076	6.79977
South Africa	ZAF	1994	107.366	6.43036
South Africa	ZAF	1995	110.862	6.32372
South Africa	ZAF	1996	111.115	5.54773
South Africa	ZAF	1997	110.872	5.75483
South Africa	ZAF	1998	106.441	5.88343
South Africa	ZAF	1999	106.38	5.19315
South Africa	ZAF	2000	103.974	4.95321
South Africa	ZAF	2001	104.791	4.40551
South Africa	ZAF	2002	101.108	4.58986
South Africa	ZAF	2003	106.617	4.81511
South Africa	ZAF	2004	115.446	4.2452
South Africa	ZAF	2005	113.487	4.18095
South Africa	ZAF	2006	111.155	5.67142
South Africa	ZAF	2007	117.708	5.63873
South Africa	ZAF	2008	124.829	5.86428
South Africa	ZAF	2009	119.079	5.80285
South Africa	ZAF	2010	117.603	6.01162
South Africa	ZAF	2011	115.236	5.82413
South Africa	ZAF	2012	111.995	5.83984
Spain	ESP	1990	97.0749	1.24724
Spain	ESP	1991	100.463	2.65903
Spain	ESP	1992	101.994	2.90246
Spain	ESP	1993	97.5216	2.58171
Spain	ESP	1994	102.655	2.77576
Spain	ESP	1995	107.136	2.86334
Spain	ESP	1996	105.316	3.17599
Spain	ESP	1997	111.636	3.54921
Spain	ESP	1998	116.863	3.89753
Spain	ESP	1999	121.891	4.40006
Spain	ESP	2000	126.719	4.66706
Spain	ESP	2001	128.456	5.37584
Spain	ESP	2002	130.126	5.17324
Spain	ESP	2003	132.193	4.91015
Spain	ESP	2004	135.596	5.06347
Spain	ESP	2005	136.136	5.42321
Spain	ESP	2006	133.736	4.70333
Spain	ESP	2007	133.148	5.63625
Spain	ESP	2008	126.713	5.71249
Spain	ESP	2009	115.346	5.43737
Spain	ESP	2010	114.726	6.38791
Spain	ESP	2011	112.499	6.34322
Spain	ESP	2012	111.868	6.02127
Spain	ESP	2013	104.685	5.19499
Sri Lanka	LKA	2005	19.1843	1.86386
Sri Lanka	LKA	2006	19.1503	2.49102
Sri Lanka	LKA	2007	19.349	3.43693
Sri Lanka	LKA	2008	18.828	3.49068
Sri Lanka	LKA	2009	18.5381	3.71494
Sri Lanka	LKA	2010	19.6692	3.51673
Sri Lanka	LKA	2011	20.7248	3.73139
Sri Lanka	LKA	2012	23.2092	3.71029
Sweden	SWE	1990	230.895	16.7843
Sweden	SWE	1991	236.588	17.0073
Sweden	SWE	1992	224.816	16.4667
Sweden	SWE	1993	223.342	15.9171
Sweden	SWE	1994	236.996	15.8305
Sweden	SWE	1995	238.75	15.8537
Sweden	SWE	1996	243.897	16.1787
Sweden	SWE	1997	237.487	16.756
Sweden	SWE	1998	241.577	17.8829
Sweden	SWE	1999	237.047	18.2009
Sweden	SWE	2000	224.429	21.113
Sweden	SWE	2001	237.833	22.0668
Sweden	SWE	2002	242.934	21.5244
Sweden	SWE	2003	236.584	21.277
Sweden	SWE	2004	244.828	20.9666
Sweden	SWE	2005	239.125	20.8763
Sweden	SWE	2006	231.502	20.8707
Sweden	SWE	2007	229.118	23.138
Sweden	SWE	2008	225.259	22.836
Sweden	SWE	2009	204.46	22.9214
Sweden	SWE	2010	227.267	23.4761
Sweden	SWE	2011	220.849	24.8585
Sweden	SWE	2012	220.633	24.8245
Sweden	SWE	2013	209.407	24.942
Switzerland	CHE	1990	151.89	24.0498
Switzerland	CHE	1991	152.295	23.425
Switzerland	CHE	1992	151.297	24.315
Switzerland	CHE	1993	146.176	23.4798
Switzerland	CHE	1994	146.327	25.4355
Switzerland	CHE	1995	143.302	25.401
Switzerland	CHE	1996	145.45	29.6625
Switzerland	CHE	1997	147.638	30.4562
Switzerland	CHE	1998	148.973	30.7819
Switzerland	CHE	1999	148.523	34.7503
Switzerland	CHE	2000	145.727	38.024
Switzerland	CHE	2001	153.798	36.0276
Switzerland	CHE	2002	148.797	34.0223
Switzerland	CHE	2003	148.312	30.6462
Switzerland	CHE	2004	147.828	30.2556
Switzerland	CHE	2005	146.043	30.984
Switzerland	CHE	2006	151.528	30.543
Switzerland	CHE	2007	142.836	33.558
Switzerland	CHE	2008	146.58	32.5209
Switzerland	CHE	2009	145.814	30.8012
Switzerland	CHE	2010	140.184	32.3095
Switzerland	CHE	2011	134.275	34.681
Switzerland	CHE	2012	134.106	35.0961
Switzerland	CHE	2013	138.248	33.7039
Thailand	THA	2000	48.2754	0.174887
Thailand	THA	2001	49.113	0.311487
Thailand	THA	2002	53.6994	0.550602
Thailand	THA	2003	57.5607	0.656268
Thailand	THA	2004	61.6427	0.905463
Thailand	THA	2005	62.9354	1.04339
Thailand	THA	2006	63.8748	1.05305
Thailand	THA	2007	66.1245	0.972892
Turkey	TUR	1997	48.8125	0.678719
Turkey	TUR	1998	48.9708	0.560235
Turkey	TUR	1999	47.3525	0.703276
Turkey	TUR	2000	50.2895	0.647562
Turkey	TUR	2001	45.8203	0.890899
Turkey	TUR	2002	47.719	0.923229
Turkey	TUR	2003	49.3606	0.926507
Turkey	TUR	2004	50.4675	1.09822
Turkey	TUR	2005	51.9585	1.34494
Turkey	TUR	2006	56.7675	1.55665
Turkey	TUR	2007	60.2307	1.82553
Turkey	TUR	2008	58.7537	1.94356
Turkey	TUR	2009	57.4576	1.77813
Turkey	TUR	2010	60.9555	1.78007
Turkey	TUR	2011	64.185	2.02191
Turkey	TUR	2012	66.0532	1.94844
Turkey	TUR	2013	64.737	1.88866
United Arab Emirates	ARE	2004	446.039	0.56242
United Arab Emirates	ARE	2005	405.992	0.967002
United Arab Emirates	ARE	2007	350.638	2.01274
United Kingdom	GBR	1990	150.607	8.81838
United Kingdom	GBR	1991	155.25	8.51328
United Kingdom	GBR	1992	154.264	8.5833
United Kingdom	GBR	1993	155.447	8.05061
United Kingdom	GBR	1994	156.26	7.70997
United Kingdom	GBR	1995	156.109	7.94867
United Kingdom	GBR	1996	162.393	7.94173
United Kingdom	GBR	1997	157.405	8.57339
United Kingdom	GBR	1998	158.558	9.39618
United Kingdom	GBR	1999	158.427	10.056
United Kingdom	GBR	2000	158.512	10.2542
United Kingdom	GBR	2001	158.476	10.8898
United Kingdom	GBR	2002	153.953	10.8471
United Kingdom	GBR	2003	155.888	10.8238
United Kingdom	GBR	2004	154.651	11.4466
United Kingdom	GBR	2005	154.333	12.6247
United Kingdom	GBR	2006	150.667	12.6988
United Kingdom	GBR	2007	144.085	12.9438
United Kingdom	GBR	2008	140.295	13.3779
United Kingdom	GBR	2009	131.375	13.2962
United Kingdom	GBR	2010	134.365	13.1588
United Kingdom	GBR	2011	123.728	13.6777
United Kingdom	GBR	2012	126.353	13.5939
United Kingdom	GBR	2013	124.24	13.3954
United States of America	USA	1950	239.846	5.88998
United States of America	USA	1951	251.874	6.11628
United States of America	USA	1952	246.082	6.06436
United States of America	USA	1953	248.078	6.41961
United States of America	USA	1954	237.119	6.50119
United States of America	USA	1955	255.658	6.75428
United States of America	USA	1956	260.819	6.72099
United States of America	USA	1957	256.348	6.85392
United States of America	USA	1958	251.243	6.4109
United States of America	USA	1959	257.88	6.47492
United States of America	USA	1960	263.289	6.58276
United States of America	USA	1961	262.702	6.64727
United States of America	USA	1962	270.506	6.49127
United States of America	USA	1963	276.775	6.67276
United States of America	USA	1964	284.891	6.89095
United States of America	USA	1965	293.299	7.1365
United States of America	USA	1966	306.03	7.28073
United States of America	USA	1967	312.752	7.39426
United States of America	USA	1968	328.096	7.54217
United States of America	USA	1969	341.56	7.71843
United States of America	USA	1970	349.049	8.1713
United States of America	USA	1971	352.003	8.17685
United States of America	USA	1972	365.37	8.10117
United States of America	USA	1973	376.815	8.20854
United States of America	USA	1974	364.896	7.84368
United States of America	USA	1975	351.556	7.57176
United States of America	USA	1976	367.637	7.28727
United States of America	USA	1977	373.474	7.57839
United States of America	USA	1978	378.966	7.13015
United States of America	USA	1979	379.064	7.29694
United States of America	USA	1980	361.683	6.89363
United States of America	USA	1981	349.164	6.83637
United States of America	USA	1982	332.161	6.56537
United States of America	USA	1983	328.577	6.17747
United States of America	USA	1984	342.083	6.47487
United States of America	USA	1985	337.986	6.20646
United States of America	USA	1986	336.034	6.15963
United States of America	USA	1987	343.516	5.97627
United States of America	USA	1988	356.144	6.0325
United States of America	USA	1989	361.661	6.04733
United States of America	USA	1990	356.358	5.91702
United States of America	USA	1991	351.437	6.05191
United States of America	USA	1992	352.308	6.0584
United States of America	USA	1993	354.409	5.77498
United States of America	USA	1994	356.809	6.24134
United States of America	USA	1995	360.301	6.48354
United States of America	USA	1996	367.856	6.61789
United States of America	USA	1997	365.725	6.46559
United States of America	USA	1998	363.07	6.38737
United States of America	USA	1999	365.11	6.3252
United States of America	USA	2000	369.491	6.64134
United States of America	USA	2001	356.116	6.79789
United States of America	USA	2002	358.333	6.81314
United States of America	USA	2003	356.347	6.8488
United States of America	USA	2004	360.905	7.09202
United States of America	USA	2005	357.945	7.23337
United States of America	USA	2006	352.209	7.37223
United States of America	USA	2007	354.804	7.49644
United States of America	USA	2008	344.343	7.50255
United States of America	USA	2009	324.871	7.57609
United States of America	USA	2010	333.837	7.76939
United States of America	USA	2011	329.537	7.89772
Viet Nam	VNM	2008	24.0954	0.211273
Viet Nam	VNM	2009	26.0152	0.192522
Viet Nam	VNM	2010	28.3742	0.248565
Viet Nam	VNM	2011	28.9925	0.248224
Viet Nam	VNM	2012	30.589	0.236207

## Sheet: Mean Firm Size
Country	Code	Energy pc (GJ)	Year (Energy)	Year (Size)	Mean Firm Size	Lower Conf.	Upper Conf.
Algeria	DZA	46.6081	2010	2010	5.00327	4.2451	5.86275
Angola	AGO	25.9861	2009	2009	4.76712	3.58904	6.65949
Argentina	ARG	77.1239	2006	2006	5.42398	4.59927	6.38911
Australia	AUS	232.968	2005	2005	6.53054	5.50552	7.72038
Austria	AUT	171.33	2006	2006	11.7348	8.74696	15.3698
Bangladesh	BGD	8.65003	2011	2011	2.44444	1.96111	3.07222
Barbados	BRB	60.7989	2007	2011	5.81497	4.63825	7.11642
Belgium	BEL	234.732	2005	2005	6.33996	5.03729	7.89994
Bolivia	BOL	31.7605	2009	2009	1.48862	1.40845	1.57801
Bosnia and Herzegovina	BIH	70.3489	2010	2010	5.7008	3.8755	8.0502
Brazil	BRA	48.9222	2006	2006	2.62926	2.35748	2.94181
Canada	CAN	350.235	2004	2004	9.01119	7.02674	11.2892
Chile	CHL	76.2701	2008	2008	6.10723	5.25231	7.10462
China	CHN	67.0352	2008	2008	7.44371	6.4359	8.56215
Colombia	COL	28.3059	2009	2009	3.35928	2.9917	3.79992
Costa Rica	CRI	42.7996	2010	2010	2.42073	2.03049	2.88415
Croatia	HRV	88.0168	2007	2007	9.7457	7.29607	12.774
Czech Republic	CZE	168.919	2009	2009	13.4768	8.91022	18.9907
Denmark	DNK	156.151	2006	2006	8.49764	7.15445	10.0071
Dominican Republic	DOM	30.2268	2008	2008	2.61429	2.20286	3.15619
Ecuador	ECU	34.9923	2008	2008	2.73952	2.17956	3.43709
Egypt, Arab Rep.	EGY	38.5172	2009	2009	5.48598	4.55701	6.53271
Finland	FIN	296.973	2006	2006	5.30979	4.35613	6.41629
France	FRA	175.57	2006	2006	5.30012	4.10776	6.75666
Germany	DEU	175.969	2006	2006	11.8672	10.4947	13.3146
Ghana	GHA	15.9494	2010	2010	2.20282	2.02394	2.41127
Greece	GRC	113.336	2007	2007	5.90806	5.17185	6.75426
Guatemala	GTM	28.9731	2010	2010	1.64664	1.55595	1.74558
Hong Kong SAR, China	HKG	85.3414	2003	2003	6.13896	4.77749	7.61211
Hungary	HUN	113.604	2006	2006	6.62021	5.19202	8.37074
Iceland	ISL	573.209	2006	2006	10.6337	9.178	12.2263
India	IND	19.2521	2004	2004	5.18375	4.21468	6.39721
Indonesia	IDN	33.6082	2006	2006	4.09141	3.43213	4.90028
Iran, Islamic Rep.	IRN	117.007	2010	2010	4.54581	3.48261	5.79912
Ireland	IRL	142.531	2006	2006	8.53994	6.95618	10.3464
Israel	ISR	111.638	2005	2005	15.9414	12.5028	19.9768
Italy	ITA	131.018	2003	2003	2.82329	2.43271	3.31414
Jamaica	JAM	55.4393	2008	2008	1.74014	1.66761	1.81585
Japan	JPN	170.191	2006	2006	8.16427	6.72659	9.87881
Jordan	JOR	51.6655	2005	2005	5.05571	3.30299	8.06114
Kazakhstan	KAZ	178.701	2007	2007	5.88725	3.16667	9.29902
Korea, Rep.	KOR	185.006	2006	2006	5.30779	4.54025	6.20921
Latvia	LVA	86.0774	2009	2009	13.6611	10.6175	17.2328
Lebanon	LBN	66.603	2009	2009	3.70474	2.71336	4.92672
Lithuania	LTU	101.011	2011	2011	11.1111	6.34921	17.963
Macedonia, FYR	MKD	57.1598	2009	2009	11.0642	7.64706	15.385
Malaysia	MYS	110.439	2009	2009	3.24738	2.90838	3.62958
Mexico	MEX	64.2351	2006	2006	3.57465	3.18028	4.07793
Montenegro	MNE	79.4813	2010	2010	3.62821	2.8141	4.67949
Morocco	MAR	21.044	2009	2009	2.0929	1.81148	2.42077
Netherlands	NLD	202.81	2007	2007	10.0308	8.54442	11.7056
New Zealand	NZL	175.673	2003	2003	9.43467	7.43342	11.7613
Nigeria	NGA	32.4509	2011	2011	4.46865	3.29043	5.87789
Norway	NOR	243.717	2006	2006	9.50333	7.62208	11.6037
Pakistan	PAK	20.4718	2011	2011	2.79945	2.35989	3.31044
Panama	PAN	42.8998	2010	2010	2.09091	1.71795	2.56177
Peru	PER	21.2127	2007	2007	2.70775	2.4	3.08745
Philippines	PHL	18.4364	2006	2006	2.11416	1.84249	2.4104
Poland	POL	99.8467	2003	2003	2.94549	2.33804	3.72314
Portugal	PRT	100.592	2007	2007	8.85006	6.42267	11.9079
Russian Federation	RUS	201.95	2008	2008	9.03434	6.46841	12.4066
Saudi Arabia	SAU	254.458	2009	2009	18.7596	14.6827	23.4279
Serbia	SRB	95.7482	2008	2008	4.30669	3.44331	5.3125
Singapore	SGP	308.596	2004	2004	12.5747	10.3482	15.101
Slovak Republic	SVK	134.568	2011	2011	11.7638	6.46125	19.7011
Slovenia	SVN	151.884	2007	2007	12.9583	10.7756	15.4374
South Africa	ZAF	111.155	2006	2006	4.71293	4.00789	5.53076
Spain	ESP	126.713	2008	2008	4.50275	4.26894	4.75298
Sweden	SWE	239.125	2005	2005	5.74724	5.08768	6.47999
Switzerland	CHE	151.528	2006	2006	6.48063	5.32616	7.88905
Syrian Arab Republic	SYR	43.2248	2009	2009	6.4	4.13636	9.27273
Thailand	THA	66.1245	2007	2007	3.13265	2.5652	3.89907
Tonga	TON	23.769	2007	2009	2.88421	2.27368	3.54737
Tunisia	TUN	36.7292	2009	2009	3.97054	3.06219	5.24059
Turkey	TUR	57.4576	2009	2009	9.53879	7.4181	11.9978
United Arab Emirates	ARE	325.763	2009	2009	24.3015	19.3697	29.9472
United Kingdom	GBR	150.667	2006	2006	6.98555	6.49095	7.50591
United States	USA	322.301	2006	2006	9.99298	8.77036	11.302
Uruguay	URY	51.4789	2009	2009	10.324	7.38542	14.0771
Vanuatu	VUT	6.66247	2007	2010	2.06595	1.56288	2.83742
Venezuela, RB	VEN	96.9415	2005	2005	4.85406	3.1665	7.22135
Zambia	ZMB	24.9005	2010	2010	2.10706	1.81022	2.50608

## Sheet: Government
Country	Code	Year	Energy pc (GJ)	Public Sector Employment %
Australia	AUS	1990	211.925	20.5098
Australia	AUS	1995	214.761	17.0849
Australia	AUS	1996	225.829	16.8017
Australia	AUS	1997	229.012	15.8031
Australia	AUS	1998	232.531	15.3735
Australia	AUS	1999	234.905	15.5407
Australia	AUS	2000	236.317	15.2503
Australia	AUS	2001	228.065	15.1838
Australia	AUS	2002	233.201	15.2426
Australia	AUS	2003	233.164	15.1435
Australia	AUS	2004	234.392	15.4122
Australia	AUS	2005	232.968	15.3668
Australia	AUS	2006	232.442	15.4006
Australia	AUS	2007	238.363	15.3303
Australia	AUS	2008	241.318	15.5344
Australia	AUS	2009	235.658	15.7052
Australia	AUS	2010	232.787	15.7488
Belgium	BEL	1990	202.838	22.2811
Belgium	BEL	1995	222.081	21.3103
Belgium	BEL	1999	238.197	19.3637
Belgium	BEL	2000	239.227	20.5248
Canada	CAN	1990	314.226	20.5727
Canada	CAN	1995	329.166	19.6536
Canada	CAN	1996	333.147	18.7728
Canada	CAN	1997	333.516	18.0663
Canada	CAN	1998	328.157	17.6979
Canada	CAN	1999	335.447	16.8939
Canada	CAN	2000	342.231	17.2407
Canada	CAN	2001	333.878	17.2367
Canada	CAN	2002	331.615	17.1768
Canada	CAN	2003	346.356	17.0422
Canada	CAN	2004	350.235	17.3157
Canada	CAN	2005	350.822	17.6282
Canada	CAN	2006	349.831	17.8464
Canada	CAN	2007	338.159	17.9494
Canada	CAN	2008	332.959	18.4124
Denmark	DNK	1997	161.132	32.8289
Denmark	DNK	1998	157.948	32.8239
Denmark	DNK	1999	150.854	32.8955
Denmark	DNK	2000	146.121	33.0194
Denmark	DNK	2001	150.074	32.8809
Denmark	DNK	2002	148.03	32.8961
Denmark	DNK	2003	156.1	32.2913
Denmark	DNK	2004	150.629	31.9297
Denmark	DNK	2005	146.059	31.988
Denmark	DNK	2006	156.151	31.7635
Denmark	DNK	2007	151.731	31.967
Denmark	DNK	2008	146.654	31.2212
Denmark	DNK	2009	139.438	31.5235
Denmark	DNK	2010	146.997	32.5081
Finland	FIN	1990	238.306	27.1498
Finland	FIN	1995	237.064	24.8548
Finland	FIN	1996	254.16	24.3608
Finland	FIN	1997	262.816	24.6365
Finland	FIN	1998	264.59	24.8899
Finland	FIN	1999	263.109	24.5537
Finland	FIN	2000	261.113	24.3689
Finland	FIN	2001	267.77	24.4647
Finland	FIN	2002	280.7	24.3996
Finland	FIN	2003	295.46	24.7773
Finland	FIN	2004	297.555	25.0228
Finland	FIN	2005	273.699	24.7296
Finland	FIN	2006	296.973	24.4312
Finland	FIN	2007	291.642	24.2699
Finland	FIN	2008	278.402	24.3492
France	FRA	1998	173.829	23.6335
France	FRA	1999	172.653	23.6851
France	FRA	2000	173.201	23.9919
France	FRA	2001	177.802	24.2089
France	FRA	2002	176.931	24.322
France	FRA	2003	178.838	24.0983
France	FRA	2004	180.13	23.8522
France	FRA	2005	179.363	23.2038
France	FRA	2006	175.57	23.202
Germany	DEU	1995	172.408	17.8396
Germany	DEU	1996	177.735	17.4171
Germany	DEU	1997	175.919	16.9529
Germany	DEU	1998	174.825	16.5484
Germany	DEU	1999	170.74	16.3862
Germany	DEU	2000	171.328	16.1661
Germany	DEU	2001	176.175	15.2567
Germany	DEU	2002	171.925	15.0787
Germany	DEU	2003	170.928	15.0911
Germany	DEU	2004	172.175	14.5208
Germany	DEU	2005	171.011	14.0461
Germany	DEU	2006	175.969	14.0186
Germany	DEU	2007	166.805	13.9192
Germany	DEU	2008	168.949	13.9344
Germany	DEU	2009	158.634	14.1264
Germany	DEU	2010	167.662	14.262
Greece	GRC	1990	88.3849	18.7758
Greece	GRC	1995	89.29	18.2776
Greece	GRC	1996	91.5038	18.2056
Greece	GRC	1997	94.5312	18.0619
Greece	GRC	1998	99.0044	17.8222
Greece	GRC	1999	98.9612	17.7919
Greece	GRC	2000	103.879	17.7301
Greece	GRC	2001	107.062	17.8989
Greece	GRC	2002	107.959	18.2985
Greece	GRC	2003	110.73	18.6403
Greece	GRC	2004	112.485	19.8894
Greece	GRC	2005	114.166	19.1907
Greece	GRC	2006	113.716	19.786
Greece	GRC	2007	113.336	20.0093
Greece	GRC	2008	113.854	20.0431
Ireland	IRL	1990	118.081	20.2702
Ireland	IRL	1995	123.33	19.1642
Ireland	IRL	1996	130.922	18.5321
Ireland	IRL	1997	135.862	18.2996
Ireland	IRL	1998	143.257	17.7498
Ireland	IRL	1999	148.031	16.8606
Ireland	IRL	2000	150.434	17.081
Ireland	IRL	2001	156.373	17.8779
Ireland	IRL	2002	154.576	18.0707
Ireland	IRL	2003	148.658	17.7977
Ireland	IRL	2004	148.662	17.6006
Ireland	IRL	2005	144.427	16.9384
Ireland	IRL	2006	142.531	16.5921
Ireland	IRL	2007	143.204	16.5003
Ireland	IRL	2008	138.027	16.5575
Ireland	IRL	2009	130.835	18.2209
Ireland	IRL	2010	131.137	18.2626
Luxembourg	LUX	1997	310.25	15.382
Luxembourg	LUX	1998	295.89	15.8603
Luxembourg	LUX	1999	304.268	15.3942
Luxembourg	LUX	2000	320.036	15.5681
Luxembourg	LUX	2001	332.72	23.281
Luxembourg	LUX	2002	342.097	23.5761
Luxembourg	LUX	2003	356.267	24.2988
Luxembourg	LUX	2004	391.375	23.9766
Luxembourg	LUX	2005	394.372	23.8146
Luxembourg	LUX	2006	383.429	23.2645
Luxembourg	LUX	2007	367.03	23.3885
Luxembourg	LUX	2008	360.136	24.0961
Luxembourg	LUX	2009	332.617	23.8038
Luxembourg	LUX	2010	348.438	23.9518
Netherlands	NLD	1995	191.617	19.916
Netherlands	NLD	1997	191.743	20.2199
Netherlands	NLD	1998	192.589	20.3781
Netherlands	NLD	1999	189.217	20.3226
Netherlands	NLD	2000	192.511	20.0834
Netherlands	NLD	2001	197.304	20.7843
Netherlands	NLD	2002	196.286	20.7926
Netherlands	NLD	2003	201.308	21.1271
Netherlands	NLD	2004	203.347	20.8325
Netherlands	NLD	2005	201.1	20.6979
Netherlands	NLD	2006	196.797	21.14
Netherlands	NLD	2007	202.81	21.0748
New Zealand	NZL	1990	161.31	18.1159
New Zealand	NZL	1995	169.662	13.5116
New Zealand	NZL	1996	172.91	13.4345
New Zealand	NZL	1997	178.25	13.0878
New Zealand	NZL	1998	174.236	13.0718
New Zealand	NZL	1999	180.31	12.7694
New Zealand	NZL	2000	185.431	11.2003
New Zealand	NZL	2001	184.5	11.3528
New Zealand	NZL	2002	181.515	11.4808
New Zealand	NZL	2003	175.673	11.5479
New Zealand	NZL	2004	177.436	11.9063
New Zealand	NZL	2005	171.393	11.5894
New Zealand	NZL	2006	169.396	11.5424
New Zealand	NZL	2007	169.713	11.4273
New Zealand	NZL	2008	171.021	11.82
New Zealand	NZL	2009	170.06	12.0529
New Zealand	NZL	2010	176.015	11.5276
Norway	NOR	1995	225.138	36.3321
Norway	NOR	1996	217.166	36.0956
Norway	NOR	1997	228.675	35.4588
Norway	NOR	1998	237.339	35.4508
Norway	NOR	1999	246.903	35.7546
Norway	NOR	2000	243.257	35.1552
Norway	NOR	2001	248.817	34.8598
Norway	NOR	2002	229.843	35.302
Norway	NOR	2003	247.832	35.3701
Norway	NOR	2004	241.023	34.6006
Norway	NOR	2005	242.446	34.2763
Norway	NOR	2006	243.717	34.7227
Norway	NOR	2007	244.928	34.2348
Poland	POL	1990	113.284	49.4691
Poland	POL	1995	107.921	31.9994
Poland	POL	1996	112.216	30.8928
Poland	POL	1997	110.668	31.4045
Poland	POL	1998	103.38	28.9306
Poland	POL	1999	100.712	27.1015
Poland	POL	2000	97.5321	25.0264
Poland	POL	2001	98.2332	23.1688
Poland	POL	2002	97.3192	22.6901
Poland	POL	2003	99.8467	21.9355
Poland	POL	2004	100.154	21.3521
Poland	POL	2005	101.411	20.9534
Poland	POL	2006	106.577	20.9482
Poland	POL	2007	106.146	20.8659
Poland	POL	2008	107.573	20.5824
Poland	POL	2009	103.496	20.176
Poland	POL	2010	110.747	19.7445
Spain	ESP	1990	97.0749	13.34
Spain	ESP	1995	107.136	13.3682
Spain	ESP	1996	105.316	13.7774
Spain	ESP	1997	111.636	13.844
Spain	ESP	1998	116.863	13.4464
Spain	ESP	1999	121.891	13.3638
Spain	ESP	2000	126.719	13.4239
Spain	ESP	2001	128.456	13.7577
Spain	ESP	2002	130.126	13.6888
Spain	ESP	2003	132.193	13.7527
Spain	ESP	2004	135.596	13.674
Spain	ESP	2005	136.136	13.5053
Spain	ESP	2006	133.736	13.1638
Spain	ESP	2007	133.148	12.9563
Spain	ESP	2008	126.713	12.7832
Spain	ESP	2009	115.346	13.1005
Spain	ESP	2010	114.726	13.2901
Sweden	SWE	2001	237.833	28.7045
Sweden	SWE	2002	242.934	28.8681
Sweden	SWE	2003	236.584	29.0672
Sweden	SWE	2004	244.828	29.1616
Sweden	SWE	2005	239.125	28.3638
Sweden	SWE	2006	231.502	28.4115
Sweden	SWE	2007	229.118	28.05
Sweden	SWE	2008	225.259	27.1613
Sweden	SWE	2009	204.46	26.5298
Sweden	SWE	2010	227.267	26.0353
Switzerland	CHE	1990	151.89	16.9629
Switzerland	CHE	1995	143.302	16.5898
Switzerland	CHE	1998	148.973	15.0036
Switzerland	CHE	2001	153.798	14.6773
Switzerland	CHE	2005	146.043	14.9007
Switzerland	CHE	2008	146.58	14.3828
Turkey	TUR	1995	44.0495	13.8604
Turkey	TUR	1996	47.1308	14.0628
Turkey	TUR	1997	48.8125	13.6167
Turkey	TUR	1998	48.9708	14.0397
Turkey	TUR	1999	47.3525	14.0082
Turkey	TUR	2000	50.2895	14.5419
Turkey	TUR	2001	45.8203	14.5244
Turkey	TUR	2002	47.719	14.6211
Turkey	TUR	2003	49.3606	14.6647
Turkey	TUR	2004	50.4675	13.5345
Turkey	TUR	2005	51.9585	13.6279
Turkey	TUR	2006	56.7675	13.3379
Turkey	TUR	2007	60.2307	12.7095
Turkey	TUR	2008	58.7537	12.3083
Turkey	TUR	2009	57.4576	11.9815
Turkey	TUR	2010	60.9555	11.7515
United Kingdom	GBR	1999	158.427	17.8154
United Kingdom	GBR	2001	158.476	19.0059
United Kingdom	GBR	2002	153.953	19.174
United Kingdom	GBR	2003	155.888	19.5394
United Kingdom	GBR	2004	154.651	19.7607
United Kingdom	GBR	2005	154.333	19.917
United Kingdom	GBR	2006	150.667	19.4706
United Kingdom	GBR	2007	144.085	19.2226
United Kingdom	GBR	2008	140.295	18.9146
United Kingdom	GBR	2009	131.375	19.7422
United Kingdom	GBR	2010	134.365	19.6264
Albania	ALB	1995	17.4612	20.0483
Albania	ALB	1996	18.7514	17.4383
Albania	ALB	1997	16.103	16.4866
Albania	ALB	1998	17.4816	15.648
Albania	ALB	1999	23.5226	14.9306
Albania	ALB	2000	23.9013	14.2672
Albania	ALB	2001	24.3931	14.1955
Albania	ALB	2002	27.0095	13.954
Albania	ALB	2003	27.1388	13.7222
Albania	ALB	2004	29.9544	13.4369
Albania	ALB	2005	30.129	13.4536
Argentina	ARG	1996	66.2763	8.09099
Argentina	ARG	1997	67.5907	8.47473
Argentina	ARG	1998	69.124	8.77604
Argentina	ARG	1999	69.5258	8.71298
Argentina	ARG	2000	69.5738	8.65954
Argentina	ARG	2001	65.443	8.63333
Argentina	ARG	2002	62.9056	10.3205
Argentina	ARG	2003	66.5541	11.0459
Argentina	ARG	2004	71.932	9.79899
Argentina	ARG	2005	71.6344	9.10325
Argentina	ARG	2006	77.1239	9.06398
Bahrain	BHR	1990	441.698	27.9672
Bangladesh	BGD	2003	6.49841	2.97204
Bangladesh	BGD	2005	6.66606	3.21222
Benin	BEN	1990	13.9083	1.77894
Benin	BEN	1995	12.9201	1.46099
Benin	BEN	1997	14.6876	1.43039
Bolivia	BOL	1995	20.8403	6.46325
Bolivia	BOL	1996	21.7799	6.17641
Bolivia	BOL	1997	23.2969	6.42533
Bolivia	BOL	1998	23.0836	6.33992
Bolivia	BOL	1999	22.2377	5.89915
Brazil	BRA	1990	39.0339	11.9964
Brazil	BRA	1995	41.4429	10.3268
Brazil	BRA	1996	42.9743	10.3564
Brazil	BRA	1997	44.4591	9.84087
Brazil	BRA	1998	44.8255	9.92018
Brazil	BRA	1999	45.1435	9.56463
Brazil	BRA	2004	47.2525	10.5457
Brazil	BRA	2005	47.8353	10.3765
Brazil	BRA	2006	48.9222	10.7949
Brazil	BRA	2007	51.1384	11.0814
Brazil	BRA	2008	53.4374	11.1449
Brazil	BRA	2009	51.1831	11.2655
Bulgaria	BGR	1996	115.015	46.2421
Bulgaria	BGR	1997	104.823	38.4836
Bulgaria	BGR	1998	101.574	34.2093
Bulgaria	BGR	1999	93.1973	30.7574
Bulgaria	BGR	2000	95.7728	25.0108
Bulgaria	BGR	2001	101.361	22.2148
Bulgaria	BGR	2002	100.365	21.2853
Bulgaria	BGR	2003	103.819	22.6797
Bulgaria	BGR	2004	101.34	21.3376
Bulgaria	BGR	2005	107.642	20.2718
Bulgaria	BGR	2006	111.262	19.2044
Bulgaria	BGR	2007	111.63	18.4017
Bulgaria	BGR	2008	110.705	17.1912
Bulgaria	BGR	2009	98.4755	17.24
Chile	CHL	1996	59.088	8.22841
Chile	CHL	1997	65.2663	7.48093
Chile	CHL	1998	66.6919	8.1003
Chile	CHL	1999	69.9522	9.04569
Chile	CHL	2000	69.4626	9.28128
Chile	CHL	2001	67.3298	9.3246
Chile	CHL	2002	68.8674	8.62075
Chile	CHL	2003	68.7662	8.56878
Chile	CHL	2004	72.3871	8.72213
Chile	CHL	2005	73.7569	8.30891
Chile	CHL	2006	75.9048	8.96718
Chile	CHL	2007	77.865	8.91956
Chile	CHL	2008	76.2701	8.77996
China	CHN	1995	36.2961	16.4703
China	CHN	1996	36.9164	16.177
China	CHN	1997	36.5082	15.6779
China	CHN	1998	36.4079	12.7189
Colombia	COL	1990	29.5931	3.695
Colombia	COL	1995	30.8626	3.08026
Colombia	COL	1996	31.1108	2.99481
Colombia	COL	1997	29.7202	2.75102
Colombia	COL	1998	30.657	3.02168
Colombia	COL	1999	27.0135	2.49163
Colombia	COL	2000	26.7501	2.23843
Colombia	COL	2001	26.26	6.24134
Colombia	COL	2002	25.3844	4.88438
Colombia	COL	2003	25.5614	4.70422
Colombia	COL	2004	25.479	4.62538
Colombia	COL	2005	26.198	5.01773
Colombia	COL	2006	27.1894	4.45631
Colombia	COL	2007	26.6926	4.83864
Colombia	COL	2008	27.6179	4.37807
Costa Rica	CRI	1995	28.0019	12.2994
Costa Rica	CRI	1996	27.4744	11.9776
Costa Rica	CRI	1997	27.09	11.703
Costa Rica	CRI	1998	26.4939	11.7672
Costa Rica	CRI	1999	28.5991	10.4946
Costa Rica	CRI	2000	30.6505	13.3435
Costa Rica	CRI	2001	30.2609	12.8263
Costa Rica	CRI	2002	31.6704	12.5516
Costa Rica	CRI	2003	33.461	12.6017
Costa Rica	CRI	2004	38.7981	12.7912
Costa Rica	CRI	2005	38.0941	13.0479
Costa Rica	CRI	2006	40.6355	13.4496
Costa Rica	CRI	2007	43.2018	13.0663
Costa Rica	CRI	2008	43.3487	13.3716
Costa Rica	CRI	2009	42.5485	14.5362
Costa Rica	CRI	2010	42.7996	13.4223
Cuba	CUB	1997	47.2041	75.7666
Cuba	CUB	1998	44.0897	75.7726
Cuba	CUB	1999	45.6108	75.6985
Cuba	CUB	2000	48.7003	75.578
Cuba	CUB	2001	47.5049	76.7462
Cuba	CUB	2002	44.0569	77.4693
Cuba	CUB	2003	43.7384	77.5364
Cuba	CUB	2004	42.3174	78.0428
Cuba	CUB	2005	40.2232	78.7954
Cuba	CUB	2006	40.4611	79.9041
Cuba	CUB	2007	37.8419	80.7891
Cuba	CUB	2008	39.4348	81.0267
Cyprus	CYP	1990	74.5583	12.8616
Cyprus	CYP	1995	82.9605	14.1345
Cyprus	CYP	1996	90.3549	13.9383
Cyprus	CYP	1997	86.7963	13.8585
Cyprus	CYP	1998	91.1245	13.8905
Cyprus	CYP	1999	89.8788	13.691
Cyprus	CYP	2000	94.8529	12.5604
Cyprus	CYP	2001	92.0693	12.377
Cyprus	CYP	2002	91.5758	12.4045
Cyprus	CYP	2003	97.8089	12.2145
Cyprus	CYP	2004	90.0249	11.9901
Cyprus	CYP	2005	89.991	12.0999
Cyprus	CYP	2006	92.2012	12.0641
Cyprus	CYP	2007	96.0362	11.8327
Cyprus	CYP	2008	100.433	11.99
Cyprus	CYP	2009	96.9633	12.2474
Cyprus	CYP	2010	92.6623	12.1818
Czech Republic	CZE	2001	172.441	33.81
Czech Republic	CZE	2002	174.653	33.9012
Czech Republic	CZE	2003	182.43	33.3165
Czech Republic	CZE	2004	186.725	33.4304
Czech Republic	CZE	2005	184.264	32.854
Czech Republic	CZE	2006	188.043	32.68
Czech Republic	CZE	2007	187.019	32.5537
Czech Republic	CZE	2008	181.327	32.625
Czech Republic	CZE	2009	168.919	31.982
Czech Republic	CZE	2010	177.881	31.9327
Dominican Republic	DOM	1995	27.3004	8.79318
Dominican Republic	DOM	1996	28.0097	9.09693
Dominican Republic	DOM	1997	30.7827	10.3822
Dominican Republic	DOM	1998	30.6859	10.7053
Dominican Republic	DOM	1999	31.1663	10.6377
Dominican Republic	DOM	2000	33.8178	10.0477
Ecuador	ECU	1990	25.9382	10.5509
Ecuador	ECU	1995	28.8049	8.27872
Ecuador	ECU	1996	29.7084	8.3109
Ecuador	ECU	1997	30.2171	8.49901
Ecuador	ECU	1998	30.4386	7.19486
Ecuador	ECU	1999	26.869	6.50136
Ecuador	ECU	2000	29.2284	6.72202
Ecuador	ECU	2007	34.0485	6.88976
Ecuador	ECU	2008	34.9923	7.327
Egypt, Arab Rep.	EGY	2001	27.4701	29.402
Egypt, Arab Rep.	EGY	2002	27.814	29.1323
Egypt, Arab Rep.	EGY	2003	28.3373	28.2202
Egypt, Arab Rep.	EGY	2004	30.0651	27.3298
Egypt, Arab Rep.	EGY	2005	34.3911	23.3814
Egypt, Arab Rep.	EGY	2006	35.7006	26.3797
Egypt, Arab Rep.	EGY	2007	37.5765	25.3469
Egypt, Arab Rep.	EGY	2008	38.3497	25.0403
Egypt, Arab Rep.	EGY	2009	38.5172	24.3341
Egypt, Arab Rep.	EGY	2010	37.1659	23.5064
El Salvador	SLV	1995	25.1638	8.04106
El Salvador	SLV	1996	23.8164	8.08793
El Salvador	SLV	1997	26.1309	8.8261
El Salvador	SLV	1998	26.675	8.93069
El Salvador	SLV	1999	27.4895	9.28284
El Salvador	SLV	2000	28.5803	9.67702
Ethiopia	ETH	1995	18.2447	2.87531
Ethiopia	ETH	2004	18.4765	1.82113
Gabon	GAB	1995	51.6876	17.0652
Gabon	GAB	1996	52.4491	16.7385
Gabon	GAB	1997	51.7521	16.0745
Gabon	GAB	1998	53.6762	16.6124
Gabon	GAB	1999	50.9742	15.3242
Guatemala	GTM	1990	20.1663	4.2378
Guatemala	GTM	1995	21.5079	4.18437
Guatemala	GTM	1996	21.5756	3.98768
Guatemala	GTM	1997	22.0373	4.05807
Guatemala	GTM	1998	23.3948	3.94312
Guatemala	GTM	1999	25.0858	4.48137
Guatemala	GTM	2004	25.2243	4.03934
Honduras	HND	1995	21.1478	7.43553
Honduras	HND	1996	20.7381	6.88957
Honduras	HND	1997	22.1451	6.25397
Honduras	HND	1998	23.261	6.44353
Honduras	HND	1999	20.02	6.07599
Honduras	HND	2001	21.1977	7.57708
Honduras	HND	2002	21.6218	5.91437
Honduras	HND	2003	23.0519	5.42777
Honduras	HND	2004	24.3791	5.91137
Hong Kong SAR, China	HKG	1990	63.4701	6.61408
Hong Kong SAR, China	HKG	1995	72.4197	7.59522
Hong Kong SAR, China	HKG	1996	68.1353	7.56442
Hong Kong SAR, China	HKG	1997	64.0023	7.67817
Hong Kong SAR, China	HKG	1998	83.2021	7.73252
Hong Kong SAR, China	HKG	1999	101.599	7.88796
Hong Kong SAR, China	HKG	2000	85.1399	7.62131
Hong Kong SAR, China	HKG	2001	89.2343	7.411
Hong Kong SAR, China	HKG	2002	82.9829	7.15923
Hong Kong SAR, China	HKG	2003	85.3414	7.04687
Hong Kong SAR, China	HKG	2004	80.269	6.75075
Hong Kong SAR, China	HKG	2005	78.924	6.51858
Hong Kong SAR, China	HKG	2006	84.2357	6.39444
Hong Kong SAR, China	HKG	2007	88.7867	6.30345
Hong Kong SAR, China	HKG	2008	86.1759	6.30815
Hong Kong SAR, China	HKG	2009	90.4189	6.48697
Hong Kong SAR, China	HKG	2010	84.1694	6.68777
India	IND	1990	15.2166	5.70716
India	IND	1995	16.7263	5.34451
India	IND	1996	16.9405	5.16601
India	IND	1997	17.2754	5.10098
India	IND	1998	17.3722	4.96645
India	IND	1999	18.0367	4.87023
India	IND	2000	18.1405	4.75286
India	IND	2001	18.1283	4.57245
India	IND	2002	18.3584	4.36256
India	IND	2003	18.4992	4.20016
India	IND	2004	19.2521	4.00321
India	IND	2005	19.7486	3.85045
Iran, Islamic Rep.	IRN	2005	103.093	15.9763
Iran, Islamic Rep.	IRN	2006	106.527	15.6224
Iran, Islamic Rep.	IRN	2007	111.47	15.818
Iran, Islamic Rep.	IRN	2008	118.123	16.4778
Jordan	JOR	1995	42.9353	20.3842
Jordan	JOR	1996	42.7308	20.7378
Jordan	JOR	1997	42.4744	20.4946
Jordan	JOR	1998	42.785	20.4867
Jordan	JOR	2000	42.4552	19.8796
Jordan	JOR	2001	41.0308	19.7372
Jordan	JOR	2002	42.0567	19.6799
Jordan	JOR	2003	41.9656	19.5612
Jordan	JOR	2004	49.2259	18.8197
Jordan	JOR	2005	51.6655	18.6516
Jordan	JOR	2006	51.8306	18.6702
Jordan	JOR	2007	53.3228	18.4588
Jordan	JOR	2008	51.1512	18.8647
Jordan	JOR	2009	52.7907	18.7618
Kenya	KEN	1990	19.0262	7.71211
Kenya	KEN	1995	18.5281	6.56274
Kenya	KEN	1996	18.7029	6.39029
Kenya	KEN	1997	18.465	6.34985
Kenya	KEN	1998	18.7065	6.18605
Kenya	KEN	1999	18.6674	5.92467
Kenya	KEN	2000	18.9421	5.7132
Libya	LBY	1995	120.045	44.8764
Malaysia	MYS	1999	79.422	11.2462
Malaysia	MYS	2000	88.4906	11.2857
Malaysia	MYS	2001	90.1858	11.3768
Malaysia	MYS	2002	91.4388	11.2363
Malaysia	MYS	2003	96.1199	11.8355
Malaysia	MYS	2004	101.423	12.1497
Malaysia	MYS	2005	108.046	11.9321
Malaysia	MYS	2006	106.756	11.5202
Malaysia	MYS	2007	114.828	11.9351
Malaysia	MYS	2008	118.026	12.1764
Malta	MLT	1995	80.2235	34.2272
Malta	MLT	1996	78.4524	34.1969
Malta	MLT	1997	87.5128	33.7259
Malta	MLT	1998	76.6744	32.9998
Malta	MLT	1999	83.1972	31.1374
Malta	MLT	2000	74.2282	32.9999
Malta	MLT	2001	83.8595	30.1527
Malta	MLT	2002	77.6027	31.5328
Malta	MLT	2003	86.7964	30.6748
Malta	MLT	2004	86.5902	30.8632
Malta	MLT	2005	91.3864	29.9982
Malta	MLT	2006	86.1332	28.5813
Mauritius	MUS	1990	26.3522	19.2629
Mauritius	MUS	1995	29.1836	17.4832
Mauritius	MUS	1996	29.4026	17.2754
Mauritius	MUS	1997	29.8354	16.9639
Mauritius	MUS	1998	31.4211	16.7822
Mauritius	MUS	1999	32.4649	16.5476
Mauritius	MUS	2000	35.6407	16.077
Mauritius	MUS	2001	37.1288	16.0201
Mauritius	MUS	2002	36.5607	16.2921
Mauritius	MUS	2003	38.0625	17.2654
Mauritius	MUS	2004	38.5119	17.6765
Mauritius	MUS	2005	39.5618	17.5601
Mauritius	MUS	2006	42.1422	17.5844
Mauritius	MUS	2007	42.1872	17.2508
Mauritius	MUS	2008	43.0078	17.0724
Mexico	MEX	1990	59.9134	15.2961
Mexico	MEX	1995	57.6142	12.8387
Mexico	MEX	1996	57.8944	12.6095
Mexico	MEX	2000	58.9762	11.9556
Mexico	MEX	2001	59.6345	11.8423
Mexico	MEX	2002	59.1568	11.5542
Mexico	MEX	2003	61.4344	10.0894
Mexico	MEX	2004	62.2005	9.73666
Mexico	MEX	2005	64.3582	9.72844
Mexico	MEX	2006	64.2351	9.47119
Mexico	MEX	2007	64.9528	9.43822
Mexico	MEX	2008	65.8564	9.29076
Mexico	MEX	2009	62.8228	9.33447
Morocco	MAR	1999	16.0438	9.24484
Morocco	MAR	2000	15.9455	8.83931
Morocco	MAR	2001	16.7301	9.33471
Morocco	MAR	2002	16.8448	8.98834
Morocco	MAR	2003	16.6118	8.25582
Morocco	MAR	2004	18.0725	7.87628
Morocco	MAR	2005	19.4092	7.47586
Morocco	MAR	2006	19.6008	8.79041
Morocco	MAR	2007	20.4034	8.19136
Morocco	MAR	2008	21.0638	8.0657
Myanmar	MMR	1990	10.6445	4.96465
Myanmar	MMR	1995	11.0585	4.39049
Myanmar	MMR	1996	10.9377	4.27487
Myanmar	MMR	1998	11.1699	4.03209
Nicaragua	NIC	1990	20.3977	9.71874
Nicaragua	NIC	1995	20.5081	6.1286
Nicaragua	NIC	1998	20.8186	5.01004
Oman	OMN	1990	97.4854	20.1813
Oman	OMN	1995	116.517	13.9908
Oman	OMN	1997	126.778	12.998
Panama	PAN	1990	25.2622	14.6342
Panama	PAN	1995	30.5354	13.0548
Panama	PAN	1996	31.9769	13.2427
Panama	PAN	1997	32.5641	12.8882
Panama	PAN	1998	37.0035	12.4781
Panama	PAN	1999	35.7513	11.8182
Panama	PAN	2000	35.5143	12.5195
Panama	PAN	2001	38.1928	12.819
Panama	PAN	2002	34.9477	12.9707
Panama	PAN	2003	34.6376	12.9076
Panama	PAN	2004	33.555	12.593
Panama	PAN	2005	36.376	12.2406
Panama	PAN	2006	38.3318	12.3796
Panama	PAN	2007	36.8257	12.5357
Paraguay	PRY	1995	34.5242	6.61729
Paraguay	PRY	1996	34.5328	5.9619
Paraguay	PRY	1998	35.4716	7.79119
Paraguay	PRY	1999	33.1462	8.04791
Paraguay	PRY	2000	30.4089	6.92793
Paraguay	PRY	2002	29.5365	7.56619
Paraguay	PRY	2003	29.6082	7.80752
Paraguay	PRY	2004	29.3881	7.15724
Peru	PER	2001	18.8055	7.17046
Peru	PER	2002	18.6883	7.74229
Peru	PER	2003	18.089	7.37228
Peru	PER	2004	19.7654	8.01339
Peru	PER	2005	20.6933	7.65039
Peru	PER	2006	19.8452	7.88915
Peru	PER	2007	21.2127	8.17019
Peru	PER	2008	21.9789	7.98124
Philippines	PHL	1990	19.4044	8.01583
Philippines	PHL	1991	18.8997	7.50332
Philippines	PHL	1992	19.2831	7.54937
Philippines	PHL	1993	18.813	7.19978
Philippines	PHL	1994	19.6918	7.21046
Philippines	PHL	1995	20.158	7.43849
Philippines	PHL	1996	20.3795	7.25862
Philippines	PHL	1997	20.9764	7.30681
Philippines	PHL	1998	21.1133	6.95595
Philippines	PHL	1999	21.21	7.08221
Philippines	PHL	2000	21.4851	7.3374
Philippines	PHL	2001	20.1402	7.00186
Philippines	PHL	2002	19.9911	7.0726
Philippines	PHL	2003	19.637	6.81713
Philippines	PHL	2004	19.1984	6.86601
Philippines	PHL	2005	18.8852	6.98926
Philippines	PHL	2006	18.4364	7.03839
Philippines	PHL	2007	18.1884	7.26804
Philippines	PHL	2008	18.5964	7.29055
Philippines	PHL	2009	17.447	7.43727
Philippines	PHL	2010	18.2251	7.56926
Qatar	QAT	1997	806.507	28.761
Senegal	SEN	1997	9.25351	2.67346
Senegal	SEN	1998	9.53806	2.63774
Senegal	SEN	1999	9.8143	2.61527
Senegal	SEN	2000	10.1817	2.50704
Senegal	SEN	2001	10.725	2.41639
Senegal	SEN	2002	10.6057	2.41575
Senegal	SEN	2003	10.0283	2.35204
Senegal	SEN	2004	10.4438	2.40465
Senegal	SEN	2005	10.3696	2.49349
Slovak Republic	SVK	1995	138.801	35.4342
Slovak Republic	SVK	1996	140.862	32.5173
Slovak Republic	SVK	1997	140.762	29.7147
Slovak Republic	SVK	1998	136.35	27.8909
Slovak Republic	SVK	1999	136.974	26.3013
Slovak Republic	SVK	2000	137.862	25.3027
Slovak Republic	SVK	2001	144.732	25.1054
Slovak Republic	SVK	2002	145.87	23.5252
Slovak Republic	SVK	2003	145.238	21.8962
Slovak Republic	SVK	2004	143.038	20.5914
Slovak Republic	SVK	2005	146.732	20.01
Slovak Republic	SVK	2006	145.259	19.681
Slovak Republic	SVK	2007	139.04	19.3595
Slovak Republic	SVK	2008	142.596	18.7828
Slovak Republic	SVK	2009	130.077	18.606
Slovak Republic	SVK	2010	138.456	18.5613
South Africa	ZAF	1995	110.862	12.0277
South Africa	ZAF	1996	111.115	12.5387
South Africa	ZAF	1997	110.872	12.0974
South Africa	ZAF	1998	106.441	11.5409
South Africa	ZAF	1999	106.38	10.8494
South Africa	ZAF	2000	103.974	9.96595
Sri Lanka	LKA	2002	18.1423	11.2512
Sri Lanka	LKA	2003	18.9596	12.143
Sri Lanka	LKA	2004	18.9541	12.3218
Sri Lanka	LKA	2005	19.1843	12.5524
Sri Lanka	LKA	2006	19.1503	11.1425
Sri Lanka	LKA	2007	19.349	11.5532
Sri Lanka	LKA	2008	18.828	13.7395
Syrian Arab Republic	SYR	1995	35.3437	24.5696
Syrian Arab Republic	SYR	1996	36.2927	24.8641
Syrian Arab Republic	SYR	1997	38.3254	26.2163
Syrian Arab Republic	SYR	1998	41.8901	26.5457
Syrian Arab Republic	SYR	1999	41.0568	24.4947
Syrian Arab Republic	SYR	2000	40.3614	25.4177
Syrian Arab Republic	SYR	2001	39.2207	25.4855
Syrian Arab Republic	SYR	2002	41.2239	23.0931
Syrian Arab Republic	SYR	2003	40.0265	23.6469
Syrian Arab Republic	SYR	2004	42.4979	25.0378
Syrian Arab Republic	SYR	2005	48.0098	24.2455
Syrian Arab Republic	SYR	2006	48.3562	25.0116
Syrian Arab Republic	SYR	2007	49.1493	24.9863
Syrian Arab Republic	SYR	2008	48.1276	24.5602
Tanzania	TZA	1990	16.0073	4.08452
Thailand	THA	1990	31.0376	5.74425
Thailand	THA	1995	43.7478	7.58663
Thailand	THA	1996	48.4167	7.03191
Thailand	THA	1997	48.7764	7.24952
Thailand	THA	1998	45.2067	8.00385
Thailand	THA	1999	47.6995	8.17065
Thailand	THA	2000	48.2754	7.83708
Thailand	THA	2001	49.113	8.03548
Thailand	THA	2002	53.6994	7.41866
Thailand	THA	2003	57.5607	7.10326
Thailand	THA	2004	61.6427	7.74757
Thailand	THA	2005	62.9354	8.14077
Thailand	THA	2006	63.8748	8.27599
Thailand	THA	2007	66.1245	8.40904
Thailand	THA	2008	67.8251	8.69408
Trinidad and Tobago	TTO	1990	205.163	27.5954
Trinidad and Tobago	TTO	1995	205.159	24.6577
Trinidad and Tobago	TTO	1997	227.685	23.7039
Trinidad and Tobago	TTO	1998	263.981	23.1179
Trinidad and Tobago	TTO	1999	307.682	21.9406
Trinidad and Tobago	TTO	2000	325.252	21.5743
Trinidad and Tobago	TTO	2001	361.753	22.6915
Trinidad and Tobago	TTO	2002	391.96	23.4615
Trinidad and Tobago	TTO	2003	436.042	22.7004
Trinidad and Tobago	TTO	2004	455.239	22.673
Trinidad and Tobago	TTO	2005	520.169	23.0705
Trinidad and Tobago	TTO	2006	577.571	23.7778
Trinidad and Tobago	TTO	2007	611.379	22.5246
Trinidad and Tobago	TTO	2008	590.899	23.6722
United Arab Emirates	ARE	2005	405.992	17.6643
United Arab Emirates	ARE	2008	353.034	9.60808
Uruguay	URY	1995	33.3941	15.0277
Uruguay	URY	1996	36.5484	14.0039
Uruguay	URY	1997	36.8721	13.3866
Uruguay	URY	1998	37.7077	11.5141
Uruguay	URY	1999	40.9449	11.2722
Uruguay	URY	2000	38.9786	11.5356
Uruguay	URY	2001	34.1239	10.9814
Uruguay	URY	2002	31.9342	11.5878
Uruguay	URY	2003	31.7645	11.7648
Uruguay	URY	2004	36.138	11.9968
Uruguay	URY	2005	37.2311	11.6402
Uruguay	URY	2006	40.0051	12.2707
Venezuela, RB	VEN	1995	97.4786	15.5889
Venezuela, RB	VEN	1996	102.323	14.7396
Venezuela, RB	VEN	1997	100.087	14.971
Venezuela, RB	VEN	1998	103.129	13.9175
Venezuela, RB	VEN	1999	95.6837	12.9846
Vietnam	VNM	2000	15.4987	8.48174
Vietnam	VNM	2001	16.3205	8.49903
Vietnam	VNM	2002	17.6041	8.65492
Vietnam	VNM	2003	18.2693	9.11245
Vietnam	VNM	2004	20.035	9.07155
Vietnam	VNM	2005	21.0668	8.72804
Vietnam	VNM	2006	21.3467	8.37852
Vietnam	VNM	2007	22.7585	8.29671
Vietnam	VNM	2008	24.0954	8.31173
Yemen, Rep.	YEM	2004	12.9921	9.39791
Yemen, Rep.	YEM	2005	13.4514	9.35785
Yemen, Rep.	YEM	2006	13.998	9.24739
Yemen, Rep.	YEM	2007	13.3152	9.23137
Zimbabwe	ZWE	1990	37.1278	8.21651
Zimbabwe	ZWE	1995	35.2687	6.55444
Zimbabwe	ZWE	1996	34.5452	6.61724
Zimbabwe	ZWE	1997	33.6848	6.57751
Zimbabwe	ZWE	1998	33.9981	6.76576
Zimbabwe	ZWE	1999	35.8156	6.38681
Botswana	BWA	1990	36.9687	13.6493
Botswana	BWA	1995	38.4444	14.5241
Botswana	BWA	1996	36.6536	14.2677
Botswana	BWA	1997	37.6903	14.8708
Botswana	BWA	1998	41.7279	15.2694
Botswana	BWA	1999	42.3281	15.321
Botswana	BWA	2000	42.9566	14.7972
Botswana	BWA	2001	43.1726	14.2846
Botswana	BWA	2002	43.7038	14.5323
Botswana	BWA	2003	43.0661	14.3495
Botswana	BWA	2004	41.2404	14.6727
Botswana	BWA	2005	42.146	13.6126
Botswana	BWA	2006	42.3998	13.6501
Botswana	BWA	2007	43.0964	13.6333
Botswana	BWA	2008	44.6436	13.5229
Botswana	BWA	2009	40.6143	13.8805
Botswana	BWA	2010	44.629	14.0267
Armenia	ARM	1990	91.0477	76.7489
Armenia	ARM	1995	21.3641	48.9734
Armenia	ARM	1996	23.4991	37.5734
Armenia	ARM	1997	24.845	34.5795
Armenia	ARM	1998	25.5055	27.5975
Armenia	ARM	1999	24.813	24.1239
Armenia	ARM	2000	27.4215	22.949
Armenia	ARM	2001	27.4443	21.1698
Armenia	ARM	2002	25.7819	19.5022
Armenia	ARM	2003	27.3195	17.7533
Armenia	ARM	2004	28.9848	15.8802
Armenia	ARM	2005	34.89	15.2796
Armenia	ARM	2006	35.6837	15.2617
Armenia	ARM	2007	39.9746	15.3335
Armenia	ARM	2008	42.279	15.3352
Armenia	ARM	2009	36.8434	14.9066
Armenia	ARM	2010	35.0851	14.4244
Azerbaijan	AZE	1990	132.539	74.3802
Azerbaijan	AZE	1995	75.7493	62.6825
Azerbaijan	AZE	1996	63.3775	57.254
Azerbaijan	AZE	1997	60.4737	51.3773
Azerbaijan	AZE	1998	62.1834	50.1521
Azerbaijan	AZE	1999	57.3247	38.611
Azerbaijan	AZE	2000	58.7618	34.9546
Azerbaijan	AZE	2005	66.9904	21.5243
Azerbaijan	AZE	2006	65.2991	21.3756
Azerbaijan	AZE	2007	59.1019	21.261
Azerbaijan	AZE	2008	63.6555	20.8803
Azerbaijan	AZE	2009	55.8615	19.7631
Azerbaijan	AZE	2010	53.5749	19.0485
Bahamas, The	BHS	1990	105.406	19.8395
Bahamas, The	BHS	2004	86.1963	15.3726
Bahamas, The	BHS	2005	88.5107	14.8671
Bahamas, The	BHS	2006	88.029	16.4843
Bahamas, The	BHS	2007	86.735	16.8779
Barbados	BRB	1990	51.778	18.0088
Belarus	BLR	1990	186.965	67.3631
Belarus	BLR	1995	101.647	52.8188
Belarus	BLR	1996	104.731	53.1793
Belarus	BLR	1997	104.91	52.0025
Belarus	BLR	1998	103.258	52.4899
Belarus	BLR	1999	100.889	53.3742
Belarus	BLR	2000	102.84	53.3358
Belarus	BLR	2001	104.076	53.5167
Belarus	BLR	2002	106.779	51.3718
Belarus	BLR	2003	110.688	49.1962
Belarus	BLR	2004	115.26	48.8314
Belarus	BLR	2005	115.942	49.0279
Belarus	BLR	2006	124.172	49.561
Belarus	BLR	2007	122.185	50.187
Bosnia and Herzegovina	BIH	1990	64.9055	64.4907
Croatia	HRV	1990	79.0617	68.9552
Croatia	HRV	1996	67.4136	37.1287
Croatia	HRV	1997	71.3824	37.8186
Croatia	HRV	1998	74.9004	35.4913
Croatia	HRV	1999	73.2292	31.6517
Croatia	HRV	2000	73.6964	33.8707
Croatia	HRV	2001	74.9511	30.1644
Croatia	HRV	2002	77.7472	29.5818
Croatia	HRV	2003	83.0985	27.3297
Croatia	HRV	2004	83.2982	26.4271
Croatia	HRV	2005	83.8732	24.9689
Croatia	HRV	2006	84.348	25.0551
Croatia	HRV	2007	88.0168	25.3251
Croatia	HRV	2008	85.77	24.2549
Estonia	EST	1990	260.964	72.5919
Estonia	EST	1995	151.755	35.2589
Estonia	EST	1996	169.293	32.9777
Estonia	EST	1997	167.937	28.4794
Estonia	EST	1998	154.717	27.6894
Estonia	EST	1999	145.997	27.007
Estonia	EST	2000	141.299	24.5541
Estonia	EST	2001	148.283	25.0122
Estonia	EST	2002	143.019	23.9853
Estonia	EST	2003	159.024	23.3174
Estonia	EST	2004	163.016	22.721
Estonia	EST	2005	161.048	22.386
Estonia	EST	2006	158.061	23.5783
Estonia	EST	2007	177.682	22.9528
Estonia	EST	2008	171.894	22.4545
Estonia	EST	2009	152.783	23.0129
Estonia	EST	2010	176.806	23.0179
Fiji	FJI	1990	16.4237	16.5366
Georgia	GEO	1995	32.9498	30.7688
Georgia	GEO	1996	33.9795	24.8582
Georgia	GEO	1997	30.3776	24.869
Georgia	GEO	1998	28.3601	26.2196
Georgia	GEO	1999	26.1661	23.8497
Georgia	GEO	2000	27.1896	20.0068
Georgia	GEO	2002	24.4468	19.5023
Georgia	GEO	2003	26.1661	19.3065
Georgia	GEO	2004	26.9596	18.2776
Georgia	GEO	2005	27.2695	17.7141
Georgia	GEO	2006	28.8607	15.7267
Kazakhstan	KAZ	1995	138.308	38.4975
Kazakhstan	KAZ	1996	121.898	31.16
Kazakhstan	KAZ	1997	107.843	25.0292
Kazakhstan	KAZ	1998	109.284	22.0087
Kazakhstan	KAZ	1999	100.75	18.6143
Kazakhstan	KAZ	2000	100.371	17.2853
Kyrgyz Republic	KGZ	1995	21.8895	27.6186
Kyrgyz Republic	KGZ	1996	24.9425	23.8291
Kyrgyz Republic	KGZ	1997	23.1198	22.4296
Kyrgyz Republic	KGZ	1998	24.2392	20.3984
Kyrgyz Republic	KGZ	1999	20.8684	19.4087
Kyrgyz Republic	KGZ	2000	19.8204	18.6259
Kyrgyz Republic	KGZ	2001	18.2501	17.8118
Kyrgyz Republic	KGZ	2002	20.319	17.2102
Kyrgyz Republic	KGZ	2003	21.4061	16.6276
Kyrgyz Republic	KGZ	2004	20.8458	16.2636
Kyrgyz Republic	KGZ	2005	20.874	15.5639
Kyrgyz Republic	KGZ	2006	20.3245	13.4647
Kyrgyz Republic	KGZ	2007	23.4731	13.6497
Latvia	LVA	1995	77.4421	35.0861
Latvia	LVA	1997	76.26	34.492
Latvia	LVA	1998	75.2061	31.7348
Latvia	LVA	1999	69.6681	30.5331
Latvia	LVA	2000	67.7649	29.4842
Latvia	LVA	2001	73.6561	28.8008
Latvia	LVA	2002	73.8276	27.8664
Latvia	LVA	2003	79.1324	28.5051
Latvia	LVA	2004	82.1115	28.3913
Latvia	LVA	2005	84.6848	28.4247
Latvia	LVA	2006	88.5011	28.1001
Latvia	LVA	2007	91.2688	27.8501
Latvia	LVA	2008	88.1934	27.6757
Latvia	LVA	2009	86.0774	26.7449
Latvia	LVA	2010	92.685	25.7534
Lithuania	LTU	1995	100.535	33.0186
Lithuania	LTU	1996	109.282	32.8546
Lithuania	LTU	1997	104.271	30.9664
Lithuania	LTU	1998	110.255	30.5132
Lithuania	LTU	1999	94.6118	29.353
Lithuania	LTU	2000	85.3151	28.4133
Lithuania	LTU	2001	99.8492	27.5087
Lithuania	LTU	2002	107.788	26.7487
Lithuania	LTU	2003	113.436	26.9203
Lithuania	LTU	2004	116.365	27.6536
Lithuania	LTU	2005	111.491	27.7614
Lithuania	LTU	2006	111.626	28.1908
Lithuania	LTU	2007	122.564	27.9908
Lithuania	LTU	2008	124.613	27.7402
Lithuania	LTU	2009	116.015	26.6528
Lithuania	LTU	2010	95.2931	25.7815
Macedonia, FYR	MKD	2000	55.5141	16.666
Macedonia, FYR	MKD	2001	53.3699	15.5018
Macedonia, FYR	MKD	2002	52.1638	15.6764
Macedonia, FYR	MKD	2003	57.1525	15.6174
Macedonia, FYR	MKD	2004	56.6068	15.9413
Macedonia, FYR	MKD	2005	58.2548	14.8281
Moldova	MDA	1990	112.067	72.6101
Moldova	MDA	1996	46.2902	27.4847
Moldova	MDA	1997	44.3505	26.0978
Moldova	MDA	1998	40.9584	24.9966
Moldova	MDA	1999	35.7694	22.6924
Moldova	MDA	2000	33.1654	20.8406
Moldova	MDA	2001	35.1897	20.9169
Moldova	MDA	2002	35.7745	20.9236
Moldova	MDA	2003	38.9403	23.1114
Moldova	MDA	2004	39.2308	23.6145
Moldova	MDA	2005	40.7287	23.7616
Moldova	MDA	2006	40.2954	25.2992
Moldova	MDA	2007	39.299	25.126
Moldova	MDA	2008	39.2886	25.1285
Moldova	MDA	2009	37.3074	26.0283
Moldova	MDA	2010	40.0271	26.3527
Russian Federation	RUS	2000	176.871	33.491
Russian Federation	RUS	2001	179.558	33.9229
Russian Federation	RUS	2002	179.546	33.4107
Russian Federation	RUS	2003	186.796	32.3768
Russian Federation	RUS	2004	188.151	31.5391
Russian Federation	RUS	2005	190.13	29.8562
Russian Federation	RUS	2006	196.303	28.661
Russian Federation	RUS	2007	197.201	27.9507
Russian Federation	RUS	2008	201.95	27.9435
Russian Federation	RUS	2009	189.7	26.9665
Serbia	SRB	2001	83.5082	15.6413
Serbia	SRB	2002	88.7138	15.4612
Serbia	SRB	2003	93.1098	15.4333
Serbia	SRB	2004	101.51	15.4362
Serbia	SRB	2005	90.3204	15.2931
Serbia	SRB	2006	96.4011	14.5331
Serbia	SRB	2007	94.1689	14.3644
Serbia	SRB	2008	95.7482	16.7249
Serbia	SRB	2009	86.8021	17.349
Serbia	SRB	2010	89.2133	17.7574
Slovenia	SVN	1995	127.678	25.2264
Slovenia	SVN	1996	133.155	26.0532
Slovenia	SVN	1997	138.606	25.8332
Slovenia	SVN	1998	136.237	25.3344
Slovenia	SVN	1999	135.763	24.0928
Slovenia	SVN	2000	135.005	24.4405
Slovenia	SVN	2001	141.567	24.2222
Slovenia	SVN	2002	143.382	23.9619
Slovenia	SVN	2003	145.018	24.9283
Slovenia	SVN	2004	149.526	23.8734
Slovenia	SVN	2005	152.651	23.6874
Slovenia	SVN	2006	152.801	22.9783
Slovenia	SVN	2007	151.884	22.5264
Slovenia	SVN	2008	160.281	22.803
Slovenia	SVN	2009	144.532	22.5473
Slovenia	SVN	2010	147.897	22.3716
Ukraine	UKR	1990	203.316	77.5988
Ukraine	UKR	1995	133.055	44.67
Ukraine	UKR	1997	118.752	34.8823
Ukraine	UKR	1998	113.306	33.3864
Ukraine	UKR	2000	113.917	30.9418
Ukraine	UKR	2001	115.328	29.713
Ukraine	UKR	2002	117.787	29.1772
Ukraine	UKR	2003	126.662	28.801
