# Supplementary material for: Energy and institution size
Source: PLoS One. 2017 Feb 8;12(2):e0171823. doi: 10.1371/journal.pone.0171823 (PMC5298329; doi:10.1371/journal.pone.0171823)
Supplement: S1 File — This zip file contains raw and final data for all analysis conducted in this paper. It also includes R code used for modelling. (ZIP) [file pone.0171823.s002.zip › Supplementary Material Revised/Final Results/Management.xls]

## Sheet: ISCO-88
Country	Code	Year (Mean FirmSize)	Year (Managers)	Mean Firm Size	Mean Firm Size (lower conf.)	Mean Firm Size (upper conf.)	Management Fraction of Employment
Algeria	DZA	2010	2004	5.00327	4.2451	5.86275	4.65149
Australia	AUS	2005	2005	6.53054	5.50552	7.72038	10.1626
Austria	AUT	2006	2006	11.7348	8.74696	15.3698	6.73156
Bangladesh	BGD	2011	2003	2.44444	1.96111	3.07222	2.7282
Barbados	BRB	2011	2004	5.81497	4.63825	7.11642	8.02552
Belgium	BEL	2005	2005	6.33996	5.03729	7.89994	10.5175
Bolivia	BOL	2009	2007	1.48862	1.40845	1.57801	2.01049
Brazil	BRA	2006	2006	2.62926	2.35748	2.94181	4.87962
Canada	CAN	2004	2004	9.01119	7.02674	11.2892	8.33965
Chile	CHL	2008	2002	6.10723	5.25231	7.10462	4.68464
China	CHN	2008	2005	7.44371	6.4359	8.56215	1.46304
Costa Rica	CRI	2010	2008	2.42073	2.03049	2.88415	3.1852
Croatia	HRV	2007	2007	9.7457	7.29607	12.774	4.09457
Czech Republic	CZE	2009	2008	13.4768	8.91022	18.9907	6.4086
Denmark	DNK	2006	2006	8.49764	7.15445	10.0071	7.11405
Dominican Republic	DOM	2008	2007	2.61429	2.20286	3.15619	2.57122
Ecuador	ECU	2008	2006	2.73952	2.17956	3.43709	1.81115
Egypt, Arab Rep.	EGY	2009	2007	5.48598	4.55701	6.53271	7.09738
Finland	FIN	2006	2006	5.30979	4.35613	6.41629	8.95188
France	FRA	2006	2006	5.30012	4.10776	6.75666	7.10013
Germany	DEU	2006	2006	11.8672	10.4947	13.3146	6.12982
Greece	GRC	2007	2007	5.90806	5.17185	6.75426	9.20661
Hong Kong SAR, China	HKG	2003	2003	6.13896	4.77749	7.61211	7.80107
Hungary	HUN	2006	2006	6.62021	5.19202	8.37074	6.85396
Iceland	ISL	2006	2006	10.6337	9.178	12.2263	7.87033
Indonesia	IDN	2006	2007	4.09141	3.43213	4.90028	1.94167
Iran, Islamic Rep.	IRN	2010	2008	4.54581	3.48261	5.79912	2.0815
Ireland	IRL	2006	2006	8.53994	6.95618	10.3464	13.8655
Israel	ISR	2005	2005	15.9414	12.5028	19.9768	5.93214
Italy	ITA	2003	2003	2.82329	2.43271	3.31414	3.12823
Kazakhstan	KAZ	2007	2007	5.88725	3.16667	9.29902	5.95648
Korea, Rep.	KOR	2006	2006	5.30779	4.54025	6.20921	2.35089
Latvia	LVA	2009	2008	13.6611	10.6175	17.2328	8.71444
Lebanon	LBN	2009	2007	3.70474	2.71336	4.92672	9.48126
Lithuania	LTU	2011	2008	11.1111	6.34921	17.963	10.286
Macedonia, FYR	MKD	2009	2008	11.0642	7.64706	15.385	4.33299
Malaysia	MYS	2009	2008	3.24738	2.90838	3.62958	6.45956
Mexico	MEX	2006	2006	3.57465	3.18028	4.07793	1.9531
Montenegro	MNE	2010	2005	3.62821	2.8141	4.67949	5.13869
Morocco	MAR	2009	2008	2.0929	1.81148	2.42077	0.828687
Netherlands	NLD	2007	2007	10.0308	8.54442	11.7056	9.96063
New Zealand	NZL	2003	2003	9.43467	7.43342	11.7613	11.712
Norway	NOR	2006	2006	9.50333	7.62208	11.6037	5.94664
Pakistan	PAK	2011	2008	2.79945	2.35989	3.31044	11.4043
Panama	PAN	2010	2008	2.09091	1.71795	2.56177	2.55294
Peru	PER	2007	2007	2.70775	2.4	3.08745	0.200205
Philippines	PHL	2006	2006	2.11416	1.84249	2.4104	10.7286
Poland	POL	2003	2003	2.94549	2.33804	3.72314	4.75824
Portugal	PRT	2007	2007	8.85006	6.42267	11.9079	6.17193
Russian Federation	RUS	2008	2008	9.03434	6.46841	12.4066	6.42504
Saudi Arabia	SAU	2009	2008	18.7596	14.6827	23.4279	3.45738
Serbia	SRB	2008	2008	4.30669	3.44331	5.3125	4.53488
Singapore	SGP	2004	2004	12.5747	10.3482	15.101	10.727
Slovak Republic	SVK	2011	2008	11.7638	6.46125	19.7011	4.98296
Slovenia	SVN	2007	2007	12.9583	10.7756	15.4374	5.57394
South Africa	ZAF	2006	2006	4.71293	4.00789	5.53076	4.88616
Spain	ESP	2008	2008	4.50275	4.26894	4.75298	6.73189
Sweden	SWE	2005	2005	5.74724	5.08768	6.47999	4.29435
Switzerland	CHE	2006	2006	6.48063	5.32616	7.88905	6.0663
Syrian Arab Republic	SYR	2009	2007	6.4	4.13636	9.27273	1.27812
Thailand	THA	2007	2007	3.13265	2.5652	3.89907	6.42505
Tonga	TON	2009	2003	2.88421	2.27368	3.54737	2.40434
Turkey	TUR	2009	2008	9.53879	7.4181	11.9978	7.84617
United Arab Emirates	ARE	2009	2008	24.3015	19.3697	29.9472	3.03686
United Kingdom	GBR	2006	2006	6.98555	6.49095	7.50591	13.8924
United States	USA	2006	2006	9.99298	8.77036	11.302	13.7269
Uruguay	URY	2009	2007	10.324	7.38542	14.0771	5.28138

## Sheet: ISCO-1968
Country	Code	Year (Mean FirmSize)	Year (Managers)	Mean Firm Size	Mean Firm Size (lower conf.)	Mean Firm Size (upper conf.)	Management Fraction of Employment
Bolivia	BOL	2009	1990	1.48862	1.40845	1.57801	0.622561
Guatemala	GTM	2010	1991	1.64664	1.55595	1.74558	0.912264
Panama	PAN	2010	1999	2.09091	1.71795	2.56177	4.74978
Morocco	MAR	2009	1994	2.0929	1.81148	2.42077	3.51926
Zambia	ZMB	2010	2000	2.10706	1.81022	2.50608	0.180477
Philippines	PHL	2006	2000	2.11416	1.84249	2.4104	1.96155
Costa Rica	CRI	2010	1996	2.42073	2.03049	2.88415	3.14119
Bangladesh	BGD	2011	2005	2.44444	1.96111	3.07222	0.336777
Peru	PER	2007	1994	2.70775	2.4	3.08745	0.875365
Ecuador	ECU	2008	1994	2.73952	2.17956	3.43709	1.9748
Pakistan	PAK	2011	2000	2.79945	2.35989	3.31044	0.582695
Tonga	TON	2009	1996	2.88421	2.27368	3.54737	1.51618
Thailand	THA	2007	2000	3.13265	2.5652	3.89907	2.65434
Malaysia	MYS	2009	2000	3.24738	2.90838	3.62958	3.78568
Colombia	COL	2009	2000	3.35928	2.9917	3.79992	0.844773
Mexico	MEX	2006	1993	3.57465	3.18028	4.07793	1.70544
Indonesia	IDN	2006	2006	4.09141	3.43213	4.90028	0.357547
Spain	ESP	2008	1993	4.50275	4.26894	4.75298	1.4492
Venezuela, RB	VEN	2005	2005	4.85406	3.1665	7.22135	4.94787
Algeria	DZA	2010	1991	5.00327	4.2451	5.86275	0.984969
Korea, Rep.	KOR	2006	1993	5.30779	4.54025	6.20921	1.74969
Finland	FIN	2006	1999	5.30979	4.35613	6.41629	4.72485
Egypt, Arab Rep.	EGY	2009	1995	5.48598	4.55701	6.53271	0.98872
Barbados	BRB	2011	1999	5.81497	4.63825	7.11642	5.71574
Greece	GRC	2007	1992	5.90806	5.17185	6.75426	1.63257
Chile	CHL	2008	2008	6.10723	5.25231	7.10462	3.55284
Hong Kong SAR, China	HKG	2003	1993	6.13896	4.77749	7.61211	4.47619
Belgium	BEL	2005	1992	6.33996	5.03729	7.89994	3.56309
Australia	AUS	2005	1993	6.53054	5.50552	7.72038	11.8923
Japan	JPN	2006	2006	8.16427	6.72659	9.87881	2.7753
Denmark	DNK	2006	1993	8.49764	7.15445	10.0071	4.09994
Ireland	IRL	2006	1991	8.53994	6.95618	10.3464	3.03432
Portugal	PRT	2007	1992	8.85006	6.42267	11.9079	10.8692
Canada	CAN	2004	1993	9.01119	7.02674	11.2892	11.2649
New Zealand	NZL	2003	1991	9.43467	7.43342	11.7613	11.302
Norway	NOR	2006	1995	9.50333	7.62208	11.6037	6.64473
Turkey	TUR	2009	2000	9.53879	7.4181	11.9978	2.31062
United States	USA	2006	2002	9.99298	8.77036	11.302	13.7848
Netherlands	NLD	2007	1994	10.0308	8.54442	11.7056	3.90005
Uruguay	URY	2009	1999	10.324	7.38542	14.0771	2.01508
Austria	AUT	2006	1994	11.7348	8.74696	15.3698	5.48769
Singapore	SGP	2004	1990	12.5747	10.3482	15.101	7.29162
Slovenia	SVN	2007	2002	12.9583	10.7756	15.4374	9.1725
Israel	ISR	2005	1994	15.9414	12.5028	19.9768	4.54893
Saudi Arabia	SAU	2009	2002	18.7596	14.6827	23.4279	3.10853

## Sheet: United States
Year	Mean Firm Size	Management Fraction of Employment
1900	2.77	1.42
1910	3.14	1.69
1920	3.19	1.99
1940	3.43	2.65
1950	3.73	3.17
1960	4.22	3.87
1970	5.64	4.17
1971	5.64	4.39
1972	5.7	3.98
1973	5.74	4.11
1974	5.82	4.2
1975	5.6	4.28
1976	5.64	4.36
1977	5.72	4.38
1978	5.96	4.37
1979	6.11	4.41
1980	6.16	4.57
1981	6.13	4.69
1982	6.11	4.77
1983	5.86	4.43
1984	6	4.55
1985	6.05	4.7
1986	6.08	4.78
1987	6.07	4.9
1988	6.2	5.08
1989	6.39	5.18
1990	6.4	5.11
1991	6.22	5.2
1992	6.21	5.14
1993	6.25	5.25
1994	6.26	5.45
1995	6.52	5.61
1996	6.61	5.69
1997	6.75	5.78
1998	7.04	5.84
1999	7.31	5.89
2000	7.48	5.82
2001	7.61	5.39
2002	7.53	5.36
2003	7.36	5.04
2004	7.35	4.65
2005	7.38	4.4
2006	7.52	4.27
2007	7.63	4.31
2008	7.84	4.45
2009	7.63	4.66
2010	7.7	4.62
2011	7.54	4.7
2012	7.48
2013	7.37
