# Supplementary material for: Energy and institution size
Source: PLoS One. 2017 Feb 8;12(2):e0171823. doi: 10.1371/journal.pone.0171823 (PMC5298329; doi:10.1371/journal.pone.0171823)
Supplement: S1 File — This zip file contains raw and final data for all analysis conducted in this paper. It also includes R code used for modelling. (ZIP) [file pone.0171823.s002.zip › Supplementary Material Revised/Final Results/New Firms.xls]

## Sheet: New Firms vs Energy
Country	Code	Energy Use pc (GJ)	Year (New Firms)	Year (Energy)	Firms < 42 Months (% total)	Firms < 42 Months (lower conf.)	Firms < 42 Months (upper conf.)
Algeria	DZA	46.6081	2010	2010	0.0473558	0.0418279	0.0532523
Angola	AGO	25.9861	2009	2009	0.129172	0.118318	0.140299
Argentina	ARG	77.1239	2006	2006	0.0534668	0.0506003	0.0563749
Australia	AUS	234.392	2004	2004	0.0420265	0.0392762	0.0447768
Austria	AUT	171.33	2006	2006	0.02191	0.0176232	0.0264349
Bangladesh	BGD	8.65003	2011	2011	0.0665	0.0555	0.0775
Belgium	BEL	234.732	2005	2005	0.0122115	0.0110277	0.0134575
Bolivia	BOL	31.7605	2009	2009	0.142288	0.133237	0.151702
Bosnia and Herzegovina	BIH	70.3489	2010	2010	0.0227574	0.0196267	0.0260084
Brazil	BRA	47.8353	2005	2005	0.087	0.0835	0.0905
Canada	CAN	346.356	2003	2003	0.031567	0.0290177	0.0341704
Chile	CHL	76.2701	2008	2008	0.0612691	0.058695	0.0638731
China	CHN	64.9584	2007	2007	0.105135	0.1011	0.109216
Colombia	COL	28.4519	2010	2010	0.0960693	0.0927204	0.0994182
Costa Rica	CRI	42.7996	2010	2010	0.0369446	0.0289566	0.0454319
Croatia	HRV	84.348	2006	2006	0.0163394	0.0146405	0.0180882
Czech Republic	CZE	168.919	2009	2009	0.0227159	0.0182227	0.0274588
Denmark	DNK	156.151	2006	2006	0.0261073	0.0243606	0.0278852
Dominican Republic	DOM	30.2268	2008	2008	0.0876044	0.080727	0.0948092
Ecuador	ECU	34.9923	2008	2008	0.102147	0.0959782	0.108554
Egypt, Arab Rep.	EGY	38.5172	2009	2009	0.0481036	0.0423682	0.053839
Finland	FIN	296.973	2006	2006	0.0236443	0.0217328	0.0255558
France	FRA	175.57	2006	2006	0.00979983	0.00854879	0.0110509
Germany	DEU	171.011	2005	2005	0.0226314	0.0215375	0.0237395
Ghana	GHA	15.9494	2010	2010	0.259501	0.241929	0.277074
Greece	GRC	113.336	2007	2007	0.0294869	0.0270435	0.0319858
Guatemala	GTM	28.9731	2010	2010	0.0787138	0.0721664	0.0851157
Hong Kong SAR, China	HKG	78.924	2005	2005	0.0188829	0.0162989	0.0215663
Hungary	HUN	113.604	2006	2006	0.0253688	0.0233007	0.0274369
Iceland	ISL	573.209	2006	2006	0.0401642	0.0372795	0.0430489
India	IND	19.2521	2004	2004	0.0471262	0.0434408	0.0508116
Indonesia	IDN	33.6082	2006	2006	0.114	0.1005	0.128
Iran, Islamic Rep.	IRN	117.007	2010	2010	0.0449754	0.0415624	0.0484642
Ireland	IRL	144.427	2005	2005	0.0302892	0.0280153	0.0325632
Israel	ISR	111.638	2005	2005	0.0212008	0.0189659	0.0234356
Italy	ITA	132.715	2005	2005	0.0165889	0.0150457	0.0181706
Jamaica	JAM	55.4393	2008	2008	0.0741805	0.0700746	0.0784918
Japan	JPN	170.191	2006	2006	0.0137398	0.0122377	0.0152861
Jordan	JOR	53.3228	2007	2007	0.0668997	0.0591613	0.074638
Kazakhstan	KAZ	178.701	2007	2007	0.0515	0.042	0.061
Korea, Rep.	KOR	185.006	2006	2006	0.0643	0.060308	0.0683633
Latvia	LVA	88.1934	2008	2008	0.0351582	0.0322164	0.0382435
Lebanon	LBN	66.603	2009	2009	0.084	0.072	0.0965
Lithuania	LTU	101.011	2011	2011	0.0479281	0.0389416	0.0574139
Macedonia, FYR	MKD	57.1598	2009	2009	0.0484758	0.041979	0.0552224
Malaysia	MYS	110.439	2009	2009	0.0372986	0.0332094	0.0413879
Mexico	MEX	64.9528	2007	2007	0.0312267	0.0284495	0.0340039
Montenegro	MNE	79.4813	2010	2010	0.0305	0.023	0.038
Morocco	MAR	21.044	2009	2009	0.094	0.0793333	0.109333
Netherlands	NLD	196.797	2006	2006	0.020461	0.0190715	0.0219322
New Zealand	NZL	175.673	2003	2003	0.056822	0.0522179	0.0616508
Nigeria	NGA	32.4509	2011	2011	0.114904	0.101442	0.128846
Norway	NOR	242.446	2005	2005	0.0304641	0.0283844	0.0325438
Panama	PAN	42.8998	2010	2010	0.0632342	0.0557361	0.0707323
Peru	PER	21.9789	2008	2008	0.0915815	0.086932	0.096372
Philippines	PHL	18.4364	2006	2006	0.16	0.144	0.176
Poland	POL	100.154	2004	2004	0.0293713	0.0257468	0.0331209
Portugal	PRT	100.592	2007	2007	0.0315405	0.0279991	0.0350819
Russian Federation	RUS	201.95	2008	2008	0.0200233	0.0181809	0.0219626
Saudi Arabia	SAU	276.343	2010	2010	0.02875	0.02375	0.034
Serbia	SRB	95.7482	2008	2008	0.0253053	0.0216272	0.0291305
Singapore	SGP	308.596	2004	2004	0.0258731	0.0237246	0.0279759
Slovak Republic	SVK	134.568	2011	2011	0.054	0.0445	0.064
Slovenia	SVN	151.884	2007	2007	0.0160939	0.0146412	0.0176612
South Africa	ZAF	111.155	2006	2006	0.0207421	0.0192729	0.0222401
Spain	ESP	133.148	2007	2007	0.0313112	0.0305768	0.0320603
Sweden	SWE	239.125	2005	2005	0.0193252	0.0180757	0.0205533
Switzerland	CHE	151.528	2006	2006	0.030169	0.0276738	0.0327209
Syrian Arab Republic	SYR	43.2248	2009	2009	0.048951	0.03996	0.0584416
Thailand	THA	66.1245	2007	2007	0.114011	0.107486	0.120535
Tonga	TON	23.769	2009	2007	0.10473	0.0878378	0.122466
Trinidad and Tobago	TTO	632.325	2010	2010	0.069831	0.0621272	0.0777833
Tunisia	TUN	40.0084	2010	2010	0.0572357	0.0502374	0.0644839
Turkey	TUR	58.7537	2008	2008	0.0398536	0.0364423	0.043348
United Arab Emirates	ARE	325.763	2009	2009	0.0413339	0.0373408	0.0454349
United Kingdom	GBR	150.667	2006	2006	0.0219838	0.021354	0.0226328
United States	USA	322.301	2006	2006	0.0331547	0.031644	0.034746
Uruguay	URY	51.4789	2009	2009	0.0364296	0.0330504	0.0398088
Vanuatu	VUT	6.66247	2010	2007	0.275804	0.250423	0.301184
Venezuela, RB	VEN	103.034	2006	2006	0.0726593	0.0666489	0.0785361
Zambia	ZMB	24.9005	2010	2010	0.182442	0.165768	0.199117

## Sheet: New Firms vs Mean Size
Country	Code	Year (New Firms)	Year (Mean Firm Size)	Mean Firm Size	Mean Firm Size (lower conf.)	Mean Firm Size (upper conf)	Firms < 42 Months (fraction of total)	Firms < 42 Months (lower conf.)	Firms < 42 Months (upper conf.)
Algeria	DZA	2010	2010	5.00327	4.2451	5.86275	0.0473558	0.0418279	0.0532523
Angola	AGO	2009	2009	4.76712	3.58904	6.65949	0.129172	0.118318	0.140299
Argentina	ARG	2006	2006	5.42398	4.59927	6.38911	0.0534668	0.0506003	0.0563749
Australia	AUS	2004	2005	6.53054	5.50552	7.72038	0.0420265	0.0392762	0.0447768
Austria	AUT	2006	2006	11.7348	8.74696	15.3698	0.02191	0.0176232	0.0264349
Bangladesh	BGD	2011	2011	2.44444	1.96111	3.07222	0.0665	0.0555	0.0775
Belgium	BEL	2005	2005	6.33996	5.03729	7.89994	0.0122115	0.0110277	0.0134575
Bolivia	BOL	2009	2009	1.48862	1.40845	1.57801	0.142288	0.133237	0.151702
Bosnia and Herzegovina	BIH	2010	2010	5.7008	3.8755	8.0502	0.0227574	0.0196267	0.0260084
Brazil	BRA	2005	2006	2.62926	2.35748	2.94181	0.087	0.0835	0.0905
Canada	CAN	2003	2004	9.01119	7.02674	11.2892	0.031567	0.0290177	0.0341704
Chile	CHL	2008	2008	6.10723	5.25231	7.10462	0.0612691	0.058695	0.0638731
China	CHN	2007	2008	7.44371	6.4359	8.56215	0.105135	0.1011	0.109216
Colombia	COL	2010	2009	3.35928	2.9917	3.79992	0.0960693	0.0927204	0.0994182
Costa Rica	CRI	2010	2010	2.42073	2.03049	2.88415	0.0369446	0.0289566	0.0454319
Croatia	HRV	2006	2007	9.7457	7.29607	12.774	0.0163394	0.0146405	0.0180882
Czech Republic	CZE	2009	2009	13.4768	8.91022	18.9907	0.0227159	0.0182227	0.0274588
Denmark	DNK	2006	2006	8.49764	7.15445	10.0071	0.0261073	0.0243606	0.0278852
Dominican Republic	DOM	2008	2008	2.61429	2.20286	3.15619	0.0876044	0.080727	0.0948092
Ecuador	ECU	2008	2008	2.73952	2.17956	3.43709	0.102147	0.0959782	0.108554
Egypt, Arab Rep.	EGY	2009	2009	5.48598	4.55701	6.53271	0.0481036	0.0423682	0.053839
Finland	FIN	2006	2006	5.30979	4.35613	6.41629	0.0236443	0.0217328	0.0255558
France	FRA	2006	2006	5.30012	4.10776	6.75666	0.00979983	0.00854879	0.0110509
Germany	DEU	2005	2006	11.8672	10.4947	13.3146	0.0226314	0.0215375	0.0237395
Ghana	GHA	2010	2010	2.20282	2.02394	2.41127	0.259501	0.241929	0.277074
Greece	GRC	2007	2007	5.90806	5.17185	6.75426	0.0294869	0.0270435	0.0319858
Guatemala	GTM	2010	2010	1.64664	1.55595	1.74558	0.0787138	0.0721664	0.0851157
Hong Kong SAR, China	HKG	2005	2003	6.13896	4.77749	7.61211	0.0188829	0.0162989	0.0215663
Hungary	HUN	2006	2006	6.62021	5.19202	8.37074	0.0253688	0.0233007	0.0274369
Iceland	ISL	2006	2006	10.6337	9.178	12.2263	0.0401642	0.0372795	0.0430489
India	IND	2004	2004	5.18375	4.21468	6.39721	0.0471262	0.0434408	0.0508116
Indonesia	IDN	2006	2006	4.09141	3.43213	4.90028	0.114	0.1005	0.128
Iran, Islamic Rep.	IRN	2010	2010	4.54581	3.48261	5.79912	0.0449754	0.0415624	0.0484642
Ireland	IRL	2005	2006	8.53994	6.95618	10.3464	0.0302892	0.0280153	0.0325632
Israel	ISR	2005	2005	15.9414	12.5028	19.9768	0.0212008	0.0189659	0.0234356
Italy	ITA	2005	2003	2.82329	2.43271	3.31414	0.0165889	0.0150457	0.0181706
Jamaica	JAM	2008	2008	1.74014	1.66761	1.81585	0.0741805	0.0700746	0.0784918
Japan	JPN	2006	2006	8.16427	6.72659	9.87881	0.0137398	0.0122377	0.0152861
Jordan	JOR	2007	2005	5.05571	3.30299	8.06114	0.0668997	0.0591613	0.074638
Kazakhstan	KAZ	2007	2007	5.88725	3.16667	9.29902	0.0515	0.042	0.061
Korea, Rep.	KOR	2006	2006	5.30779	4.54025	6.20921	0.0643	0.060308	0.0683633
Latvia	LVA	2008	2009	13.6611	10.6175	17.2328	0.0351582	0.0322164	0.0382435
Lebanon	LBN	2009	2009	3.70474	2.71336	4.92672	0.084	0.072	0.0965
Lithuania	LTU	2011	2011	11.1111	6.34921	17.963	0.0479281	0.0389416	0.0574139
Macedonia, FYR	MKD	2009	2009	11.0642	7.64706	15.385	0.0484758	0.041979	0.0552224
Malaysia	MYS	2009	2009	3.24738	2.90838	3.62958	0.0372986	0.0332094	0.0413879
Mexico	MEX	2007	2006	3.57465	3.18028	4.07793	0.0312267	0.0284495	0.0340039
Montenegro	MNE	2010	2010	3.62821	2.8141	4.67949	0.0305	0.023	0.038
Morocco	MAR	2009	2009	2.0929	1.81148	2.42077	0.094	0.0793333	0.109333
Netherlands	NLD	2006	2007	10.0308	8.54442	11.7056	0.020461	0.0190715	0.0219322
New Zealand	NZL	2003	2003	9.43467	7.43342	11.7613	0.056822	0.0522179	0.0616508
Nigeria	NGA	2011	2011	4.46865	3.29043	5.87789	0.114904	0.101442	0.128846
Norway	NOR	2005	2006	9.50333	7.62208	11.6037	0.0304641	0.0283844	0.0325438
Panama	PAN	2010	2010	2.09091	1.71795	2.56177	0.0632342	0.0557361	0.0707323
Peru	PER	2008	2007	2.70775	2.4	3.08745	0.0915815	0.086932	0.096372
Philippines	PHL	2006	2006	2.11416	1.84249	2.4104	0.16	0.144	0.176
Poland	POL	2004	2003	2.94549	2.33804	3.72314	0.0293713	0.0257468	0.0331209
Portugal	PRT	2007	2007	8.85006	6.42267	11.9079	0.0315405	0.0279991	0.0350819
Russian Federation	RUS	2008	2008	9.03434	6.46841	12.4066	0.0200233	0.0181809	0.0219626
Saudi Arabia	SAU	2010	2009	18.7596	14.6827	23.4279	0.02875	0.02375	0.034
Serbia	SRB	2008	2008	4.30669	3.44331	5.3125	0.0253053	0.0216272	0.0291305
Singapore	SGP	2004	2004	12.5747	10.3482	15.101	0.0258731	0.0237246	0.0279759
Slovak Republic	SVK	2011	2011	11.7638	6.46125	19.7011	0.054	0.0445	0.064
Slovenia	SVN	2007	2007	12.9583	10.7756	15.4374	0.0160939	0.0146412	0.0176612
South Africa	ZAF	2006	2006	4.71293	4.00789	5.53076	0.0207421	0.0192729	0.0222401
Spain	ESP	2007	2008	4.50275	4.26894	4.75298	0.0313112	0.0305768	0.0320603
Sweden	SWE	2005	2005	5.74724	5.08768	6.47999	0.0193252	0.0180757	0.0205533
Switzerland	CHE	2006	2006	6.48063	5.32616	7.88905	0.030169	0.0276738	0.0327209
Syrian Arab Republic	SYR	2009	2009	6.4	4.13636	9.27273	0.048951	0.03996	0.0584416
Thailand	THA	2007	2007	3.13265	2.5652	3.89907	0.114011	0.107486	0.120535
Tonga	TON	2009	2009	2.88421	2.27368	3.54737	0.10473	0.0878378	0.122466
Tunisia	TUN	2010	2009	3.97054	3.06219	5.24059	0.0572357	0.0502374	0.0644839
Turkey	TUR	2008	2009	9.53879	7.4181	11.9978	0.0398536	0.0364423	0.043348
United Arab Emirates	ARE	2009	2009	24.3015	19.3697	29.9472	0.0413339	0.0373408	0.0454349
United Kingdom	GBR	2006	2006	6.98555	6.49095	7.50591	0.0219838	0.021354	0.0226328
United States	USA	2006	2006	9.99298	8.77036	11.302	0.0331547	0.031644	0.034746
Uruguay	URY	2009	2009	10.324	7.38542	14.0771	0.0364296	0.0330504	0.0398088
Vanuatu	VUT	2010	2010	2.06595	1.56288	2.83742	0.275804	0.250423	0.301184
Venezuela, RB	VEN	2006	2005	4.85406	3.1665	7.22135	0.0726593	0.0666489	0.0785361
Zambia	ZMB	2010	2010	2.10706	1.81022	2.50608	0.182442	0.165768	0.199117
