# Supplementary material for: Energy and institution size
Source: PLoS One. 2017 Feb 8;12(2):e0171823. doi: 10.1371/journal.pone.0171823 (PMC5298329; doi:10.1371/journal.pone.0171823)
Supplement: S1 File — This zip file contains raw and final data for all analysis conducted in this paper. It also includes R code used for modelling. (ZIP) [file pone.0171823.s002.zip › Supplementary Material Revised/Final Results/Power Plant Capacity vs Labor Time.xls]

## Sheet: Data
Plant Name	Capacity (Watts)	Type	Year	Cost	Currency	GDP pc	Worker-Years	Source
Three Gorges	22500000000	Hydro	2008	180000000000	CHINA	23912	7.5276e+06	wikipedia.org
Itaipu	14000000000	Hydro	1984	19600000000	USD (Brazil)	17134.3	1.25601e+07	wikipedia.org
Xiluodu	13860000000	Hydro	2014	6200000000	USD (China)	54629.5	816006	wikipedia.org
Jinping	8400000000	Hydro	2014	54400000000	CHINA	46652.3	1.16607e+06	http://www.taipeitimes.com/News/world/archives/2006/11/28/2003338255
Tucurui	8370000000	Hydro	1984	5500000000	USD (Brazil)	17134.3	3.52451e+06	wikipedia.org
Tuoketuo	6600000000	Coal	2005	1290800000	USD (China)	44307.9	741801	http://www.worldbank.org/projects/P003650/china-tuoketuo-thermal-power-project?lang=en
Xiangjiaba	6448000000	Hydro	2014	28900000000	CHINA	46652.3	619477	http://www.taipeitimes.com/News/world/archives/2006/11/28/2003338255
Longtan	6426000000	Hydro	2009	4200000000	USD (China)	47001.6	957032	https://en.wikipedia.org/wiki/Longtan_Dam
Sayano-Shushenskaya	6400000000	Hydro	1978	8.23067e+10	USD	10587.3	2.06014e+07	http://www.rockthecapital.com/02/06/top-ten-hydroelectric-generating-stations/
Bruce	6232000000	Nuclear	1977	14400000000	CAD	9443.05	1.52493e+06	wikipedia.org
Krasnoyarsk	6000000000	Hydro	1972	2490000000	USD (Russia)	6109.93	1.03106e+06	http://www.rockthecapital.com/02/06/top-ten-hydroelectric-generating-stations/
Nuoshadu	5850000000	Hydro	2014	61000000000	CHINA	46652.3	1.30755e+06	http://www.taipeitimes.com/News/world/archives/2006/11/28/2003338255
Robert-Bourassa	5616000000	Hydro	1987	3800000000	CAD	21426.8	177348	wikipedia.org
Churchill Falls	5428000000	Hydro	1974	946000000	CAD	6878.03	137539	wikipedia.org
Paiton	5040000000	Coal	1989	354000000	USD (Indonesia)	22922.5	621904	http://www.worldbank.org/projects/P003875/paiton-thermal-power-project?lang=en
Mundra	4620000000	Coal	2012	245456000000	INDIA	79048.9	3.10512e+06	http://www.powermag.com/mundra-thermal-power-plant-mundra-gujarat-india-owneroperator-adani-power-ltd/
Xiaowan	4200000000	Hydro	2010	32000000000	CHINA	30567.5	1.04686e+06	http://www.taipeitimes.com/News/world/archives/2006/11/28/2003338255
Palo Verde	3942000000	Nuclear	1986	5900000000	USD	19115	308658	US Energy Information Agency
West County	3750000000	Natural Gas	2009	1200000000	USD	47001.6	25531.1	http://www.power-technology.com/projects/west-county-energy/
Darlington	3524000000	Nuclear	1990	14400000000	CAD	24855.6	579345	wikipedia.org
Barth	3300000000	Coal	2013	260000000000	INDIA	88668	2.93229e+06	http://www.telegraphindia.com/1120522/jsp/bihar/story_15515066.jsp#.VkYZKR8Sr0p
Browns Ferry	3274000000	Nuclear	1976	8.94868e+08	USD	8611.42	103917	US Energy Information Agency
Goupitan	3000000000	Hydro	2009	13842000000	CHINA	25962.6	533152	wikipedia.org
Sipat	2980000000	Coal	2013	130000000000	INDIA	88668	1.46614e+06	http://pib.nic.in/newsite/PrintRelease.aspx?relid=99479
Civaux	2945000000	Nuclear	2002	2865000000	EURO	25794.9	111069	https://www.ccomptes.fr/content/download/43709/697228/version/2/file/thematic_public_report_costs_nuclear_+power_sector_012012.pdf
Chooz	2910000000	Nuclear	2000	3450000000	EURO	24384.2	141485	https://www.ccomptes.fr/content/download/43709/697228/version/2/file/thematic_public_report_costs_nuclear_+power_sector_012012.pdf
Bennet Dam	2876000000	Hydro	1968	750000000	CAD	3675.33	204063	wikipedia.org
South Texas	2760000000	Nuclear	1989	5500000000	USD	22922.5	239939	US Energy Information Agency
Penly	2660000000	Nuclear	1991	2223000000	EURO	18735.1	118655	https://www.ccomptes.fr/content/download/43709/697228/version/2/file/thematic_public_report_costs_nuclear_+power_sector_012012.pdf
Nogent	2620000000	Nuclear	1988	1881000000	EURO	16070.2	117049	https://www.ccomptes.fr/content/download/43709/697228/version/2/file/thematic_public_report_costs_nuclear_+power_sector_012012.pdf
Golfech	2620000000	Nuclear	1992	2193000000	EURO	19317.2	113526	https://www.ccomptes.fr/content/download/43709/697228/version/2/file/thematic_public_report_costs_nuclear_+power_sector_012012.pdf
Belleville	2620000000	Nuclear	1988	1735000000	EURO	16070.2	107964	https://www.ccomptes.fr/content/download/43709/697228/version/2/file/thematic_public_report_costs_nuclear_+power_sector_012012.pdf
St Alban	2600000000	Nuclear	1986	1519000000	EURO	14315	106113	https://www.ccomptes.fr/content/download/43709/697228/version/2/file/thematic_public_report_costs_nuclear_+power_sector_012012.pdf
Cattenom	2600000000	Nuclear	1991	1836000000	EURO	18735.1	97998.1	https://www.ccomptes.fr/content/download/43709/697228/version/2/file/thematic_public_report_costs_nuclear_+power_sector_012012.pdf
Paluel 1	2580000000	Nuclear	1985	1743000000	EURO	13390.3	130169	https://www.ccomptes.fr/content/download/43709/697228/version/2/file/thematic_public_report_costs_nuclear_+power_sector_012012.pdf
Flamanville	2580000000	Nuclear	1987	1727000000	EURO	14958	115456	https://www.ccomptes.fr/content/download/43709/697228/version/2/file/thematic_public_report_costs_nuclear_+power_sector_012012.pdf
Paluel 2	2580000000	Nuclear	1986	1555000000	EURO	14315	108627	https://www.ccomptes.fr/content/download/43709/697228/version/2/file/thematic_public_report_costs_nuclear_+power_sector_012012.pdf
Cattenom 1	2565000000	Nuclear	1987	1933000000	EURO	14958	129228	https://www.ccomptes.fr/content/download/43709/697228/version/2/file/thematic_public_report_costs_nuclear_+power_sector_012012.pdf
Oconee	2538000000	Nuclear	1974	500000000	USD	7242.42	69037.7	US Energy Information Agency
Kahalgaon	2340000000	Coal	2014	54979275000	INDIA	97690.5	562791	http://www.ntpc.co.in/notices/501/kahalgaon-stps-stage-%E2%80%93-ii-1500-mw-2014-19
Mejia	2340000000	Coal	2013	55093525000	INDIA	88668	621346	http://www.cercind.gov.in/2015/orders/SO89.pdf
Byron	2336000000	Nuclear	1987	4500000000	USD	20100.9	223871	US Energy Information Agency
Salem	2332000000	Nuclear	1976	1.17604e+09	USD	8611.42	136568	US Energy Information Agency
Braidwood	2330000000	Nuclear	1988	5200000000	USD	21483.2	242049	US Energy Information Agency
Susquehanna	2325000000	Nuclear	1982	3.71665e+09	USD	14439	257404	US Energy Information Agency
Vogtle	2302000000	Nuclear	1987	1.04502e+10	USD	20100.9	519887	US Energy Information Agency
Sequoyah	2278000000	Nuclear	1981	1.51523e+09	USD	13993.1	108284	US Energy Information Agency
Catawba	2258000000	Nuclear	1985	3.42192e+09	USD	18269.4	187303	US Energy Information Agency
Diablo Canyon	2240000000	Nuclear	1984	5.79256e+09	USD	17134.3	338069	US Energy Information Agency
Peach Bottom	2224000000	Nuclear	1973	6.30559e+08	USD	6741.29	93536.9	US Energy Information Agency
McGuire	2200000000	Nuclear	1981	1.75425e+09	USD	13993.1	125365	US Energy Information Agency
San Onofre	2150000000	Nuclear	1983	4.30715e+09	USD	15561.4	276784	US Energy Information Agency
Millstone	2103000000	Nuclear	1975	2.2961e+09	USD	7820.05	293616	US Energy Information Agency
DC Cook	2069000000	Nuclear	1974	7.97271e+08	USD	7242.42	110084	US Energy Information Agency
Indian Point	2063000000	Nuclear	1973	5.2493e+08	USD	6741.29	77867.9	US Energy Information Agency
Nabinagar	1980000000	Coal	2010	129645700000	INDIA	63234.9	2.05022e+06	http://energy.bih.nic.in/docs/Schemes-Nabinagar-STPP.pdf
Grand Coulee (original)	1944000000	Hydro	1942	168000000	USD	1239.84	135501	wikipedia.org
North Anna	1863000000	Nuclear	1978	1.21488e+09	USD	10587.3	114749	US Energy Information Agency
Brunswick	1858000000	Nuclear	1976	6.83713e+08	USD	8611.42	79396.2	US Energy Information Agency
Gravelines 1	1840000000	Nuclear	1980	759000000	EURO	8189.46	92680.1	https://www.ccomptes.fr/content/download/43709/697228/version/2/file/thematic_public_report_costs_nuclear_+power_sector_012012.pdf
Tricastin 1	1840000000	Nuclear	1980	754000000	EURO	8189.46	92069.6	https://www.ccomptes.fr/content/download/43709/697228/version/2/file/thematic_public_report_costs_nuclear_+power_sector_012012.pdf
Gravelines 2	1840000000	Nuclear	1981	572000000	EURO	9205.1	62139.5	https://www.ccomptes.fr/content/download/43709/697228/version/2/file/thematic_public_report_costs_nuclear_+power_sector_012012.pdf
Bugey 1	1840000000	Nuclear	1979	423000000	EURO	7245.16	58383.8	https://www.ccomptes.fr/content/download/43709/697228/version/2/file/thematic_public_report_costs_nuclear_+power_sector_012012.pdf
Tricastin 2	1840000000	Nuclear	1981	523000000	EURO	9205.1	56816.3	https://www.ccomptes.fr/content/download/43709/697228/version/2/file/thematic_public_report_costs_nuclear_+power_sector_012012.pdf
Arkansas One	1835000000	Nuclear	1974	5.99856e+08	USD	7242.42	82825.4	US Energy Information Agency
Blayais 1	1830000000	Nuclear	1982	824000000	EURO	10525.7	78284.6	https://www.ccomptes.fr/content/download/43709/697228/version/2/file/thematic_public_report_costs_nuclear_+power_sector_012012.pdf
Gravelines 3	1820000000	Nuclear	1985	1017000000	EURO	13390.3	75950.7	https://www.ccomptes.fr/content/download/43709/697228/version/2/file/thematic_public_report_costs_nuclear_+power_sector_012012.pdf
Blayais 2	1820000000	Nuclear	1983	845000000	EURO	11625	72688.3	https://www.ccomptes.fr/content/download/43709/697228/version/2/file/thematic_public_report_costs_nuclear_+power_sector_012012.pdf
NTPC Dadri	1820000000	Coal	2010	16692100000	INDIA	63234.9	263970	http://www.ntpc.co.in/power-generation/coal-based-power-stations/dadri
Dampierre 1	1800000000	Nuclear	1980	702000000	EURO	8189.46	85720	https://www.ccomptes.fr/content/download/43709/697228/version/2/file/thematic_public_report_costs_nuclear_+power_sector_012012.pdf
Bugey 2	1800000000	Nuclear	1979	474000000	EURO	7245.16	65423	https://www.ccomptes.fr/content/download/43709/697228/version/2/file/thematic_public_report_costs_nuclear_+power_sector_012012.pdf
Dampierre 2	1800000000	Nuclear	1981	560000000	EURO	9205.1	60835.8	https://www.ccomptes.fr/content/download/43709/697228/version/2/file/thematic_public_report_costs_nuclear_+power_sector_012012.pdf
Fessenheim	1780000000	Nuclear	1978	348000000	EURO	6362.93	54691.8	https://www.ccomptes.fr/content/download/43709/697228/version/2/file/thematic_public_report_costs_nuclear_+power_sector_012012.pdf
Nine Mile Point	1773000000	Nuclear	1974	2.22001e+09	USD	7242.42	306529	US Energy Information Agency
Cruas 1	1760000000	Nuclear	1984	994000000	EURO	12566.6	79098.3	https://www.ccomptes.fr/content/download/43709/697228/version/2/file/thematic_public_report_costs_nuclear_+power_sector_012012.pdf
Chinon 2	1760000000	Nuclear	1987	1115000000	EURO	14958	74541.8	https://www.ccomptes.fr/content/download/43709/697228/version/2/file/thematic_public_report_costs_nuclear_+power_sector_012012.pdf
Cruas 2	1760000000	Nuclear	1984	837000000	EURO	12566.6	66604.9	https://www.ccomptes.fr/content/download/43709/697228/version/2/file/thematic_public_report_costs_nuclear_+power_sector_012012.pdf
St Laurent	1760000000	Nuclear	1983	723000000	EURO	11625	62193.6	https://www.ccomptes.fr/content/download/43709/697228/version/2/file/thematic_public_report_costs_nuclear_+power_sector_012012.pdf
Edwin I Hatch	1759000000	Nuclear	1975	8.3433e+08	USD	7820.05	106691	US Energy Information Agency
Hatch	1759000000	Nuclear	1974	7.64448e+08	USD	7242.42	105551	US Energy Information Agency
Jinghong	1750000000	Hydro	2008	2300000000	CHINA	23912	96186	wikipedia.org
Chinon 1	1740000000	Nuclear	1984	787000000	EURO	12566.6	62626.1	https://www.ccomptes.fr/content/download/43709/697228/version/2/file/thematic_public_report_costs_nuclear_+power_sector_012012.pdf
Beaver Valley	1738000000	Nuclear	1976	2.33945e+09	USD	8611.42	271669	US Energy Information Agency
Harris	1711000000	Nuclear	1987	2.25486e+09	USD	20100.9	112177	US Energy Information Agency
Calvert Cliffs	1705000000	Nuclear	1974	5.24696e+08	USD	7242.42	72447.6	US Energy Information Agency
St. Lucie	1678000000	Nuclear	1976	1.26693e+09	USD	8611.42	147122	US Energy Information Agency
Surry	1638000000	Nuclear	1972	3.76659e+08	USD	6109.93	61647	US Energy Information Agency
Suratgarh	1500000000	Coal	2003	62270000000	INDIA	25636.8	2.42893e+06	http://www.rvunl.com/SuratgarhSTPS.html
Neyveli	1500000000	Coal	2014	79375900000	INDIA	97690.5	812525	http://www.moneycontrol.com/news/business/nlc-to-generate-additional-1500-mw-powerfive-months_1120100.html
Vallur TPP	1500000000	Coal	2013	83363200000	INDIA	88668	940173	http://www.mercindia.org.in/pdf/Order%2058%2042/Case%2044%20of%202013-Approved%20Order.pdf
Indira Gandhi	1500000000	Coal	2013	77283700000	INDIA	88668	871608	http://www.mercindia.org.in/pdf/Order%2058%2042/Case%2044%20of%202013-Approved%20Order.pdf
La Grand-1	1436000000	Hydro	1994	2500000000	CAD	27019.3	92526.4	wikipedia.org
Turkey Point	1386000000	Nuclear	1972	2.04864e+08	USD	6109.93	33529.6	US Energy Information Agency
Limestone	1340000000	Hydro	1992	1430000000	CAD	25011.3	57174.2	https://www.hydro.mb.ca/corporate/facilities/gs_limestone.shtml
EIA DU APC CCS	1300000000	Coal	2012	6141200000	USD	51456.7	119347	US Energy Information Agency
EIA DU APC	1300000000	Coal	2012	3814200000	USD	51456.7	74124.5	US Energy Information Agency
Craig	1283000000	Coal	1984	285000000	USD	17134.3	16633.3	srpnet.com/
Gallatin	1254000000	Coal	1956	143400000	USD	2674.06	53626.4	http://www.industcards.com/st-coal-usa-tn.htm
Grand Gulf	1251000000	Nuclear	1984	3.17047e+09	USD	17134.3	185037	US Energy Information Agency
Seabrook	1247000000	Nuclear	1990	8.12896e+09	USD	23954.4	339351	US Energy Information Agency
Perry	1240000000	Nuclear	1986	3.18689e+09	USD	19115	166722	US Energy Information Agency
Kettle	1220000000	Hydro	1973	240000000	CAD	5862.25	40939.9	wikipedia.org
EIA DU IGCC	1200000000	Coal	2012	4540800000	USD	51456.7	88245.1	US Energy Information Agency
Shree Singaji	1200000000	Coal	2014	73066100000	INDIA	97690.5	747935	http://www.mppgenco.nic.in/SSTPP-STAGE-I.pdf
Anpara C	1200000000	Coal	2012	42000000000	INDIA	79048.9	531317	http://www.lancogroup.com/pdf/anpara/Anpara_MoEF%20Report_Sep2011.pdf
Rajiv Gandhi	1200000000	Coal	2011	37754280000	INDIA	70800.8	533247	http://hpgcl.gov.in/powerplants_5.hp
Callaway	1190000000	Nuclear	1984	2.96696e+09	USD	17134.3	173159	US Energy Information Agency
Waterford Stream	1168000000	Nuclear	1985	2.84174e+09	USD	18269.4	155546	US Energy Information Agency
Hope Creek	1161000000	Nuclear	1986	4.50206e+09	USD	19115	235525	US Energy Information Agency
Wolf Creek	1160000000	Nuclear	1985	2.99483e+09	USD	18269.4	163925	US Energy Information Agency
Limerick	1130000000	Nuclear	1985	3.76027e+09	USD	18269.4	205823	US Energy Information Agency
Peace River C	1100000000	Hydro	2014	8800000000	CAD	55605.1	158259	http://www.theglobeandmail.com/news/british-columbia/bc-cabinet-approves-site-c-hydroelectric-dam/article22108474/
Columbia	1097000000	Nuclear	1984	3.20405e+09	USD	17134.3	186997	US Energy Information Agency
Fermi	1085000000	Nuclear	1985	3.17075e+09	USD	18269.4	173555	US Energy Information Agency
Genesee 4&5	1060000000	Natural Gas	2015	1400000000	CAD	55605.1	25177.6	https://www.capitalpower.com/InvestorRelations/Events/Documents/2015%20April%20Investor%20Meetings.pdf
Bakreshwar	1050000000	Coal	1999	3.51466e+10	INDIA	19547.6	1.798e+06	http://www.jica.go.jp/english/our_work/evaluation/oda_loan/post/2007/pdf/project29_full.pdf
Clinton	1043000000	Nuclear	1987	2.19185e+09	USD	20100.9	109042	US Energy Information Agency
Prairie Island	1040000000	Nuclear	1974	2.36256e+08	USD	7242.42	32621.1	US Energy Information Agency
Point Beach	1018000000	Nuclear	1970	1.10356e+08	USD	5246.86	21032.7	US Energy Information Agency
Rihnand	1000000000	Coal	2013	55263300000	INDIA	88668	623261	http://www.mercindia.org.in/pdf/Order%2058%2042/Case%2044%20of%202013-Approved%20Order.pdf
Mauda TPP	1000000000	Coal	2013	53029200000	INDIA	88668	598065	http://www.mercindia.org.in/pdf/Order%2058%2042/Case%2044%20of%202013-Approved%20Order.pdf
Simhadri	1000000000	Coal	2013	43874100000	INDIA	88668	494813	http://www.mercindia.org.in/pdf/Order%2058%2042/Case%2044%20of%202013-Approved%20Order.pdf
Anpara B	1000000000	Coal	2004	3.55771e+10	INDIA	28783.3	1.23603e+06	http://www.jica.go.jp/english/our_work/evaluation/oda_loan/post/2005/pdf/2-32_full.pdf
Rihnad	1000000000	Coal	2009	67368970000	INDIA	53351.4	1.26274e+06	http://www.cercind.gov.in/2012/orders/signed%20Provisional%20tariff%20in%20Docket%20No.68-2012.pdf
Koderma	1000000000	Coal	2012	43130000000	INDIA	79048.9	545611	http://indscan.in/powertracker/koderma-thermal-power-project/
Long Spruce	980000000	Hydro	1979	508000000	CAD	11710.7	43379.1	wikipedia.org
River Bend	974000000	Nuclear	1985	3.73536e+09	USD	18269.4	204459	US Energy Information Agency
Eastmain1A + Sarcelle	918000000	Hydro	2012	5000000000	CAD	52690.7	94893.5	http://www.hydroquebec.com/sebj/en/eastmain-1-a-sarcelle-rupert.html
Farley	900000000	Nuclear	1977	1.20301e+09	USD	9471.3	127017	US Energy Information Agency
David Besse	894000000	Nuclear	1978	6.98846e+08	USD	10587.3	66008.1	US Energy Information Agency
Kemano	890000000	Hydro	1954	500000000	CAD	1753.41	285158	http://www.ieee.ca/millennium/kitimat/kitimat_history.html
Goreway	875000000	Natural Gas	2009	1100000000	CAD	46597.5	23606.4	http://www.bramptonguardian.com/news-story/3074552-goreway-station-sold-off/
Crystal River	860000000	Nuclear	1977	4.19812e+08	USD	9471.3	44324.6	US Energy Information Agency
Fitzpatrick	855000000	Nuclear	1974	2.5331e+08	USD	7242.42	34975.8	US Energy Information Agency
Santan	825000000	Coal	2006	541000000	USD	46437.1	11650.2	srpnet.com/
Shepard	800000000	Natural Gas	2015	1400000000	CAD	55605.1	25177.6	http://www.cbc.ca/news/canada/calgary/shepard-energy-centre-powered-by-natural-gas-fully-operational-enmax-says-1.2990863
Wanakbori Unit 8	800000000	Coal	2015	44650000000	INDIA	97690.5	457056	http://indianexpress.com/article/cities/ahmedabad/cm-anandiben-patel-lays-stone-for-800-mw-unit-at-wanakbori-station-in-kheda/
Palisades	793000000	Nuclear	1971	1.23006e+08	USD	5623.44	21873.7	US Energy Information Agency
Three Mile Island	786000000	Nuclear	1974	3.70331e+08	USD	7242.42	51133.7	US Energy Information Agency
Coronada	773000000	Coal	1980	700000000	USD	12597.7	55565.7	srpnet.com/
Cooper	767000000	Nuclear	1974	2.74002e+08	USD	7242.42	37833	US Energy Information Agency
Pilgrim	685000000	Nuclear	1972	9.32069e+07	USD	6109.93	15255	US Energy Information Agency
Halton Hills	683000000	Natural Gas	2010	700000000	CAD	48897	14315.8	http://www.transcanada.com/5520.html
Point Lepreau	660000000	Nuclear	1983	1400000000	CAD	16475.8	84972.9	US Energy Information Agency
Talcher Expansion	660000000	Coal	2010	70000000000	INDIA	63234.9	1.10698e+06	http://archive.financialexpress.com/news/ntpc-to-add-another-500-mw-to-talcher-plant/658251/0
EIA SU APC CCS	650000000	Coal	2012	3397550000	USD	51456.7	66027.4	US Energy Information Agency
EIA SU APC	650000000	Coal	2012	2109900000	USD	51456.7	41003.4	US Energy Information Agency
Nasik 3-5	630000000	Coal	1981	2386800000	INDIA	2463.77	968757	http://www.mahagencontps.com/
EIA Conv CC	620000000	Natural Gas	2012	568540000	USD	51456.7	11048.9	US Energy Information Agency
Oyster Creek	615000000	Nuclear	1991	3.20478e+08	USD	24405.2	13131.6	US Energy Information Agency
Duane Arnold	601000000	Nuclear	1974	2.77094e+08	USD	7242.42	38259.9	US Energy Information Agency
EIA SU IGCC	600000000	Coal	2012	2640000000	USD	51456.7	51305.3	US Energy Information Agency
Sagardighi	600000000	Coal	2008	27500000000	INDIA	47032	584708	http://www.projectstoday.com/News/Sagardighi-power-plant-to-begin-generation-by-August
Deenbandhu Chhotu Ram	600000000	Coal	2008	20970000000	INDIA	47032	445866	http://www.hpgcl.gov.in/powerplants_1.hp
R.E. Ginna	581000000	Nuclear	1969	6.12409e+07	USD	5032.14	12169.9	US Energy Information Agency
Desert Basin	577000000	Natural Gas	2001	288500000	USD	37273.6	7740.06	srpnet.com/
Coolidge	575000000	Natural Gas	2011	500000000	USD	49781.4	10043.9	srpnet.com/
Kewaunee	556000000	Nuclear	1974	1.84369e+08	USD	7242.42	25456.8	US Energy Information Agency
Monticello	554000000	Nuclear	1970	8.53848e+07	USD	5246.86	16273.5	US Energy Information Agency
Portlands Energy	550000000	Natural Gas	2008	730000000	CAD	49509.3	14744.7	http://www.portlandsenergycentre.com/behind_the_scenes/pdf/newsletters/PECnewsletter_Aug08.pdf
EIA SI IGCC CCS	520000000	Coal	2012	3431480000	USD	51456.7	66686.8	US Energy Information Agency
Chabra 1&2	500000000	Coal	2010	28200000000	INDIA	63234.9	445956	http://www.rvunl.com/ChhabraTPS.html
Chabra 3&4	500000000	Coal	2014	30330000000	INDIA	97690.5	310470	http://www.rvunl.com/ChhabraTPS.html
Sanjay Gandhi	500000000	Coal	2009	23000000000	INDIA	53351.4	431104	http://www.mperc.nic.in/031112-mppgcl-sgtps500mw-final-tariff-petition-58-12.pdf
Paras 3&6	500000000	Coal	2007	31081100000	INDIA	42274.7	735217	http://www.mercindia.org.in/pdf/Order%2058%2042/Order%20MSPGCL_Case%20107%20of%202011%20Dt%2030.12.2011.pdf
Khaperkheda Unit 5	500000000	Coal	2011	33769000000	INDIA	70800.8	476958	http://www.mercindia.org.in/pdf/Order%2058%2042/Case%2044%20of%202013-Approved%20Order.pdf
Khaperkheda	500000000	Coal	2013	33769000000	INDIA	88668	380848	http://www.mercindia.org.in/pdf/Order%2058%2042/Case%2044%20of%202013-Approved%20Order.pdf
Korba	500000000	Coal	2013	31563100000	INDIA	88668	355970	http://www.mercindia.org.in/pdf/Order%2058%2042/Case%2044%20of%202013-Approved%20Order.pdf
Farakka	500000000	Coal	2011	22016700000	INDIA	70800.8	310967	http://www.mercindia.org.in/pdf/Order%2058%2042/Case%2044%20of%202013-Approved%20Order.pdf
Revelstoke	500000000	Hydro	1984	250000000	CAD	17832.1	14019.7	http://www.industcards.com/hydro-canada-bc.htm
Bokaro A	500000000	Coal	2012	35000000000	INDIA	79048.9	442764	http://articles.economictimes.indiatimes.com/2012-05-15/news/31711466_1_dvc-damodar-valley-corporation-mw-thermal-power-plant
Grand Rapids	479000000	Hydro	1968	117000000	CAD	3675.33	31833.9	https://www.hydro.mb.ca/corporate/facilities
Fort Calhoun	478000000	Nuclear	1976	2.07215e+08	USD	8611.42	24062.8	US Energy Information Agency
Keephills 3	450000000	Coal	2011	1980000000	CAD	51539.6	38417	wikipedia.org
Guru Nanak	440000000	Coal	1979	1150000000	INDIA	1845.27	623215	http://www.pspcl.in/docs/gurunanak.htm
Tanda	440000000	Coal	1998	6070000000	INDIA	17742.7	342112	http://articles.economictimes.indiatimes.com/2002-07-27/news/27348632_1_capital-base-tanda-plant-cerc
Guru HarGobind	420000000	Coal	2008	11890000000	INDIA	47032	252806	http://www.pspcl.in/pseb/docs/guruhargobind.htm
Guru Gobind Singh 1	420000000	Coal	1985	3800000000	INDIA	3701.95	1.02649e+06	http://www.pspcl.in/docs/gurugobind.htm
Guru Gobind Singh 1	420000000	Coal	1989	4380000000	INDIA	5886.09	744127	http://www.pspcl.in/docs/gurugobind.htm
Guru Gobind Singh 3	420000000	Coal	1993	5990000000	INDIA	9641.73	621258	http://www.pspcl.in/docs/gurugobind.htm
Hasdeo 1&2	420000000	Coal	1984	2703400000	INDIA	3355.86	805575	http://www.cseb.gov.in/cspgcl/powerstations/Thermal%20Stations/Power%20Stations%20HTPS%20KW.htm
Hasdeo 3&4	420000000	Coal	1986	2909000000	INDIA	4051.35	718032	http://www.cseb.gov.in/cspgcl/powerstations/Thermal%20Stations/Power%20Stations%20HTPS%20KW.htm
Feroze Gandhi Unchahar	420000000	Coal	2009	9741291000	INDIA	53351.4	182587	http://www.cercind.gov.in/2015/orders/SO284.pdf
IB	420000000	Coal	2003	11350000000	INDIA	25636.8	442723	http://as1.ori.nic.in/eicelectricity/ECONS/detail_pages/ibthermal.aspx
EIA ADV CC	400000000	Natural Gas	2012	409200000	USD	51456.7	7952.32	US Energy Information Agency
Joffre	400000000	Natural Gas	1998	320000000	CAD	30968.4	10333.1	http://www.prnewswire.com/news-releases/nova-and-cu-power-to-build-320-million-cogeneration-power-plant-at-joffre-alberta-76076737.html
York Energy	393000000	Natural Gas	2012	272000000	CAD	52690.7	5162.2	http://dailycommercialnews.com/Home/News/2011/9/Construction-set-to-begin-on-272-million-Durham-York-Energy-Centre-in-Clarington-Ontario-DCN046701W/
Peribonka	385000000	Hydro	2008	1200000000	CAD	49509.3	24237.9	http://www.hydroworld.com/articles/hr/print/volume-26/issue-7/feature-articles/project-development/hydro-construction-in-canada-a-snapshot-of-activity.html
Kamalanga	350000000	Coal	2012	11920000000	INDIA	79048.9	150793	http://indscan.in/powertracker/gmr-kamalanga-energys-dhenkanal-project/
EIA ADV CC CCS	340000000	Natural Gas	2012	712300000	USD	51456.7	13842.7	US Energy Information Agency
Waneta	335000000	Hydro	2010	900000000	CAD	48897	18406	https://www.fortisinc.com/Fortis-Companies/Pages/Fortis-Generation.aspx
Nasik 1&2	280000000	Coal	1971	1130000000	INDIA	900.077	1.25545e+06	http://www.mahagencontps.com/
Thorold	265000000	Natural Gas	2010	500000000	CAD	48897	10225.6	http://www.marketwired.com/press-release/northland-power-thorold-cogeneration-plant-to-begin-commercial-operations-tsx-npi.un-1142442.htm
Kyrene	250000000	Natural Gas	2002	150000000	USD	38166	3930.2	srpnet.com/
Kelsey	250000000	Hydro	1961	50000000	CAD	2260.45	22119.5	https://www.hydro.mb.ca/corporate/facilities
Barsingsar	250000000	Coal	2012	16260900000	INDIA	79048.9	205707	http://www.nlcindia.com/index.php?file_name=about_01f1
Cory Cogen	228000000	Natural Gas	2003	227000000	CAD	39267.2	5780.9	power-eng.com/articles/2001/05/cory-cogeneration-station-construction-officially-underway.html
EIA ADV CT	210000000	Natural Gas	2012	141960000	USD	51456.7	2758.83	US Energy Information Agency
Wuskwatim	200000000	Hydro	2012	1300000000	CAD	52690.7	24672.3	http://www.hydroworld.com/articles/hr/print/volume-26/issue-7/feature-articles/project-development/hydro-construction-in-canada-a-snapshot-of-activity.html
East Toba	196000000	Hydro	2010	650000000	CAD	48897	13293.2	http://www.hydroworld.com/articles/hr/print/volume-26/issue-7/feature-articles/project-development/hydro-construction-in-canada-a-snapshot-of-activity.html
Forrest Kerr	195000000	Hydro	2014	725000000	CAD	55605.1	13038.4	http://www.industcards.com/hydro-canada-bc.htm
Arrow Lakes	185000000	Hydro	2002	270000000	CAD	37655.4	7170.29	http://www.industcards.com/hydro-canada-bc.htm
Muskeg River Mine	172000000	Natural Gas	2003	200000000	CAD	39267.2	5093.3	edj.net/sinor/sfr1-00art4.html
Yellowhead	138000000	Natural Gas	2010	250000000	CAD	48897	5112.78	wikipedia.org
Chute-Allard + Rapides des Coeure	138000000	Hydro	2008	680000000	CAD	49509.3	13734.8	http://www.hydroworld.com/articles/hr/print/volume-26/issue-7/feature-articles/project-development/hydro-construction-in-canada-a-snapshot-of-activity.html
Jenpeg	129000000	Hydro	1979	310000000	CAD	11710.7	26471.5	www.hydro.mb.ca/corporate/facilities/gs_jenpeg.shtml
Holyrood	123000000	FF – other	2014	119000000	CAD	55605.1	2140.09	www.thetelegram.com/News/Local/2014-09-10/article-3863768/Turbine-installation-followed-the-rules%3A-N.L.-Hydro/1
Fort Sask	120000000	Natural Gas	2000	90000000	CAD	35689.9	2521.73	www.airliquide.us/en/rss/transalta-and-air-liquide-canada-cogeneration-project-in-fort-saskatchewan-goes-ahead.html
Hasdeo Bango Hydro	120000000	Hydro	1994	1053900000	INDIA	11092.6	95009.5	http://www.slideshare.net/deepakrkurrey/chhattisgarh-state-power-generation-company-limited
Brillian Expansion	120000000	Hydro	2007	205000000	CAD	47613.2	4305.53	http://www.hydroworld.com/articles/hr/print/volume-26/issue-7/feature-articles/project-development/hydro-construction-in-canada-a-snapshot-of-activity.html
Navajo	114000000	Coal	1974	650000000	USD	7242.42	89749	srpnet.com/
Ermine	94000000	Natural Gas	2009	150000000	CAD	46597.5	3219.06	http://www.canada.com/saskatoonstarphoenix/story.html?id=ddb6c5d2-2fa5-4ad9-afbc-33fd80a14e67&k=7819
Kwalsa	90000000	Hydro	2009	263000000	CAD	46597.5	5644.08	https://en.wikipedia.org/wiki/Cloudworks_Energy
Grandview	90000000	Natural Gas	2003	85000000	CAD	39267.2	2164.65	http://www.transcanada.com/3429.html
Cloudworks Energy	90000000	Hydro	2008	392000000	CAD	49509.3	7917.71	http://journalofcommerce.com/Home/News/2008/10/Peter-Kiewit-Sons-Co-wins-392-million-contract-for-six-run-of-river-hydroelectric-projects-JOC030899W/
Pine Falls	88000000	Hydro	1952	23500000	CAD	1759	13359.9	https://www.hydro.mb.ca/corporate/facilities
EIA Conv CT	85000000	Natural Gas	2012	82705000	USD	51456.7	1607.27	US Energy Information Agency
East Windsor Cogen	84000000	Natural Gas	2007	179000000	CAD	47613.2	3759.46	http://archive.newswire.ca/en/story/28507/fort-chicago-announces-closing-of-financing-for-east-windsor-cogeneration-centre
Carseland	80000000	Natural Gas	2000	75000000	CAD	35689.9	2101.44	http://www.transcanada.com/docs/Media_Centre/News_June_21_2000.pdf
Point du Bois	75000000	Hydro	1926	3250000	CAD	584.308	5562.14	https://www.hydro.mb.ca/corporate/facilities
Slave Falls	67000000	Hydro	1948	8300000	CAD	1243.8	6673.08	https://www.hydro.mb.ca/corporate/facilities/gs_mcarthur.shtml
Slave Falls	67000000	Hydro	1948	8300000	CAD	1243.8	6673.08	https://www.hydro.mb.ca/corporate/facilities
Essar Cogeneration Facility	63000000	FF – other	2009	135000000	CAD	46597.5	2897.15	http://www.thesudburystar.com/2009/06/17/essar-declares-200m-profit
McArthur	55000000	Hydro	1955	24000000	CAD	1882.5	12749	https://www.hydro.mb.ca/corporate/facilities
Mercier	50500000	Hydro	2008	150000000	CAD	49509.3	3029.74	http://www.hydroworld.com/articles/hr/print/volume-26/issue-7/feature-articles/project-development/hydro-construction-in-canada-a-snapshot-of-activity.html
Rutherford Creek	50000000	Hydro	2002	70000000	CAD	37655.4	1858.96	http://www.pub.gov.mb.ca/nfat/independent/CAC-KP_14.pdf
Ashlu Creek	49000000	Hydro	2009	125000000	CAD	46597.5	2682.55	http://www.hydroworld.com/articles/hr/print/volume-26/issue-7/feature-articles/project-development/hydro-construction-in-canada-a-snapshot-of-activity.html
EPA Gas Turbine 45607	45607000	Natural Gas	2013	55506610	USD	52980	1047.69	EPA
Pingston	45000000	Hydro	2003	35000000	CAD	39267.2	891.328	https://a100.gov.bc.ca/appsdata/epic/documents/p48/1036800627527_195a2299429c4ef696b5d356425b5842.pdf
Bone Creek +Clemina+Serpentine+English	44550000	Hydro	2009	90000000	CAD	46597.5	1931.43	http://www.marketwired.com/press-release/canadian-hydro-awarded-45-mw-of-power-contracts-in-bc-tsx-khd-605478.htm
Magpie	40600000	Hydro	2007	75000000	CAD	47613.2	1575.19	http://www.hydroworld.com/articles/hr/print/volume-26/issue-7/feature-articles/project-development/hydro-construction-in-canada-a-snapshot-of-activity.html
Theodore Roosevelt	36000000	Hydro	1911	10000000	USD	356.382	28059.8	wikipedia.org
Nipigon	36000000	Natural Gas	1992	45614035	USD	25493	1789.28	http://www.slthermal.com/pdf/Nipigon,%20Ontario,%20Canada.pdf
Miller Creek	33000000	Hydro	2001	35000000	CAD	36511	958.615	http://www.pub.gov.mb.ca/nfat/independent/CAC-KP_14.pdf
Grant County	32000000	Diesel	2000	25265000	USD	36449.9	693.144	Thimsen 2003
Falcon Dam	31500000	Hydro	1954	35000000	USD	2415.84	14487.7	http://www.ibwc.state.gov/Files/Falcon_Brochure.pdf
Upper Mamquam	25000000	Hydro	2005	33000000	USD	44307.9	744.788	http://www.altenerg.com/back_issues/index.php-content_id=59.htm
Umbata	23000000	Hydro	2008	60000000	CAD	49509.3	1211.89	http://www.hydroworld.com/articles/hr/print/volume-26/issue-7/feature-articles/project-development/hydro-construction-in-canada-a-snapshot-of-activity.html
EPA Gas Turbine 21730	21730000	Natural Gas	2013	30879300	USD	52980	582.848	EPA
Tretheway Creek	21000000	Hydro	2009	60000000	CAD	46597.5	1287.62	https://en.wikipedia.org/wiki/Cloudworks_Energy
Northwest Stave	18000000	Hydro	2009	65000000	CAD	46597.5	1394.92	https://en.wikipedia.org/wiki/Cloudworks_Energy
Star Lake	18000000	Hydro	1998	51000000	CAD	30968.4	1646.84	http://www.thetelegram.com/Business/2009-02-21/article-1444614/Province-made-bid-for-Star-Lake/1
EPA Steam 3000	15000000	Natural Gas	2013	9990000	USD	52980	188.562	EPA
Soo River	14000000	Hydro	1994	18000000	CAD	27019.3	666.19	http://www.mineralsnorth.ca/pdf/mackenzie/Long%20Lake%20Hydro%20-%20Minerals%20North%202005%20presentation.pdf
U of A Heating Plant	13500000	Natural Gas	1994	15267176	USD	27776.6	549.641	http://www.slthermal.com/pdf/Edmundston,%20New%20Brunswick,%20Canada.pdf
Waverly	12000000	Diesel	2000	3997000	USD	36449.9	109.658	Thimsen 2003
Enpower Cogen	11780000	FF – other	2008	32000000	CAD	49509.3	646.344	http://www.corpfinance.ca/alternative-asset-management/case-studies
EPA Gas Turbine 10680	10680000	Natural Gas	2013	19664200	USD	52980	371.162	EPA
City of Iola	10000000	Natural Gas	1998	4500000	USD	32949.2	136.574	Thimsen 2003
East Miss.	10000000	Diesel	2002	3473000	USD	38166	90.9971	Thimsen 2003
Redwater	10000000	Natural Gas	2000	37000000	CAD	35689.9	1036.71	http://www.transcanada.com/docs/Media_Centre/News_June_21_2000.pdf
EPA Reciprocating 9341	9341000	Diesel	2013	13385653	USD	52980	252.655	EPA
East Miss.	9125000	Diesel	1998	3500000	USD	32949.2	106.224	Thimsen 2003
East Miss.	9125000	Diesel	2001	3391000	USD	37273.6	90.9759	Thimsen 2003
City of Rock Falls	9125000	Diesel	2001	865000	USD	37273.6	23.2068	Thimsen 2003
McNair Creek	9000000	Hydro	2004	12000000	CAD	41410.8	289.779	http://www.pub.gov.mb.ca/nfat/independent/CAC-KP_14.pdf
EPA Gas Turbine 7520	7520000	Natural Gas	2013	14635600	USD	52980	276.247	EPA
Utility C	6000000	Diesel	1999	1650000	USD	34620.9	47.659	Thimsen 2003
City o Fennimore	5475000	Diesel	2000	2059000	USD	36449.9	56.4886	Thimsen 2003
Doran-Taylor	5300000	Hydro	1996	8000000	CAD	28810	277.682	http://www.mineralsnorth.ca/pdf/mackenzie/Long%20Lake%20Hydro%20-%20Minerals%20North%202005%20presentation.pdf
Arkansas	4200000	Natural Gas	2001	2295000	USD	37273.6	61.5717	Thimsen 2003
East Miss.	4050000	Natural Gas	2001	2157000	USD	37273.6	57.8693	Thimsen 2003
Mears Creek	3800000	Hydro	2004	6600000	CAD	41410.8	159.379	https://en.wikipedia.org/wiki/Synex_International#cite_note-1
Utility B	3650000	Diesel	2000	5320000	USD	36449.9	145.954	Thimsen 2003
City of Owensville	3650000	Diesel	2000	1315000	USD	36449.9	36.077	Thimsen 2003
EPA Gas Turbine 3510	3510000	Natural Gas	2013	10839800	USD	52980	204.602	EPA
Stockton	3500000	FF – other	2015	12000000	USD	54629.5	219.662	http://www.bizjournals.com/sacramento/news/2015/01/12/pacific-ethanol-electricity-costs-cogeneration.html
Utility A	3400000	Diesel	2000	1900000	USD	36449.9	52.1264	Thimsen 2003
EPA Reciprocating 3326	3326000	Diesel	2013	5990126	USD	52980	113.064	EPA
C175-16	3100000	Diesel	2010	7668000	USD	48374.1	158.515	http://www.scribd.com/doc/68787243/CAT-C175-16-2-5eMW-Tier-4i-Quote#scribd
EPA Steam 3000	3000000	Natural Gas	2013	2046000	USD	52980	38.6183	EPA
Tom Mackay Creek	2500000	Hydro	1999	9000000	CAD	32848.2	273.987	http://www.pub.gov.mb.ca/nfat/independent/CAC-KP_14.pdf
Cummins 2250	2250000	Diesel	2015	450000	USD	54629.5	8.23731	generatormart.com
Cummins 2250	2250000	Diesel	2015	399995	USD	54629.5	7.32196	generatormart.com
Atlin	2100000	Hydro	2007	1611000	CAD	47613.2	33.8351	http://www.sfu.ca/grow/science/resources/1276722268.pdf
Central Virginia	2000000	Diesel	1999	506000	USD	34620.9	14.6154	Thimsen 2003
CAT 3516B	2000000	Diesel	2015	575000	USD	54629.5	10.5254	http://www.turnkeyelectric.com/
Centurion 2000	2000000	Diesel	2015	462143	USD	54629.5	8.45959	generatorjoe.net
Centurion 2000	2000000	Diesel	2015	459511	USD	54629.5	8.41141	generatorjoe.net
Utility D	1825000	Diesel	2000	707000	USD	36449.9	19.3965	Thimsen 2003
South Plains	1600000	Diesel	2001	262000	USD	37273.6	7.0291	Thimsen 2003
Centurion 1600	1600000	Diesel	2015	399844	USD	54629.5	7.3192	generatorjoe.net
Cummins 1500	1500000	Diesel	2015	274000	USD	54629.5	5.01561	generatormart.com
CAT 3512B	1500000	Diesel	2015	292000	USD	54629.5	5.3451	depco.com
Centurion 1250	1250000	Diesel	2015	336479	USD	54629.5	6.15929	generatorjoe.net
Oil Field Prime 1200	1226000	Diesel	2015	665000	USD	54629.5	12.1729	generatorjoe.net
EPA Reciprocating 1121	1121000	Diesel	2013	2652286	USD	52980	50.062	EPA
CAT C32	1000000	Diesel	2015	275000	USD	54629.5	5.03391	rockanddirt.com
Cummins 1000	1000000	Diesel	2015	225000	USD	54629.5	4.11865	machinerytrader.com
Oil Field Prime 1000	1000000	Diesel	2015	525000	USD	54629.5	9.61019	generatorjoe.net
Oil Field Prime 1000	1000000	Diesel	2015	254075	USD	54629.5	4.65088	generatorjoe.net
EPA Microturbine 1000	1000000	Natural Gas	2013	2374900	USD	52980	44.8263	EPA
McLeod	950000	Hydro	2008	4000000	CAD	49509.3	80.7929	http://www.hydroworld.com/articles/hr/print/volume-26/issue-7/feature-articles/project-development/hydro-construction-in-canada-a-snapshot-of-activity.html
CAT C27	800000	Diesel	2015	211250	USD	54629.5	3.86696	rockanddirt.com
Cummins 800	800000	Diesel	2015	122650	USD	54629.5	2.24512	http://haigepower.en.made-in-china.com/
MQ Power	640000	Diesel	2015	284124	USD	54629.5	5.20093	generatorjoe.net
EPA Reciprocating 630	630000	Diesel	2013	1795821	USD	52980	33.8962	EPA
CAT C18	600000	Diesel	2015	135000	USD	54629.5	2.47119	machinerytrader.com
Oil Field Prime 600	600000	Diesel	2015	254075	USD	54629.5	4.65088	generatorjoe.net
Centurion 550	550000	Diesel	2015	82752	USD	54629.5	1.51479	generatorjoe.net
CAT C15	500000	Diesel	2015	117500	USD	54629.5	2.15085	machinerytrader.com
Oil Field Prime 500	500000	Diesel	2015	175525	USD	54629.5	3.21301	generatorjoe.net
Centurion 500	500000	Diesel	2015	77956	USD	54629.5	1.42699	generatorjoe.net
EPA Steam 500	500000	Natural Gas	2013	568000	USD	52980	10.721	EPA
Centurion 450	450000	Diesel	2015	76748	USD	54629.5	1.40488	generatorjoe.net
Oil Field Prime 400	400000	Diesel	2015	283072	USD	54629.5	5.18167	generatorjoe.net
Sentry 400	400000	Diesel	2015	169576	USD	54629.5	3.10411	generatorjoe.net
Oil Field Prime 400	400000	Diesel	2015	154875	USD	54629.5	2.83501	generatorjoe.net
Centurion 400	400000	Diesel	2015	67051	USD	54629.5	1.22738	generatorjoe.net
Commercial Prime 350	350000	Diesel	2015	164470	USD	54629.5	3.01064	generatorjoe.net
Centurion 350	350000	Diesel	2015	66391	USD	54629.5	1.2153	generatorjoe.net
EPA Microturbine 333	333000	Natural Gas	2013	826300	USD	52980	15.5964	EPA
CAT 3406C	320000	Diesel	2015	69900	USD	54629.5	1.27953	depco.com
Centurion 300	300000	Diesel	2015	64553	USD	54629.5	1.18165	generatorjoe.net
Centurion 280	280000	Diesel	2015	53545	USD	54629.5	0.980148	generatorjoe.net
Centurion 275	275000	Diesel	2015	56083	USD	54629.5	1.02661	generatorjoe.net
Centurion 250	250000	Diesel	2015	76626	USD	54629.5	1.40265	generatorjoe.net
EPA CHP 250	250000	Natural Gas	2013	652600	USD	52980	12.3178	EPA
Centurion 210	210000	Diesel	2015	40379	USD	54629.5	0.739143	generatorjoe.net
Kohler 200	200000	Diesel	2015	68476	USD	54629.5	1.25346	wistar.com/
Centurion 200	200000	Diesel	2015	66600	USD	54629.5	1.21912	generatorjoe.net
Generac SD200	200000	Diesel	2015	33500	USD	54629.5	0.613222	equipmenttraderonline.com
EPA Microturbine 200	200000	Natural Gas	2013	598500	USD	52980	11.2967	EPA
CAT C7.1	200000	Diesel	2015	53000	USD	54629.5	0.970172	depco.com
Clarke 191	191000	Diesel	2015	86873	USD	54629.5	1.59022	electricgeneratorsdirect.com
CAT C9	184000	Diesel	2015	90250	USD	54629.5	1.65204	machinerytrader.com
Centurion 175	175000	Diesel	2015	64828	USD	54629.5	1.18668	generatorjoe.net
Centurion 155	155000	Diesel	2015	40177	USD	54629.5	0.735445	generatorjoe.net
Centurion 150	150000	Diesel	2015	49076.2	USD	54629.5	0.898347	generatorjoe.net
Generac 150	150000	Natural Gas	2015	29999	USD	54629.5	0.549136	generac.com
Kohler 150	150000	Natural Gas	2015	43500	USD	54629.5	0.796273	electricgeneratorsdirect.com
Clarke 146	146000	Diesel	2015	73788	USD	54629.5	1.3507	electricgeneratorsdirect.com
Generac 130	130000	Natural Gas	2015	27999	USD	54629.5	0.512525	generac.com
Cummins 125	125000	Natural Gas	2015	35169	USD	54629.5	0.643773	electricgeneratorsdirect.com
Kohler 125	125000	Natural Gas	2015	32700	USD	54629.5	0.598578	electricgeneratorsdirect.com
Sentry 120	120000	Diesel	2015	30662	USD	54629.5	0.561272	generatorjoe.net
EPA Reciprocating 100	100000	Diesel	2013	290000	USD	52980	5.47376	EPA
Kohler 100	100000	Natural Gas	2015	29700	USD	54629.5	0.543662	electricgeneratorsdirect.com
Generac 100	100000	Natural Gas	2015	24499	USD	54629.5	0.448457	electricgeneratorsdirect.com
CAT C4.4	100000	Diesel	2015	19500	USD	54629.5	0.35695	depco.com
Clark 93kw	93000	Diesel	2015	50251	USD	54629.5	0.919851	electricgeneratorsdirect.com
Clarke 93	93000	Diesel	2015	50251	USD	54629.5	0.919851	electricgeneratorsdirect.com
Cummins 100	93000	Diesel	2015	27285	USD	54629.5	0.499455	electricgeneratorsdirect.com
Cummins 85	85000	Natural Gas	2015	21299	USD	54629.5	0.389881	electricgeneratorsdirect.com
Kohler 80	80000	Natural Gas	2015	27400	USD	54629.5	0.501561	electricgeneratorsdirect.com
Kohler 80	80000	Natural Gas	2015	25800	USD	54629.5	0.472272	electricgeneratorsdirect.com
Generac 80	80000	Natural Gas	2015	17639	USD	54629.5	0.322884	electricgeneratorsdirect.com
Clarke 75	75000	Diesel	2015	46734	USD	54629.5	0.855472	electricgeneratorsdirect.com
Clark 75	75000	Diesel	2015	44174	USD	54629.5	0.808611	electricgeneratorsdirect.com
Cummins 75	75000	Diesel	2015	19899	USD	54629.5	0.364254	electricgeneratorsdirect.com
Generac 70	70000	Natural Gas	2015	24299	USD	54629.5	0.444796	electricgeneratorsdirect.com
Generac 70	70000	Natural Gas	2015	23299	USD	54629.5	0.426491	electricgeneratorsdirect.com
Generac 70	70000	Natural Gas	2015	18129	USD	54629.5	0.331854	electricgeneratorsdirect.com
Generac 70	70000	Natural Gas	2015	18129	USD	54629.5	0.331854	electricgeneratorsdirect.com
EPA Microturbine 65	65000	Natural Gas	2013	196400	USD	52980	3.70706	EPA
Briggs & Stratton 62	62000	Natural Gas	2015	18399	USD	54629.5	0.336796	electricgeneratorsdirect.com
Cummins 60	60000	Natural Gas	2015	18999	USD	54629.5	0.347779	electricgeneratorsdirect.com
Kohler 60	60000	Natural Gas	2015	17700	USD	54629.5	0.324001	electricgeneratorsdirect.com
Briggs & Stratton 60	60000	Natural Gas	2015	16999	USD	54629.5	0.311169	electricgeneratorsdirect.com
Cummins 60	60000	Natural Gas	2015	16823	USD	54629.5	0.307947	electricgeneratorsdirect.com
Generac 60	60000	Natural Gas	2015	15898	USD	54629.5	0.291015	electricgeneratorsdirect.com
Cat4.4	60000	Diesel	2015	19500	USD	54629.5	0.35695	depco.com
Cummins 50	50000	Natural Gas	2015	16308	USD	54629.5	0.29852	electricgeneratorsdirect.com
Cummins 50	50000	Natural Gas	2015	15000	USD	54629.5	0.274577	electricgeneratorsdirect.com
Generac 48kw	48000	Natural Gas	2015	17098	USD	54629.5	0.312981	electricgeneratorsdirect.com
Briggs & Stratton 48	48000	Natural Gas	2015	16599	USD	54629.5	0.303847	electricgeneratorsdirect.com
Briggs & Stratton 48	48000	Natural Gas	2015	15715	USD	54629.5	0.287665	electricgeneratorsdirect.com
Generac 48kw	48000	Natural Gas	2015	14398	USD	54629.5	0.263557	electricgeneratorsdirect.com
Kohler 48	48000	Natural Gas	2015	14398	USD	54629.5	0.263557	electricgeneratorsdirect.com
Generac 48kw	48000	Natural Gas	2015	12958	USD	54629.5	0.237198	electricgeneratorsdirect.com
Generac 45	45000	Natural Gas	2015	12349	USD	54629.5	0.22605	electricgeneratorsdirect.com
Generac 42	42000	Diesel	2015	19570	USD	54629.5	0.358231	electricgeneratorsdirect.com
Gillette 42	42000	Diesel	2015	19570	USD	54629.5	0.358231	electricgeneratorsdirect.com
Gillette 41	41000	Diesel	2015	19370	USD	54629.5	0.35457	electricgeneratorsdirect.com
Cummins 40	40000	Diesel	2015	12117	USD	54629.5	0.221803	electricgeneratorsdirect.com
Kohler 38	38000	Diesel	2015	13322	USD	54629.5	0.243861	electricgeneratorsdirect.com
GE 35	35000	Natural Gas	2015	11999	USD	54629.5	0.219643	http://www.gegenerators.com/
Briggs & Stratton 35	35000	Natural Gas	2015	13099	USD	54629.5	0.239779	electricgeneratorsdirect.com
Briggs & Stratton 35	35000	Natural Gas	2015	12000	USD	54629.5	0.219661	electricgeneratorsdirect.com
GE 30	30000	Natural Gas	2015	9795	USD	54629.5	0.179299	http://www.gegenerators.com/
Generac 30	30000	Natural Gas	2015	13999	USD	54629.5	0.256254	generac.com
EPA Microturbine 30	30000	Natural Gas	2013	120400	USD	52980	2.27255	EPA
Gillette 30	30000	Diesel	2015	15500	USD	54629.5	0.28373	electricgeneratorsdirect.com
Gillette 30	30000	Diesel	2015	15300	USD	54629.5	0.280068	electricgeneratorsdirect.com
Cummins RS30	30000	Natural Gas	2015	11434	CAD	55605.1	0.205629	electricgeneratorsdirect.com
Generac 27	27000	Natural Gas	2015	10498	USD	54629.5	0.192167	electricgeneratorsdirect.com
Gillette 25	25000	Diesel	2015	15999	USD	54629.5	0.292864	electricgeneratorsdirect.com
Cummins 25	25000	Diesel	2015	11211	USD	54629.5	0.205219	electricgeneratorsdirect.com
Briggs & Stratton 25	25000	Natural Gas	2015	10599	USD	54629.5	0.194016	electricgeneratorsdirect.com
Kohler 24	24000	Natural Gas	2015	10026	USD	54629.5	0.183527	electricgeneratorsdirect.com
Cummins 2250	22000	Diesel	2015	9399	USD	54629.5	0.17205	electricgeneratorsdirect.com
Generac 22	22000	Natural Gas	2015	8819	USD	54629.5	0.161433	electricgeneratorsdirect.com
Generac 22	22000	Natural Gas	2015	3777.3	USD	54629.5	0.069144	electricgeneratorsdirect.com
Generac 20	20000	Natural Gas	2015	8044	CAD	55605.1	0.144663	generatorsolutions.ca
GE 20	20000	Natural Gas	2015	4499	USD	54629.5	0.0823548	gegenerators.com
Winco 20	20000	Diesel	2015	15550	USD	54629.5	0.284645	electricgeneratorsdirect.com
Gillette 20	20000	Diesel	2015	15500	USD	54629.5	0.28373	electricgeneratorsdirect.com
Cummins Onan 20	20000	Diesel	2015	13965	USD	54629.5	0.255631	electricgeneratorsdirect.com
Generac 20	20000	Diesel	2015	12149	USD	54629.5	0.222389	electricgeneratorsdirect.com
Briggs & Stratton 20	20000	Diesel	2015	5599	USD	54629.5	0.10249	electricgeneratorsdirect.com
Generac 20	20000	Natural Gas	2015	4670.1	USD	54629.5	0.0854868	electricgeneratorsdirect.com
Kohler 20	20000	Natural Gas	2015	4631	USD	54629.5	0.0847711	electricgeneratorsdirect.com
Cummins 20	20000	Natural Gas	2015	4499	USD	54629.5	0.0823548	electricgeneratorsdirect.com
Briggs & Stratton 20	20000	Natural Gas	2015	4149	USD	54629.5	0.075948	electricgeneratorsdirect.com
Kohler 20	20000	Natural Gas	2015	4117	USD	54629.5	0.0753622	electricgeneratorsdirect.com
Generac 20	20000	Natural Gas	2015	4011.3	USD	54629.5	0.0734274	electricgeneratorsdirect.com
Generac 20	20000	Natural Gas	2015	3561.3	USD	54629.5	0.0651901	electricgeneratorsdirect.com
GE 17	19000	Natural Gas	2015	4499	USD	54629.5	0.0823548	gegenerators.com
Briggs & Stratton 19	19000	Natural Gas	2015	7499	USD	54629.5	0.13727	electricgeneratorsdirect.com
Generac 17.5	17500	Natural Gas	2015	1699	USD	54629.5	0.0311004	electricgeneratorsdirect.com
Briggs & Stratton 17	17000	Natural Gas	2015	7499	USD	54629.5	0.13727	electricgeneratorsdirect.com
Briggs & Stratton 16	16000	Natural Gas	2015	4299	USD	54629.5	0.0786938	electricgeneratorsdirect.com
Generac 16	16000	Natural Gas	2015	3354.3	USD	54629.5	0.0614009	electricgeneratorsdirect.com
Generac 15	15000	Natural Gas	2015	5938	CAD	55605.1	0.106789	generatorsolutions.ca
Generac 15	15000	Natural Gas	2015	10899	USD	54629.5	0.199508	electricgeneratorsdirect.com
Winco 15	15000	Natural Gas	2015	4999.99	USD	54629.5	0.0915255	electricgeneratorsdirect.com
Kohler 14	14000	Natural Gas	2015	3854	USD	54629.5	0.070548	electricgeneratorsdirect.com
Cummins 13	13000	Natural Gas	2015	4399	USD	54629.5	0.0805243	electricgeneratorsdirect.com
Cummins Onan 12.5	12500	Diesel	2015	11099	USD	54629.5	0.203169	electricgeneratorsdirect.com
Cummins Onan 12	12000	Diesel	2015	11998.5	USD	54629.5	0.219634	electricgeneratorsdirect.com
Voltmaster 12	12000	Gasoline	2015	6898	USD	54629.5	0.126269	electricgeneratorsdirect.com
Winco 12	12000	Gasoline	2015	4851	USD	54629.5	0.0887982	electricgeneratorsdirect.com
Briggs & Stratton 12	12000	Natural Gas	2015	3149	USD	54629.5	0.0576429	electricgeneratorsdirect.com
DeWalt 11.7	11700	Gasoline	2015	3349.99	USD	54629.5	0.061322	electricgeneratorsdirect.com
Generac 11	11000	Natural Gas	2015	4138	CAD	55605.1	0.0744177	generatorsolutions.ca
Gillette 11	11000	Gasoline	2015	3649	USD	54629.5	0.0667954	electricgeneratorsdirect.com
Winco 10.8	10800	Gasoline	2015	4165	USD	54629.5	0.0762409	electricgeneratorsdirect.com
Kohler 10.5	10500	Gasoline	2015	5113.02	USD	54629.5	0.0935945	electricgeneratorsdirect.com
GE 10	10000	Natural Gas	2015	2999	USD	54629.5	0.0548971	http://www.gegenerators.com/
GE 12	10000	Natural Gas	2015	2699	USD	54629.5	0.0494055	http://www.gegenerators.com/
Cummins Onan 10	10000	Diesel	2015	11110.2	USD	54629.5	0.203374	electricgeneratorsdirect.com
Subaru 10	10000	Gasoline	2015	4053.64	USD	54629.5	0.0742024	electricgeneratorsdirect.com
Generac 100kw	10000	Gasoline	2015	3059	USD	54629.5	0.0559954	electricgeneratorsdirect.com
Milbank 10	10000	Gasoline	2015	2699	USD	54629.5	0.0494055	electricgeneratorsdirect.com
Duromax 10	10000	Gasoline	2015	1167.2	CAD	55605.1	0.0209909	amazon.ca
Winco 9600	9600	Gasoline	2015	2556.5	USD	54629.5	0.0467971	electricgeneratorsdirect.com
Yamaha 9500	9500	Gasoline	2015	3959.1	USD	54629.5	0.0724718	electricgeneratorsdirect.com
Honda 9000	9000	Gasoline	2015	4999	USD	54629.5	0.0915073	electricgeneratorsdirect.com
Multiquip 8400	8400	Gasoline	2015	4599	USD	54629.5	0.0841853	electricgeneratorsdirect.com
GE 8000	8000	Natural Gas	2015	2199	USD	54629.5	0.040253	http://www.gegenerators.com/
Generac 8000	8000	Gasoline	2015	1915.65	CAD	55605.1	0.034451	homedepot.ca
Cummins Onan 8000	8000	Diesel	2015	10160.2	USD	54629.5	0.185984	electricgeneratorsdirect.com
Generac 8000	8000	Gasoline	2015	2549	USD	54629.5	0.0466598	electricgeneratorsdirect.com
Cummins Onan 7500	7500	Diesel	2015	10051	USD	54629.5	0.183985	electricgeneratorsdirect.com
Champion 7500	7500	Gasoline	2015	949.99	USD	54629.5	0.0173897	electricgeneratorsdirect.com
Generac PowerPact 7	7000	Natural Gas	2015	1943.1	USD	54629.5	0.0355687	www.electricgeneratorsdirect.com
Generac 70	7000	Natural Gas	2015	1673.1	USD	54629.5	0.0306263	www.electricgeneratorsdirect.com
Generac 7kw	7000	Natural Gas	2015	3041	CAD	55605.1	0.0546892	generatorsolutions.ca
Cummins Onan 7000	7000	Gasoline	2015	4999	USD	54629.5	0.0915073	electricgeneratorsdirect.com
Vox Industrial 6500	6500	Gasoline	2015	1899	USD	54629.5	0.0347614	www.electricgeneratorsdirect.com
Champion 6500	6500	Gasoline	2015	749	USD	54629.5	0.0137105	www.electricgeneratorsdirect.com
Cummins Onan 6500	6500	Diesel	2015	6127.5	USD	54629.5	0.112165	electricgeneratorsdirect.com
Cummins Onan 6500	6500	Gasoline	2015	5499	USD	54629.5	0.10066	electricgeneratorsdirect.com
Generac 6500	6500	Gasoline	2015	899	USD	54629.5	0.0164563	electricgeneratorsdirect.com
Dewalt 6100	6100	Gasoline	2015	2379.99	USD	54629.5	0.043566	electricgeneratorsdirect.com
Generac Ecogen 6	6000	Natural Gas	2015	3345.3	USD	54629.5	0.0612362	www.electricgeneratorsdirect.com
Powermate 6000	6000	Gasoline	2015	699	USD	54629.5	0.0127953	homedepot.com
Generac 6kw	6000	Natural Gas	2015	5244	CAD	55605.1	0.0943079	generatorsolutions.ca
Cummins Onan 6000	6000	Diesel	2015	9110.5	USD	54629.5	0.166769	electricgeneratorsdirect.com
Multiquip 6000	6000	Diesel	2015	7799	USD	54629.5	0.142762	electricgeneratorsdirect.com
Tsurumi 6000	6000	Gasoline	2015	2628	USD	54629.5	0.0481059	electricgeneratorsdirect.com
Cummins Onan 550	5500	Gasoline	2015	4355.75	USD	54629.5	0.0797326	electricgeneratorsdirect.com
Honda 5500	5500	Gasoline	2015	2599	USD	54629.5	0.047575	electricgeneratorsdirect.com
Winco 5500	5500	Gasoline	2015	2592.5	USD	54629.5	0.047456	electricgeneratorsdirect.com
Generac 5500	5500	Gasoline	2015	799	USD	54629.5	0.0146258	electricgeneratorsdirect.com
PowerBoss 5260	5250	Gasoline	2015	639	USD	54629.5	0.011697	electricgeneratorsdirect.com
Powermate 5000	5000	Gasoline	2015	699	USD	54629.5	0.0127953	homedepot.com
Briggs & Stratton 5000	5000	Gasoline	2015	1499	USD	54629.5	0.0274394	electricgeneratorsdirect.com
Powermate 5000	5000	Gasoline	2015	649	USD	54629.5	0.01188	electricgeneratorsdirect.com
Tsurumi 4800	4800	Gasoline	2015	2154	USD	54629.5	0.0394292	electricgeneratorsdirect.com
Kohler 4700	4700	Diesel	2015	6726.04	USD	54629.5	0.123121	electricgeneratorsdirect.com
Honda 4500	4500	Gasoline	2015	2149	USD	54629.5	0.0393377	electricgeneratorsdirect.com
Yamaha 4500	4500	Gasoline	2015	1349	USD	54629.5	0.0246936	electricgeneratorsdirect.com
Kohler 4300	4300	Gasoline	2015	799	USD	54629.5	0.0146258	electricgeneratorsdirect.com
Cummins 4000	4000	Gasoline	2015	2999	USD	54629.5	0.0548971	electricgeneratorsdirect.com
Briggs & Stratton 4000	4000	Gasoline	2015	1350	USD	54629.5	0.0247119	electricgeneratorsdirect.com
Champion 4000	4000	Gasoline	2015	569.99	CAD	55605.1	0.0102507	canadiantire.ca
Champion 3800	3800	Gasoline	2015	619	USD	54629.5	0.0113309	electricgeneratorsdirect.com
Champion 3800	3800	Gasoline	2015	499.99	USD	54629.5	0.00915238	electricgeneratorsdirect.com
Hyundai 3500	3500	Gasoline	2015	720.58	CAD	55605.1	0.0129589	walmart.ca
Tillotson 3500	3500	Gasoline	2015	649	USD	54629.5	0.01188	electricgeneratorsdirect.com
Generac 3250	3250	Gasoline	2015	609	USD	54629.5	0.0111478	electricgeneratorsdirect.com
Generac 3250	3250	Gasoline	2015	439	USD	54629.5	0.00803595	electricgeneratorsdirect.com
Powermate 3250	3250	Gasoline	2015	349	USD	54629.5	0.00638849	electricgeneratorsdirect.com
Honda 3000	3000	Gasoline	2015	2329.95	USD	54629.5	0.04265	honda.com
Powermate 3000	3000	Gasoline	2015	329	USD	54629.5	0.00602239	electricgeneratorsdirect.com
Hyundai 2800	2800	Gasoline	2015	898	CAD	55605.1	0.0161496	homedepot.ca
Briggs & Stratton 2600	2600	Gasoline	2015	1299	USD	54629.5	0.0237784	electricgeneratorsdirect.com
Champion 2000	2000	Gasoline	2015	669.99	CAD	55605.1	0.0120491	costco.ca
Generac 1800	1800	Gasoline	2015	359	USD	54629.5	0.00657154	electricgeneratorsdirect.com
PowerBoss 1700	1700	Gasoline	2015	299	USD	54629.5	0.00547323	electricgeneratorsdirect.com
Champion	1500	Gasoline	2015	201.88	USD	54629.5	0.00369544	homedepot.com
Firman 1200	1200	Gasoline	2015	249	USD	54629.5	0.00455798	electricgeneratorsdirect.com
Powermate 1200	1200	Gasoline	2015	249	USD	54629.5	0.00455798	electricgeneratorsdirect.com
PowerBoss 1150	1150	Gasoline	2015	329	USD	54629.5	0.00602239	electricgeneratorsdirect.com
All Power	1000	Gasoline	2015	134	USD	54629.5	0.00245289	homedepot.com
Energizer	1000	Gasoline	2015	295	CAD	55605.1	0.00530527	homedepot.ca

## Sheet: Notes
Sources and Notes
All GDP data is from the World Bank, unless otherwise noted
Canada GDP prior to 1960 is from http://qspace.library.queensu.ca/handle/1974/7668
US GDP prior to 1960 is from Historical Statistics of the United States
In non-US countries where US currency is used, local GDP per capita is calculated in US dollars
Most nuclear data from the Energy Information Agency denominated costs in 2007 USD. This is converted to original costs using the US consumer price index
Population data (when needed for GDP per capita calculations) comes from www.ggdc.net/maddison/Historical_Statistics/horizontal-file_02-2010.xls
