# Supplementary material for: Energy and institution size
Source: PLoS One. 2017 Feb 8;12(2):e0171823. doi: 10.1371/journal.pone.0171823 (PMC5298329; doi:10.1371/journal.pone.0171823)
Supplement: S1 File — This zip file contains raw and final data for all analysis conducted in this paper. It also includes R code used for modelling. (ZIP) [file pone.0171823.s002.zip › Supplementary Material Revised/Final Results/Span of Control.xls]

## Sheet: Span
Span	Source	Type
1.30502	Audas	Case Study
1.36316	Audas	Case Study
2.06522	Audas	Case Study
1.73585	Audas	Case Study
3.3125	Audas	Case Study
1.06667	Baker	Case Study
1.43678	Baker	Case Study
1.29208	Baker	Case Study
8.78261	Baker	Case Study
3.28571	Baker	Case Study
3.5	Baker	Case Study
2	Baker	Case Study
0.993213	Baker	Case Study
1.50853	Baker	Case Study
1.38208	Baker	Case Study
9.63636	Baker	Case Study
2.44444	Baker	Case Study
4.5	Baker	Case Study
2	Baker	Case Study
0.975104	Baker	Case Study
1.60667	Baker	Case Study
1.1811	Baker	Case Study
9.76923	Baker	Case Study
3.71429	Baker	Case Study
3.5	Baker	Case Study
2	Baker	Case Study
0.976793	Baker	Case Study
1.38596	Baker	Case Study
1.32046	Baker	Case Study
7.4	Baker	Case Study
3.88889	Baker	Case Study
9	Baker	Case Study
1	Baker	Case Study
0.953668	Baker	Case Study
1.40761	Baker	Case Study
1.24746	Baker	Case Study
7.97297	Baker	Case Study
5.28571	Baker	Case Study
3.5	Baker	Case Study
2	Baker	Case Study
0.919932	Baker	Case Study
1.29295	Baker	Case Study
1.19789	Baker	Case Study
8.23913	Baker	Case Study
5.75	Baker	Case Study
4	Baker	Case Study
2	Baker	Case Study
1.07103	Baker	Case Study
1.19071	Baker	Case Study
1.30519	Baker	Case Study
9.625	Baker	Case Study
4.8	Baker	Case Study
5	Baker	Case Study
2	Baker	Case Study
1.01637	Baker	Case Study
1.17093	Baker	Case Study
1.30146	Baker	Case Study
8.74545	Baker	Case Study
5	Baker	Case Study
5.5	Baker	Case Study
2	Baker	Case Study
1.00635	Baker	Case Study
1.15373	Baker	Case Study
1.29356	Baker	Case Study
9.26316	Baker	Case Study
5.7	Baker	Case Study
5	Baker	Case Study
2	Baker	Case Study
1.01632	Baker	Case Study
1.12157	Baker	Case Study
1.33975	Baker	Case Study
9.84483	Baker	Case Study
6.44444	Baker	Case Study
3	Baker	Case Study
3	Baker	Case Study
1.04682	Baker	Case Study
1.11429	Baker	Case Study
1.32184	Baker	Case Study
11.0727	Baker	Case Study
5.5	Baker	Case Study
3.33333	Baker	Case Study
3	Baker	Case Study
1.01436	Baker	Case Study
1.09921	Baker	Case Study
1.34598	Baker	Case Study
10.629	Baker	Case Study
4.42857	Baker	Case Study
4.66667	Baker	Case Study
3	Baker	Case Study
0.965645	Baker	Case Study
1.12422	Baker	Case Study
1.26552	Baker	Case Study
9.58228	Baker	Case Study
5.64286	Baker	Case Study
4.66667	Baker	Case Study
3	Baker	Case Study
0.939446	Baker	Case Study
1.10834	Baker	Case Study
1.18658	Baker	Case Study
10.7195	Baker	Case Study
5.125	Baker	Case Study
5.33333	Baker	Case Study
3	Baker	Case Study
0.987921	Baker	Case Study
1.04603	Baker	Case Study
1.17622	Baker	Case Study
11.2143	Baker	Case Study
4.42105	Baker	Case Study
3.8	Baker	Case Study
5	Baker	Case Study
1.07554	Baker	Case Study
0.974895	Baker	Case Study
1.19143	Baker	Case Study
11.6628	Baker	Case Study
3.44	Baker	Case Study
6.25	Baker	Case Study
4	Baker	Case Study
0.950655	Baker	Case Study
0.820367	Baker	Case Study
1.35592	Baker	Case Study
14.2195	Baker	Case Study
2.48485	Baker	Case Study
8.25	Baker	Case Study
4	Baker	Case Study
0.801144	Baker	Case Study
0.855046	Baker	Case Study
1.27336	Baker	Case Study
14.2667	Baker	Case Study
2.30769	Baker	Case Study
9.75	Baker	Case Study
4	Baker	Case Study
0.792285	Baker	Case Study
0.781903	Baker	Case Study
1.1784	Baker	Case Study
15.4	Baker	Case Study
2.02128	Baker	Case Study
11.75	Baker	Case Study
4	Baker	Case Study
0.858852	Baker	Case Study
0.797203	Baker	Case Study
1.06428	Baker	Case Study
20.8169	Baker	Case Study
1.04412	Baker	Case Study
22.6667	Baker	Case Study
3	Baker	Case Study
3.375	Dohmen	Case Study
1.68889	Dohmen	Case Study
0.810811	Dohmen	Case Study
1.79032	Dohmen	Case Study
1.82353	Dohmen	Case Study
2.61538	Dohmen	Case Study
1.3	Dohmen	Case Study
2.5	Dohmen	Case Study
3.39103	Dohmen	Case Study
1.81395	Dohmen	Case Study
0.788991	Dohmen	Case Study
1.81667	Dohmen	Case Study
1.76471	Dohmen	Case Study
2.83333	Dohmen	Case Study
1.2	Dohmen	Case Study
2.5	Dohmen	Case Study
3.48701	Dohmen	Case Study
1.7907	Dohmen	Case Study
0.811321	Dohmen	Case Study
1.82759	Dohmen	Case Study
1.75758	Dohmen	Case Study
2.53846	Dohmen	Case Study
1.3	Dohmen	Case Study
2.5	Dohmen	Case Study
3.65541	Dohmen	Case Study
1.87342	Dohmen	Case Study
0.692982	Dohmen	Case Study
1.9322	Dohmen	Case Study
1.78788	Dohmen	Case Study
2.75	Dohmen	Case Study
1.2	Dohmen	Case Study
3.33333	Dohmen	Case Study
3.63014	Dohmen	Case Study
1.75904	Dohmen	Case Study
0.697479	Dohmen	Case Study
1.91935	Dohmen	Case Study
1.77143	Dohmen	Case Study
2.91667	Dohmen	Case Study
1.2	Dohmen	Case Study
3.33333	Dohmen	Case Study
3.63194	Dohmen	Case Study
1.69412	Dohmen	Case Study
0.720339	Dohmen	Case Study
1.78788	Dohmen	Case Study
1.78378	Dohmen	Case Study
2.64286	Dohmen	Case Study
1.4	Dohmen	Case Study
3.33333	Dohmen	Case Study
3.5	Dohmen	Case Study
1.65517	Dohmen	Case Study
0.690476	Dohmen	Case Study
1.75	Dohmen	Case Study
1.8	Dohmen	Case Study
2.85714	Dohmen	Case Study
1.27273	Dohmen	Case Study
5.5	Dohmen	Case Study
2.89744	Dohmen	Case Study
1.69565	Dohmen	Case Study
0.686567	Dohmen	Case Study
1.61446	Dohmen	Case Study
1.59615	Dohmen	Case Study
3.46667	Dohmen	Case Study
1.15385	Dohmen	Case Study
4.33333	Dohmen	Case Study
2.87755	Dohmen	Case Study
1.51546	Dohmen	Case Study
0.723881	Dohmen	Case Study
1.47253	Dohmen	Case Study
1.46774	Dohmen	Case Study
3.26316	Dohmen	Case Study
1.35714	Dohmen	Case Study
4.66667	Dohmen	Case Study
2.74375	Dohmen	Case Study
1.63265	Dohmen	Case Study
0.75969	Dohmen	Case Study
1.57317	Dohmen	Case Study
1.46429	Dohmen	Case Study
3.29412	Dohmen	Case Study
1.0625	Dohmen	Case Study
5.33333	Dohmen	Case Study
0.722222	Limi	Case Study
1.5	Limi	Case Study
0.48	Limi	Case Study
0.961538	Limi	Case Study
8.66667	Limi	Case Study
1.5	Limi	Case Study
0.8	Limi	Case Study
2	Limi	Case Study
0.384615	Limi	Case Study
1.08333	Limi	Case Study
8	Limi	Case Study
1.5	Limi	Case Study
0.8	Limi	Case Study
2.22222	Limi	Case Study
0.391304	Limi	Case Study
0.92	Limi	Case Study
5	Limi	Case Study
5	Limi	Case Study
0.863636	Limi	Case Study
2.44444	Limi	Case Study
0.428571	Limi	Case Study
0.913043	Limi	Case Study
11.5	Limi	Case Study
2	Limi	Case Study
0.833333	Limi	Case Study
3	Limi	Case Study
0.444444	Limi	Case Study
0.782609	Limi	Case Study
11.5	Limi	Case Study
2	Limi	Case Study
7.74576	Morais	Case Study
2.80952	Morais	Case Study
2.625	Morais	Case Study
2	Morais	Case Study
8.45977	Morais	Case Study
3.625	Morais	Case Study
4.8	Morais	Case Study
1.25	Morais	Case Study
9.56627	Morais	Case Study
3.19231	Morais	Case Study
5.2	Morais	Case Study
1.25	Morais	Case Study
9.73171	Morais	Case Study
3.15385	Morais	Case Study
3.25	Morais	Case Study
2	Morais	Case Study
0.336829	Treble	Case Study
0.362796	Treble	Case Study
0.709613	Treble	Case Study
1.9283	Treble	Case Study
1.05509	Treble	Case Study
2.65348	Treble	Case Study
1.55909	Treble	Case Study
2.8051	Treble	Case Study
6.03297	Treble	Case Study
2.21951	Treble	Case Study
5.125	Treble	Case Study
0.0815822	Treble	Case Study
0.119621	Treble	Case Study
0.616949	Treble	Case Study
1.42438	Treble	Case Study
1.28846	Treble	Case Study
2.01722	Treble	Case Study
1.56171	Treble	Case Study
2.92142	Treble	Case Study
3.15049	Treble	Case Study
5.88571	Treble	Case Study
8.75	Treble	Case Study
0.14032	Treble	Case Study
0.0881202	Treble	Case Study
0.695591	Treble	Case Study
1.17365	Treble	Case Study
1.45763	Treble	Case Study
1.65761	Treble	Case Study
1.66273	Treble	Case Study
2.8605	Treble	Case Study
2.61923	Treble	Case Study
6.04651	Treble	Case Study
3.58333	Treble	Case Study
11.4	Ariga	Aggregate Study
13.3	Ariga	Aggregate Study
31.1	Ariga	Aggregate Study
12.1	Ariga	Aggregate Study
16.1	Ariga	Aggregate Study
41.4	Ariga	Aggregate Study
13.2	Ariga	Aggregate Study
18.1	Ariga	Aggregate Study
46	Ariga	Aggregate Study
8.5	Ariga	Aggregate Study
8.5	Ariga	Aggregate Study
21.6	Ariga	Aggregate Study
8.7	Ariga	Aggregate Study
8.5	Ariga	Aggregate Study
23.9	Ariga	Aggregate Study
7	Ariga	Aggregate Study
7.4	Ariga	Aggregate Study
25.5	Ariga	Aggregate Study
6.8	Ariga	Aggregate Study
8.5	Ariga	Aggregate Study
17.8	Ariga	Aggregate Study
6.8	Ariga	Aggregate Study
11.3	Ariga	Aggregate Study
24.1	Ariga	Aggregate Study
8.7	Ariga	Aggregate Study
8.5	Ariga	Aggregate Study
31.3	Ariga	Aggregate Study
5.93	Bell	Aggregate Study
2.4	Bell	Aggregate Study
2.44	Bell	Aggregate Study
2.57219	Eriksson	Aggregate Study
2.29918	Eriksson	Aggregate Study
6.14	Heyman	Aggregate Study
0.67	Heyman	Aggregate Study
2.08	Heyman	Aggregate Study
0.78	Mueller	Aggregate Study
1.04	Mueller	Aggregate Study
0.82	Mueller	Aggregate Study
1.08	Mueller	Aggregate Study
1.1	Mueller	Aggregate Study
1.25	Mueller	Aggregate Study
1.51	Mueller	Aggregate Study
1.92	Mueller	Aggregate Study
4.46	Rajan	Aggregate Study
4.61	Rajan	Aggregate Study
4.75	Rajan	Aggregate Study
5.07	Rajan	Aggregate Study
4.91	Rajan	Aggregate Study
4.81	Rajan	Aggregate Study
4.89	Rajan	Aggregate Study
5.01	Rajan	Aggregate Study
5.38	Rajan	Aggregate Study
5.65	Rajan	Aggregate Study
5.46	Rajan	Aggregate Study
6.1	Rajan	Aggregate Study
6.79	Rajan	Aggregate Study
