# Supplementary material for: Energy and institution size
Source: PLoS One. 2017 Feb 8;12(2):e0171823. doi: 10.1371/journal.pone.0171823 (PMC5298329; doi:10.1371/journal.pone.0171823)
Supplement: S1 File — This zip file contains raw and final data for all analysis conducted in this paper. It also includes R code used for modelling. (ZIP) [file pone.0171823.s002.zip › Supplementary Material Revised/Final Results/Technological Scale.xls]

## Sheet: Sheet1
Type	Early Prototype	Largest Today	Scaling Ratio	Unit	Source (Prototype)	Source (Largest)
Electric Power Plant	0.0125	22500	1800000	megawatts	http://www.edisontechcenter.org/HistElectPowTrans.html	http://large.stanford.edu/courses/2010/ph240/ma2/
Oil Refinery	5.5226	1240000	224532	barrels per day	https://kuweit.mae.ro/sites/kuweit.mae.ro/files/romanian_oil_industry.pdf	http://archive.indianexpress.com/news/reliance-commissions-worlds-biggest-refiner/402999/
Aluminium Smelter	5.71429	1060000	185500	tonnes per year	http://www.aluminiumleader.com/history/industry_history/	http://gulfbusiness.com/top-10-largest-aluminium-smelters-in-the-world/
Internal Combustion Engine	0.75	107390	143187	horsepower	https://www.daimler.com/company/tradition/company-history/1885-1886.html	http://www.wartsila.com/media/news/12-09-2006-the-world's-most-powerful-engine-enters-service
Mining Excavator	380	23240000	61157.9	cubic meters per day	Farrell, William. Digging by Stame. Historical Construction Equipment Association, 1994, p. 18.	Giampietro, Mario; Kōzō Mayumi (31 October 2009). The Biofuel Delusion: The Fallacy of Large-Scale Agro-Biofuel Production. Earthscan. p. 134
Blast Furnace	0.3	5500	18333.3	cubic meters (volume)	http://ispatguru.com/evolution-of-blast-furnace-iron-making/	http://foundrymag.com/materials/worlds-largest-blast-furnace-starts
Tanker Ship	1809	260851	144.196	gross tonnage	http://www.maritimequest.com/sailing_ships/02-pages/f/falls_of_clyde_1878/falls_of_clyde_1878_data.htm	http://www.shippingdatabase.com/ship.php?shipid=94118
