# Supplementary material for: Energy and institution size
Source: PLoS One. 2017 Feb 8;12(2):e0171823. doi: 10.1371/journal.pone.0171823 (PMC5298329; doi:10.1371/journal.pone.0171823)
Supplement: S1 File — This zip file contains raw and final data for all analysis conducted in this paper. It also includes R code used for modelling. (ZIP) [file pone.0171823.s002.zip › Supplementary Material Revised/Final Results/US Historical Power Plant Size.xls]

## Sheet: US Historical Power Plant Size
Year	Electricity Use pc (MWH)	Mean Size of Power Plants (MW)	Electricity Use pc (1920 = 1)	Mean Size of Power Plants (1920 = 1)	Size / Electricity pc
1920	0.396577	11.4832	1	1	1
1921	0.366139	11.6158	0.923248	1.01155	1.09564
1922	0.414724	11.5304	1.04576	1.00411	0.960176
1923	0.477011	11.6167	1.20282	1.01162	0.84104
1924	0.49663	11.8636	1.25229	1.03312	0.824985
1925	0.544769	12.1802	1.37368	1.0607	0.77216
1926	0.598567	12.2889	1.50933	1.07017	0.709032
1927	0.635359	12.3089	1.60211	1.0719	0.669059
1928	0.668	13.2983	1.68441	1.15807	0.687519
1929	0.712508	13.4263	1.79664	1.16921	0.650773
1930	0.693306	14.059	1.74822	1.22431	0.700315
1931	0.654547	14.2588	1.65049	1.24171	0.752329
1932	0.588113	14.2144	1.48297	1.23784	0.834703
1933	0.605834	14.1364	1.52766	1.23105	0.80584
1934	0.648551	14.0223	1.63537	1.22111	0.746687
1935	0.69391	13.8429	1.74975	1.20549	0.688951
1936	0.788736	14.2016	1.98886	1.23673	0.621829
1937	0.845178	14.2428	2.13118	1.24032	0.581986
1938	0.813018	14.4378	2.05009	1.2573	0.61329
1939	0.915495	14.5747	2.30849	1.26922	0.549805
1940	1.01278	14.5241	2.5538	1.26481	0.495267
1941	1.16173	15.1714	2.92938	1.32118	0.451011
1942	1.29144	16.2633	3.25647	1.41627	0.434908
1943	1.47685	17.5193	3.724	1.52564	0.409679
1944	1.55826	18.3145	3.92929	1.59489	0.405899
1945	1.51743	18.6479	3.82631	1.62393	0.424411
1946	1.42588	18.3484	3.59546	1.59785	0.444407
1947	1.58317	18.1372	3.9921	1.57945	0.395645
1948	1.70042	19.0429	4.28775	1.65832	0.386758
1949	1.71197	20.8153	4.31686	1.81267	0.419905
1950	1.91903	22.829	4.839	1.98803	0.410836
1951	2.14499	24.8943	5.40876	2.16789	0.400811
1952	2.27734	27.4286	5.74249	2.38859	0.41595
1953	2.49264	31.1535	6.28538	2.71296	0.431631
1954	2.62015	35.8387	6.60691	3.12097	0.472379
1955	3.00935	40.4917	7.5883	3.52617	0.464685
1956	3.24996	42.7933	8.19504	3.7266	0.454739
1957	3.36369	45.4701	8.4818	3.95971	0.466847
1958	3.37562	50.3777	8.51188	4.38707	0.515406
1959	3.65196	55.3903	9.2087	4.82359	0.523808
1960	3.82311	58.8038	9.64027	5.12086	0.531194
1961	3.94525	62.8425	9.94826	5.47256	0.550102
1962	4.1858	66.08	10.5548	5.75449	0.545201
1963	4.41743	69.4062	11.1389	6.04415	0.542618
1964	4.68795	72.7611	11.821	6.33631	0.53602
1965	4.92849	76.3657	12.4276	6.65021	0.535118
1966	5.29283	79.0569	13.3463	6.88457	0.515842
1967	5.56688	84.2477	14.0373	7.33661	0.52265
1968	6.03248	89.6093	15.2114	7.80351	0.513005
1969	6.52397	94.911	16.4507	8.2652	0.502422
1970	6.82554	100.579	17.2111	8.75876	0.508901
1971	7.10517	108.065	17.9162	9.41073	0.525263
1972	7.62199	115.396	19.2194	10.0491	0.522862
1973	8.10434	125.14	20.4357	10.8977	0.533266
1974	7.99618	135.152	20.163	11.7695	0.583719
1975	8.10846	143.863	20.4461	12.5281	0.612739
1976	8.52742	149.873	21.5025	13.0515	0.606973
1977	8.86585	157.491	22.3559	13.7149	0.613478
1978	9.08584	163.006	22.9107	14.1951	0.619587
1979	9.22264	167.161	23.2556	14.557	0.625956
1980	9.21752	172.207	23.2427	14.9964	0.645209
1981	9.35694	175.249	23.5943	15.2613	0.646823
1982	9.00632	177.918	22.7101	15.4938	0.68224
1983	9.20031	179.694	23.1993	15.6484	0.674521
1984	9.69278	180.892	24.4411	15.7527	0.644518
1985	9.7677	179.543	24.63	15.6353	0.634806
1986	9.86433	177.202	24.8737	15.4314	0.620392
1987	10.1419	175.354	25.5736	15.2705	0.597119
1988	10.5443	172.961	26.5882	15.0621	0.566497
1989	11.1646	170.186	28.1525	14.8205	0.526436
1990	11.3655	167.35	28.6589	14.5735	0.508514
1991	11.4082	166.19	28.7667	14.4724	0.503096
1992	11.2945	164.54	28.4801	14.3288	0.503115
1993	11.5448	162.697	29.111	14.1683	0.486698
1994	11.7088	162.476	29.5246	14.149	0.479228
1995	11.8822	162.377	29.9618	14.1404	0.471947
1996	12.0781	162.083	30.4559	14.1148	0.463451
1997	12.1103	161.59	30.5372	14.0719	0.46081
1998	12.4164	160.684	31.3088	13.9929	0.446933
1999	12.4847	159.628	31.481	13.901	0.441569
2000	12.7315	162.727	32.1035	14.1709	0.441411
2001	12.4824	165.849	31.4755	14.4428	0.458858
2002	12.6263	173.99	31.8383	15.1517	0.475895
2003	12.623	178.901	31.8299	15.5794	0.489458
2004	12.6909	181.282	32.001	15.7867	0.493321
2005	12.896	181.94	32.5182	15.844	0.487234
2006	12.7919	181.553	32.2558	15.8103	0.490153
2007	12.9144	181.769	32.5647	15.8292	0.486083
2008	12.7137	179.86	32.0586	15.6629	0.488572
2009	12.1384	178.794	30.608	15.57	0.508691
2010	12.5652	176.185	31.6842	15.3428	0.484242
2011	12.4607	171.485	31.4206	14.9336	0.475279
2012	12.2082	165.954	30.7838	14.4519	0.469463
2013	12.225	160.057	30.8264	13.9384	0.452158
2014	12.2395	153.894	30.8629	13.4016	0.434231
2015	11.9597	148.391	30.1573	12.9224	0.4285
