# Supplementary material for: Energy and institution size
Source: PLoS One. 2017 Feb 8;12(2):e0171823. doi: 10.1371/journal.pone.0171823 (PMC5298329; doi:10.1371/journal.pone.0171823)
Supplement: S1 File — This zip file contains raw and final data for all analysis conducted in this paper. It also includes R code used for modelling. (ZIP) [file pone.0171823.s002.zip › Supplementary Material Revised/Final Results/US Industry.xls]

## Sheet: Sheet1
Year	Energy Use per Worker (GJ)	Self Employment (% Total Employment)	Top 25 Firms (% Total Employment)	Mean Firm Size
1949	822.438	7.84625
1950	861.952	7.62575	12.7525
1951	877.114	6.99741	12.6057
1952	851.331	6.77263	12.6405
1953	869.903	6.36997	13.2629
1954	878.54	6.1587	13.8394
1955	971.979	5.63593	14.4842
1956	988.325	5.4371	14.1981
1957	993.498	5.37469	15.3216
1958	1030.68	5.55668	14.9479
1959	1039.07	5.31338	15.0305
1960	1061.76	5.22453	15.3375
1961	1093.36	5.30142	15.7508
1962	1101.74	5.11383	15.3127
1963	1140.76	4.99952	15.711
1964	1190.06	4.87463	15.9707
1965	1179.54	4.61045	16.2213
1966	1174.38	4.1707	16.4928
1967	1173.7	4.2008	17.0954
1968	1208.44	4.08314	17.5928
1969	1231.32	4.1381	17.7281
1970	1303.28	4.33187	17.43
1971	1344.66	4.49298	17.8613
1972	1362.95	4.50654	17.4649
1973	1357.93	4.60804	17.5437
1974	1324.48	4.88132	15.9219
1975	1342.64	5.25246	16.4181
1976	1378.33	5.30587	16.6175
1977	1354.9	5.44521	17.3939
1978	1295.83	5.78643	15.633
1979	1299.94	5.88727	16.4927
1980	1269.23	6.2554	16.0081
1981	1222.32	6.20921	15.8973
1982	1183.48	6.53587	15.7177
1983	1193.51	6.86299	16.1193
1984	1212.04	6.72106	15.5021
1985	1175.42	6.87415	15.9551
1986	1161.84	7.32619	15.6803
1987	1200.85	7.29118	15.3762
1988	1225.49	7.45901	14.9741
1989	1247.05	7.44584	15.1628
1990	1280.13	7.77358	15.3743
1991	1321.53	8.0142	15.665
1992	1402.27	8.15719	15.8596	24.9237
1993	1389.87	8.66037	15.5253
1994	1395.1	8.20513	14.7389
1995	1391.95	7.88799	15.0729
1996	1417.65	7.8457	14.993
1997	1403.1	7.7452	14.0061	24.3088
1998	1364.05	7.76281	13.4416	22.6845
1999	1356.69	7.57565	13.1002	22.8113
2000	1340.57	7.59164	13.3158	22.8849
2001	1298.01	7.74582	13.4123	22.5756
2002	1361.86	7.64731	13.9966	20.7966
2003	1393.49	8.3215	14.346	20.2272
2004	1424.75	8.77151	14.2481	19.6958
2005	1367.84	8.63605	14.3813	19.2937
2006	1344.53	8.85628	13.8171	19.6004
2007	1361.07	8.97467	13.066	19.2278
2008	1366.25	8.83994	13.9554	19.5123
2009	1409	9.57072	15.4709	18.4302
2010	1568.72	9.83439	17.0017	17.7256
2011	1572.38	9.08915	17.4715	18.2581
2012	1554.68	8.79928	17.4687	18.6855
2013	1555	8.48508	16.9699	18.9933
2014	1522.08	8.63696
2015	1473.07	8.58217
