# Supplementary material for: Energy and institution size
Source: PLoS One. 2017 Feb 8;12(2):e0171823. doi: 10.1371/journal.pone.0171823 (PMC5298329; doi:10.1371/journal.pone.0171823)
Supplement: S1 File — This zip file contains raw and final data for all analysis conducted in this paper. It also includes R code used for modelling. (ZIP) [file pone.0171823.s002.zip › Supplementary Material Revised/Final Results/US Manufacturing Subsectors.xls]

## Sheet: Small Firms
NAIC Code	Sector	Employment Share Firms 0-4 Employees (%)	Energy per Worker (GJ)	Year
311421	Fruit and Vegetable Canning	0.650942	1021.52	2002
313	Textile Mills	0.865262	834.709	2002
321113	Sawmills	2.09683	1287.67	2002
322130	Paperboard Mills	0.0430451	19637.4	2002
324110	Petroleum Refineries	0.143243	108529	2002
325199	Other Basic Organic Chemicals	0.234518	26369.6	2002
325211	Plastics Materials and Resins	0.329211	32107.9	2002
325412	Pharmaceutical Preparation	0.234477	613.019	2002
325992	Photographic Film, Paper, Plate, and Chemicals	0.847569	1009.1	2002
327211	Flat Glass	0.525199	6713.59	2002
327213	Glass Containers	0.0363923	4223.73	2002
327310	Cements	0.278024	25527.1	2002
327993	Mineral Wool	0.441343	2815.62	2002
331511	Iron Foundries	0.379632	1382.85	2002
331521	Aluminum Die-Casting Foundries	0.274513	938.266	2002
331524	Aluminum Foundries, except Die-Casting	0.693882	706.101	2002
334413	Semiconductors and Related Devices	0.262333	413.946	2002
311221	Wet Corn Milling	0.169014	21280.3	2006
313	Textile Mills	1.02734	1000.22	2006
321113	Sawmills	2.04173	1401.21	2006
324110	Petroleum Refineries	0.158056	111665	2006
324199	Other Petroleum and Coal Products	1.10416	53589.9	2006
325110	Petrochemicals	0.157901	128924	2006
325120	Industrial Gases	0.367497	11718.5	2006
325188	Other Basic Inorganic Chemicals	0.396659	5562.87	2006
325193	Ethyl Alcohol	1.52511	28221.8	2006
325199	Other Basic Organic Chemicals	0.294063	15392.2	2006
325211	Plastics Materials and Resins	0.282375	26796.7	2006
325212	Synthetic Rubber	0.924085	5430.39	2006
325412	Pharmaceutical Preparation	0.23162	413.77	2006
325992	Photographic Film, Paper, Plate, and Chemicals	0.980816	982.239	2006
327211	Flat Glass	0.518041	6616.55	2006
327212	Other Pressed and Blown Glass and Glassware	2.2303	4808.7	2006
327213	Glass Containers	0.180656	4691.94	2006
327215	Glass Products from Purchased Glass	1.98069	1217.19	2006
327310	Cements	0.243778	22849.8	2006
327993	Mineral Wool	0.54571	2796.64	2006
331314	Secondary Smelting and Alloying of Aluminum	0.71806	3001.91	2006
331315	Aluminum Sheet, Plate and Foils	0.155116	3039.45	2006
331316	Aluminum Extruded Products	0.0810224	971.44	2006
331511	Iron Foundries	0.314141	1496.87	2006
331521	Aluminum Die-Casting Foundries	0.285858	975.795	2006
331524	Aluminum Foundries, except Die-Casting	0.654997	714.918	2006
334413	Semiconductors and Related Devices	0.281095	471.001	2006
336111	Automobiles	0.154204	547.011	2006
336112	Light Trucks and Utility Vehicles	0.0337138	437.021	2006
311221	Wet Corn Milling	0.309199	29225.3	2010
313	Textile Mills	1.497	917.184	2010
321113	Sawmills	2.90801	3589.67	2010
321219	Reconstituted Wood Products	0.316776	5902.36	2010
322121	Paper Mills, except Newsprint	0.0847958	13116.7	2010
324110	Petroleum Refineries	0.150199	97759.6	2010
324121	Asphalt Paving Mixture and Block	1.72886	5320.34	2010
325188	Other Basic Inorganic Chemicals	0.373599	8264.04	2010
325199	Other Basic Organic Chemicals	0.325708	18397.5	2010
325212	Synthetic Rubber	0.664878	5045.97	2010
325412	Pharmaceutical Preparation	0.335018	381.935	2010
325992	Photographic Film, Paper, Plate, and Chemicals	1.8135	1262.99	2010
327212	Other Pressed and Blown Glass and Glassware	2.32038	2358.98	2010
327215	Glass Products from Purchased Glass	2.37212	375.156	2010
327410	Lime	0.130577	23191.5	2010
327420	Gypsum	1.35482	5422.14	2010
331315	Aluminum Sheet, Plate and Foils	0.338938	3926.74	2010
331511	Iron Foundries	0.419971	1399.3	2010
331521	Aluminum Die-Casting Foundries	0.510629	936.982	2010
331524	Aluminum Foundries, except Die-Casting	1.29134	764.666	2010
334413	Semiconductors and Related Devices	0.464677	596.148	2010
336112	Light Trucks and Utility Vehicles	0.0646425	762.283	2010
336411	Aircraft	0.0887227	127.044	2010

## Sheet: Mean Firm Size
NAIC Code	Sector	Mean Firm Size	Energy per Worker (GJ)	Year
311221	Wet Corn Milling	302.9	25196.1	2002
31131	Sugar	271.396	8215.46	2002
311421	Fruit and Vegetable Canning	76.4488	1021.52	2002
313	Textile Mills	77.0026	834.709	2002
321113	Sawmills	29.6727	1287.67	2002
322110	Pulp Mills	310.111	28226.7	2002
322121	Paper Mills, except Newsprint	492.904	10887.6	2002
322122	Newsprint Mills	323.222	11364.7	2002
322130	Paperboard Mills	455.944	19637.4	2002
324110	Petroleum Refineries	307.584	108529	2002
325110	Petrochemicals	267.923	89767.8	2002
325120	Industrial Gases	109.851	22521.8	2002
325181	Alkalies and Chlorine	179.32	44953	2002
325182	Carbon Black	155.273	54361.1	2002
325188	Other Basic Inorganic Chemicals	135.817	4614.54	2002
325192	Cyclic Crudes and Intermediates	137.135	20586.3	2002
325193	Ethyl Alcohol	28.9167	36487.6	2002
325199	Other Basic Organic Chemicals	165.558	26369.6	2002
325211	Plastics Materials and Resins	135.079	32107.9	2002
325212	Synthetic Rubber	75.8321	5788.88	2002
325222	Noncellulosic Organic Fibers	372.523	2745.16	2002
325311	Nitrogenous Fertilizers	38.0692	105958	2002
325312	Phosphatic Fertilizers	179.657	6376.24	2002
325412	Pharmaceutical Preparation	198.868	613.019	2002
325992	Photographic Film, Paper, Plate, and Chemicals	87.1322	1009.1	2002
327211	Flat Glass	145.603	6713.59	2002
327213	Glass Containers	686.958	4223.73	2002
327310	Cements	124.301	25527.1	2002
327410	Lime	107.146	25458.8	2002
327993	Mineral Wool	99.9282	2815.62	2002
331111	Iron and Steel Mills	109.87	11066.9	2002
331112	Electrometallurgical Ferroalloy Products	161.857	12571.8	2002
331312	Primary Aluminum	236.233	33757.4	2002
331511	Iron Foundries	117.279	1382.85	2002
331521	Aluminum Die-Casting Foundries	108.218	938.266	2002
331524	Aluminum Foundries, except Die-Casting	55.1282	706.101	2002
334413	Semiconductors and Related Devices	179.197	413.946	2002
336112	Light Trucks and Utility Vehicles	1060.05	718.149	2002
311221	Wet Corn Milling	268.939	21280.3	2006
31131	Sugar Manufacturing	294.163	6002.37	2006
313	Textile Mills	67.7856	1000.22	2006
321113	Sawmills	30.8022	1401.21	2006
322110	Pulp Mills	238.516	28539.4	2006
322121	Paper Mills, except Newsprint	492.408	11240.4	2006
322122	Newsprint Mills	306.722	13759.7	2006
322130	Paperboard Mills	433.333	23145	2006
324110	Petroleum Refineries	274.719	111665	2006
324199	Other Petroleum and Coal Products	36.2267	53589.9	2006
325110	Petrochemicals	235.229	128924	2006
325120	Industrial Gases	147.53	11718.5	2006
325181	Alkalies and Chlorine	220.567	24396.3	2006
325182	Carbon Black	153.5	58425.7	2006
325188	Other Basic Inorganic Chemicals	104.074	5562.87	2006
325192	Cyclic Crudes and Intermediates	126.913	13374	2006
325193	Ethyl Alcohol	24.4943	28221.8	2006
325199	Other Basic Organic Chemicals	140.268	15392.2	2006
325211	Plastics Materials and Resins	109.751	26796.7	2006
325212	Synthetic Rubber	64.7652	5430.39	2006
325222	Noncellulosic Organic Fibers	198.192	6006.13	2006
325311	Nitrogenous Fertilizers	29.3197	89080.3	2006
325312	Phosphatic Fertilizers	204.7	4638.94	2006
325412	Pharmaceutical Preparation	210.85	413.77	2006
325992	Photographic Film, Paper, Plate, and Chemicals	84.2493	982.239	2006
327211	Flat Glass	196.482	6616.55	2006
327212	Other Pressed and Blown Glass and Glassware	45.1313	4808.7	2006
327213	Glass Containers	449.75	4691.94	2006
327215	Glass Products from Purchased Glass	44.753	1217.19	2006
327310	Cements	145.777	22849.8	2006
327410	Lime	108.103	29030.3	2006
327420	Gypsum	72.5873	6614.08	2006
327993	Mineral Wool	98.6718	2796.64	2006
331111	Iron and Steel Mills	158.297	10104.8	2006
331112	Electrometallurgical Ferroalloy Products	99.9091	10560.6	2006
331314	Secondary Smelting and Alloying of Aluminum	62.0252	3001.91	2006
331315	Aluminum Sheet, Plate and Foils	200.567	3039.45	2006
331316	Aluminum Extruded Products	201.133	971.44	2006
331511	Iron Foundries	129.56	1496.87	2006
331521	Aluminum Die-Casting Foundries	100.371	975.795	2006
331524	Aluminum Foundries, except Die-Casting	60.2381	714.918	2006
334413	Semiconductors and Related Devices	169.867	471.001	2006
336111	Automobiles	450.449	547.011	2006
336112	Light Trucks and Utility Vehicles	1647.86	437.021	2006
336411	Aircraft	656.683	129.053	2006
311221	Wet Corn Milling	204.263	29225.3	2010
31131	Sugar Manufacturing	280.604	8381.89	2010
313	Textile Mills	48.701	917.184	2010
321113	Sawmills	24.5645	3589.67	2010
321219	Reconstituted Wood Products	98.2583	5902.36	2010
322110	Pulp Mills	212.312	38669.4	2010
322121	Paper Mills, except Newsprint	471.721	13116.7	2010
322122	Newsprint Mills	217.421	25796.4	2010
322130	Paperboard Mills	407.871	25107.7	2010
324110	Petroleum Refineries	324.442	97759.6	2010
324121	Asphalt Paving Mixture and Block	29.5362	5320.34	2010
324199	Other Petroleum and Coal Products	36.2674	41608.6	2010
325110	Petrochemicals	208.425	108838	2010
325188	Other Basic Inorganic Chemicals	80.3	8264.04	2010
325192	Cyclic Crudes and Intermediates	117.231	33923.8	2010
325193	Ethyl Alcohol	51.027	34648.4	2010
325199	Other Basic Organic Chemicals	121.79	18397.5	2010
325212	Synthetic Rubber	68.584	5045.97	2010
325222	Noncellulosic Organic Fibers	144.701	3520.07	2010
325412	Pharmaceutical Preparation	168.728	381.935	2010
325992	Photographic Film, Paper, Plate, and Chemicals	54.2468	1262.99	2010
327121	Brick and Structural Clay Tile	71.7204	3321.9	2010
327211	Flat Glass	168	6280.36	2010
327212	Other Pressed and Blown Glass and Glassware	40.1675	2358.98	2010
327215	Glass Products from Purchased Glass	36.9016	375.156	2010
327310	Cements	105.626	19978	2010
327410	Lime	135.147	23191.5	2010
327420	Gypsum	54.535	5422.14	2010
327993	Mineral Wool	78.4835	2880.77	2010
331111	Iron and Steel Mills	204.098	11942.8	2010
331112	Electrometallurgical Ferroalloy Products	82.4211	14148.9	2010
331314	Secondary Smelting and Alloying of Aluminum	49.449	5225.42	2010
331315	Aluminum Sheet, Plate and Foils	165.352	3926.74	2010
331316	Aluminum Extruded Products	130.904	1014.98	2010
331419	Primary Smelting and Refining of Nonferrous Metals, except Copper and Aluminum	63.8786	7314.79	2010
331511	Iron Foundries	96.0027	1399.3	2010
331521	Aluminum Die-Casting Foundries	79.0219	936.982	2010
331524	Aluminum Foundries, except Die-Casting	41.4699	764.666	2010
334413	Semiconductors and Related Devices	119.086	596.148	2010
336111	Automobiles	312.879	518.804	2010
336112	Light Trucks and Utility Vehicles	906.845	762.283	2010
336411	Aircraft	686.065	127.044	2010

## Sheet: Large Firms
NAIC Code	Sector	Employment Share of Firms with 5000 or More Employees (%)	Energy per Worker (GJ)	Year
339	Miscellaneous Manufacturing	17.3832	83.2933	2010
337	Furniture and Related Product Manufacturing	12.7253	114.489	2010
336411	Aircraft Manufacturing	88.9073	126.056	2010
333	Machinery Manufacturing	26.1918	148.662	2010
323	Printing and Related Support Activities	18.0364	191.628	2010
332	Fabricated Metal Product Manufacturing	11.3346	227.602	2010
3219	Other Wood Product Manufacturing	13.6927	239.472	2010
335	Electrical Equipment, Appliance, and Component Manufacturing	33.1926	298.555	2010
325412	Pharmaceutical Preparation Manufacturing	53.9081	390.013	2010
326	Plastics and Rubber Products Manufacturing	22.6131	410.188	2010
3116	Animal Slaughtering and Processing	60.8722	460.817	2010
3121	Beverage Manufacturing	36.1178	547.651	2010
334413	Semiconductor and Related Device Manufacturing	39.2427	689.468	2010
3115	Dairy Product Manufacturing	32.8069	819.456	2010
3114	Fruit and Vegetable Preserving and Specialty Food Manufacturing	30.1006	968.019	2010
3312	Steel Product Manufacturing from Purchased Steel	14.4937	1050.26	2010
331511	Iron Foundries	18.0706	1341.12	2010
3314	Nonferrous Metal (except Aluminum) Production and Processing	22.4129	2373.97	2010
327212	Other Pressed and Blown Glass and Glassware Manufacturing	28.8508	2678.47	2010
324121	Asphalt Paving Mixture and Block Manufacturing	15.0719	5708.53	2010
322130	Paperboard Mills	67.025	24627.5	2010
