# Supplementary material for: Energy and institution size
Source: PLoS One. 2017 Feb 8;12(2):e0171823. doi: 10.1371/journal.pone.0171823 (PMC5298329; doi:10.1371/journal.pone.0171823)
Supplement: S1 File — This zip file contains raw and final data for all analysis conducted in this paper. It also includes R code used for modelling. (ZIP) [file pone.0171823.s002.zip › Supplementary Material Revised/Final Results/US National.xls]

## Sheet: National
Year	Energy pc (GJ)	Government Employment (%)	Mean Firm Size	Self-Employment (% of total)	Top 200 Firms (% Employment)
1890	116.87	3.89	2.95
1891		3.94	2.96
1892		3.95	3.03
1893		4.08	2.95
1894		4.24	3.09
1895	115.71	4.24	2.99
1896		4.32	3.19
1897		4.32	3.63
1898		4.33	3.62
1899		4.27	3.74
1900	132.41	4.25	3.84	33.24
1901		4.23	3.97	32.77
1902		4.32	4.12	32.28
1903		4.34	4.17	31.78
1904		4.47	4.05	31.73
1905	165.66	4.5	4.16	30.9
1906		4.48	4.27	30.02
1907		4.57	4.34	29.75
1908		4.88	4.12	30.73
1909		4.86	4.3	29.7
1910	188.4	4.94	4.35	29.24
1911		5.02	4.41	29.1
1912		5.03	4.45	28.59
1913		5.04	4.47	28.3
1914		5.25	4.29	28.72
1915	185.34	5.41	4.22	28.68
1916		5.35	4.41	27.63
1917		5.51	4.42	27.25
1918		6.67	4.54	26.65
1919		6.61	4.6	26.33
1920	210.66	6.33	4.42	26.12
1921		6.74	3.85	27.35
1922		6.61	3.97	26.33
1923		6.35	4.34	24.87
1924		6.58	4.26	24.73
1925	203.04	6.72	4.27	24.13
1926		6.74	4.34	23.55
1927		6.92	4.33	23.44
1928		7.09	4.36	23.31
1929		6.92	4.53	22.64
1930	201.98	7.56	4.33	23.71
1931		8.33	3.98	25.58
1932		9	3.64	27.95
1933		10.24	3.8	27.64
1934		11.51	4.15	25.68
1935	168.59	11.81	4.33	25.12
1936		13.48	4.6	23.26
1937		11.81	4.77	22.52
1938		13.69	4.4	23.1
1939		13.27	4.16	22.27
1940	200.44	13.03	4.76	21.15
1941		13.85	5.17	19.19
1942		16.93	5.68	17.32
1943		23.5	5.95	14.96
1944		26.62	6.8	14.46
1945	245.27	27.11	5.77	14.96
1946		15.29	5.57	17.42
1947		11.71	5.36	17.81
1948		11.59	5.23	17.53
1949	225.29	12.69	4.95	17.7
1950	239.85	12.71	5.17	17.08	10.03
1951	251.87	14.89	5.49	15.57	10.53
1952	246.08	15.86	5.47	15.21	10.39
1953	248.08	15.61	5.48	14.77	10.82
1954	237.12	15.84	5.44	14.99	11.92
1955	255.66	15.41	5.68	14.46	12.77
1956	260.82	15.28	5.79	13.94	12.96
1957	256.35	15.52	5.82	13.64	13.1
1958	251.24	16.09	5.66	13.74	12.84
1959	257.88	16.14	5.74	13.14	13.38
1960	263.29	16.34	5.84	12.77	13.54
1961	262.7	16.96	5.93	12.62	13.93
1962	270.51	17.23	6.22	12.11	13.94
1963	276.77	17.4	6.39	11.58	14.3
1964	284.89	17.59	6.6	11.27	14.81
1965	293.3	17.56	6.76	10.72	15.32
1966	306.03	18.13	7.05	9.91	16.02
1967	312.75	18.64	7.14	9.56	16.55
1968	328.1	18.79	7.43	9.24	17.16
1969	341.56	18.65	7.64	9.12	18.2
1970	349.05	18.76	7.81	9.06	20.07
1971	352	18.8	7.81	9.16	19.89
1972	365.37	18.37	7.9	9.05	19.95
1973	376.82	17.87	7.96	8.77	20.04
1974	364.9	17.91	8.07	8.89	19.89
1975	351.56	18.66	7.76	9.05	18.85
1976	367.64	18.25	7.81	8.79	18.38
1977	373.47	17.78	7.93	8.8	19
1978	378.97	17.29	8.04	8.76	18.19
1979	379.06	16.87	7.99	8.79	18.98
1980	361.68	16.99	7.83	9.03	18.72
1981	349.16	16.71	7.87	9.04	18.49
1982	332.16	17.07	7.57	9.41	18.44
1983	328.58	16.8	7.45	9.63	17.63
1984	342.08	16.26	7.6	9.4	18.91
1985	337.99	16.24	7.73	9.11	17.14
1986	336.03	16.3	7.76	9	17.22
1987	343.52	16.11	7.74	9.03	17.72
1988	356.14	16.02	7.8	9.04	16.65
1989	361.66	15.99	7.94	8.92	16.53
1990	356.36	16.11	7.92	8.88	16.23
1991	351.44	16.34	7.7	9.19	16.37
1992	352.31	16.29	7.84	8.91	16.26
1993	354.41	15.96	7.8	9.14	15.54
1994	356.81	15.59	7.76	8.97	15.61
1995	360.3	15.3	7.99	8.71	16.02
1996	367.86	15.04	8.09	8.57	16.21
1997	365.72	14.79	8.22	8.39	16.58
1998	363.07	14.6	8.51	8.05	16.96
1999	365.11	14.45	8.78	7.73	17.02
2000	369.49	14.35	8.88	7.66	17.35
2001	356.12	14.56	8.9	7.57	17.4
2002	358.33	15.04	8.89	7.53	17.63
2003	356.35	15.09	8.63	7.79	17.65
2004	360.91	14.93	8.6	7.82	17.15
2005	357.95	14.69	8.67	7.71	17.32
2006	352.21	14.5	8.73	7.67	16.82
2007	354.8	14.55	8.86	7.48	16.87
2008	344.34	14.88	9.02	7.28	16.89
2009	324.87	15.66	8.81	7.49	17.18
2010	333.84	15.73	8.87	7.43	17.63
2011	329.54	15.38	9.13	7.18	17.95
2012	318.85		9.14		19.71
2013					19.46
