# Supplementary material for: Energy and institution size
Source: PLoS One. 2017 Feb 8;12(2):e0171823. doi: 10.1371/journal.pone.0171823 (PMC5298329; doi:10.1371/journal.pone.0171823)
Supplement: S1 File — This zip file contains raw and final data for all analysis conducted in this paper. It also includes R code used for modelling. (ZIP) [file pone.0171823.s002.zip › Supplementary Material Revised/Raw Data/Global/GEM/Firm Size.csv]

Country	Code	Year	Firm Size
Algeria	DZA	2009	1
Algeria	DZA	2009	1
Algeria	DZA	2009	1
Algeria	DZA	2009	1
Algeria	DZA	2009	0
Algeria	DZA	2009	0
Algeria	DZA	2009	0
Algeria	DZA	2009	0
Algeria	DZA	2009	1
Algeria	DZA	2009	9
Algeria	DZA	2009	0
Algeria	DZA	2009	1
Algeria	DZA	2009	3
Algeria	DZA	2009	2222
Algeria	DZA	2009	2
Algeria	DZA	2009	10
Algeria	DZA	2009	20
Algeria	DZA	2009	3
Algeria	DZA	2009	3
Algeria	DZA	2009	10
Algeria	DZA	2009	3
Algeria	DZA	2009	1
Algeria	DZA	2009	5
Algeria	DZA	2009	3
Algeria	DZA	2009	10
Algeria	DZA	2009	3
Algeria	DZA	2009	2
Algeria	DZA	2009	4
Algeria	DZA	2009	32
Algeria	DZA	2009	0
Algeria	DZA	2009	0
Algeria	DZA	2009	0
Algeria	DZA	2009	0
Algeria	DZA	2009	0
Algeria	DZA	2009	10
Algeria	DZA	2009	2
Algeria	DZA	2009	5
Algeria	DZA	2009	2
Algeria	DZA	2009	2
Algeria	DZA	2009	5
Algeria	DZA	2009	15
Algeria	DZA	2009	0
Algeria	DZA	2009	2
Algeria	DZA	2009	0
Algeria	DZA	2009	0
Algeria	DZA	2009	3
Algeria	DZA	2009	2
Algeria	DZA	2009	2
Algeria	DZA	2009	2
Algeria	DZA	2009	2
Algeria	DZA	2009	2
Algeria	DZA	2009	5
Algeria	DZA	2009	8
Algeria	DZA	2009	2
Algeria	DZA	2009	1
Algeria	DZA	2009	0
Algeria	DZA	2009	1
Algeria	DZA	2009	11
Algeria	DZA	2009	2
Algeria	DZA	2009	3
Algeria	DZA	2009	0
Algeria	DZA	2009	0
Algeria	DZA	2009	2
Algeria	DZA	2009	0
Algeria	DZA	2009	0
Algeria	DZA	2009	2
Algeria	DZA	2009	0
Algeria	DZA	2009	2
Algeria	DZA	2009	1
Algeria	DZA	2009	10
Algeria	DZA	2009	0
Algeria	DZA	2009	3
Algeria	DZA	2009	2
Algeria	DZA	2009	1
Algeria	DZA	2009	2
Algeria	DZA	2009	0
Algeria	DZA	2009	0
Algeria	DZA	2009	4
Algeria	DZA	2009	3
Algeria	DZA	2009	5
Algeria	DZA	2009	3
Algeria	DZA	2009	7
Algeria	DZA	2009	2
Algeria	DZA	2009	20
Algeria	DZA	2009	20
Algeria	DZA	2009	20
Algeria	DZA	2009	30
Algeria	DZA	2009	10
Algeria	DZA	2009	4
Algeria	DZA	2009	1
Algeria	DZA	2009	16
Algeria	DZA	2009	4
Algeria	DZA	2009	2
Algeria	DZA	2009	1
Algeria	DZA	2009	2
Algeria	DZA	2009	2
Algeria	DZA	2009	0
Algeria	DZA	2009	1
Algeria	DZA	2009	0
Algeria	DZA	2009	0
Algeria	DZA	2009	2
Algeria	DZA	2009	2
Algeria	DZA	2009	1
Algeria	DZA	2009	3
Algeria	DZA	2009	6
Algeria	DZA	2009	10
Algeria	DZA	2009	2
Algeria	DZA	2009	0
Algeria	DZA	2009	2
Algeria	DZA	2009	3
Algeria	DZA	2009	3
Algeria	DZA	2009	4
Algeria	DZA	2009	4
Algeria	DZA	2009	3
Algeria	DZA	2009	6
Algeria	DZA	2009	2
Algeria	DZA	2009	3
Algeria	DZA	2009	3
Algeria	DZA	2009	2
Algeria	DZA	2009	1
Algeria	DZA	2009	1
Algeria	DZA	2009	2
Algeria	DZA	2009	3
Algeria	DZA	2009	0
Algeria	DZA	2009	2
Algeria	DZA	2009	7
Algeria	DZA	2009	0
Algeria	DZA	2009	2
Algeria	DZA	2009	7
Algeria	DZA	2009	30
Algeria	DZA	2009	10
Algeria	DZA	2009	3
Algeria	DZA	2009	3
Algeria	DZA	2009	10
Algeria	DZA	2009	5
Algeria	DZA	2009	0
Algeria	DZA	2009	2
Algeria	DZA	2009	1
Algeria	DZA	2009	2
Algeria	DZA	2009	1
Algeria	DZA	2009	3
Algeria	DZA	2009	3
Algeria	DZA	2009	35
Algeria	DZA	2009	7
Algeria	DZA	2009	7
Algeria	DZA	2009	3
Algeria	DZA	2009	15
Algeria	DZA	2009	6
Algeria	DZA	2009	3
Algeria	DZA	2011	10
Algeria	DZA	2011	6
Algeria	DZA	2011	10
Algeria	DZA	2011	1
Algeria	DZA	2011	1
Algeria	DZA	2011	2
Algeria	DZA	2011	3
Algeria	DZA	2011	0
Algeria	DZA	2011	10
Algeria	DZA	2011	2
Algeria	DZA	2011	0
Algeria	DZA	2011	2
Algeria	DZA	2011	10
Algeria	DZA	2011	6
Algeria	DZA	2011	6
Algeria	DZA	2011	9
Algeria	DZA	2011	3
Algeria	DZA	2011	2
Algeria	DZA	2011	4
Algeria	DZA	2011	2
Algeria	DZA	2011	15
Algeria	DZA	2011	4
Algeria	DZA	2011	2
Algeria	DZA	2011	6
Algeria	DZA	2011	2
Algeria	DZA	2011	4
Algeria	DZA	2011	2
Algeria	DZA	2011	4
Algeria	DZA	2011	13
Algeria	DZA	2011	3
Algeria	DZA	2011	0
Algeria	DZA	2011	2
Algeria	DZA	2011	10
Algeria	DZA	2011	1
Algeria	DZA	2011	4
Algeria	DZA	2011	2
Algeria	DZA	2011	2
Algeria	DZA	2011	2
Algeria	DZA	2011	25
Algeria	DZA	2011	32
Algeria	DZA	2011	12
Algeria	DZA	2011	0
Algeria	DZA	2011	2
Algeria	DZA	2011	0
Algeria	DZA	2011	1
Algeria	DZA	2011	0
Algeria	DZA	2011	1
Algeria	DZA	2011	8
Algeria	DZA	2011	1
Algeria	DZA	2011	2
Algeria	DZA	2011	20
Algeria	DZA	2011	2
Algeria	DZA	2011	0
Algeria	DZA	2011	2
Algeria	DZA	2011	50
Algeria	DZA	2011	2
Algeria	DZA	2011	1
Algeria	DZA	2011	5
Algeria	DZA	2011	1
Algeria	DZA	2011	4
Algeria	DZA	2011	35
Algeria	DZA	2011	0
Algeria	DZA	2011	35
Algeria	DZA	2011	0
Algeria	DZA	2011	4
Algeria	DZA	2011	0
Algeria	DZA	2011	3
Algeria	DZA	2011	5
Algeria	DZA	2011	0
Algeria	DZA	2011	0
Algeria	DZA	2011	2
Algeria	DZA	2011	3
Algeria	DZA	2011	2
Algeria	DZA	2011	2
Algeria	DZA	2011	5
Algeria	DZA	2011	2
Algeria	DZA	2011	2
Algeria	DZA	2011	5
Algeria	DZA	2011	1
Algeria	DZA	2011	3
Algeria	DZA	2011	2
Algeria	DZA	2011	0
Algeria	DZA	2011	0
Algeria	DZA	2011	2
Algeria	DZA	2011	2
Algeria	DZA	2011	1
Algeria	DZA	2011	4
Algeria	DZA	2011	10
Algeria	DZA	2011	8
Algeria	DZA	2011	9
Algeria	DZA	2011	15
Algeria	DZA	2011	3
Algeria	DZA	2011	4
Algeria	DZA	2011	6
Algeria	DZA	2011	5
Algeria	DZA	2011	2
Algeria	DZA	2011	8
Algeria	DZA	2011	7
Algeria	DZA	2011	10
Algeria	DZA	2011	4
Algeria	DZA	2011	2
Algeria	DZA	2011	2
Algeria	DZA	2011	6
Algeria	DZA	2011	4
Algeria	DZA	2011	10
Algeria	DZA	2011	8
Algeria	DZA	2011	3
Algeria	DZA	2011	11
Algeria	DZA	2011	11
Algeria	DZA	2011	5
Algeria	DZA	2011	2
Algeria	DZA	2011	2
Algeria	DZA	2011	1
Algeria	DZA	2011	2
Algeria	DZA	2011	16
Algeria	DZA	2011	1
Algeria	DZA	2011	4
Algeria	DZA	2011	2
Algeria	DZA	2011	1
Algeria	DZA	2011	16
Algeria	DZA	2011	3
Algeria	DZA	2011	2
Algeria	DZA	2011	1
Algeria	DZA	2011	15
Algeria	DZA	2011	10
Algeria	DZA	2011	1
Algeria	DZA	2011	2
Algeria	DZA	2011	0
Algeria	DZA	2011	3
Algeria	DZA	2011	0
Algeria	DZA	2011	0
Algeria	DZA	2011	1
Algeria	DZA	2011	48
Algeria	DZA	2011	1
Algeria	DZA	2011	3
Algeria	DZA	2011	2
Algeria	DZA	2011	3
Algeria	DZA	2011	3
Algeria	DZA	2011	1
Algeria	DZA	2011	2
Algeria	DZA	2011	0
Algeria	DZA	2011	1
Algeria	DZA	2011	1
Algeria	DZA	2011	30
Algeria	DZA	2011	4
Algeria	DZA	2011	3
Algeria	DZA	2011	0
Algeria	DZA	2011	5
Algeria	DZA	2011	0
Algeria	DZA	2011	3
Algeria	DZA	2011	8
Algeria	DZA	2011	1
Algeria	DZA	2011	1
Algeria	DZA	2011	0
Algeria	DZA	2011	25
Algeria	DZA	2011	2
Algeria	DZA	2011	2
Algeria	DZA	2011	1
Angola	AGO	2008	10
Angola	AGO	2008	3
Angola	AGO	2008	10
Angola	AGO	2008	3
Angola	AGO	2008	10
Angola	AGO	2008	3
Angola	AGO	2008	5
Angola	AGO	2008	2
Angola	AGO	2008	3
Angola	AGO	2008	5
Angola	AGO	2008	3
Angola	AGO	2008	3
Angola	AGO	2008	4
Angola	AGO	2008	2
Angola	AGO	2008	5
Angola	AGO	2008	3
Angola	AGO	2008	1
Angola	AGO	2008	5
Angola	AGO	2008	2
Angola	AGO	2008	1
Angola	AGO	2008	2
Angola	AGO	2008	1
Angola	AGO	2008	1
Angola	AGO	2008	1
Angola	AGO	2008	5
Angola	AGO	2008	1
Angola	AGO	2008	5
Angola	AGO	2008	2
Angola	AGO	2008	1
Angola	AGO	2008	1
Angola	AGO	2008	1
Angola	AGO	2008	1
Angola	AGO	2008	1
Angola	AGO	2008	1
Angola	AGO	2008	1
Angola	AGO	2008	5
Angola	AGO	2008	1
Angola	AGO	2008	5
Angola	AGO	2008	2
Angola	AGO	2008	1
Angola	AGO	2008	1
Angola	AGO	2008	1
Angola	AGO	2008	1
Angola	AGO	2008	1
Angola	AGO	2008	1
Angola	AGO	2008	1
Angola	AGO	2008	5
Angola	AGO	2008	1
Angola	AGO	2008	2
Angola	AGO	2008	1
Angola	AGO	2008	1
Angola	AGO	2008	1
Angola	AGO	2008	1
Angola	AGO	2008	5
Angola	AGO	2008	2
Angola	AGO	2008	1
Angola	AGO	2008	1
Angola	AGO	2008	1
Angola	AGO	2008	2
Angola	AGO	2008	1
Angola	AGO	2008	1
Angola	AGO	2008	1
Angola	AGO	2008	1
Angola	AGO	2008	5
Angola	AGO	2008	2
Angola	AGO	2008	1
Angola	AGO	2008	1
Angola	AGO	2008	1
Angola	AGO	2008	1
Angola	AGO	2008	4
Angola	AGO	2008	400
Angola	AGO	2008	2
Angola	AGO	2008	3
Angola	AGO	2008	8
Angola	AGO	2008	4
Angola	AGO	2008	5
Angola	AGO	2008	5
Angola	AGO	2008	1
Angola	AGO	2008	20
Angola	AGO	2008	1
Angola	AGO	2008	1
Angola	AGO	2008	5
Angola	AGO	2008	1
Angola	AGO	2008	1
Angola	AGO	2008	2
Angola	AGO	2008	6
Angola	AGO	2008	3
Angola	AGO	2008	1
Angola	AGO	2008	1
Angola	AGO	2008	5
Angola	AGO	2008	4
Angola	AGO	2008	2
Angola	AGO	2008	2
Angola	AGO	2008	2
Angola	AGO	2008	2
Angola	AGO	2008	2
Angola	AGO	2008	3
Angola	AGO	2008	3
Angola	AGO	2008	10
Angola	AGO	2008	13
Angola	AGO	2008	4
Angola	AGO	2008	4
Angola	AGO	2008	8
Angola	AGO	2008	2
Angola	AGO	2008	4
Angola	AGO	2008	13
Angola	AGO	2008	4
Angola	AGO	2008	2
Angola	AGO	2008	8
Angola	AGO	2008	10
Angola	AGO	2008	3
Angola	AGO	2008	5
Angola	AGO	2008	1
Angola	AGO	2008	1
Angola	AGO	2008	6
Angola	AGO	2008	4
Angola	AGO	2008	4
Angola	AGO	2008	13
Angola	AGO	2008	4
Angola	AGO	2008	2
Angola	AGO	2008	8
Angola	AGO	2008	5
Angola	AGO	2008	3
Angola	AGO	2008	2
Angola	AGO	2008	1
Angola	AGO	2008	1
Angola	AGO	2008	4
Angola	AGO	2008	4
Angola	AGO	2008	13
Angola	AGO	2008	4
Angola	AGO	2008	2
Angola	AGO	2008	8
Angola	AGO	2008	5
Angola	AGO	2008	3
Angola	AGO	2008	4
Angola	AGO	2008	8
Angola	AGO	2008	2
Angola	AGO	2008	5
Angola	AGO	2008	5
Angola	AGO	2008	5
Angola	AGO	2008	5
Angola	AGO	2008	5
Angola	AGO	2008	5
Angola	AGO	2008	5
Angola	AGO	2008	5
Angola	AGO	2008	5
Angola	AGO	2008	5
Angola	AGO	2008	5
Angola	AGO	2008	3
Angola	AGO	2008	3
Angola	AGO	2008	5
Angola	AGO	2008	4
Angola	AGO	2008	3
Angola	AGO	2008	5
Angola	AGO	2008	20
Angola	AGO	2008	5
Angola	AGO	2008	16
Angola	AGO	2008	8
Angola	AGO	2008	3
Angola	AGO	2008	3
Angola	AGO	2008	6
Angola	AGO	2008	5
Angola	AGO	2008	4
Angola	AGO	2008	5
Angola	AGO	2008	3
Angola	AGO	2008	5
Angola	AGO	2008	6
Angola	AGO	2008	12
Angola	AGO	2008	15
Angola	AGO	2008	5
Angola	AGO	2008	2
Angola	AGO	2008	15
Angola	AGO	2008	2
Angola	AGO	2008	7
Angola	AGO	2008	4
Angola	AGO	2008	3
Angola	AGO	2008	10
Angola	AGO	2008	5
Angola	AGO	2008	5
Angola	AGO	2008	3
Angola	AGO	2008	2
Angola	AGO	2008	2
Angola	AGO	2008	6
Angola	AGO	2008	3
Angola	AGO	2008	2
Angola	AGO	2008	2
Angola	AGO	2008	4
Angola	AGO	2008	5
Angola	AGO	2008	7
Angola	AGO	2008	2
Angola	AGO	2008	3
Angola	AGO	2008	5
Angola	AGO	2008	3
Angola	AGO	2008	3
Angola	AGO	2008	3
Angola	AGO	2008	2
Angola	AGO	2008	2
Angola	AGO	2008	3
Angola	AGO	2008	3
Angola	AGO	2008	3
Angola	AGO	2008	2
Angola	AGO	2008	5
Angola	AGO	2008	2
Angola	AGO	2008	2
Angola	AGO	2008	5
Angola	AGO	2008	3
Angola	AGO	2008	3
Angola	AGO	2008	3
Angola	AGO	2008	3
Angola	AGO	2008	3
Angola	AGO	2008	6
Angola	AGO	2008	3
Angola	AGO	2008	4
Angola	AGO	2008	2
Angola	AGO	2008	5
Angola	AGO	2008	5
Angola	AGO	2008	2
Angola	AGO	2008	2
Angola	AGO	2008	8
Angola	AGO	2008	10
Angola	AGO	2008	2
Angola	AGO	2008	2
Angola	AGO	2008	2
Angola	AGO	2008	5
Angola	AGO	2008	3
Angola	AGO	2008	3
Angola	AGO	2008	3
Angola	AGO	2008	3
Angola	AGO	2008	3
Angola	AGO	2008	2
Angola	AGO	2008	3
Angola	AGO	2010	6
Angola	AGO	2010	7
Angola	AGO	2010	12
Angola	AGO	2010	7
Angola	AGO	2010	3
Angola	AGO	2010	10
Angola	AGO	2010	3
Angola	AGO	2010	11
Angola	AGO	2010	10
Angola	AGO	2010	2
Angola	AGO	2010	18
Angola	AGO	2010	12
Angola	AGO	2010	20
Angola	AGO	2010	5
Angola	AGO	2010	2
Angola	AGO	2010	0
Angola	AGO	2010	3
Angola	AGO	2010	2
Angola	AGO	2010	17
Angola	AGO	2010	8
Angola	AGO	2010	0
Angola	AGO	2010	4
Angola	AGO	2010	4
Angola	AGO	2010	1
Angola	AGO	2010	2
Angola	AGO	2010	2
Angola	AGO	2010	2
Angola	AGO	2010	3
Angola	AGO	2010	2
Angola	AGO	2010	1
Angola	AGO	2010	3
Angola	AGO	2010	2
Angola	AGO	2010	2
Angola	AGO	2010	2
Angola	AGO	2010	1
Angola	AGO	2010	2
Angola	AGO	2010	3
Angola	AGO	2010	5
Angola	AGO	2010	0
Angola	AGO	2010	3
Angola	AGO	2010	1
Angola	AGO	2010	1
Angola	AGO	2010	1
Angola	AGO	2010	2
Angola	AGO	2010	1
Angola	AGO	2010	1
Angola	AGO	2010	2
Angola	AGO	2010	3
Angola	AGO	2010	1
Angola	AGO	2010	1
Angola	AGO	2010	2
Angola	AGO	2010	1
Angola	AGO	2010	1
Angola	AGO	2010	1
Angola	AGO	2010	2
Angola	AGO	2010	2
Angola	AGO	2010	1
Angola	AGO	2010	2
Angola	AGO	2010	3
Angola	AGO	2010	4
Angola	AGO	2010	1
Angola	AGO	2010	1
Angola	AGO	2010	2
Angola	AGO	2010	1
Angola	AGO	2010	1
Angola	AGO	2010	6
Angola	AGO	2010	5
Angola	AGO	2010	2
Angola	AGO	2010	1
Angola	AGO	2010	1
Angola	AGO	2010	0
Angola	AGO	2010	1
Angola	AGO	2010	1
Angola	AGO	2010	1
Angola	AGO	2010	2
Angola	AGO	2010	1
Angola	AGO	2010	2
Angola	AGO	2010	2
Angola	AGO	2010	2
Angola	AGO	2010	1
Angola	AGO	2010	1
Angola	AGO	2010	1
Angola	AGO	2010	4
Angola	AGO	2010	2
Angola	AGO	2010	1
Angola	AGO	2010	4
Angola	AGO	2010	1
Angola	AGO	2010	2
Angola	AGO	2010	50
Angola	AGO	2010	10
Angola	AGO	2010	4
Angola	AGO	2010	2
Angola	AGO	2010	20
Angola	AGO	2010	2
Angola	AGO	2010	1
Angola	AGO	2010	3
Angola	AGO	2010	1
Angola	AGO	2010	0
Angola	AGO	2010	4
Angola	AGO	2010	1
Angola	AGO	2010	2
Angola	AGO	2010	1
Angola	AGO	2010	0
Angola	AGO	2010	1
Angola	AGO	2010	1
Angola	AGO	2010	1
Angola	AGO	2010	0
Angola	AGO	2010	2
Angola	AGO	2010	1
Angola	AGO	2010	8
Angola	AGO	2010	1
Angola	AGO	2010	6
Angola	AGO	2010	1
Angola	AGO	2010	2
Angola	AGO	2010	2
Angola	AGO	2010	1
Angola	AGO	2010	4
Angola	AGO	2010	2
Angola	AGO	2010	2
Angola	AGO	2010	3
Angola	AGO	2010	3
Angola	AGO	2010	0
Angola	AGO	2010	1
Angola	AGO	2010	0
Angola	AGO	2010	1
Angola	AGO	2010	1
Angola	AGO	2010	1
Angola	AGO	2010	2
Angola	AGO	2010	4
Angola	AGO	2010	4
Angola	AGO	2010	1
Angola	AGO	2010	3
Angola	AGO	2010	1
Angola	AGO	2010	1
Angola	AGO	2010	2
Angola	AGO	2010	1
Angola	AGO	2010	2
Angola	AGO	2010	2
Angola	AGO	2010	2
Angola	AGO	2010	2
Angola	AGO	2010	1
Angola	AGO	2010	1
Angola	AGO	2010	2
Angola	AGO	2010	3
Angola	AGO	2010	2
Angola	AGO	2010	5
Angola	AGO	2010	2
Angola	AGO	2010	1
Angola	AGO	2010	4
Angola	AGO	2010	1
Angola	AGO	2010	1
Angola	AGO	2010	1
Angola	AGO	2010	2
Angola	AGO	2010	2
Angola	AGO	2010	2
Angola	AGO	2010	3
Angola	AGO	2010	2
Angola	AGO	2010	2
Angola	AGO	2010	2
Angola	AGO	2010	4
Angola	AGO	2010	6
Angola	AGO	2010	2
Angola	AGO	2010	4
Angola	AGO	2010	5
Angola	AGO	2010	2
Angola	AGO	2010	8
Angola	AGO	2010	15
Angola	AGO	2010	3
Angola	AGO	2010	2
Angola	AGO	2010	2
Angola	AGO	2010	3
Angola	AGO	2010	2
Angola	AGO	2010	3
Angola	AGO	2010	0
Angola	AGO	2010	1
Angola	AGO	2010	4
Angola	AGO	2010	6
Angola	AGO	2010	3
Angola	AGO	2010	3
Angola	AGO	2010	0
Angola	AGO	2010	5
Angola	AGO	2010	2
Angola	AGO	2010	1
Angola	AGO	2010	0
Angola	AGO	2010	6
Angola	AGO	2010	6
Angola	AGO	2010	3
Angola	AGO	2010	0
Angola	AGO	2010	3
Angola	AGO	2010	1
Angola	AGO	2010	4
Angola	AGO	2010	6
Angola	AGO	2010	1
Angola	AGO	2010	0
Angola	AGO	2010	125
Angola	AGO	2010	5
Angola	AGO	2010	0
Angola	AGO	2010	2
Angola	AGO	2010	11
Angola	AGO	2010	12
Angola	AGO	2010	1
Angola	AGO	2010	1
Angola	AGO	2010	2
Angola	AGO	2010	5
Angola	AGO	2010	0
Angola	AGO	2010	2
Angola	AGO	2010	4
Angola	AGO	2010	3
Angola	AGO	2010	3
Angola	AGO	2010	3
Angola	AGO	2010	1
Angola	AGO	2010	10
Angola	AGO	2010	1
Angola	AGO	2010	2
Angola	AGO	2010	1
Angola	AGO	2010	1
Angola	AGO	2010	9
Angola	AGO	2010	4
Angola	AGO	2010	3
Angola	AGO	2010	6
Angola	AGO	2010	1
Angola	AGO	2010	1
Angola	AGO	2010	4
Angola	AGO	2010	1
Angola	AGO	2010	15
Angola	AGO	2010	25
Angola	AGO	2010	1
Angola	AGO	2010	4
Angola	AGO	2010	10
Angola	AGO	2010	8
Angola	AGO	2010	4
Angola	AGO	2010	2
Angola	AGO	2010	6
Angola	AGO	2010	15
Angola	AGO	2010	5
Angola	AGO	2010	7
Angola	AGO	2010	5
Angola	AGO	2010	2
Angola	AGO	2010	2
Angola	AGO	2010	1
Angola	AGO	2010	5
Angola	AGO	2010	0
Angola	AGO	2010	3
Angola	AGO	2010	6
Angola	AGO	2010	5
Angola	AGO	2010	3
Angola	AGO	2010	7
Angola	AGO	2010	2
Angola	AGO	2010	2
Angola	AGO	2010	0
Angola	AGO	2010	5
Angola	AGO	2010	10
Angola	AGO	2010	4
Angola	AGO	2010	2
Angola	AGO	2010	2
Angola	AGO	2010	1
Angola	AGO	2010	3
Angola	AGO	2010	2
Angola	AGO	2010	2
Angola	AGO	2010	4
Angola	AGO	2010	15
Angola	AGO	2010	2
Angola	AGO	2010	6
Angola	AGO	2010	0
Angola	AGO	2010	5
Angola	AGO	2010	1
Angola	AGO	2010	6
Angola	AGO	2010	5
Angola	AGO	2010	1
Angola	AGO	2010	5
Angola	AGO	2010	1
Angola	AGO	2010	10
Angola	AGO	2010	6
Angola	AGO	2010	5
Angola	AGO	2010	9
Angola	AGO	2010	12
Angola	AGO	2010	2
Angola	AGO	2010	2
Angola	AGO	2010	4
Angola	AGO	2010	6
Argentina	ARG	2000	2
Argentina	ARG	2000	0
Argentina	ARG	2000	1
Argentina	ARG	2000	0
Argentina	ARG	2000	1
Argentina	ARG	2000	0
Argentina	ARG	2000	200
Argentina	ARG	2000	0
Argentina	ARG	2000	20
Argentina	ARG	2000	0
Argentina	ARG	2000	0
Argentina	ARG	2000	3
Argentina	ARG	2000	0
Argentina	ARG	2000	0
Argentina	ARG	2000	0
Argentina	ARG	2000	3
Argentina	ARG	2000	0
Argentina	ARG	2000	1
Argentina	ARG	2000	1
Argentina	ARG	2000	6
Argentina	ARG	2000	0
Argentina	ARG	2000	0
Argentina	ARG	2000	0
Argentina	ARG	2000	0
Argentina	ARG	2000	0
Argentina	ARG	2000	4
Argentina	ARG	2000	0
Argentina	ARG	2000	0
Argentina	ARG	2000	3
Argentina	ARG	2000	0
Argentina	ARG	2000	2
Argentina	ARG	2000	1
Argentina	ARG	2000	2
Argentina	ARG	2000	5
Argentina	ARG	2000	0
Argentina	ARG	2000	0
Argentina	ARG	2000	1
Argentina	ARG	2001	1
Argentina	ARG	2001	0
Argentina	ARG	2001	2
Argentina	ARG	2001	0
Argentina	ARG	2001	2
Argentina	ARG	2001	0
Argentina	ARG	2001	2
Argentina	ARG	2001	10
Argentina	ARG	2001	2
Argentina	ARG	2001	10
Argentina	ARG	2001	0
Argentina	ARG	2001	9
Argentina	ARG	2001	12
Argentina	ARG	2001	3
Argentina	ARG	2001	2
Argentina	ARG	2001	0
Argentina	ARG	2001	0
Argentina	ARG	2001	4
Argentina	ARG	2001	0
Argentina	ARG	2001	10
Argentina	ARG	2001	8
Argentina	ARG	2001	2
Argentina	ARG	2001	2
Argentina	ARG	2001	10
Argentina	ARG	2001	3
Argentina	ARG	2001	4
Argentina	ARG	2001	0
Argentina	ARG	2001	10
Argentina	ARG	2001	2
Argentina	ARG	2001	0
Argentina	ARG	2001	0
Argentina	ARG	2001	2
Argentina	ARG	2001	0
Argentina	ARG	2001	0
Argentina	ARG	2001	4
Argentina	ARG	2001	10
Argentina	ARG	2001	0
Argentina	ARG	2001	0
Argentina	ARG	2001	0
Argentina	ARG	2001	0
Argentina	ARG	2001	1
Argentina	ARG	2001	1
Argentina	ARG	2001	5
Argentina	ARG	2001	0
Argentina	ARG	2001	2
Argentina	ARG	2001	1
Argentina	ARG	2001	0
Argentina	ARG	2001	3
Argentina	ARG	2001	0
Argentina	ARG	2001	0
Argentina	ARG	2001	0
Argentina	ARG	2001	1
Argentina	ARG	2001	1
Argentina	ARG	2001	0
Argentina	ARG	2001	0
Argentina	ARG	2001	0
Argentina	ARG	2001	1
Argentina	ARG	2001	0
Argentina	ARG	2001	0
Argentina	ARG	2001	1
Argentina	ARG	2001	3
Argentina	ARG	2001	0
Argentina	ARG	2001	0
Argentina	ARG	2001	0
Argentina	ARG	2001	1
Argentina	ARG	2001	0
Argentina	ARG	2001	3
Argentina	ARG	2001	0
Argentina	ARG	2001	50
Argentina	ARG	2001	0
Argentina	ARG	2001	10
Argentina	ARG	2001	1
Argentina	ARG	2001	0
Argentina	ARG	2001	0
Argentina	ARG	2001	0
Argentina	ARG	2001	0
Argentina	ARG	2001	1
Argentina	ARG	2001	4
Argentina	ARG	2001	0
Argentina	ARG	2001	0
Argentina	ARG	2001	0
Argentina	ARG	2001	0
Argentina	ARG	2001	0
Argentina	ARG	2001	1
Argentina	ARG	2001	0
Argentina	ARG	2001	1
Argentina	ARG	2001	0
Argentina	ARG	2001	0
Argentina	ARG	2001	0
Argentina	ARG	2001	0
Argentina	ARG	2001	2
Argentina	ARG	2001	1
Argentina	ARG	2001	1
Argentina	ARG	2001	0
Argentina	ARG	2001	1
Argentina	ARG	2001	0
Argentina	ARG	2001	0
Argentina	ARG	2001	0
Argentina	ARG	2001	0
Argentina	ARG	2001	0
Argentina	ARG	2001	0
Argentina	ARG	2001	1
Argentina	ARG	2001	3
Argentina	ARG	2001	1
Argentina	ARG	2001	1
Argentina	ARG	2001	0
Argentina	ARG	2001	150
Argentina	ARG	2001	1
Argentina	ARG	2001	22
Argentina	ARG	2001	0
Argentina	ARG	2001	3
Argentina	ARG	2001	0
Argentina	ARG	2001	25
Argentina	ARG	2001	0
Argentina	ARG	2001	0
Argentina	ARG	2001	14
Argentina	ARG	2001	3
Argentina	ARG	2001	10
Argentina	ARG	2001	2
Argentina	ARG	2001	6
Argentina	ARG	2001	15
Argentina	ARG	2001	0
Argentina	ARG	2001	1
Argentina	ARG	2001	0
Argentina	ARG	2001	0
Argentina	ARG	2001	0
Argentina	ARG	2001	1
Argentina	ARG	2001	3
Argentina	ARG	2001	1
Argentina	ARG	2001	0
Argentina	ARG	2001	2
Argentina	ARG	2001	0
Argentina	ARG	2001	3
Argentina	ARG	2001	6
Argentina	ARG	2001	0
Argentina	ARG	2002	2
Argentina	ARG	2002	4
Argentina	ARG	2002	0
Argentina	ARG	2002	2
Argentina	ARG	2002	0
Argentina	ARG	2002	2
Argentina	ARG	2002	4
Argentina	ARG	2002	2
Argentina	ARG	2002	11
Argentina	ARG	2002	0
Argentina	ARG	2002	0
Argentina	ARG	2002	0
Argentina	ARG	2002	0
Argentina	ARG	2002	0
Argentina	ARG	2002	0
Argentina	ARG	2002	0
Argentina	ARG	2002	60
Argentina	ARG	2002	2
Argentina	ARG	2002	0
Argentina	ARG	2002	0
Argentina	ARG	2002	0
Argentina	ARG	2002	1
Argentina	ARG	2002	0
Argentina	ARG	2002	6
Argentina	ARG	2002	1
Argentina	ARG	2002	1
Argentina	ARG	2002	2
Argentina	ARG	2002	0
Argentina	ARG	2002	0
Argentina	ARG	2002	0
Argentina	ARG	2002	1
Argentina	ARG	2002	11
Argentina	ARG	2002	0
Argentina	ARG	2002	0
Argentina	ARG	2002	0
Argentina	ARG	2002	1
Argentina	ARG	2002	1
Argentina	ARG	2002	0
Argentina	ARG	2002	0
Argentina	ARG	2002	0
Argentina	ARG	2002	0
Argentina	ARG	2002	0
Argentina	ARG	2002	0
Argentina	ARG	2002	1
Argentina	ARG	2002	0
Argentina	ARG	2002	0
Argentina	ARG	2002	0
Argentina	ARG	2002	1
Argentina	ARG	2002	0
Argentina	ARG	2002	0
Argentina	ARG	2002	0
Argentina	ARG	2002	0
Argentina	ARG	2002	0
Argentina	ARG	2002	3
Argentina	ARG	2002	0
Argentina	ARG	2002	0
Argentina	ARG	2002	0
Argentina	ARG	2002	0
Argentina	ARG	2002	9
Argentina	ARG	2002	0
Argentina	ARG	2002	0
Argentina	ARG	2002	0
Argentina	ARG	2002	0
Argentina	ARG	2002	1
Argentina	ARG	2002	0
Argentina	ARG	2002	0
Argentina	ARG	2002	3
Argentina	ARG	2002	0
Argentina	ARG	2002	0
Argentina	ARG	2002	6
Argentina	ARG	2002	2
Argentina	ARG	2002	1
Argentina	ARG	2002	0
Argentina	ARG	2002	1
Argentina	ARG	2002	1
Argentina	ARG	2002	0
Argentina	ARG	2002	2
Argentina	ARG	2002	2
Argentina	ARG	2002	0
Argentina	ARG	2002	0
Argentina	ARG	2002	4
Argentina	ARG	2002	0
Argentina	ARG	2002	0
Argentina	ARG	2002	0
Argentina	ARG	2002	1
Argentina	ARG	2002	1
Argentina	ARG	2002	10
Argentina	ARG	2002	2
Argentina	ARG	2002	2
Argentina	ARG	2002	2
Argentina	ARG	2002	0
Argentina	ARG	2002	0
Argentina	ARG	2002	0
Argentina	ARG	2002	0
Argentina	ARG	2002	0
Argentina	ARG	2002	0
Argentina	ARG	2002	1
Argentina	ARG	2002	0
Argentina	ARG	2002	0
Argentina	ARG	2002	2
Argentina	ARG	2002	0
Argentina	ARG	2002	1
Argentina	ARG	2002	0
Argentina	ARG	2002	0
Argentina	ARG	2002	1
Argentina	ARG	2002	2
Argentina	ARG	2002	0
Argentina	ARG	2002	3
Argentina	ARG	2002	7
Argentina	ARG	2002	1
Argentina	ARG	2002	1
Argentina	ARG	2002	1
Argentina	ARG	2002	15
Argentina	ARG	2002	20
Argentina	ARG	2002	0
Argentina	ARG	2002	4
Argentina	ARG	2002	0
Argentina	ARG	2002	0
Argentina	ARG	2002	0
Argentina	ARG	2002	1
Argentina	ARG	2002	2
Argentina	ARG	2002	7
Argentina	ARG	2002	0
Argentina	ARG	2002	0
Argentina	ARG	2002	0
Argentina	ARG	2002	5
Argentina	ARG	2002	5
Argentina	ARG	2002	2
Argentina	ARG	2002	0
Argentina	ARG	2002	0
Argentina	ARG	2002	1
Argentina	ARG	2002	0
Argentina	ARG	2002	1
Argentina	ARG	2002	0
Argentina	ARG	2002	6
Argentina	ARG	2002	0
Argentina	ARG	2002	1
Argentina	ARG	2002	1
Argentina	ARG	2002	0
Argentina	ARG	2002	1
Argentina	ARG	2002	0
Argentina	ARG	2002	3
Argentina	ARG	2002	0
Argentina	ARG	2002	0
Argentina	ARG	2002	1
Argentina	ARG	2002	3
Argentina	ARG	2002	1
Argentina	ARG	2002	0
Argentina	ARG	2002	1
Argentina	ARG	2002	1
Argentina	ARG	2002	4
Argentina	ARG	2002	0
Argentina	ARG	2002	0
Argentina	ARG	2002	0
Argentina	ARG	2002	0
Argentina	ARG	2002	0
Argentina	ARG	2002	4
Argentina	ARG	2002	10
Argentina	ARG	2002	20
Argentina	ARG	2002	0
Argentina	ARG	2002	7
Argentina	ARG	2002	1
Argentina	ARG	2002	0
Argentina	ARG	2002	0
Argentina	ARG	2002	0
Argentina	ARG	2002	3
Argentina	ARG	2002	2
Argentina	ARG	2002	1
Argentina	ARG	2002	1
Argentina	ARG	2002	0
Argentina	ARG	2002	0
Argentina	ARG	2002	0
Argentina	ARG	2002	1
Argentina	ARG	2002	0
Argentina	ARG	2002	0
Argentina	ARG	2002	0
Argentina	ARG	2002	0
Argentina	ARG	2002	1
Argentina	ARG	2002	0
Argentina	ARG	2002	0
Argentina	ARG	2002	1
Argentina	ARG	2002	1
Argentina	ARG	2002	0
Argentina	ARG	2002	1
Argentina	ARG	2002	0
Argentina	ARG	2002	0
Argentina	ARG	2002	0
Argentina	ARG	2002	0
Argentina	ARG	2002	0
Argentina	ARG	2002	0
Argentina	ARG	2002	0
Argentina	ARG	2002	8
Argentina	ARG	2002	0
Argentina	ARG	2002	0
Argentina	ARG	2002	0
Argentina	ARG	2002	2
Argentina	ARG	2002	0
Argentina	ARG	2002	1
Argentina	ARG	2002	3
Argentina	ARG	2002	2
Argentina	ARG	2002	12
Argentina	ARG	2002	0
Argentina	ARG	2002	0
Argentina	ARG	2002	3
Argentina	ARG	2002	0
Argentina	ARG	2002	0
Argentina	ARG	2002	1
Argentina	ARG	2002	0
Argentina	ARG	2002	0
Argentina	ARG	2002	0
Argentina	ARG	2002	0
Argentina	ARG	2002	10
Argentina	ARG	2002	0
Argentina	ARG	2002	0
Argentina	ARG	2002	1
Argentina	ARG	2002	0
Argentina	ARG	2002	0
Argentina	ARG	2002	0
Argentina	ARG	2002	4
Argentina	ARG	2002	0
Argentina	ARG	2002	0
Argentina	ARG	2002	2
Argentina	ARG	2002	0
Argentina	ARG	2002	0
Argentina	ARG	2002	100
Argentina	ARG	2002	0
Argentina	ARG	2002	0
Argentina	ARG	2002	0
Argentina	ARG	2002	0
Argentina	ARG	2002	0
Argentina	ARG	2002	1
Argentina	ARG	2002	0
Argentina	ARG	2002	2
Argentina	ARG	2002	0
Argentina	ARG	2002	1
Argentina	ARG	2002	1
Argentina	ARG	2002	0
Argentina	ARG	2002	10
Argentina	ARG	2002	6
Argentina	ARG	2002	2
Argentina	ARG	2002	0
Argentina	ARG	2002	0
Argentina	ARG	2002	0
Argentina	ARG	2002	0
Argentina	ARG	2002	0
Argentina	ARG	2002	0
Argentina	ARG	2002	0
Argentina	ARG	2002	0
Argentina	ARG	2002	0
Argentina	ARG	2002	0
Argentina	ARG	2002	0
Argentina	ARG	2002	0
Argentina	ARG	2002	0
Argentina	ARG	2002	0
Argentina	ARG	2002	0
Argentina	ARG	2002	0
Argentina	ARG	2002	2
Argentina	ARG	2002	0
Argentina	ARG	2002	0
Argentina	ARG	2002	0
Argentina	ARG	2002	0
Argentina	ARG	2002	2
Argentina	ARG	2002	2
Argentina	ARG	2002	0
Argentina	ARG	2002	0
Argentina	ARG	2002	0
Argentina	ARG	2002	0
Argentina	ARG	2002	0
Argentina	ARG	2002	0
Argentina	ARG	2002	0
Argentina	ARG	2002	0
Argentina	ARG	2002	0
Argentina	ARG	2002	0
Argentina	ARG	2002	0
Argentina	ARG	2002	0
Argentina	ARG	2002	20
Argentina	ARG	2002	0
Argentina	ARG	2002	0
Argentina	ARG	2002	0
Argentina	ARG	2002	0
Argentina	ARG	2002	1
Argentina	ARG	2002	0
Argentina	ARG	2002	0
Argentina	ARG	2002	0
Argentina	ARG	2002	4
Argentina	ARG	2002	0
Argentina	ARG	2002	0
Argentina	ARG	2002	2
Argentina	ARG	2002	0
Argentina	ARG	2002	0
Argentina	ARG	2002	0
Argentina	ARG	2002	2
Argentina	ARG	2002	0
Argentina	ARG	2002	1
Argentina	ARG	2002	1
Argentina	ARG	2002	0
Argentina	ARG	2002	0
Argentina	ARG	2002	0
Argentina	ARG	2002	0
Argentina	ARG	2002	0
Argentina	ARG	2002	0
Argentina	ARG	2002	5
Argentina	ARG	2002	0
Argentina	ARG	2002	1
Argentina	ARG	2002	4
Argentina	ARG	2002	0
Argentina	ARG	2002	0
Argentina	ARG	2002	0
Argentina	ARG	2002	3
Argentina	ARG	2002	2
Argentina	ARG	2002	0
Argentina	ARG	2002	0
Argentina	ARG	2002	0
Argentina	ARG	2002	10
Argentina	ARG	2002	250
Argentina	ARG	2002	0
Argentina	ARG	2002	0
Argentina	ARG	2002	3
Argentina	ARG	2002	2
Argentina	ARG	2002	0
Argentina	ARG	2002	12
Argentina	ARG	2002	2
Argentina	ARG	2002	1
Argentina	ARG	2002	3
Argentina	ARG	2002	0
Argentina	ARG	2002	1
Argentina	ARG	2002	0
Argentina	ARG	2002	0
Argentina	ARG	2002	1
Argentina	ARG	2002	1
Argentina	ARG	2002	1
Argentina	ARG	2002	0
Argentina	ARG	2002	5
Argentina	ARG	2002	3
Argentina	ARG	2002	0
Argentina	ARG	2002	0
Argentina	ARG	2002	0
Argentina	ARG	2002	0
Argentina	ARG	2003	1
Argentina	ARG	2003	3
Argentina	ARG	2003	1
Argentina	ARG	2003	1
Argentina	ARG	2003	8
Argentina	ARG	2003	1
Argentina	ARG	2003	4
Argentina	ARG	2003	0
Argentina	ARG	2003	7
Argentina	ARG	2003	1
Argentina	ARG	2003	9
Argentina	ARG	2003	1
Argentina	ARG	2003	3
Argentina	ARG	2003	1
Argentina	ARG	2003	1
Argentina	ARG	2003	1
Argentina	ARG	2003	1
Argentina	ARG	2003	0
Argentina	ARG	2003	0
Argentina	ARG	2003	2
Argentina	ARG	2003	0
Argentina	ARG	2003	20
Argentina	ARG	2003	5
Argentina	ARG	2003	5
Argentina	ARG	2003	7
Argentina	ARG	2003	2
Argentina	ARG	2003	10
Argentina	ARG	2003	20
Argentina	ARG	2003	1
Argentina	ARG	2003	2
Argentina	ARG	2003	0
Argentina	ARG	2003	3
Argentina	ARG	2003	4
Argentina	ARG	2003	2
Argentina	ARG	2003	1
Argentina	ARG	2003	1
Argentina	ARG	2003	20
Argentina	ARG	2003	2
Argentina	ARG	2003	1
Argentina	ARG	2003	2
Argentina	ARG	2003	5
Argentina	ARG	2003	30
Argentina	ARG	2003	0
Argentina	ARG	2003	12
Argentina	ARG	2003	2
Argentina	ARG	2003	2
Argentina	ARG	2003	6
Argentina	ARG	2003	0
Argentina	ARG	2003	0
Argentina	ARG	2003	1
Argentina	ARG	2003	3
Argentina	ARG	2003	0
Argentina	ARG	2003	3
Argentina	ARG	2003	2
Argentina	ARG	2003	9
Argentina	ARG	2003	1
Argentina	ARG	2003	6
Argentina	ARG	2003	2
Argentina	ARG	2003	0
Argentina	ARG	2003	0
Argentina	ARG	2003	2
Argentina	ARG	2003	7
Argentina	ARG	2003	4
Argentina	ARG	2003	5
Argentina	ARG	2003	1
Argentina	ARG	2003	3
Argentina	ARG	2003	15
Argentina	ARG	2003	1
Argentina	ARG	2003	4
Argentina	ARG	2003	40
Argentina	ARG	2003	1
Argentina	ARG	2003	3
Argentina	ARG	2003	1
Argentina	ARG	2003	14
Argentina	ARG	2003	4
Argentina	ARG	2003	10
Argentina	ARG	2003	0
Argentina	ARG	2003	0
Argentina	ARG	2003	1
Argentina	ARG	2003	20
Argentina	ARG	2003	3
Argentina	ARG	2003	2
Argentina	ARG	2003	0
Argentina	ARG	2003	2
Argentina	ARG	2003	30
Argentina	ARG	2003	300
Argentina	ARG	2003	1
Argentina	ARG	2003	15
Argentina	ARG	2003	6
Argentina	ARG	2003	0
Argentina	ARG	2003	1
Argentina	ARG	2003	3
Argentina	ARG	2003	2
Argentina	ARG	2003	13
Argentina	ARG	2003	0
Argentina	ARG	2003	1
Argentina	ARG	2003	10
Argentina	ARG	2003	10
Argentina	ARG	2003	1
Argentina	ARG	2003	4
Argentina	ARG	2003	3
Argentina	ARG	2003	3
Argentina	ARG	2003	20
Argentina	ARG	2003	7
Argentina	ARG	2003	2
Argentina	ARG	2003	7
Argentina	ARG	2003	10
Argentina	ARG	2003	3
Argentina	ARG	2003	4
Argentina	ARG	2003	2
Argentina	ARG	2003	2
Argentina	ARG	2003	1
Argentina	ARG	2003	0
Argentina	ARG	2003	1
Argentina	ARG	2003	2
Argentina	ARG	2003	3
Argentina	ARG	2003	12
Argentina	ARG	2003	1
Argentina	ARG	2003	2
Argentina	ARG	2003	2
Argentina	ARG	2003	8
Argentina	ARG	2003	5
Argentina	ARG	2003	1
Argentina	ARG	2003	2
Argentina	ARG	2003	1
Argentina	ARG	2003	20
Argentina	ARG	2003	10
Argentina	ARG	2003	2
Argentina	ARG	2003	2
Argentina	ARG	2003	0
Argentina	ARG	2003	10
Argentina	ARG	2003	0
Argentina	ARG	2003	1
Argentina	ARG	2003	0
Argentina	ARG	2003	0
Argentina	ARG	2003	0
Argentina	ARG	2003	2
Argentina	ARG	2003	6
Argentina	ARG	2003	5
Argentina	ARG	2003	0
Argentina	ARG	2003	1
Argentina	ARG	2003	3
Argentina	ARG	2003	0
Argentina	ARG	2003	4
Argentina	ARG	2003	10
Argentina	ARG	2003	3
Argentina	ARG	2003	0
Argentina	ARG	2003	0
Argentina	ARG	2003	72
Argentina	ARG	2003	20
Argentina	ARG	2003	0
Argentina	ARG	2003	150
Argentina	ARG	2003	2
Argentina	ARG	2003	3
Argentina	ARG	2003	5
Argentina	ARG	2003	50
Argentina	ARG	2003	5
Argentina	ARG	2003	3
Argentina	ARG	2003	3
Argentina	ARG	2003	300
Argentina	ARG	2003	18
Argentina	ARG	2003	1
Argentina	ARG	2003	5
Argentina	ARG	2003	15
Argentina	ARG	2003	2
Argentina	ARG	2003	8
Argentina	ARG	2003	1
Argentina	ARG	2003	0
Argentina	ARG	2003	50000
Argentina	ARG	2003	2
Argentina	ARG	2003	0
Argentina	ARG	2003	2
Argentina	ARG	2003	12
Argentina	ARG	2003	1
Argentina	ARG	2003	0
Argentina	ARG	2003	2
Argentina	ARG	2003	30
Argentina	ARG	2003	3
Argentina	ARG	2003	3
Argentina	ARG	2003	8
Argentina	ARG	2003	1
Argentina	ARG	2003	2
Argentina	ARG	2003	20
Argentina	ARG	2003	1
Argentina	ARG	2003	4
Argentina	ARG	2003	0
Argentina	ARG	2003	1
Argentina	ARG	2003	1
Argentina	ARG	2003	3
Argentina	ARG	2003	3
Argentina	ARG	2003	0
Argentina	ARG	2003	3
Argentina	ARG	2003	4
Argentina	ARG	2003	4
Argentina	ARG	2003	0
Argentina	ARG	2003	0
Argentina	ARG	2003	0
Argentina	ARG	2003	1
Argentina	ARG	2003	2
Argentina	ARG	2003	20
Argentina	ARG	2003	4
Argentina	ARG	2003	0
Argentina	ARG	2003	2
Argentina	ARG	2003	4
Argentina	ARG	2003	0
Argentina	ARG	2003	2
Argentina	ARG	2003	0
Argentina	ARG	2003	0
Argentina	ARG	2003	0
Argentina	ARG	2003	0
Argentina	ARG	2003	3
Argentina	ARG	2003	3
Argentina	ARG	2003	6
Argentina	ARG	2003	1
Argentina	ARG	2003	2
Argentina	ARG	2003	1
Argentina	ARG	2003	1
Argentina	ARG	2003	20
Argentina	ARG	2003	3
Argentina	ARG	2003	2
Argentina	ARG	2003	0
Argentina	ARG	2003	50
Argentina	ARG	2003	5
Argentina	ARG	2003	5
Argentina	ARG	2003	1
Argentina	ARG	2003	4
Argentina	ARG	2003	10
Argentina	ARG	2003	0
Argentina	ARG	2003	0
Argentina	ARG	2003	0
Argentina	ARG	2003	1
Argentina	ARG	2003	4
Argentina	ARG	2003	3
Argentina	ARG	2003	5
Argentina	ARG	2003	0
Argentina	ARG	2003	0
Argentina	ARG	2003	0
Argentina	ARG	2003	0
Argentina	ARG	2003	1
Argentina	ARG	2003	5
Argentina	ARG	2003	1
Argentina	ARG	2003	6
Argentina	ARG	2003	1
Argentina	ARG	2003	0
Argentina	ARG	2003	2
Argentina	ARG	2003	0
Argentina	ARG	2003	3
Argentina	ARG	2003	2
Argentina	ARG	2003	4
Argentina	ARG	2003	3
Argentina	ARG	2003	2
Argentina	ARG	2003	3
Argentina	ARG	2003	25
Argentina	ARG	2003	0
Argentina	ARG	2003	10
Argentina	ARG	2003	1
Argentina	ARG	2003	3
Argentina	ARG	2003	2
Argentina	ARG	2003	0
Argentina	ARG	2003	1
Argentina	ARG	2003	9
Argentina	ARG	2003	3
Argentina	ARG	2003	4
Argentina	ARG	2003	3
Argentina	ARG	2003	5
Argentina	ARG	2003	0
Argentina	ARG	2003	5
Argentina	ARG	2003	5
Argentina	ARG	2003	0
Argentina	ARG	2003	1
Argentina	ARG	2003	1
Argentina	ARG	2003	0
Argentina	ARG	2003	3
Argentina	ARG	2003	3
Argentina	ARG	2003	1
Argentina	ARG	2003	2
Argentina	ARG	2003	3
Argentina	ARG	2003	1
Argentina	ARG	2003	0
Argentina	ARG	2003	8
Argentina	ARG	2003	1
Argentina	ARG	2003	1
Argentina	ARG	2003	12
Argentina	ARG	2003	10
Argentina	ARG	2003	0
Argentina	ARG	2003	2
Argentina	ARG	2003	3
Argentina	ARG	2003	3
Argentina	ARG	2003	0
Argentina	ARG	2003	2
Argentina	ARG	2003	1
Argentina	ARG	2003	3
Argentina	ARG	2003	1
Argentina	ARG	2003	8
Argentina	ARG	2003	1
Argentina	ARG	2003	1
Argentina	ARG	2003	0
Argentina	ARG	2003	3
Argentina	ARG	2003	0
Argentina	ARG	2003	2
Argentina	ARG	2003	3
Argentina	ARG	2003	1
Argentina	ARG	2003	0
Argentina	ARG	2003	3
Argentina	ARG	2003	0
Argentina	ARG	2003	4
Argentina	ARG	2003	3
Argentina	ARG	2003	0
Argentina	ARG	2003	2
Argentina	ARG	2003	2
Argentina	ARG	2003	1
Argentina	ARG	2003	4
Argentina	ARG	2003	0
Argentina	ARG	2003	2
Argentina	ARG	2003	0
Argentina	ARG	2003	5
Argentina	ARG	2003	0
Argentina	ARG	2003	1
Argentina	ARG	2003	0
Argentina	ARG	2003	0
Argentina	ARG	2003	5
Argentina	ARG	2003	2
Argentina	ARG	2003	3
Argentina	ARG	2003	2
Argentina	ARG	2003	1
Argentina	ARG	2003	2
Argentina	ARG	2003	0
Argentina	ARG	2003	20
Argentina	ARG	2003	112
Argentina	ARG	2003	2
Argentina	ARG	2003	1
Argentina	ARG	2003	40
Argentina	ARG	2004	4
Argentina	ARG	2004	4
Argentina	ARG	2004	1
Argentina	ARG	2004	3
Argentina	ARG	2004	7
Argentina	ARG	2004	14
Argentina	ARG	2004	1
Argentina	ARG	2004	0
Argentina	ARG	2004	5
Argentina	ARG	2004	5
Argentina	ARG	2004	0
Argentina	ARG	2004	0
Argentina	ARG	2004	5
Argentina	ARG	2004	0
Argentina	ARG	2004	0
Argentina	ARG	2004	0
Argentina	ARG	2004	250
Argentina	ARG	2004	2
Argentina	ARG	2004	6
Argentina	ARG	2004	0
Argentina	ARG	2004	0
Argentina	ARG	2004	1
Argentina	ARG	2004	5
Argentina	ARG	2004	10
Argentina	ARG	2004	8
Argentina	ARG	2004	1
Argentina	ARG	2004	2
Argentina	ARG	2004	4
Argentina	ARG	2004	1
Argentina	ARG	2004	3
Argentina	ARG	2004	10
Argentina	ARG	2004	6
Argentina	ARG	2004	5
Argentina	ARG	2004	3
Argentina	ARG	2004	1
Argentina	ARG	2004	0
Argentina	ARG	2004	2
Argentina	ARG	2004	1
Argentina	ARG	2004	4
Argentina	ARG	2004	0
Argentina	ARG	2004	20
Argentina	ARG	2004	30
Argentina	ARG	2004	1
Argentina	ARG	2004	5
Argentina	ARG	2004	5
Argentina	ARG	2004	2
Argentina	ARG	2004	4
Argentina	ARG	2004	0
Argentina	ARG	2004	0
Argentina	ARG	2004	5
Argentina	ARG	2004	0
Argentina	ARG	2004	1
Argentina	ARG	2004	1
Argentina	ARG	2004	0
Argentina	ARG	2004	0
Argentina	ARG	2004	0
Argentina	ARG	2004	3
Argentina	ARG	2004	20
Argentina	ARG	2004	2
Argentina	ARG	2004	1
Argentina	ARG	2004	5
Argentina	ARG	2004	2
Argentina	ARG	2004	0
Argentina	ARG	2004	0
Argentina	ARG	2004	15
Argentina	ARG	2004	0
Argentina	ARG	2004	4
Argentina	ARG	2004	10
Argentina	ARG	2004	2
Argentina	ARG	2004	18
Argentina	ARG	2004	1
Argentina	ARG	2004	10
Argentina	ARG	2004	3
Argentina	ARG	2004	25
Argentina	ARG	2004	2
Argentina	ARG	2004	3
Argentina	ARG	2004	0
Argentina	ARG	2004	5
Argentina	ARG	2004	2
Argentina	ARG	2004	18
Argentina	ARG	2004	150
Argentina	ARG	2004	200
Argentina	ARG	2004	3
Argentina	ARG	2004	15
Argentina	ARG	2004	30
Argentina	ARG	2004	0
Argentina	ARG	2004	1
Argentina	ARG	2004	3
Argentina	ARG	2004	0
Argentina	ARG	2004	1
Argentina	ARG	2004	3
Argentina	ARG	2004	3
Argentina	ARG	2004	4
Argentina	ARG	2004	2
Argentina	ARG	2004	8
Argentina	ARG	2004	8
Argentina	ARG	2004	12
Argentina	ARG	2004	2
Argentina	ARG	2004	0
Argentina	ARG	2004	0
Argentina	ARG	2004	0
Argentina	ARG	2004	3
Argentina	ARG	2004	20
Argentina	ARG	2004	1
Argentina	ARG	2004	0
Argentina	ARG	2004	1
Argentina	ARG	2004	7
Argentina	ARG	2004	0
Argentina	ARG	2004	0
Argentina	ARG	2004	4
Argentina	ARG	2004	2
Argentina	ARG	2004	1
Argentina	ARG	2004	0
Argentina	ARG	2004	0
Argentina	ARG	2004	0
Argentina	ARG	2004	0
Argentina	ARG	2004	0
Argentina	ARG	2004	0
Argentina	ARG	2004	0
Argentina	ARG	2004	1
Argentina	ARG	2004	0
Argentina	ARG	2004	1
Argentina	ARG	2004	3
Argentina	ARG	2004	2
Argentina	ARG	2004	0
Argentina	ARG	2004	5
Argentina	ARG	2004	0
Argentina	ARG	2004	1
Argentina	ARG	2004	30
Argentina	ARG	2004	0
Argentina	ARG	2004	3
Argentina	ARG	2004	2
Argentina	ARG	2004	1
Argentina	ARG	2004	0
Argentina	ARG	2004	1
Argentina	ARG	2004	2
Argentina	ARG	2004	25
Argentina	ARG	2004	2
Argentina	ARG	2004	0
Argentina	ARG	2004	1
Argentina	ARG	2004	3
Argentina	ARG	2004	5
Argentina	ARG	2004	0
Argentina	ARG	2004	10
Argentina	ARG	2004	0
Argentina	ARG	2004	15
Argentina	ARG	2004	0
Argentina	ARG	2004	2
Argentina	ARG	2004	4
Argentina	ARG	2004	1
Argentina	ARG	2004	0
Argentina	ARG	2004	2
Argentina	ARG	2004	5
Argentina	ARG	2004	60
Argentina	ARG	2004	11
Argentina	ARG	2004	0
Argentina	ARG	2004	2
Argentina	ARG	2004	2
Argentina	ARG	2004	2
Argentina	ARG	2004	25
Argentina	ARG	2004	6
Argentina	ARG	2004	10
Argentina	ARG	2004	0
Argentina	ARG	2004	0
Argentina	ARG	2004	35
Argentina	ARG	2004	2
Argentina	ARG	2004	2
Argentina	ARG	2004	5
Argentina	ARG	2004	2
Argentina	ARG	2004	3
Argentina	ARG	2004	0
Argentina	ARG	2004	9
Argentina	ARG	2004	0
Argentina	ARG	2004	4
Argentina	ARG	2004	2
Argentina	ARG	2004	0
Argentina	ARG	2004	0
Argentina	ARG	2004	20
Argentina	ARG	2004	2
Argentina	ARG	2004	0
Argentina	ARG	2004	70
Argentina	ARG	2004	3
Argentina	ARG	2004	40
Argentina	ARG	2004	3
Argentina	ARG	2004	0
Argentina	ARG	2004	0
Argentina	ARG	2004	14
Argentina	ARG	2004	0
Argentina	ARG	2004	0
Argentina	ARG	2004	3
Argentina	ARG	2004	3
Argentina	ARG	2004	1
Argentina	ARG	2004	0
Argentina	ARG	2004	10
Argentina	ARG	2004	2
Argentina	ARG	2004	0
Argentina	ARG	2004	7
Argentina	ARG	2004	1
Argentina	ARG	2004	3
Argentina	ARG	2004	0
Argentina	ARG	2004	0
Argentina	ARG	2004	125
Argentina	ARG	2004	2
Argentina	ARG	2004	0
Argentina	ARG	2004	0
Argentina	ARG	2004	1
Argentina	ARG	2004	1
Argentina	ARG	2004	28
Argentina	ARG	2004	0
Argentina	ARG	2004	1
Argentina	ARG	2004	5
Argentina	ARG	2004	10
Argentina	ARG	2004	0
Argentina	ARG	2004	1
Argentina	ARG	2004	2
Argentina	ARG	2004	1
Argentina	ARG	2004	4
Argentina	ARG	2004	1
Argentina	ARG	2004	0
Argentina	ARG	2004	12
Argentina	ARG	2004	13
Argentina	ARG	2004	0
Argentina	ARG	2004	5
Argentina	ARG	2004	0
Argentina	ARG	2004	0
Argentina	ARG	2004	0
Argentina	ARG	2004	3
Argentina	ARG	2004	1
Argentina	ARG	2004	35
Argentina	ARG	2004	1
Argentina	ARG	2004	0
Argentina	ARG	2004	2
Argentina	ARG	2004	0
Argentina	ARG	2004	0
Argentina	ARG	2004	6
Argentina	ARG	2004	3
Argentina	ARG	2004	2
Argentina	ARG	2004	3
Argentina	ARG	2004	0
Argentina	ARG	2004	15
Argentina	ARG	2004	1
Argentina	ARG	2004	0
Argentina	ARG	2004	0
Argentina	ARG	2004	12
Argentina	ARG	2004	1
Argentina	ARG	2004	15
Argentina	ARG	2004	0
Argentina	ARG	2004	0
Argentina	ARG	2005	3
Argentina	ARG	2005	6
Argentina	ARG	2005	2
Argentina	ARG	2005	0
Argentina	ARG	2005	8
Argentina	ARG	2005	1
Argentina	ARG	2005	0
Argentina	ARG	2005	1
Argentina	ARG	2005	2
Argentina	ARG	2005	0
Argentina	ARG	2005	6
Argentina	ARG	2005	2
Argentina	ARG	2005	5
Argentina	ARG	2005	2
Argentina	ARG	2005	0
Argentina	ARG	2005	1
Argentina	ARG	2005	1
Argentina	ARG	2005	0
Argentina	ARG	2005	0
Argentina	ARG	2005	50
Argentina	ARG	2005	5
Argentina	ARG	2005	1
Argentina	ARG	2005	3
Argentina	ARG	2005	0
Argentina	ARG	2005	1
Argentina	ARG	2005	12
Argentina	ARG	2005	3
Argentina	ARG	2005	11
Argentina	ARG	2005	4
Argentina	ARG	2005	2
Argentina	ARG	2005	1
Argentina	ARG	2005	4
Argentina	ARG	2005	5
Argentina	ARG	2005	20
Argentina	ARG	2005	5
Argentina	ARG	2005	20
Argentina	ARG	2005	0
Argentina	ARG	2005	5
Argentina	ARG	2005	1
Argentina	ARG	2005	5
Argentina	ARG	2005	7
Argentina	ARG	2005	5
Argentina	ARG	2005	0
Argentina	ARG	2005	0
Argentina	ARG	2005	5
Argentina	ARG	2005	0
Argentina	ARG	2005	8
Argentina	ARG	2005	12
Argentina	ARG	2005	0
Argentina	ARG	2005	1
Argentina	ARG	2005	10
Argentina	ARG	2005	7
Argentina	ARG	2005	2
Argentina	ARG	2005	1
Argentina	ARG	2005	0
Argentina	ARG	2005	200
Argentina	ARG	2005	0
Argentina	ARG	2005	2
Argentina	ARG	2005	1
Argentina	ARG	2005	0
Argentina	ARG	2005	2
Argentina	ARG	2005	0
Argentina	ARG	2005	1
Argentina	ARG	2005	7
Argentina	ARG	2005	1
Argentina	ARG	2005	1
Argentina	ARG	2005	7
Argentina	ARG	2005	2
Argentina	ARG	2005	1
Argentina	ARG	2005	1
Argentina	ARG	2005	1
Argentina	ARG	2005	4
Argentina	ARG	2005	2
Argentina	ARG	2005	10
Argentina	ARG	2005	5
Argentina	ARG	2005	2
Argentina	ARG	2005	0
Argentina	ARG	2005	0
Argentina	ARG	2005	10
Argentina	ARG	2005	6
Argentina	ARG	2005	1
Argentina	ARG	2005	2
Argentina	ARG	2005	0
Argentina	ARG	2005	3
Argentina	ARG	2005	2
Argentina	ARG	2005	1
Argentina	ARG	2005	8
Argentina	ARG	2005	8
Argentina	ARG	2005	0
Argentina	ARG	2005	1
Argentina	ARG	2005	0
[truncated: 165,711 more rows]
