# Supplementary material for: Energy and institution size
Source: PLoS One. 2017 Feb 8;12(2):e0171823. doi: 10.1371/journal.pone.0171823 (PMC5298329; doi:10.1371/journal.pone.0171823)
Supplement: S1 File — This zip file contains raw and final data for all analysis conducted in this paper. It also includes R code used for modelling. (ZIP) [file pone.0171823.s002.zip › Supplementary Material Revised/Raw Data/Global/GEM/New Firms.csv]

Country	Code	Year	Under.42.Months
Algeria	DZA	2009	0
Algeria	DZA	2009	0
Algeria	DZA	2009	0
Algeria	DZA	2009	0
Algeria	DZA	2009	0
Algeria	DZA	2009	0
Algeria	DZA	2009	0
Algeria	DZA	2009	0
Algeria	DZA	2009	0
Algeria	DZA	2009	0
Algeria	DZA	2009	0
Algeria	DZA	2009	0
Algeria	DZA	2009	0
Algeria	DZA	2009	0
Algeria	DZA	2009	0
Algeria	DZA	2009	0
Algeria	DZA	2009	0
Algeria	DZA	2009	0
Algeria	DZA	2009	0
Algeria	DZA	2009	0
Algeria	DZA	2009	0
Algeria	DZA	2009	0
Algeria	DZA	2009	0
Algeria	DZA	2009	0
Algeria	DZA	2009	0
Algeria	DZA	2009	0
Algeria	DZA	2009	0
Algeria	DZA	2009	0
Algeria	DZA	2009	0
Algeria	DZA	2009	1
Algeria	DZA	2009	0
Algeria	DZA	2009	0
Algeria	DZA	2009	0
Algeria	DZA	2009	0
Algeria	DZA	2009	0
Algeria	DZA	2009	0
Algeria	DZA	2009	0
Algeria	DZA	2009	0
Algeria	DZA	2009	0
Algeria	DZA	2009	0
Algeria	DZA	2009	0
Algeria	DZA	2009	0
Algeria	DZA	2009	0
Algeria	DZA	2009	0
Algeria	DZA	2009	0
Algeria	DZA	2009	0
Algeria	DZA	2009	0
Algeria	DZA	2009	0
Algeria	DZA	2009	0
Algeria	DZA	2009	0
Algeria	DZA	2009	0
Algeria	DZA	2009	0
Algeria	DZA	2009	0
Algeria	DZA	2009	0
Algeria	DZA	2009	0
Algeria	DZA	2009	0
Algeria	DZA	2009	0
Algeria	DZA	2009	0
Algeria	DZA	2009	0
Algeria	DZA	2009	0
Algeria	DZA	2009	0
Algeria	DZA	2009	0
Algeria	DZA	2009	0
Algeria	DZA	2009	0
Algeria	DZA	2009	0
Algeria	DZA	2009	0
Algeria	DZA	2009	0
Algeria	DZA	2009	1
Algeria	DZA	2009	0
Algeria	DZA	2009	0
Algeria	DZA	2009	0
Algeria	DZA	2009	0
Algeria	DZA	2009	0
Algeria	DZA	2009	0
Algeria	DZA	2009	0
Algeria	DZA	2009	0
Algeria	DZA	2009	0
Algeria	DZA	2009	0
Algeria	DZA	2009	0
Algeria	DZA	2009	0
Algeria	DZA	2009	0
Algeria	DZA	2009	0
Algeria	DZA	2009	0
Algeria	DZA	2009	0
Algeria	DZA	2009	0
Algeria	DZA	2009	0
Algeria	DZA	2009	0
Algeria	DZA	2009	0
Algeria	DZA	2009	0
Algeria	DZA	2009	0
Algeria	DZA	2009	0
Algeria	DZA	2009	0
Algeria	DZA	2009	0
Algeria	DZA	2009	0
Algeria	DZA	2009	0
Algeria	DZA	2009	0
Algeria	DZA	2009	0
Algeria	DZA	2009	0
Algeria	DZA	2009	0
Algeria	DZA	2009	0
Algeria	DZA	2009	0
Algeria	DZA	2009	0
Algeria	DZA	2009	0
Algeria	DZA	2009	0
Algeria	DZA	2009	0
Algeria	DZA	2009	0
Algeria	DZA	2009	0
Algeria	DZA	2009	0
Algeria	DZA	2009	0
Algeria	DZA	2009	0
Algeria	DZA	2009	0
Algeria	DZA	2009	0
Algeria	DZA	2009	0
Algeria	DZA	2009	0
Algeria	DZA	2009	0
Algeria	DZA	2009	0
Algeria	DZA	2009	0
Algeria	DZA	2009	0
Algeria	DZA	2009	0
Algeria	DZA	2009	0
Algeria	DZA	2009	0
Algeria	DZA	2009	0
Algeria	DZA	2009	0
Algeria	DZA	2009	0
Algeria	DZA	2009	0
Algeria	DZA	2009	0
Algeria	DZA	2009	0
Algeria	DZA	2009	0
Algeria	DZA	2009	0
Algeria	DZA	2009	0
Algeria	DZA	2009	0
Algeria	DZA	2009	0
Algeria	DZA	2009	0
Algeria	DZA	2009	0
Algeria	DZA	2009	0
Algeria	DZA	2009	1
Algeria	DZA	2009	0
Algeria	DZA	2009	0
Algeria	DZA	2009	0
Algeria	DZA	2009	0
Algeria	DZA	2009	0
Algeria	DZA	2009	0
Algeria	DZA	2009	0
Algeria	DZA	2009	0
Algeria	DZA	2009	1
Algeria	DZA	2009	0
Algeria	DZA	2009	1
Algeria	DZA	2009	0
Algeria	DZA	2009	0
Algeria	DZA	2009	0
Algeria	DZA	2009	0
Algeria	DZA	2009	0
Algeria	DZA	2009	0
Algeria	DZA	2009	0
Algeria	DZA	2009	0
Algeria	DZA	2009	0
Algeria	DZA	2009	0
Algeria	DZA	2009	0
Algeria	DZA	2009	0
Algeria	DZA	2009	0
Algeria	DZA	2009	0
Algeria	DZA	2009	0
Algeria	DZA	2009	0
Algeria	DZA	2009	0
Algeria	DZA	2009	0
Algeria	DZA	2009	0
Algeria	DZA	2009	0
Algeria	DZA	2009	0
Algeria	DZA	2009	0
Algeria	DZA	2009	0
Algeria	DZA	2009	0
Algeria	DZA	2009	0
Algeria	DZA	2009	0
Algeria	DZA	2009	0
Algeria	DZA	2009	0
Algeria	DZA	2009	0
Algeria	DZA	2009	0
Algeria	DZA	2009	0
Algeria	DZA	2009	0
Algeria	DZA	2009	0
Algeria	DZA	2009	0
Algeria	DZA	2009	1
Algeria	DZA	2009	0
Algeria	DZA	2009	0
Algeria	DZA	2009	0
Algeria	DZA	2009	0
Algeria	DZA	2009	1
Algeria	DZA	2009	0
Algeria	DZA	2009	0
Algeria	DZA	2009	0
Algeria	DZA	2009	0
Algeria	DZA	2009	0
Algeria	DZA	2009	0
Algeria	DZA	2009	0
Algeria	DZA	2009	0
Algeria	DZA	2009	0
Algeria	DZA	2009	0
Algeria	DZA	2009	0
Algeria	DZA	2009	0
Algeria	DZA	2009	0
Algeria	DZA	2009	0
Algeria	DZA	2009	0
Algeria	DZA	2009	0
Algeria	DZA	2009	0
Algeria	DZA	2009	0
Algeria	DZA	2009	0
Algeria	DZA	2009	0
Algeria	DZA	2009	0
Algeria	DZA	2009	0
Algeria	DZA	2009	0
Algeria	DZA	2009	0
Algeria	DZA	2009	0
Algeria	DZA	2009	0
Algeria	DZA	2009	0
Algeria	DZA	2009	0
Algeria	DZA	2009	0
Algeria	DZA	2009	0
Algeria	DZA	2009	0
Algeria	DZA	2009	0
Algeria	DZA	2009	0
Algeria	DZA	2009	0
Algeria	DZA	2009	0
Algeria	DZA	2009	0
Algeria	DZA	2009	0
Algeria	DZA	2009	0
Algeria	DZA	2009	0
Algeria	DZA	2009	0
Algeria	DZA	2009	0
Algeria	DZA	2009	0
Algeria	DZA	2009	0
Algeria	DZA	2009	0
Algeria	DZA	2009	0
Algeria	DZA	2009	0
Algeria	DZA	2009	0
Algeria	DZA	2009	0
Algeria	DZA	2009	0
Algeria	DZA	2009	0
Algeria	DZA	2009	0
Algeria	DZA	2009	0
Algeria	DZA	2009	0
Algeria	DZA	2009	0
Algeria	DZA	2009	0
Algeria	DZA	2009	0
Algeria	DZA	2009	0
Algeria	DZA	2009	0
Algeria	DZA	2009	0
Algeria	DZA	2009	0
Algeria	DZA	2009	0
Algeria	DZA	2009	0
Algeria	DZA	2009	0
Algeria	DZA	2009	0
Algeria	DZA	2009	0
Algeria	DZA	2009	0
Algeria	DZA	2009	0
Algeria	DZA	2009	0
Algeria	DZA	2009	0
Algeria	DZA	2009	0
Algeria	DZA	2009	1
Algeria	DZA	2009	1
Algeria	DZA	2009	1
Algeria	DZA	2009	1
Algeria	DZA	2009	0
Algeria	DZA	2009	0
Algeria	DZA	2009	0
Algeria	DZA	2009	0
Algeria	DZA	2009	0
Algeria	DZA	2009	0
Algeria	DZA	2009	0
Algeria	DZA	2009	0
Algeria	DZA	2009	0
Algeria	DZA	2009	0
Algeria	DZA	2009	0
Algeria	DZA	2009	0
Algeria	DZA	2009	0
Algeria	DZA	2009	0
Algeria	DZA	2009	0
Algeria	DZA	2009	0
Algeria	DZA	2009	0
Algeria	DZA	2009	0
Algeria	DZA	2009	0
Algeria	DZA	2009	0
Algeria	DZA	2009	0
Algeria	DZA	2009	0
Algeria	DZA	2009	0
Algeria	DZA	2009	0
Algeria	DZA	2009	0
Algeria	DZA	2009	0
Algeria	DZA	2009	0
Algeria	DZA	2009	0
Algeria	DZA	2009	0
Algeria	DZA	2009	0
Algeria	DZA	2009	0
Algeria	DZA	2009	0
Algeria	DZA	2009	0
Algeria	DZA	2009	0
Algeria	DZA	2009	0
Algeria	DZA	2009	0
Algeria	DZA	2009	0
Algeria	DZA	2009	0
Algeria	DZA	2009	0
Algeria	DZA	2009	0
Algeria	DZA	2009	0
Algeria	DZA	2009	0
Algeria	DZA	2009	0
Algeria	DZA	2009	0
Algeria	DZA	2009	0
Algeria	DZA	2009	0
Algeria	DZA	2009	0
Algeria	DZA	2009	0
Algeria	DZA	2009	0
Algeria	DZA	2009	0
Algeria	DZA	2009	0
Algeria	DZA	2009	0
Algeria	DZA	2009	0
Algeria	DZA	2009	0
Algeria	DZA	2009	0
Algeria	DZA	2009	0
Algeria	DZA	2009	0
Algeria	DZA	2009	0
Algeria	DZA	2009	0
Algeria	DZA	2009	0
Algeria	DZA	2009	0
Algeria	DZA	2009	0
Algeria	DZA	2009	0
Algeria	DZA	2009	0
Algeria	DZA	2009	0
Algeria	DZA	2009	0
Algeria	DZA	2009	0
Algeria	DZA	2009	0
Algeria	DZA	2009	0
Algeria	DZA	2009	0
Algeria	DZA	2009	0
Algeria	DZA	2009	0
Algeria	DZA	2009	0
Algeria	DZA	2009	0
Algeria	DZA	2009	0
Algeria	DZA	2009	1
Algeria	DZA	2009	0
Algeria	DZA	2009	0
Algeria	DZA	2009	0
Algeria	DZA	2009	0
Algeria	DZA	2009	0
Algeria	DZA	2009	0
Algeria	DZA	2009	0
Algeria	DZA	2009	0
Algeria	DZA	2009	0
Algeria	DZA	2009	0
Algeria	DZA	2009	0
Algeria	DZA	2009	0
Algeria	DZA	2009	0
Algeria	DZA	2009	0
Algeria	DZA	2009	0
Algeria	DZA	2009	0
Algeria	DZA	2009	0
Algeria	DZA	2009	0
Algeria	DZA	2009	0
Algeria	DZA	2009	0
Algeria	DZA	2009	0
Algeria	DZA	2009	0
Algeria	DZA	2009	0
Algeria	DZA	2009	0
Algeria	DZA	2009	0
Algeria	DZA	2009	0
Algeria	DZA	2009	0
Algeria	DZA	2009	0
Algeria	DZA	2009	0
Algeria	DZA	2009	0
Algeria	DZA	2009	0
Algeria	DZA	2009	0
Algeria	DZA	2009	0
Algeria	DZA	2009	0
Algeria	DZA	2009	0
Algeria	DZA	2009	0
Algeria	DZA	2009	0
Algeria	DZA	2009	0
Algeria	DZA	2009	0
Algeria	DZA	2009	0
Algeria	DZA	2009	0
Algeria	DZA	2009	0
Algeria	DZA	2009	0
Algeria	DZA	2009	0
Algeria	DZA	2009	0
Algeria	DZA	2009	0
Algeria	DZA	2009	0
Algeria	DZA	2009	0
Algeria	DZA	2009	0
Algeria	DZA	2009	0
Algeria	DZA	2009	0
Algeria	DZA	2009	0
Algeria	DZA	2009	0
Algeria	DZA	2009	0
Algeria	DZA	2009	0
Algeria	DZA	2009	0
Algeria	DZA	2009	0
Algeria	DZA	2009	0
Algeria	DZA	2009	0
Algeria	DZA	2009	0
Algeria	DZA	2009	0
Algeria	DZA	2009	0
Algeria	DZA	2009	0
Algeria	DZA	2009	0
Algeria	DZA	2009	0
Algeria	DZA	2009	0
Algeria	DZA	2009	0
Algeria	DZA	2009	0
Algeria	DZA	2009	0
Algeria	DZA	2009	0
Algeria	DZA	2009	0
Algeria	DZA	2009	0
Algeria	DZA	2009	0
Algeria	DZA	2009	0
Algeria	DZA	2009	0
Algeria	DZA	2009	0
Algeria	DZA	2009	0
Algeria	DZA	2009	0
Algeria	DZA	2009	0
Algeria	DZA	2009	0
Algeria	DZA	2009	0
Algeria	DZA	2009	0
Algeria	DZA	2009	0
Algeria	DZA	2009	0
Algeria	DZA	2009	0
Algeria	DZA	2009	0
Algeria	DZA	2009	0
Algeria	DZA	2009	0
Algeria	DZA	2009	0
Algeria	DZA	2009	0
Algeria	DZA	2009	0
Algeria	DZA	2009	0
Algeria	DZA	2009	0
Algeria	DZA	2009	0
Algeria	DZA	2009	0
Algeria	DZA	2009	0
Algeria	DZA	2009	0
Algeria	DZA	2009	0
Algeria	DZA	2009	0
Algeria	DZA	2009	0
Algeria	DZA	2009	0
Algeria	DZA	2009	0
Algeria	DZA	2009	0
Algeria	DZA	2009	0
Algeria	DZA	2009	0
Algeria	DZA	2009	0
Algeria	DZA	2009	0
Algeria	DZA	2009	0
Algeria	DZA	2009	0
Algeria	DZA	2009	0
Algeria	DZA	2009	0
Algeria	DZA	2009	0
Algeria	DZA	2009	0
Algeria	DZA	2009	0
Algeria	DZA	2009	0
Algeria	DZA	2009	0
Algeria	DZA	2009	0
Algeria	DZA	2009	0
Algeria	DZA	2009	0
Algeria	DZA	2009	0
Algeria	DZA	2009	0
Algeria	DZA	2009	0
Algeria	DZA	2009	0
Algeria	DZA	2009	0
Algeria	DZA	2009	0
Algeria	DZA	2009	0
Algeria	DZA	2009	0
Algeria	DZA	2009	0
Algeria	DZA	2009	1
Algeria	DZA	2009	0
Algeria	DZA	2009	1
Algeria	DZA	2009	0
Algeria	DZA	2009	0
Algeria	DZA	2009	0
Algeria	DZA	2009	1
Algeria	DZA	2009	1
Algeria	DZA	2009	0
Algeria	DZA	2009	1
Algeria	DZA	2009	0
Algeria	DZA	2009	1
Algeria	DZA	2009	0
Algeria	DZA	2009	0
Algeria	DZA	2009	0
Algeria	DZA	2009	0
Algeria	DZA	2009	0
Algeria	DZA	2009	0
Algeria	DZA	2009	0
Algeria	DZA	2009	0
Algeria	DZA	2009	0
Algeria	DZA	2009	0
Algeria	DZA	2009	0
Algeria	DZA	2009	0
Algeria	DZA	2009	0
Algeria	DZA	2009	0
Algeria	DZA	2009	0
Algeria	DZA	2009	0
Algeria	DZA	2009	0
Algeria	DZA	2009	0
Algeria	DZA	2009	0
Algeria	DZA	2009	0
Algeria	DZA	2009	0
Algeria	DZA	2009	0
Algeria	DZA	2009	0
Algeria	DZA	2009	0
Algeria	DZA	2009	0
Algeria	DZA	2009	1
Algeria	DZA	2009	0
Algeria	DZA	2009	0
Algeria	DZA	2009	0
Algeria	DZA	2009	0
Algeria	DZA	2009	0
Algeria	DZA	2009	0
Algeria	DZA	2009	0
Algeria	DZA	2009	0
Algeria	DZA	2009	0
Algeria	DZA	2009	0
Algeria	DZA	2009	0
Algeria	DZA	2009	0
Algeria	DZA	2009	0
Algeria	DZA	2009	0
Algeria	DZA	2009	0
Algeria	DZA	2009	0
Algeria	DZA	2009	0
Algeria	DZA	2009	0
Algeria	DZA	2009	0
Algeria	DZA	2009	0
Algeria	DZA	2009	0
Algeria	DZA	2009	0
Algeria	DZA	2009	0
Algeria	DZA	2009	0
Algeria	DZA	2009	0
Algeria	DZA	2009	0
Algeria	DZA	2009	0
Algeria	DZA	2009	0
Algeria	DZA	2009	0
Algeria	DZA	2009	0
Algeria	DZA	2009	1
Algeria	DZA	2009	0
Algeria	DZA	2009	0
Algeria	DZA	2009	0
Algeria	DZA	2009	0
Algeria	DZA	2009	0
Algeria	DZA	2009	0
Algeria	DZA	2009	0
Algeria	DZA	2009	0
Algeria	DZA	2009	0
Algeria	DZA	2009	0
Algeria	DZA	2009	0
Algeria	DZA	2009	0
Algeria	DZA	2009	0
Algeria	DZA	2009	0
Algeria	DZA	2009	0
Algeria	DZA	2009	0
Algeria	DZA	2009	0
Algeria	DZA	2009	0
Algeria	DZA	2009	0
Algeria	DZA	2009	0
Algeria	DZA	2009	0
Algeria	DZA	2009	0
Algeria	DZA	2009	0
Algeria	DZA	2009	0
Algeria	DZA	2009	0
Algeria	DZA	2009	0
Algeria	DZA	2009	0
Algeria	DZA	2009	0
Algeria	DZA	2009	0
Algeria	DZA	2009	0
Algeria	DZA	2009	0
Algeria	DZA	2009	0
Algeria	DZA	2009	0
Algeria	DZA	2009	0
Algeria	DZA	2009	1
Algeria	DZA	2009	1
Algeria	DZA	2009	0
Algeria	DZA	2009	0
Algeria	DZA	2009	1
Algeria	DZA	2009	0
Algeria	DZA	2009	0
Algeria	DZA	2009	0
Algeria	DZA	2009	0
Algeria	DZA	2009	0
Algeria	DZA	2009	1
Algeria	DZA	2009	0
Algeria	DZA	2009	0
Algeria	DZA	2009	0
Algeria	DZA	2009	0
Algeria	DZA	2009	0
Algeria	DZA	2009	0
Algeria	DZA	2009	0
Algeria	DZA	2009	0
Algeria	DZA	2009	0
Algeria	DZA	2009	0
Algeria	DZA	2009	0
Algeria	DZA	2009	0
Algeria	DZA	2009	0
Algeria	DZA	2009	0
Algeria	DZA	2009	0
Algeria	DZA	2009	0
Algeria	DZA	2009	0
Algeria	DZA	2009	0
Algeria	DZA	2009	0
Algeria	DZA	2009	0
Algeria	DZA	2009	0
Algeria	DZA	2009	0
Algeria	DZA	2009	0
Algeria	DZA	2009	0
Algeria	DZA	2009	1
Algeria	DZA	2009	1
Algeria	DZA	2009	0
Algeria	DZA	2009	0
Algeria	DZA	2009	0
Algeria	DZA	2009	0
Algeria	DZA	2009	0
Algeria	DZA	2009	0
Algeria	DZA	2009	0
Algeria	DZA	2009	0
Algeria	DZA	2009	0
Algeria	DZA	2009	0
Algeria	DZA	2009	0
Algeria	DZA	2009	0
Algeria	DZA	2009	1
Algeria	DZA	2009	0
Algeria	DZA	2009	0
Algeria	DZA	2009	0
Algeria	DZA	2009	0
Algeria	DZA	2009	0
Algeria	DZA	2009	0
Algeria	DZA	2009	0
Algeria	DZA	2009	0
Algeria	DZA	2009	0
Algeria	DZA	2009	0
Algeria	DZA	2009	0
Algeria	DZA	2009	0
Algeria	DZA	2009	0
Algeria	DZA	2009	1
Algeria	DZA	2009	0
Algeria	DZA	2009	0
Algeria	DZA	2009	0
Algeria	DZA	2009	0
Algeria	DZA	2009	0
Algeria	DZA	2009	0
Algeria	DZA	2009	0
Algeria	DZA	2009	1
Algeria	DZA	2009	0
Algeria	DZA	2009	0
Algeria	DZA	2009	0
Algeria	DZA	2009	0
Algeria	DZA	2009	0
Algeria	DZA	2009	1
Algeria	DZA	2009	0
Algeria	DZA	2009	0
Algeria	DZA	2009	0
Algeria	DZA	2009	0
Algeria	DZA	2009	0
Algeria	DZA	2009	0
Algeria	DZA	2009	0
Algeria	DZA	2009	0
Algeria	DZA	2009	0
Algeria	DZA	2009	0
Algeria	DZA	2009	1
Algeria	DZA	2009	0
Algeria	DZA	2009	0
Algeria	DZA	2009	0
Algeria	DZA	2009	0
Algeria	DZA	2009	0
Algeria	DZA	2009	0
Algeria	DZA	2009	0
Algeria	DZA	2009	0
Algeria	DZA	2009	0
Algeria	DZA	2009	0
Algeria	DZA	2009	0
Algeria	DZA	2009	0
Algeria	DZA	2009	0
Algeria	DZA	2009	1
Algeria	DZA	2009	0
Algeria	DZA	2009	0
Algeria	DZA	2009	0
Algeria	DZA	2009	1
Algeria	DZA	2009	0
Algeria	DZA	2009	0
Algeria	DZA	2009	0
Algeria	DZA	2009	0
Algeria	DZA	2009	0
Algeria	DZA	2009	0
Algeria	DZA	2009	0
Algeria	DZA	2009	0
Algeria	DZA	2009	1
Algeria	DZA	2009	1
Algeria	DZA	2009	0
Algeria	DZA	2009	0
Algeria	DZA	2009	0
Algeria	DZA	2009	0
Algeria	DZA	2009	0
Algeria	DZA	2009	0
Algeria	DZA	2009	0
Algeria	DZA	2009	0
Algeria	DZA	2009	0
Algeria	DZA	2009	0
Algeria	DZA	2009	0
Algeria	DZA	2009	0
Algeria	DZA	2009	0
Algeria	DZA	2009	0
Algeria	DZA	2009	0
Algeria	DZA	2009	0
Algeria	DZA	2009	0
Algeria	DZA	2009	0
Algeria	DZA	2009	0
Algeria	DZA	2009	0
Algeria	DZA	2009	0
Algeria	DZA	2009	0
Algeria	DZA	2009	0
Algeria	DZA	2009	0
Algeria	DZA	2009	0
Algeria	DZA	2009	0
Algeria	DZA	2009	0
Algeria	DZA	2009	0
Algeria	DZA	2009	0
Algeria	DZA	2009	0
Algeria	DZA	2009	0
Algeria	DZA	2009	0
Algeria	DZA	2009	0
Algeria	DZA	2009	0
Algeria	DZA	2009	0
Algeria	DZA	2009	0
Algeria	DZA	2009	0
Algeria	DZA	2009	0
Algeria	DZA	2009	0
Algeria	DZA	2009	0
Algeria	DZA	2009	0
Algeria	DZA	2009	0
Algeria	DZA	2009	0
Algeria	DZA	2009	0
Algeria	DZA	2009	0
Algeria	DZA	2009	0
Algeria	DZA	2009	0
Algeria	DZA	2009	0
Algeria	DZA	2009	0
Algeria	DZA	2009	0
Algeria	DZA	2009	0
Algeria	DZA	2009	0
Algeria	DZA	2009	0
Algeria	DZA	2009	0
Algeria	DZA	2009	0
Algeria	DZA	2009	0
Algeria	DZA	2009	0
Algeria	DZA	2009	0
Algeria	DZA	2009	0
Algeria	DZA	2009	0
Algeria	DZA	2009	0
Algeria	DZA	2009	0
Algeria	DZA	2009	0
Algeria	DZA	2009	0
Algeria	DZA	2009	0
Algeria	DZA	2009	0
Algeria	DZA	2009	0
Algeria	DZA	2009	0
Algeria	DZA	2009	0
Algeria	DZA	2009	0
Algeria	DZA	2009	0
Algeria	DZA	2009	0
Algeria	DZA	2009	0
Algeria	DZA	2009	0
Algeria	DZA	2009	0
Algeria	DZA	2009	0
Algeria	DZA	2009	0
Algeria	DZA	2009	0
Algeria	DZA	2009	0
Algeria	DZA	2009	0
Algeria	DZA	2009	0
Algeria	DZA	2009	0
Algeria	DZA	2009	0
Algeria	DZA	2009	0
Algeria	DZA	2009	0
Algeria	DZA	2009	0
Algeria	DZA	2009	0
Algeria	DZA	2009	0
Algeria	DZA	2009	0
Algeria	DZA	2009	0
Algeria	DZA	2009	0
Algeria	DZA	2009	0
Algeria	DZA	2009	0
Algeria	DZA	2009	0
Algeria	DZA	2009	0
Algeria	DZA	2009	1
Algeria	DZA	2009	0
Algeria	DZA	2009	0
Algeria	DZA	2009	0
Algeria	DZA	2009	0
Algeria	DZA	2009	0
Algeria	DZA	2009	0
Algeria	DZA	2009	0
Algeria	DZA	2009	0
Algeria	DZA	2009	0
Algeria	DZA	2009	0
Algeria	DZA	2009	0
Algeria	DZA	2009	0
Algeria	DZA	2009	0
Algeria	DZA	2009	0
Algeria	DZA	2009	0
Algeria	DZA	2009	0
Algeria	DZA	2009	0
Algeria	DZA	2009	0
Algeria	DZA	2009	0
Algeria	DZA	2009	0
Algeria	DZA	2009	0
Algeria	DZA	2009	0
Algeria	DZA	2009	0
Algeria	DZA	2009	0
Algeria	DZA	2009	0
Algeria	DZA	2009	0
Algeria	DZA	2009	0
Algeria	DZA	2009	0
Algeria	DZA	2009	0
Algeria	DZA	2009	0
Algeria	DZA	2009	0
Algeria	DZA	2009	0
Algeria	DZA	2009	0
Algeria	DZA	2009	0
Algeria	DZA	2009	0
Algeria	DZA	2009	0
Algeria	DZA	2009	0
Algeria	DZA	2009	0
Algeria	DZA	2009	0
Algeria	DZA	2009	0
Algeria	DZA	2009	0
Algeria	DZA	2009	0
Algeria	DZA	2009	0
Algeria	DZA	2009	0
Algeria	DZA	2009	0
Algeria	DZA	2009	0
Algeria	DZA	2009	0
Algeria	DZA	2009	0
Algeria	DZA	2009	0
Algeria	DZA	2009	0
Algeria	DZA	2009	0
Algeria	DZA	2009	0
Algeria	DZA	2009	0
Algeria	DZA	2009	0
Algeria	DZA	2009	1
Algeria	DZA	2009	0
Algeria	DZA	2009	0
Algeria	DZA	2009	0
Algeria	DZA	2009	0
Algeria	DZA	2009	0
Algeria	DZA	2009	0
Algeria	DZA	2009	0
Algeria	DZA	2009	1
Algeria	DZA	2009	1
Algeria	DZA	2009	0
Algeria	DZA	2009	1
Algeria	DZA	2009	0
Algeria	DZA	2009	0
Algeria	DZA	2009	0
Algeria	DZA	2009	0
Algeria	DZA	2009	0
Algeria	DZA	2009	0
Algeria	DZA	2009	0
Algeria	DZA	2009	0
Algeria	DZA	2009	0
Algeria	DZA	2009	0
Algeria	DZA	2009	0
Algeria	DZA	2009	0
Algeria	DZA	2009	1
Algeria	DZA	2009	0
Algeria	DZA	2009	0
Algeria	DZA	2009	0
Algeria	DZA	2009	1
Algeria	DZA	2009	0
Algeria	DZA	2009	0
Algeria	DZA	2009	0
Algeria	DZA	2009	0
Algeria	DZA	2009	0
Algeria	DZA	2009	0
Algeria	DZA	2009	1
Algeria	DZA	2009	0
Algeria	DZA	2009	0
Algeria	DZA	2009	0
Algeria	DZA	2009	0
Algeria	DZA	2009	0
Algeria	DZA	2009	0
Algeria	DZA	2009	0
Algeria	DZA	2009	0
Algeria	DZA	2009	0
Algeria	DZA	2009	0
Algeria	DZA	2009	0
Algeria	DZA	2009	1
Algeria	DZA	2009	0
Algeria	DZA	2009	0
Algeria	DZA	2009	0
Algeria	DZA	2009	0
Algeria	DZA	2009	0
Algeria	DZA	2009	0
Algeria	DZA	2009	0
Algeria	DZA	2009	0
Algeria	DZA	2009	0
Algeria	DZA	2009	0
Algeria	DZA	2009	0
Algeria	DZA	2009	0
Algeria	DZA	2009	0
Algeria	DZA	2009	0
Algeria	DZA	2009	0
Algeria	DZA	2009	0
Algeria	DZA	2009	0
Algeria	DZA	2009	0
Algeria	DZA	2009	0
Algeria	DZA	2009	0
Algeria	DZA	2009	0
Algeria	DZA	2009	0
Algeria	DZA	2009	0
Algeria	DZA	2009	0
Algeria	DZA	2009	0
Algeria	DZA	2009	0
Algeria	DZA	2009	0
Algeria	DZA	2009	0
Algeria	DZA	2009	0
Algeria	DZA	2009	0
Algeria	DZA	2009	0
Algeria	DZA	2009	0
Algeria	DZA	2009	0
Algeria	DZA	2009	0
Algeria	DZA	2009	0
Algeria	DZA	2009	0
Algeria	DZA	2009	0
Algeria	DZA	2009	0
Algeria	DZA	2009	0
Algeria	DZA	2009	0
Algeria	DZA	2009	0
Algeria	DZA	2009	0
Algeria	DZA	2009	0
Algeria	DZA	2009	0
Algeria	DZA	2009	0
Algeria	DZA	2009	0
Algeria	DZA	2009	0
Algeria	DZA	2009	0
Algeria	DZA	2009	0
Algeria	DZA	2009	0
Algeria	DZA	2009	0
Algeria	DZA	2009	0
Algeria	DZA	2009	0
Algeria	DZA	2009	0
Algeria	DZA	2009	0
Algeria	DZA	2009	0
Algeria	DZA	2009	0
Algeria	DZA	2009	0
Algeria	DZA	2009	0
Algeria	DZA	2009	0
Algeria	DZA	2009	0
Algeria	DZA	2009	0
Algeria	DZA	2009	1
Algeria	DZA	2009	0
Algeria	DZA	2009	1
Algeria	DZA	2009	0
Algeria	DZA	2009	0
Algeria	DZA	2009	0
Algeria	DZA	2009	0
Algeria	DZA	2009	0
Algeria	DZA	2009	0
Algeria	DZA	2009	0
Algeria	DZA	2009	0
Algeria	DZA	2009	1
Algeria	DZA	2009	1
Algeria	DZA	2009	0
Algeria	DZA	2009	0
Algeria	DZA	2009	0
Algeria	DZA	2009	0
Algeria	DZA	2009	0
Algeria	DZA	2009	0
Algeria	DZA	2009	0
Algeria	DZA	2009	0
Algeria	DZA	2009	0
Algeria	DZA	2009	0
Algeria	DZA	2009	0
Algeria	DZA	2009	0
Algeria	DZA	2009	0
Algeria	DZA	2009	0
Algeria	DZA	2009	0
Algeria	DZA	2009	1
Algeria	DZA	2009	1
Algeria	DZA	2009	0
Algeria	DZA	2009	0
Algeria	DZA	2009	0
Algeria	DZA	2009	1
Algeria	DZA	2009	1
Algeria	DZA	2009	0
Algeria	DZA	2009	0
Algeria	DZA	2009	0
Algeria	DZA	2009	0
Algeria	DZA	2009	0
Algeria	DZA	2009	0
Algeria	DZA	2009	0
Algeria	DZA	2009	0
Algeria	DZA	2009	0
Algeria	DZA	2009	0
Algeria	DZA	2009	0
Algeria	DZA	2009	1
Algeria	DZA	2009	0
Algeria	DZA	2009	0
Algeria	DZA	2009	0
Algeria	DZA	2009	0
Algeria	DZA	2009	0
Algeria	DZA	2009	0
Algeria	DZA	2009	0
Algeria	DZA	2009	0
Algeria	DZA	2009	0
Algeria	DZA	2009	0
Algeria	DZA	2009	0
Algeria	DZA	2009	0
Algeria	DZA	2009	0
Algeria	DZA	2009	0
Algeria	DZA	2009	0
Algeria	DZA	2009	0
Algeria	DZA	2009	0
Algeria	DZA	2009	0
Algeria	DZA	2009	0
Algeria	DZA	2009	0
Algeria	DZA	2009	0
Algeria	DZA	2009	0
Algeria	DZA	2009	0
Algeria	DZA	2009	0
Algeria	DZA	2009	0
Algeria	DZA	2009	0
Algeria	DZA	2009	0
Algeria	DZA	2009	0
Algeria	DZA	2009	0
Algeria	DZA	2009	0
Algeria	DZA	2009	0
Algeria	DZA	2009	0
Algeria	DZA	2009	0
Algeria	DZA	2009	0
Algeria	DZA	2009	0
Algeria	DZA	2009	0
Algeria	DZA	2009	0
Algeria	DZA	2009	0
Algeria	DZA	2009	0
Algeria	DZA	2009	0
Algeria	DZA	2009	0
Algeria	DZA	2009	0
Algeria	DZA	2009	0
Algeria	DZA	2009	0
Algeria	DZA	2009	0
Algeria	DZA	2009	0
Algeria	DZA	2009	0
Algeria	DZA	2009	0
Algeria	DZA	2009	0
Algeria	DZA	2009	0
Algeria	DZA	2009	0
Algeria	DZA	2009	0
Algeria	DZA	2009	0
Algeria	DZA	2009	0
Algeria	DZA	2009	0
Algeria	DZA	2009	0
Algeria	DZA	2009	0
Algeria	DZA	2009	1
Algeria	DZA	2009	1
Algeria	DZA	2009	0
Algeria	DZA	2009	0
Algeria	DZA	2009	0
Algeria	DZA	2009	0
Algeria	DZA	2009	0
Algeria	DZA	2009	0
Algeria	DZA	2009	0
Algeria	DZA	2009	0
Algeria	DZA	2009	0
Algeria	DZA	2009	0
Algeria	DZA	2009	0
Algeria	DZA	2009	0
Algeria	DZA	2009	0
Algeria	DZA	2009	0
Algeria	DZA	2009	0
Algeria	DZA	2009	0
Algeria	DZA	2009	0
Algeria	DZA	2009	0
Algeria	DZA	2009	0
Algeria	DZA	2009	0
Algeria	DZA	2009	0
Algeria	DZA	2009	0
Algeria	DZA	2009	0
Algeria	DZA	2009	0
Algeria	DZA	2009	0
Algeria	DZA	2009	0
Algeria	DZA	2009	0
Algeria	DZA	2009	0
Algeria	DZA	2009	1
Algeria	DZA	2009	0
Algeria	DZA	2009	0
Algeria	DZA	2009	0
Algeria	DZA	2009	0
Algeria	DZA	2009	0
Algeria	DZA	2009	0
Algeria	DZA	2009	0
Algeria	DZA	2009	0
Algeria	DZA	2009	0
Algeria	DZA	2009	0
Algeria	DZA	2009	0
Algeria	DZA	2009	0
Algeria	DZA	2009	0
Algeria	DZA	2009	0
Algeria	DZA	2009	0
Algeria	DZA	2009	0
Algeria	DZA	2009	0
Algeria	DZA	2009	0
Algeria	DZA	2009	0
Algeria	DZA	2009	0
Algeria	DZA	2009	0
Algeria	DZA	2009	0
Algeria	DZA	2009	0
Algeria	DZA	2009	0
Algeria	DZA	2009	0
Algeria	DZA	2009	0
Algeria	DZA	2009	0
Algeria	DZA	2009	0
Algeria	DZA	2009	0
Algeria	DZA	2009	0
Algeria	DZA	2009	0
Algeria	DZA	2009	0
Algeria	DZA	2009	0
Algeria	DZA	2009	0
Algeria	DZA	2009	0
Algeria	DZA	2009	0
Algeria	DZA	2009	0
Algeria	DZA	2009	0
Algeria	DZA	2009	0
Algeria	DZA	2009	0
Algeria	DZA	2009	0
Algeria	DZA	2009	0
Algeria	DZA	2009	0
Algeria	DZA	2009	0
Algeria	DZA	2009	0
Algeria	DZA	2009	0
Algeria	DZA	2009	0
Algeria	DZA	2009	0
Algeria	DZA	2009	0
Algeria	DZA	2009	0
Algeria	DZA	2009	0
Algeria	DZA	2009	0
Algeria	DZA	2009	0
Algeria	DZA	2009	0
Algeria	DZA	2009	0
Algeria	DZA	2009	0
Algeria	DZA	2009	0
Algeria	DZA	2009	0
Algeria	DZA	2009	0
Algeria	DZA	2009	0
Algeria	DZA	2009	0
Algeria	DZA	2009	0
Algeria	DZA	2009	0
Algeria	DZA	2009	0
Algeria	DZA	2009	0
Algeria	DZA	2009	0
Algeria	DZA	2009	0
Algeria	DZA	2009	0
Algeria	DZA	2009	0
Algeria	DZA	2009	0
Algeria	DZA	2009	0
Algeria	DZA	2009	0
Algeria	DZA	2009	0
Algeria	DZA	2009	0
Algeria	DZA	2009	0
Algeria	DZA	2009	0
Algeria	DZA	2009	0
Algeria	DZA	2009	0
Algeria	DZA	2009	0
Algeria	DZA	2009	0
Algeria	DZA	2009	0
Algeria	DZA	2009	0
Algeria	DZA	2009	0
Algeria	DZA	2009	0
Algeria	DZA	2009	0
Algeria	DZA	2009	0
Algeria	DZA	2009	0
Algeria	DZA	2009	0
Algeria	DZA	2009	0
Algeria	DZA	2009	1
Algeria	DZA	2009	0
Algeria	DZA	2009	0
Algeria	DZA	2009	0
Algeria	DZA	2009	0
Algeria	DZA	2009	0
Algeria	DZA	2009	0
Algeria	DZA	2009	0
Algeria	DZA	2009	0
Algeria	DZA	2009	1
Algeria	DZA	2009	0
Algeria	DZA	2009	0
Algeria	DZA	2009	0
Algeria	DZA	2009	0
Algeria	DZA	2009	0
Algeria	DZA	2009	0
Algeria	DZA	2009	0
Algeria	DZA	2009	0
Algeria	DZA	2009	0
Algeria	DZA	2009	0
Algeria	DZA	2009	0
Algeria	DZA	2009	0
Algeria	DZA	2009	0
Algeria	DZA	2009	0
Algeria	DZA	2009	0
Algeria	DZA	2009	0
Algeria	DZA	2009	0
Algeria	DZA	2009	0
Algeria	DZA	2009	0
Algeria	DZA	2009	0
Algeria	DZA	2009	0
Algeria	DZA	2009	0
Algeria	DZA	2009	0
Algeria	DZA	2009	0
Algeria	DZA	2009	0
Algeria	DZA	2009	0
Algeria	DZA	2009	0
Algeria	DZA	2009	0
Algeria	DZA	2009	0
Algeria	DZA	2009	0
Algeria	DZA	2009	0
Algeria	DZA	2009	0
Algeria	DZA	2009	0
Algeria	DZA	2009	0
Algeria	DZA	2009	0
Algeria	DZA	2009	0
Algeria	DZA	2009	0
Algeria	DZA	2009	0
Algeria	DZA	2009	0
Algeria	DZA	2009	0
Algeria	DZA	2009	0
Algeria	DZA	2009	0
Algeria	DZA	2009	0
Algeria	DZA	2009	0
Algeria	DZA	2009	0
Algeria	DZA	2009	0
Algeria	DZA	2009	0
Algeria	DZA	2009	0
Algeria	DZA	2009	0
Algeria	DZA	2009	0
Algeria	DZA	2009	0
Algeria	DZA	2009	0
Algeria	DZA	2009	0
Algeria	DZA	2009	0
Algeria	DZA	2009	0
Algeria	DZA	2009	0
Algeria	DZA	2009	0
Algeria	DZA	2009	0
Algeria	DZA	2009	0
Algeria	DZA	2009	0
Algeria	DZA	2009	0
Algeria	DZA	2009	0
Algeria	DZA	2009	0
Algeria	DZA	2009	1
Algeria	DZA	2009	1
Algeria	DZA	2009	0
Algeria	DZA	2009	0
Algeria	DZA	2009	0
Algeria	DZA	2009	0
Algeria	DZA	2009	0
Algeria	DZA	2009	0
Algeria	DZA	2009	0
Algeria	DZA	2009	0
Algeria	DZA	2009	1
Algeria	DZA	2009	0
Algeria	DZA	2009	0
Algeria	DZA	2009	0
Algeria	DZA	2009	0
Algeria	DZA	2009	0
Algeria	DZA	2009	0
Algeria	DZA	2009	0
Algeria	DZA	2009	0
Algeria	DZA	2009	0
Algeria	DZA	2009	0
Algeria	DZA	2009	0
Algeria	DZA	2009	0
Algeria	DZA	2009	0
Algeria	DZA	2009	0
Algeria	DZA	2009	0
Algeria	DZA	2009	0
Algeria	DZA	2009	0
Algeria	DZA	2009	0
Algeria	DZA	2009	0
Algeria	DZA	2009	0
Algeria	DZA	2009	0
Algeria	DZA	2009	0
Algeria	DZA	2009	0
Algeria	DZA	2009	0
Algeria	DZA	2009	0
Algeria	DZA	2009	0
Algeria	DZA	2009	0
Algeria	DZA	2009	0
Algeria	DZA	2009	0
Algeria	DZA	2009	0
Algeria	DZA	2009	0
Algeria	DZA	2009	0
Algeria	DZA	2009	0
Algeria	DZA	2009	0
Algeria	DZA	2009	0
Algeria	DZA	2009	0
Algeria	DZA	2009	0
Algeria	DZA	2009	0
Algeria	DZA	2009	0
Algeria	DZA	2009	0
Algeria	DZA	2009	0
Algeria	DZA	2009	0
Algeria	DZA	2009	0
Algeria	DZA	2009	0
Algeria	DZA	2009	0
Algeria	DZA	2009	0
Algeria	DZA	2009	0
Algeria	DZA	2009	0
Algeria	DZA	2009	0
Algeria	DZA	2009	0
Algeria	DZA	2009	0
Algeria	DZA	2009	0
Algeria	DZA	2009	0
Algeria	DZA	2009	0
Algeria	DZA	2009	0
Algeria	DZA	2009	0
Algeria	DZA	2009	0
Algeria	DZA	2009	0
Algeria	DZA	2009	0
Algeria	DZA	2009	0
Algeria	DZA	2009	0
Algeria	DZA	2009	0
Algeria	DZA	2009	0
Algeria	DZA	2009	0
Algeria	DZA	2009	0
Algeria	DZA	2009	0
Algeria	DZA	2009	0
Algeria	DZA	2009	0
Algeria	DZA	2009	0
Algeria	DZA	2009	0
Algeria	DZA	2009	0
Algeria	DZA	2009	0
Algeria	DZA	2009	0
Algeria	DZA	2009	0
Algeria	DZA	2009	0
Algeria	DZA	2009	1
Algeria	DZA	2009	0
Algeria	DZA	2009	0
Algeria	DZA	2009	0
Algeria	DZA	2009	0
Algeria	DZA	2009	0
Algeria	DZA	2009	0
Algeria	DZA	2009	0
Algeria	DZA	2009	0
Algeria	DZA	2009	1
Algeria	DZA	2009	0
Algeria	DZA	2009	0
Algeria	DZA	2009	0
Algeria	DZA	2009	0
Algeria	DZA	2009	0
Algeria	DZA	2009	1
Algeria	DZA	2009	0
Algeria	DZA	2009	0
Algeria	DZA	2009	0
Algeria	DZA	2009	0
Algeria	DZA	2009	0
Algeria	DZA	2009	0
Algeria	DZA	2009	0
Algeria	DZA	2009	0
Algeria	DZA	2009	0
Algeria	DZA	2009	0
Algeria	DZA	2009	1
Algeria	DZA	2009	0
Algeria	DZA	2009	0
Algeria	DZA	2009	1
Algeria	DZA	2009	0
Algeria	DZA	2009	0
Algeria	DZA	2009	0
Algeria	DZA	2009	0
Algeria	DZA	2009	0
Algeria	DZA	2009	0
Algeria	DZA	2009	0
Algeria	DZA	2009	0
Algeria	DZA	2009	0
Algeria	DZA	2009	0
Algeria	DZA	2009	0
Algeria	DZA	2009	0
Algeria	DZA	2009	0
Algeria	DZA	2009	0
Algeria	DZA	2009	1
Algeria	DZA	2009	0
Algeria	DZA	2009	0
Algeria	DZA	2009	0
Algeria	DZA	2009	0
Algeria	DZA	2009	0
Algeria	DZA	2009	0
Algeria	DZA	2009	0
Algeria	DZA	2009	0
Algeria	DZA	2009	0
Algeria	DZA	2009	0
Algeria	DZA	2009	0
Algeria	DZA	2009	0
Algeria	DZA	2009	0
Algeria	DZA	2009	0
Algeria	DZA	2009	0
Algeria	DZA	2009	0
Algeria	DZA	2009	0
Algeria	DZA	2009	0
Algeria	DZA	2009	0
Algeria	DZA	2009	0
Algeria	DZA	2009	0
Algeria	DZA	2009	0
Algeria	DZA	2009	0
Algeria	DZA	2009	0
Algeria	DZA	2009	1
Algeria	DZA	2009	0
Algeria	DZA	2009	0
Algeria	DZA	2009	0
Algeria	DZA	2009	0
Algeria	DZA	2009	0
Algeria	DZA	2009	1
Algeria	DZA	2009	1
Algeria	DZA	2009	0
Algeria	DZA	2009	0
Algeria	DZA	2009	0
Algeria	DZA	2009	0
Algeria	DZA	2009	0
Algeria	DZA	2009	0
Algeria	DZA	2009	0
Algeria	DZA	2009	0
Algeria	DZA	2009	0
Algeria	DZA	2009	0
Algeria	DZA	2009	0
Algeria	DZA	2009	0
Algeria	DZA	2009	0
Algeria	DZA	2009	0
Algeria	DZA	2009	0
Algeria	DZA	2009	0
Algeria	DZA	2009	0
Algeria	DZA	2009	0
Algeria	DZA	2009	0
Algeria	DZA	2009	0
Algeria	DZA	2009	0
Algeria	DZA	2009	0
Algeria	DZA	2009	0
Algeria	DZA	2009	0
Algeria	DZA	2009	0
Algeria	DZA	2009	0
Algeria	DZA	2009	0
Algeria	DZA	2009	1
Algeria	DZA	2009	0
Algeria	DZA	2009	0
Algeria	DZA	2009	0
Algeria	DZA	2009	0
Algeria	DZA	2009	0
Algeria	DZA	2009	0
Algeria	DZA	2009	0
Algeria	DZA	2009	0
Algeria	DZA	2009	0
Algeria	DZA	2009	0
Algeria	DZA	2009	0
Algeria	DZA	2009	0
Algeria	DZA	2009	0
Algeria	DZA	2009	0
Algeria	DZA	2009	0
Algeria	DZA	2009	0
Algeria	DZA	2009	0
Algeria	DZA	2009	0
Algeria	DZA	2009	0
Algeria	DZA	2009	0
Algeria	DZA	2009	0
Algeria	DZA	2009	0
Algeria	DZA	2009	0
Algeria	DZA	2009	0
Algeria	DZA	2009	0
Algeria	DZA	2009	0
Algeria	DZA	2009	0
Algeria	DZA	2009	0
Algeria	DZA	2009	0
Algeria	DZA	2009	0
Algeria	DZA	2009	1
Algeria	DZA	2009	0
Algeria	DZA	2009	0
Algeria	DZA	2009	0
Algeria	DZA	2009	0
Algeria	DZA	2009	0
Algeria	DZA	2009	0
Algeria	DZA	2009	0
Algeria	DZA	2009	0
Algeria	DZA	2009	0
Algeria	DZA	2009	0
Algeria	DZA	2009	0
Algeria	DZA	2009	0
Algeria	DZA	2009	0
Algeria	DZA	2009	0
Algeria	DZA	2009	1
Algeria	DZA	2009	1
Algeria	DZA	2009	0
Algeria	DZA	2009	0
Algeria	DZA	2009	0
Algeria	DZA	2009	0
Algeria	DZA	2009	0
Algeria	DZA	2009	0
Algeria	DZA	2009	0
Algeria	DZA	2009	0
Algeria	DZA	2009	0
Algeria	DZA	2009	0
Algeria	DZA	2009	0
Algeria	DZA	2009	0
Algeria	DZA	2009	0
Algeria	DZA	2009	0
Algeria	DZA	2009	0
Algeria	DZA	2009	0
Algeria	DZA	2009	0
Algeria	DZA	2009	0
Algeria	DZA	2009	0
Algeria	DZA	2009	0
Algeria	DZA	2009	0
Algeria	DZA	2009	0
Algeria	DZA	2009	0
Algeria	DZA	2009	0
Algeria	DZA	2009	0
Algeria	DZA	2009	0
Algeria	DZA	2009	0
Algeria	DZA	2009	0
Algeria	DZA	2009	0
Algeria	DZA	2009	0
Algeria	DZA	2009	0
Algeria	DZA	2009	0
Algeria	DZA	2009	1
Algeria	DZA	2009	0
Algeria	DZA	2009	0
Algeria	DZA	2009	0
Algeria	DZA	2009	0
Algeria	DZA	2009	0
Algeria	DZA	2009	0
Algeria	DZA	2009	0
Algeria	DZA	2009	0
Algeria	DZA	2009	0
Algeria	DZA	2009	0
Algeria	DZA	2009	0
Algeria	DZA	2009	0
Algeria	DZA	2009	0
Algeria	DZA	2009	0
Algeria	DZA	2009	0
Algeria	DZA	2009	0
Algeria	DZA	2009	0
Algeria	DZA	2009	0
Algeria	DZA	2009	0
Algeria	DZA	2009	0
Algeria	DZA	2009	0
Algeria	DZA	2009	0
Algeria	DZA	2009	0
Algeria	DZA	2009	0
Algeria	DZA	2009	0
Algeria	DZA	2009	0
Algeria	DZA	2009	1
Algeria	DZA	2009	0
Algeria	DZA	2009	0
Algeria	DZA	2009	0
Algeria	DZA	2009	0
Algeria	DZA	2009	0
Algeria	DZA	2009	0
Algeria	DZA	2009	0
Algeria	DZA	2009	0
Algeria	DZA	2009	0
Algeria	DZA	2009	1
Algeria	DZA	2009	0
Algeria	DZA	2009	0
Algeria	DZA	2009	0
Algeria	DZA	2009	0
Algeria	DZA	2009	0
Algeria	DZA	2009	0
Algeria	DZA	2009	0
Algeria	DZA	2009	0
Algeria	DZA	2009	0
Algeria	DZA	2009	0
Algeria	DZA	2009	1
Algeria	DZA	2009	0
Algeria	DZA	2009	0
Algeria	DZA	2009	0
Algeria	DZA	2009	0
Algeria	DZA	2009	0
Algeria	DZA	2009	0
Algeria	DZA	2009	0
Algeria	DZA	2009	0
Algeria	DZA	2009	0
Algeria	DZA	2009	0
Algeria	DZA	2009	0
Algeria	DZA	2009	0
Algeria	DZA	2009	0
Algeria	DZA	2009	0
Algeria	DZA	2009	1
Algeria	DZA	2009	1
Algeria	DZA	2009	0
Algeria	DZA	2009	0
Algeria	DZA	2009	0
Algeria	DZA	2009	0
Algeria	DZA	2009	0
Algeria	DZA	2009	0
Algeria	DZA	2009	0
Algeria	DZA	2009	0
Algeria	DZA	2009	0
Algeria	DZA	2009	0
Algeria	DZA	2009	0
Algeria	DZA	2009	0
Algeria	DZA	2009	0
Algeria	DZA	2009	0
Algeria	DZA	2009	1
Algeria	DZA	2009	0
Algeria	DZA	2009	0
Algeria	DZA	2009	0
Algeria	DZA	2009	0
Algeria	DZA	2009	0
Algeria	DZA	2009	0
Algeria	DZA	2009	0
Algeria	DZA	2009	0
Algeria	DZA	2009	0
Algeria	DZA	2009	0
Algeria	DZA	2009	0
Algeria	DZA	2009	0
Algeria	DZA	2009	0
Algeria	DZA	2009	0
Algeria	DZA	2009	0
Algeria	DZA	2009	0
Algeria	DZA	2009	0
Algeria	DZA	2009	0
Algeria	DZA	2009	0
Algeria	DZA	2009	0
Algeria	DZA	2009	0
Algeria	DZA	2009	0
Algeria	DZA	2009	0
Algeria	DZA	2009	0
Algeria	DZA	2009	1
Algeria	DZA	2009	0
Algeria	DZA	2009	0
Algeria	DZA	2009	0
Algeria	DZA	2009	0
Algeria	DZA	2009	0
Algeria	DZA	2009	1
Algeria	DZA	2009	0
Algeria	DZA	2009	0
Algeria	DZA	2009	0
Algeria	DZA	2009	0
Algeria	DZA	2009	0
Algeria	DZA	2009	0
Algeria	DZA	2009	0
Algeria	DZA	2009	0
Algeria	DZA	2009	1
Algeria	DZA	2009	0
Algeria	DZA	2009	0
Algeria	DZA	2009	0
Algeria	DZA	2009	0
Algeria	DZA	2009	0
Algeria	DZA	2009	0
Algeria	DZA	2009	0
Algeria	DZA	2009	0
Algeria	DZA	2009	0
Algeria	DZA	2009	0
Algeria	DZA	2009	0
Algeria	DZA	2009	0
Algeria	DZA	2009	0
Algeria	DZA	2009	0
Algeria	DZA	2009	1
Algeria	DZA	2009	0
Algeria	DZA	2009	0
Algeria	DZA	2009	0
Algeria	DZA	2009	1
Algeria	DZA	2009	0
Algeria	DZA	2009	1
Algeria	DZA	2009	0
Algeria	DZA	2009	1
Algeria	DZA	2009	0
Algeria	DZA	2009	0
Algeria	DZA	2009	0
Algeria	DZA	2009	0
Algeria	DZA	2009	0
Algeria	DZA	2009	0
Algeria	DZA	2009	0
Algeria	DZA	2009	0
Algeria	DZA	2009	0
Algeria	DZA	2009	1
Algeria	DZA	2009	1
Algeria	DZA	2009	0
Algeria	DZA	2009	0
Algeria	DZA	2009	0
Algeria	DZA	2009	0
Algeria	DZA	2009	0
Algeria	DZA	2009	0
Algeria	DZA	2009	0
Algeria	DZA	2009	0
Algeria	DZA	2009	1
Algeria	DZA	2009	0
Algeria	DZA	2009	0
Algeria	DZA	2009	0
Algeria	DZA	2009	0
Algeria	DZA	2009	0
Algeria	DZA	2009	0
Algeria	DZA	2009	0
Algeria	DZA	2009	0
Algeria	DZA	2009	0
Algeria	DZA	2009	0
Algeria	DZA	2009	0
Algeria	DZA	2009	0
Algeria	DZA	2009	0
Algeria	DZA	2009	0
Algeria	DZA	2009	0
Algeria	DZA	2009	0
Algeria	DZA	2009	1
Algeria	DZA	2009	0
Algeria	DZA	2009	0
Algeria	DZA	2009	0
Algeria	DZA	2009	0
Algeria	DZA	2009	0
Algeria	DZA	2009	0
Algeria	DZA	2009	0
Algeria	DZA	2009	0
Algeria	DZA	2009	0
Algeria	DZA	2009	0
Algeria	DZA	2009	0
Algeria	DZA	2009	1
Algeria	DZA	2009	0
Algeria	DZA	2009	0
Algeria	DZA	2009	1
Algeria	DZA	2009	0
Algeria	DZA	2009	0
Algeria	DZA	2009	0
Algeria	DZA	2009	0
Algeria	DZA	2009	0
Algeria	DZA	2009	0
Algeria	DZA	2009	0
Algeria	DZA	2009	0
Algeria	DZA	2009	0
Algeria	DZA	2009	0
Algeria	DZA	2009	0
Algeria	DZA	2009	0
Algeria	DZA	2009	0
Algeria	DZA	2009	0
Algeria	DZA	2009	1
Algeria	DZA	2009	0
Algeria	DZA	2009	0
Algeria	DZA	2009	0
Algeria	DZA	2009	0
Algeria	DZA	2009	0
Algeria	DZA	2009	1
Algeria	DZA	2009	1
Algeria	DZA	2009	0
Algeria	DZA	2009	0
Algeria	DZA	2009	0
Algeria	DZA	2009	0
Algeria	DZA	2009	0
Algeria	DZA	2009	0
Algeria	DZA	2009	0
Algeria	DZA	2009	0
Algeria	DZA	2009	0
Algeria	DZA	2009	0
Algeria	DZA	2009	0
Algeria	DZA	2009	0
Algeria	DZA	2009	0
Algeria	DZA	2009	0
Algeria	DZA	2009	0
Algeria	DZA	2009	0
Algeria	DZA	2009	0
Algeria	DZA	2009	0
Algeria	DZA	2009	0
Algeria	DZA	2009	0
Algeria	DZA	2009	0
Algeria	DZA	2009	0
Algeria	DZA	2009	0
Algeria	DZA	2009	0
Algeria	DZA	2009	1
Algeria	DZA	2009	0
Algeria	DZA	2009	0
Algeria	DZA	2009	0
Algeria	DZA	2009	0
Algeria	DZA	2009	0
Algeria	DZA	2009	1
Algeria	DZA	2009	0
Algeria	DZA	2009	0
Algeria	DZA	2009	0
Algeria	DZA	2009	0
Algeria	DZA	2009	0
Algeria	DZA	2009	0
Algeria	DZA	2009	0
Algeria	DZA	2009	0
Algeria	DZA	2009	0
Algeria	DZA	2009	0
Algeria	DZA	2009	0
Algeria	DZA	2009	0
Algeria	DZA	2009	0
Algeria	DZA	2009	0
Algeria	DZA	2009	0
Algeria	DZA	2009	0
Algeria	DZA	2009	0
Algeria	DZA	2009	0
Algeria	DZA	2009	0
Algeria	DZA	2009	0
Algeria	DZA	2009	0
Algeria	DZA	2009	0
Algeria	DZA	2009	0
Algeria	DZA	2009	0
Algeria	DZA	2009	0
Algeria	DZA	2009	0
Algeria	DZA	2009	0
Algeria	DZA	2009	0
Algeria	DZA	2009	0
Algeria	DZA	2009	0
Algeria	DZA	2009	0
Algeria	DZA	2009	0
Algeria	DZA	2009	0
Algeria	DZA	2009	0
Algeria	DZA	2009	0
Algeria	DZA	2009	0
Algeria	DZA	2009	0
Algeria	DZA	2009	0
Algeria	DZA	2009	0
Algeria	DZA	2009	0
Algeria	DZA	2009	0
Algeria	DZA	2009	0
Algeria	DZA	2009	0
Algeria	DZA	2009	0
Algeria	DZA	2009	0
Algeria	DZA	2009	0
Algeria	DZA	2009	0
Algeria	DZA	2009	0
Algeria	DZA	2009	0
Algeria	DZA	2009	0
Algeria	DZA	2009	0
Algeria	DZA	2009	0
Algeria	DZA	2009	0
Algeria	DZA	2009	0
Algeria	DZA	2009	0
Algeria	DZA	2009	0
Algeria	DZA	2009	0
Algeria	DZA	2009	0
Algeria	DZA	2009	0
Algeria	DZA	2009	0
Algeria	DZA	2009	0
Algeria	DZA	2009	0
Algeria	DZA	2009	0
Algeria	DZA	2009	0
Algeria	DZA	2009	0
Algeria	DZA	2009	0
Algeria	DZA	2009	0
Algeria	DZA	2009	0
Algeria	DZA	2009	0
Algeria	DZA	2009	0
Algeria	DZA	2009	0
Algeria	DZA	2009	0
Algeria	DZA	2009	0
Algeria	DZA	2009	0
Algeria	DZA	2009	0
Algeria	DZA	2009	0
Algeria	DZA	2009	0
Algeria	DZA	2009	0
Algeria	DZA	2009	0
Algeria	DZA	2009	0
Algeria	DZA	2009	0
Algeria	DZA	2009	1
Algeria	DZA	2009	0
Algeria	DZA	2009	0
Algeria	DZA	2009	0
Algeria	DZA	2009	0
Algeria	DZA	2009	0
Algeria	DZA	2009	0
Algeria	DZA	2009	0
Algeria	DZA	2009	0
Algeria	DZA	2009	0
Algeria	DZA	2009	0
Algeria	DZA	2009	0
Algeria	DZA	2009	0
Algeria	DZA	2009	0
Algeria	DZA	2009	0
Algeria	DZA	2009	0
Algeria	DZA	2009	0
Algeria	DZA	2009	0
Algeria	DZA	2009	1
Algeria	DZA	2009	0
Algeria	DZA	2009	0
Algeria	DZA	2009	0
Algeria	DZA	2009	0
Algeria	DZA	2009	0
Algeria	DZA	2009	0
Algeria	DZA	2009	0
Algeria	DZA	2009	0
Algeria	DZA	2009	0
Algeria	DZA	2009	0
Algeria	DZA	2009	0
Algeria	DZA	2009	0
Algeria	DZA	2009	0
Algeria	DZA	2009	0
Algeria	DZA	2009	0
Algeria	DZA	2009	0
Algeria	DZA	2009	0
Algeria	DZA	2009	0
Algeria	DZA	2009	0
Algeria	DZA	2009	0
Algeria	DZA	2009	0
Algeria	DZA	2009	0
Algeria	DZA	2009	1
Algeria	DZA	2009	0
Algeria	DZA	2009	0
Algeria	DZA	2009	0
Algeria	DZA	2009	0
Algeria	DZA	2009	0
Algeria	DZA	2009	0
Algeria	DZA	2009	0
Algeria	DZA	2009	0
Algeria	DZA	2009	0
Algeria	DZA	2009	0
Algeria	DZA	2009	0
Algeria	DZA	2009	0
Algeria	DZA	2009	0
Algeria	DZA	2009	0
Algeria	DZA	2009	0
Algeria	DZA	2009	0
Algeria	DZA	2009	0
Algeria	DZA	2009	0
Algeria	DZA	2009	0
Algeria	DZA	2009	0
Algeria	DZA	2009	0
Algeria	DZA	2009	0
Algeria	DZA	2009	0
Algeria	DZA	2009	0
Algeria	DZA	2009	0
Algeria	DZA	2009	0
Algeria	DZA	2009	0
Algeria	DZA	2009	0
Algeria	DZA	2009	0
Algeria	DZA	2009	0
Algeria	DZA	2009	0
Algeria	DZA	2009	1
Algeria	DZA	2009	0
Algeria	DZA	2009	0
Algeria	DZA	2009	0
Algeria	DZA	2009	0
Algeria	DZA	2009	1
Algeria	DZA	2009	0
Algeria	DZA	2009	0
Algeria	DZA	2009	0
Algeria	DZA	2009	0
Algeria	DZA	2009	0
Algeria	DZA	2009	0
Algeria	DZA	2009	0
Algeria	DZA	2009	0
Algeria	DZA	2009	0
Algeria	DZA	2009	0
Algeria	DZA	2009	1
Algeria	DZA	2009	1
Algeria	DZA	2009	1
Algeria	DZA	2009	1
Algeria	DZA	2009	1
Algeria	DZA	2009	0
Algeria	DZA	2009	0
Algeria	DZA	2009	0
Algeria	DZA	2009	0
Algeria	DZA	2009	0
Algeria	DZA	2009	0
Algeria	DZA	2009	0
Algeria	DZA	2009	0
Algeria	DZA	2009	0
Algeria	DZA	2009	0
Algeria	DZA	2009	0
Algeria	DZA	2009	0
Algeria	DZA	2009	0
Algeria	DZA	2009	0
Algeria	DZA	2009	0
Algeria	DZA	2009	0
Algeria	DZA	2009	0
Algeria	DZA	2009	0
Algeria	DZA	2009	0
Algeria	DZA	2009	0
Algeria	DZA	2009	0
Algeria	DZA	2009	0
Algeria	DZA	2009	0
Algeria	DZA	2009	0
Algeria	DZA	2009	0
Algeria	DZA	2009	0
Algeria	DZA	2009	0
Algeria	DZA	2009	0
Algeria	DZA	2009	0
Algeria	DZA	2009	0
Algeria	DZA	2009	0
Algeria	DZA	2009	0
Algeria	DZA	2009	0
Algeria	DZA	2009	0
Algeria	DZA	2009	0
Algeria	DZA	2009	0
Algeria	DZA	2009	0
Algeria	DZA	2009	0
Algeria	DZA	2009	0
Algeria	DZA	2009	0
Algeria	DZA	2009	0
Algeria	DZA	2009	0
Algeria	DZA	2009	0
Algeria	DZA	2009	0
Algeria	DZA	2009	0
Algeria	DZA	2009	0
Algeria	DZA	2009	0
Algeria	DZA	2009	0
Algeria	DZA	2009	1
Algeria	DZA	2009	0
Algeria	DZA	2009	0
Algeria	DZA	2009	0
Algeria	DZA	2009	0
Algeria	DZA	2009	0
Algeria	DZA	2009	0
Algeria	DZA	2009	0
Algeria	DZA	2009	1
Algeria	DZA	2009	0
Algeria	DZA	2009	0
Algeria	DZA	2009	0
Algeria	DZA	2009	0
Algeria	DZA	2009	0
Algeria	DZA	2009	0
Algeria	DZA	2009	0
[truncated: 998,000+ more rows]
