# Supplementary material for: Energy and institution size
Source: PLoS One. 2017 Feb 8;12(2):e0171823. doi: 10.1371/journal.pone.0171823 (PMC5298329; doi:10.1371/journal.pone.0171823)
Supplement: S1 File — This zip file contains raw and final data for all analysis conducted in this paper. It also includes R code used for modelling. (ZIP) [file pone.0171823.s002.zip › Supplementary Material Revised/Raw Data/Global/Laborsta/Government.csv]

Country	Code	Year	Gov Emp (Thousands)
Albania	ALB	1995	275.887
Albania	ALB	1996	238.85
Albania	ALB	1997	226.295
Albania	ALB	1998	212.75
Albania	ALB	1999	201.429
Albania	ALB	2000	191.166
Albania	ALB	2001	188.9
Albania	ALB	2002	186.1
Albania	ALB	2003	181.4
Albania	ALB	2004	176.1
Albania	ALB	2005	175
American Samoa	ASM	1996	4.256
American Samoa	ASM	1997	4.405
American Samoa	ASM	1998	4.861
American Samoa	ASM	1999	4.753
American Samoa	ASM	2000	4.391
Antigua and Barbuda	ATG	2001	9.643
Antigua and Barbuda	ATG	2002	9.886
Antigua and Barbuda	ATG	2003	10.068
Antigua and Barbuda	ATG	2004	10.255
Antigua and Barbuda	ATG	2005	10.429
Antigua and Barbuda	ATG	2006	10.62
Antigua and Barbuda	ATG	2007	10.818
Antigua and Barbuda	ATG	2008	11.019
Argentina	ARG	1996	1180.3
Argentina	ARG	1997	1254.999
Argentina	ARG	1998	1316.159
Argentina	ARG	1999	1325.252
Argentina	ARG	2000	1335.741
Argentina	ARG	2001	1355.942
Argentina	ARG	2002	1649.348
Argentina	ARG	2003	1795.572
Argentina	ARG	2004	1717.029
Argentina	ARG	2005	1617.242
Argentina	ARG	2006	1631.152
Armenia	ARM	1985	1462.9
Armenia	ARM	1990	1290
Armenia	ARM	1995	735.7
Armenia	ARM	1996	557.8
Armenia	ARM	1997	509.2
Armenia	ARM	1998	405.5
Armenia	ARM	1999	355.1
Armenia	ARM	2000	338.1
Armenia	ARM	2001	313.3
Armenia	ARM	2002	285.8
Armenia	ARM	2003	257.8
Armenia	ARM	2004	228.2
Armenia	ARM	2005	217.3
Armenia	ARM	2006	214.3
Armenia	ARM	2007	213.1
Armenia	ARM	2008	211.2
Armenia	ARM	2009	207.7
Armenia	ARM	2010	209.3
Aruba	ABW	1999	7.179
Aruba	ABW	2000	7.592
Aruba	ABW	2001	7.609
Aruba	ABW	2002	8.238
Aruba	ABW	2003	8.154
Aruba	ABW	2004	8.798
Aruba	ABW	2005	9.274
Aruba	ABW	2006	8.992
Aruba	ABW	2007	9.075
Aruba	ABW	2008	8.921
Australia	AUS	1985	1658
Australia	AUS	1990	1743.8
Australia	AUS	1995	1545.9
Australia	AUS	1996	1537.3
Australia	AUS	1997	1457.8
Australia	AUS	1998	1433.7
Australia	AUS	1999	1464.2
Australia	AUS	2000	1465.9
Australia	AUS	2001	1485.8
Australia	AUS	2002	1514
Australia	AUS	2003	1529.3
Australia	AUS	2004	1576.2
Australia	AUS	2005	1621.4
Australia	AUS	2006	1663.9
Australia	AUS	2007	1683.4
Australia	AUS	2008	1751.4
Australia	AUS	2009	1807.4
Australia	AUS	2010	1843.5
Azerbaijan	AZE	1985	2120.8
Azerbaijan	AZE	1990	2172.7
Azerbaijan	AZE	1995	2027.2
Azerbaijan	AZE	1996	1879.9
Azerbaijan	AZE	1997	1717.7
Azerbaijan	AZE	1998	1710.2
Azerbaijan	AZE	1999	1342
Azerbaijan	AZE	2000	1243
Azerbaijan	AZE	2005	858
Azerbaijan	AZE	2006	871.6
Azerbaijan	AZE	2007	885.1
Azerbaijan	AZE	2008	897.5
Azerbaijan	AZE	2009	881.5
Azerbaijan	AZE	2010	859.5
Bahamas	BHS	1985	21.715
Bahamas	BHS	1990	24.74
Bahamas	BHS	1995	26.925
Bahamas	BHS	1996	23.905
Bahamas	BHS	1997	27.265
Bahamas	BHS	1998	27.69
Bahamas	BHS	1999	25.7
Bahamas	BHS	2001	26.255
Bahamas	BHS	2002	28.52
Bahamas	BHS	2003	28.28
Bahamas	BHS	2004	26.32
Bahamas	BHS	2005	26.44
Bahamas	BHS	2006	30.2
Bahamas	BHS	2007	31.895
Bahamas	BHS	2008	35.435
Bahrain	BHR	1990	60.022
Bangladesh	BGD	2003	1877
Bangladesh	BGD	2005	2127
Barbados	BRB	1990	24.6
Barbados	BRB	1995	22.9
Barbados	BRB	1996	23.9
Barbados	BRB	1997	25.2
Barbados	BRB	1998	24.5
Barbados	BRB	1999	26.4
Barbados	BRB	2000	24.5
Belarus	BLR	1985	4122
Belarus	BLR	1990	3557.2
Belarus	BLR	1995	2636.9
Belarus	BLR	1996	2623.8
Belarus	BLR	1997	2536.3
Belarus	BLR	1998	2529.3
Belarus	BLR	1999	2545.3
Belarus	BLR	2000	2540.5
Belarus	BLR	2001	2527.1
Belarus	BLR	2002	2412.3
Belarus	BLR	2003	2295.2
Belarus	BLR	2004	2261.4
Belarus	BLR	2005	2250.7
Belarus	BLR	2006	2253.3
Belarus	BLR	2007	2261.7
Belgium	BEL	1985	815.916
Belgium	BEL	1990	880.872
Belgium	BEL	1995	892.909
Belgium	BEL	1999	844.839
Belgium	BEL	2000	905.463
Belize	BLZ	1995	9.98
Belize	BLZ	1997	9.85
Benin	BEN	1985	39.404
Benin	BEN	1990	34.79
Benin	BEN	1995	34.824
Benin	BEN	1997	36.083
Bermuda	BMU	1995	3.651
Bermuda	BMU	1996	3.691
Bermuda	BMU	1997	3.799
Bermuda	BMU	1998	3.805
Bermuda	BMU	1999	4.054
Bermuda	BMU	2000	4.31
Bermuda	BMU	2001	3.834
Bermuda	BMU	2002	3.896
Bermuda	BMU	2003	3.982
Bermuda	BMU	2004	4.104
Bermuda	BMU	2005	4.056
Bolivia	BOL	1995	201.038
Bolivia	BOL	1996	200.301
Bolivia	BOL	1997	217.271
Bolivia	BOL	1998	219.469
Bolivia	BOL	1999	209.038
Bosnia and Herzegovina	BIH	1985	989.7
Bosnia and Herzegovina	BIH	1990	1026.2
Botswana	BWA	1985	54.537
Botswana	BWA	1990	76.491
Botswana	BWA	1995	99.4
Botswana	BWA	1996	101
Botswana	BWA	1997	108.8
Botswana	BWA	1998	115.5
Botswana	BWA	1999	119.5
Botswana	BWA	2000	119
Botswana	BWA	2001	117.9
Botswana	BWA	2002	123
Botswana	BWA	2003	124.5
Botswana	BWA	2004	130.521
Botswana	BWA	2005	124.227
Botswana	BWA	2006	128.022
Botswana	BWA	2007	131.609
Botswana	BWA	2008	134.197
Botswana	BWA	2009	141.569
Botswana	BWA	2010	146.952
Brazil	BRA	1990	7532.065
Brazil	BRA	1995	7842.9
Brazil	BRA	1996	7828.4
Brazil	BRA	1997	7700.4
Brazil	BRA	1998	7949.7
Brazil	BRA	1999	7927.2
Brazil	BRA	2004	9816.145
Brazil	BRA	2005	9951.337
Brazil	BRA	2006	10488.186
Brazil	BRA	2007	10884.791
Brazil	BRA	2008	11157.3
Brazil	BRA	2009	11474.008
Bulgaria	BGR	1996	1715.872
Bulgaria	BGR	1997	1402.906
Bulgaria	BGR	1998	1223.415
Bulgaria	BGR	1999	1078.048
Bulgaria	BGR	2000	858.126
Bulgaria	BGR	2001	779.4
Bulgaria	BGR	2002	729.6
Bulgaria	BGR	2003	763.4
Bulgaria	BGR	2004	728.9
Bulgaria	BGR	2005	680.1
Bulgaria	BGR	2006	668
Bulgaria	BGR	2007	646
Bulgaria	BGR	2008	614.8
Bulgaria	BGR	2009	603.2
Burkina Faso	BFA	1985	31.585
Burkina Faso	BFA	1990	33.24
Burkina Faso	BFA	1995	42.39
Burkina Faso	BFA	1997	49.2
Burkina Faso	BFA	1999	46.661
Burkina Faso	BFA	2000	48.158
Burkina Faso	BFA	2001	49.7
Burkina Faso	BFA	2002	52.331
Burkina Faso	BFA	2003	54.407
Burkina Faso	BFA	2004	59.585
Burkina Faso	BFA	2005	65.75
Burkina Faso	BFA	2006	72.789
Burkina Faso	BFA	2007	76.762
Canada	CAN	1985	2797.521
Canada	CAN	1990	3028.443
Canada	CAN	1995	2957.8
Canada	CAN	1996	2851.3
Canada	CAN	1997	2789.4
Canada	CAN	1998	2779
Canada	CAN	1999	2701.5
Canada	CAN	2000	2800.1
Canada	CAN	2001	2843.7
Canada	CAN	2002	2909.1
Canada	CAN	2003	2956
Canada	CAN	2004	3044.5
Canada	CAN	2005	3123.1
Canada	CAN	2006	3197.7
Canada	CAN	2007	3282.5
Canada	CAN	2008	3424.2
Cayman Islands	CYM	1985	1.504
Cayman Islands	CYM	1990	2.148
Cayman Islands	CYM	1995	2.16
Cayman Islands	CYM	1996	2.326
Chile	CHL	1996	469.628
Chile	CHL	1997	436.966
Chile	CHL	1998	482.314
Chile	CHL	1999	547.236
Chile	CHL	2000	565.631
Chile	CHL	2001	571.3
Chile	CHL	2002	534.1
Chile	CHL	2003	546
Chile	CHL	2004	572.5
Chile	CHL	2005	561.5
Chile	CHL	2006	623.3
Chile	CHL	2007	637.5
Chile	CHL	2008	652.9
China	CHN	1995	112605
China	CHN	1996	112435
China	CHN	1997	110442
China	CHN	1998	90581
Colombia	COL	1990	435.1
Colombia	COL	1995	432.488
Colombia	COL	1996	441.782
Colombia	COL	1997	426.301
Colombia	COL	1998	491.624
Colombia	COL	1999	425.829
Colombia	COL	2000	400.641
Colombia	COL	2001	1167.579
Colombia	COL	2002	954.834
Colombia	COL	2003	958.311
Colombia	COL	2004	933.881
Colombia	COL	2005	1027.912
Colombia	COL	2006	902.662
Colombia	COL	2007	987.057
Colombia	COL	2008	917.731
Costa Rica	CRI	1995	171.835
Costa Rica	CRI	1996	167.425
Costa Rica	CRI	1997	174.872
Costa Rica	CRI	1998	185.589
Costa Rica	CRI	1999	168.972
Costa Rica	CRI	2000	216.206
Costa Rica	CRI	2001	222.4
Costa Rica	CRI	2002	222.3
Costa Rica	CRI	2003	227.8
Costa Rica	CRI	2004	233.1
Costa Rica	CRI	2005	251.5
Costa Rica	CRI	2006	264.9
Costa Rica	CRI	2007	266.8
Costa Rica	CRI	2008	276.1
Costa Rica	CRI	2009	305.3
Costa Rica	CRI	2010	288.5
Croatia	HRV	1985	1508.58
Croatia	HRV	1990	1509.608
Croatia	HRV	1996	751.469
Croatia	HRV	1997	775.194
Croatia	HRV	1998	713.693
Croatia	HRV	1999	641.784
Croatia	HRV	2000	664.34
Croatia	HRV	2001	588.277
Croatia	HRV	2002	572.905
Croatia	HRV	2003	533.108
Croatia	HRV	2004	528.493
Croatia	HRV	2005	499.1
Croatia	HRV	2006	497.6
Croatia	HRV	2007	504.7
Croatia	HRV	2008	481.8
Cuba	CUB	1997	3538.3
Cuba	CUB	1998	3541.2
Cuba	CUB	1999	3543.1
Cuba	CUB	2000	3541.3
Cuba	CUB	2001	3601.8
Cuba	CUB	2002	3647.5
Cuba	CUB	2003	3665.2
Cuba	CUB	2004	3694
Cuba	CUB	2005	3785.9
Cuba	CUB	2006	3888.6
Cuba	CUB	2007	4036.1
Cuba	CUB	2008	4112.3
Cyprus	CYP	1985	36.515
Cyprus	CYP	1990	41.067
Cyprus	CYP	1995	51.1
Cyprus	CYP	1996	52.3
Cyprus	CYP	1997	53.2
Cyprus	CYP	1998	54.4
Cyprus	CYP	1999	55.1
Cyprus	CYP	2000	55.9
Cyprus	CYP	2001	57.8
Cyprus	CYP	2002	59.5
Cyprus	CYP	2003	61.1
Cyprus	CYP	2004	61.8
Cyprus	CYP	2005	63.4
Cyprus	CYP	2006	64.8
Cyprus	CYP	2007	65.1
Cyprus	CYP	2008	67.1
Cyprus	CYP	2009	69.9
Cyprus	CYP	2010	71.2
Czech Republic	CZE	2001	1745.29
Czech Republic	CZE	2002	1748.371
Czech Republic	CZE	2003	1711.977
Czech Republic	CZE	2004	1715.12
Czech Republic	CZE	2005	1698.952
Czech Republic	CZE	2006	1691.186
Czech Republic	CZE	2007	1686.244
Czech Republic	CZE	2008	1698.231
Czech Republic	CZE	2009	1678.544
Czech Republic	CZE	2010	1672.039
Denmark	DNK	1997	938.341
Denmark	DNK	1998	934.675
Denmark	DNK	1999	947.248
Denmark	DNK	2000	945.879
Denmark	DNK	2001	938.495
Denmark	DNK	2002	948.018
Denmark	DNK	2003	928.024
Denmark	DNK	2004	928.1
Denmark	DNK	2005	928.404
Denmark	DNK	2006	931.58
Denmark	DNK	2007	937.5
Denmark	DNK	2008	925.6
Denmark	DNK	2009	930.3
Denmark	DNK	2010	952.8
Dominica	DMA	1997	5.46
Dominica	DMA	2005	4.759
Dominican Republic	DOM	1995	279.511
Dominican Republic	DOM	1996	294.93
Dominican Republic	DOM	1997	343.92
Dominican Republic	DOM	1998	361.743
Dominican Republic	DOM	1999	367.045
Dominican Republic	DOM	2000	353.726
Ecuador	ECU	1990	410.294
Ecuador	ECU	1995	386.171
Ecuador	ECU	1996	400.459
Ecuador	ECU	1997	422.722
Ecuador	ECU	1998	369.742
Ecuador	ECU	1999	346.644
Ecuador	ECU	2000	370.073
Ecuador	ECU	2007	460.182
Ecuador	ECU	2008	492.444
Egypt	EGY	2001	6004
Egypt	EGY	2002	6046
Egypt	EGY	2003	6151
Egypt	EGY	2004	6260
Egypt	EGY	2005	5593
Egypt	EGY	2006	6321
Egypt	EGY	2007	6358
Egypt	EGY	2008	6460
Egypt	EGY	2009	6436
Egypt	EGY	2010	6379
El Salvador	SLV	1995	172.455
El Salvador	SLV	1996	171.763
El Salvador	SLV	1997	189.366
El Salvador	SLV	1998	199.84
El Salvador	SLV	1999	208.429
El Salvador	SLV	2000	217.548
Estonia	EST	1990	613.4
Estonia	EST	1995	247.3
Estonia	EST	1996	229.6
Estonia	EST	1997	196.9
Estonia	EST	1998	188.4
Estonia	EST	1999	180
Estonia	EST	2000	165.1
Estonia	EST	2001	168.5
Estonia	EST	2002	158.3
Estonia	EST	2003	158.2
Estonia	EST	2004	154.6
Estonia	EST	2005	151.3
Estonia	EST	2006	164.1
Estonia	EST	2007	159.7
Estonia	EST	2008	157.6
Estonia	EST	2009	160.8
Estonia	EST	2010	159.7
Ethiopia	ETH	1995	711.561
Ethiopia	ETH	2004	611.723
Fiji	FJI	1985	39.649
Fiji	FJI	1990	41.909
Fiji	FJI	1996	44.88
Finland	FIN	1985	673
Finland	FIN	1990	710
Finland	FIN	1995	625
Finland	FIN	1996	614
Finland	FIN	1997	618
Finland	FIN	1998	630
Finland	FIN	1999	634
Finland	FIN	2000	637
Finland	FIN	2001	644
Finland	FIN	2002	644
Finland	FIN	2003	651
Finland	FIN	2004	656
Finland	FIN	2005	654
Finland	FIN	2006	655
Finland	FIN	2007	657
Finland	FIN	2008	666
France	FRA	1998	6355
France	FRA	1999	6436
France	FRA	2000	6563
France	FRA	2001	6639
France	FRA	2002	6737
France	FRA	2003	6827
France	FRA	2004	6789
France	FRA	2005	6683
France	FRA	2006	6718
Gabon	GAB	1995	66.503
Gabon	GAB	1996	66.735
Gabon	GAB	1997	65.709
Gabon	GAB	1998	69.536
Gabon	GAB	1999	65.799
Gambia	GMB	1998	19.315
Gambia	GMB	1999	21.93
Georgia	GEO	1995	734
Georgia	GEO	1996	580
Georgia	GEO	1997	570.7
Georgia	GEO	1998	598.2
Georgia	GEO	1999	541.7
Georgia	GEO	2000	439
Georgia	GEO	2002	431.3
Georgia	GEO	2003	436.1
Georgia	GEO	2004	407.4
Georgia	GEO	2005	401.2
Georgia	GEO	2006	360.3
Germany	DEU	1995	7116
Germany	DEU	1996	6991
Germany	DEU	1997	6846
Germany	DEU	1998	6726
Germany	DEU	1999	6631
Germany	DEU	2000	6534
Germany	DEU	2001	6185
Germany	DEU	2002	6107
Germany	DEU	2003	6082
Germany	DEU	2004	5920
Germany	DEU	2005	5797
Germany	DEU	2006	5834
Germany	DEU	2007	5826
Germany	DEU	2008	5840
Germany	DEU	2009	5924
Germany	DEU	2010	5981
Gibraltar	GIB	1995	3.957
Gibraltar	GIB	1996	3.886
Gibraltar	GIB	1997	3.989
Gibraltar	GIB	1998	3.957
Gibraltar	GIB	1999	3.8
Gibraltar	GIB	2000	3.9
Gibraltar	GIB	2001	3.8
Gibraltar	GIB	2002	3.9
Gibraltar	GIB	2003	4
Gibraltar	GIB	2004	4
Gibraltar	GIB	2005	4.1
Gibraltar	GIB	2006	4
Gibraltar	GIB	2007	4.1
Greece	GRC	1985	743.283
Greece	GRC	1990	786.21
Greece	GRC	1995	825.372
Greece	GRC	1996	842.575
Greece	GRC	1997	841.371
Greece	GRC	1998	852.692
Greece	GRC	1999	861.333
Greece	GRC	2000	863.705
Greece	GRC	2001	861.185
Greece	GRC	2002	890.924
Greece	GRC	2003	919.929
Greece	GRC	2004	996.761
Greece	GRC	2005	965.471
Greece	GRC	2006	1004.883
Greece	GRC	2007	1018.002
Greece	GRC	2008	1022.121
Greenland	GRL	1996	9.597
Guadeloupe	GLP	1990	24.919
Guadeloupe	GLP	1995	25.85
Guatemala	GTM	1985	110.289
Guatemala	GTM	1990	136.092
Guatemala	GTM	1995	153.077
Guatemala	GTM	1996	149.808
Guatemala	GTM	1997	156.754
Guatemala	GTM	1998	156.715
Guatemala	GTM	1999	183.2
Guatemala	GTM	2004	191.394
Honduras	HND	1995	140.848
Honduras	HND	1996	140.713
Honduras	HND	1997	132.064
Honduras	HND	1998	142.411
Honduras	HND	1999	142.601
Honduras	HND	2001	180.152
Honduras	HND	2002	139.56
Honduras	HND	2003	130.98
Honduras	HND	2004	145.891
Hong Kong, China	HKG	1985	173.5
Hong Kong, China	HKG	1990	188.4
Hong Kong, China	HKG	1995	233.6
Hong Kong, China	HKG	1996	242.3
Hong Kong, China	HKG	1997	247.6
Hong Kong, China	HKG	1998	252.2
Hong Kong, China	HKG	1999	260.6
Hong Kong, China	HKG	2000	255.3
Hong Kong, China	HKG	2001	252.3
Hong Kong, China	HKG	2002	248.2
Hong Kong, China	HKG	2003	244.8
Hong Kong, China	HKG	2004	238.1
Hong Kong, China	HKG	2005	232.2
Hong Kong, China	HKG	2006	231
Hong Kong, China	HKG	2007	231.2
Hong Kong, China	HKG	2008	232.8
Hong Kong, China	HKG	2009	240.3
Hong Kong, China	HKG	2010	245.8
India	IND	1985	17269
India	IND	1990	18782
India	IND	1995	19689
India	IND	1996	19429.3
India	IND	1997	19559.1
India	IND	1998	19417.8
India	IND	1999	19414.8
India	IND	2000	19313.7
India	IND	2001	19137.5
India	IND	2002	18773.4
India	IND	2003	18579.7
India	IND	2004	18196.7
India	IND	2005	18006.6
Iran, Islamic Rep. of	IRN	2005	3944.6
Iran, Islamic Rep. of	IRN	2006	3855.8
Iran, Islamic Rep. of	IRN	2007	3898.9
Iran, Islamic Rep. of	IRN	2008	3934.4
Ireland	IRL	1990	272.6
Ireland	IRL	1995	280.8
Ireland	IRL	1996	280.8
Ireland	IRL	1997	284.5
Ireland	IRL	1998	289.7
Ireland	IRL	1999	287.6
Ireland	IRL	2000	301.5
Ireland	IRL	2001	323.3
Ireland	IRL	2002	336
Ireland	IRL	2003	338.6
Ireland	IRL	2004	344.6
Ireland	IRL	2005	349.9
Ireland	IRL	2006	356.6
Ireland	IRL	2007	368.1
Ireland	IRL	2008	373.3
Ireland	IRL	2009	406.9
Ireland	IRL	2010	402.1
Isle of Man	IMN	1996	7.75
Isle of Man	IMN	2001	9.3
Isle of Man	IMN	2006	10
Jersey	JEY	2001	6.12
Jersey	JEY	2002	6.31
Jersey	JEY	2003	6.41
Jersey	JEY	2004	6.51
Jersey	JEY	2005	6.43
Jersey	JEY	2006	6.56
Jersey	JEY	2007	6.63
Jersey	JEY	2008	6.65
Jersey	JEY	2009	6.83
Jersey	JEY	2010	6.78
Jordan	JOR	1995	214.063
Jordan	JOR	1996	226.056
Jordan	JOR	1997	230.492
Jordan	JOR	1998	237.341
Jordan	JOR	2000	242.294
Jordan	JOR	2001	247.401
Jordan	JOR	2002	251.226
Jordan	JOR	2003	253.12
Jordan	JOR	2004	248.373
Jordan	JOR	2005	255.412
Jordan	JOR	2006	261.9
Jordan	JOR	2007	275.5
Jordan	JOR	2008	287.9
Jordan	JOR	2009	300.5
Kazakhstan	KAZ	1995	2968.7
Kazakhstan	KAZ	1996	2386.7
Kazakhstan	KAZ	1997	1903.7
Kazakhstan	KAZ	1998	1656.5
Kazakhstan	KAZ	1999	1399.4
Kazakhstan	KAZ	2000	1304.9
Kenya	KEN	1985	666.33
Kenya	KEN	1990	693.9
Kenya	KEN	1995	690
Kenya	KEN	1996	689
Kenya	KEN	1997	700.6
Kenya	KEN	1998	697.7
Kenya	KEN	1999	683.2
Kenya	KEN	2000	674
Kyrgyzstan	KGZ	1995	516.7
Kyrgyzstan	KGZ	1996	454.7
Kyrgyzstan	KGZ	1997	436.6
Kyrgyzstan	KGZ	1998	405
Kyrgyzstan	KGZ	1999	393.4
Kyrgyzstan	KGZ	2000	385
Kyrgyzstan	KGZ	2001	373.7
Kyrgyzstan	KGZ	2002	366.9
Kyrgyzstan	KGZ	2003	361.1
Kyrgyzstan	KGZ	2004	359.8
Kyrgyzstan	KGZ	2005	358.3
Kyrgyzstan	KGZ	2006	319.7
Kyrgyzstan	KGZ	2007	329.9
Latvia	LVA	1995	422
Latvia	LVA	1997	399
Latvia	LVA	1998	364.8
Latvia	LVA	1999	342.8
Latvia	LVA	2000	321.7
Latvia	LVA	2001	316.3
Latvia	LVA	2002	315.2
Latvia	LVA	2003	316.8
Latvia	LVA	2004	315.3
Latvia	LVA	2005	313.5
Latvia	LVA	2006	316.4
Latvia	LVA	2007	318.1
Latvia	LVA	2008	320.1
Latvia	LVA	2009	298.1
Latvia	LVA	2010	273.6
Libyan Arab Jamahiriya	LBY	1985	652.22
Libyan Arab Jamahiriya	LBY	1995	678.54
Lithuania	LTU	1995	591.585
Lithuania	LTU	1996	579.298
Lithuania	LTU	1997	536.617
Lithuania	LTU	1998	522.515
Lithuania	LTU	1999	504.63
Lithuania	LTU	2000	480.5
Lithuania	LTU	2001	454.2
Lithuania	LTU	2002	436.5
Lithuania	LTU	2003	455.4
Lithuania	LTU	2004	444.3
Lithuania	LTU	2005	434.2
Lithuania	LTU	2006	432.7
Lithuania	LTU	2007	430.8
Lithuania	LTU	2008	428.5
Lithuania	LTU	2009	417.5
Lithuania	LTU	2010	400.2
Luxembourg	LUX	1997	26.788
Luxembourg	LUX	1998	28.046
Luxembourg	LUX	1999	28
Luxembourg	LUX	2000	29.4
Luxembourg	LUX	2001	44
Luxembourg	LUX	2002	45.9
Luxembourg	LUX	2003	47.3
Luxembourg	LUX	2004	48.2
Luxembourg	LUX	2005	49.4
Luxembourg	LUX	2006	49.7
Luxembourg	LUX	2007	50.6
Luxembourg	LUX	2008	53.3
Luxembourg	LUX	2009	55.9
Luxembourg	LUX	2010	57
Macau, China	MAC	1985	8.433
Macau, China	MAC	1990	14.664
Macau, China	MAC	1995	16.574
Macau, China	MAC	1996	16.992
Macau, China	MAC	1997	17.589
Macau, China	MAC	1998	17.037
Macau, China	MAC	1999	17.239
Macau, China	MAC	2000	17.412
Macau, China	MAC	2001	17.5
Macau, China	MAC	2002	17.9
Macau, China	MAC	2003	18.1
Macau, China	MAC	2004	18.9
Macau, China	MAC	2005	19.7
Macau, China	MAC	2006	20.6
Macau, China	MAC	2007	21.5
Macau, China	MAC	2008	22.7
Macau, China	MAC	2009	24.125
Macau, China	MAC	2010	25.072
Macedonia, The former Yugoslav Rep. of	MKD	2000	138.944
Macedonia, The former Yugoslav Rep. of	MKD	2001	130.727
Macedonia, The former Yugoslav Rep. of	MKD	2002	133.432
Macedonia, The former Yugoslav Rep. of	MKD	2003	134.467
Macedonia, The former Yugoslav Rep. of	MKD	2004	132.875
Macedonia, The former Yugoslav Rep. of	MKD	2005	127.948
Madagascar	MDG	2001	279.1
Madagascar	MDG	2005	233.1
Malawi	MWI	1985	127.637
Malawi	MWI	1990	128.254
Malawi	MWI	1995	153.89
Malaysia	MYS	1999	1052.3
Malaysia	MYS	2000	1106.9
Malaysia	MYS	2001	1140.5
Malaysia	MYS	2002	1151.5
Malaysia	MYS	2003	1240.2
Malaysia	MYS	2004	1302.1
Malaysia	MYS	2005	1307.9
Malaysia	MYS	2006	1285.5
Malaysia	MYS	2007	1357.2
Malaysia	MYS	2008	1411.5
Maldives	MDV	1995	18.007
Maldives	MDV	1996	15.862
Maldives	MDV	1997	18.022
Maldives	MDV	1998	23.505
Maldives	MDV	1999	19.748
Maldives	MDV	2000	26.79
Malta	MLT	1995	50.122
Malta	MLT	1996	50.632
Malta	MLT	1997	50.263
Malta	MLT	1998	49.73
Malta	MLT	1999	47.422
Malta	MLT	2000	50.581
Malta	MLT	2001	48.598
Malta	MLT	2002	50.888
Malta	MLT	2003	49.742
Malta	MLT	2004	49.258
Malta	MLT	2005	48.895
Malta	MLT	2006	46.929
Martinique	MTQ	1990	27.948
Martinique	MTQ	1995	28.39
Mauritius	MUS	1985	83.473
Mauritius	MUS	1990	85.452
Mauritius	MUS	1995	85.242
Mauritius	MUS	1996	85.243
Mauritius	MUS	1997	85.201
Mauritius	MUS	1998	85.756
Mauritius	MUS	1999	86.141
Mauritius	MUS	2000	85
Mauritius	MUS	2001	85.8
Mauritius	MUS	2002	87.3
Mauritius	MUS	2003	92.3
Mauritius	MUS	2004	94.3
Mauritius	MUS	2005	95.3
Mauritius	MUS	2006	96
Mauritius	MUS	2007	94.5
Mauritius	MUS	2008	94.7
Mexico	MEX	1990	4683.129
Mexico	MEX	1995	4595.22
Mexico	MEX	1996	4626.55
Mexico	MEX	2000	4812.72
Mexico	MEX	2001	4812.105
Mexico	MEX	2002	4790.459
Mexico	MEX	2003	4215.875
Mexico	MEX	2004	4242.978
Mexico	MEX	2005	4314.473
Mexico	MEX	2006	4358.069
Mexico	MEX	2007	4457.374
Mexico	MEX	2008	4512.705
Mexico	MEX	2009	4556.296
Moldova, Republic of	MDA	1985	1643
Moldova, Republic of	MDA	1990	1300
Moldova, Republic of	MDA	1996	473.555
Moldova, Republic of	MDA	1997	445.646
Moldova, Republic of	MDA	1998	423.757
Moldova, Republic of	MDA	1999	381.839
Moldova, Republic of	MDA	2000	347.781
Moldova, Republic of	MDA	2001	339.6
Moldova, Republic of	MDA	2002	339.3
Moldova, Republic of	MDA	2003	340.3
Moldova, Republic of	MDA	2004	338.9
Moldova, Republic of	MDA	2005	339
Moldova, Republic of	MDA	2006	339.5
Moldova, Republic of	MDA	2007	329.5
Moldova, Republic of	MDA	2008	326.7
Moldova, Republic of	MDA	2009	324.5
Moldova, Republic of	MDA	2010	321.3
Morocco	MAR	1999	949.7
Morocco	MAR	2000	911.2
Morocco	MAR	2001	944.5
Morocco	MAR	2002	916.5
Morocco	MAR	2003	877.5
Morocco	MAR	2004	863.7
Morocco	MAR	2005	826.7
Morocco	MAR	2006	976.7
Morocco	MAR	2007	922.912
Morocco	MAR	2008	919.477
Myanmar	MMR	1990	983.392
Myanmar	MMR	1995	973.704
Myanmar	MMR	1996	970.38
Myanmar	MMR	1998	959.977
Netherlands	NLD	1995	1471.4
Netherlands	NLD	1997	1552.9
Netherlands	NLD	1998	1595.1
Netherlands	NLD	1999	1622
Netherlands	NLD	2000	1640.2
Netherlands	NLD	2001	1729.9
Netherlands	NLD	2002	1761.1
Netherlands	NLD	2003	1798.2
Netherlands	NLD	2004	1785.8
Netherlands	NLD	2005	1780.4
Netherlands	NLD	2006	1832.1
Netherlands	NLD	2007	1859.8
New Caledonia	NCL	2003	20.208
New Caledonia	NCL	2004	21.013
New Caledonia	NCL	2005	21.458
New Caledonia	NCL	2006	22.12
New Caledonia	NCL	2007	23.276
New Caledonia	NCL	2008	24.288
New Zealand	NZL	1985	212.86
New Zealand	NZL	1990	294.92
New Zealand	NZL	1995	245.64
New Zealand	NZL	1996	251.16
New Zealand	NZL	1997	247.16
New Zealand	NZL	1998	247.7
New Zealand	NZL	1999	243.96
New Zealand	NZL	2000	216.3
New Zealand	NZL	2001	223.6
New Zealand	NZL	2002	233.2
New Zealand	NZL	2003	239.2
New Zealand	NZL	2004	253
New Zealand	NZL	2005	252.9
New Zealand	NZL	2006	258
New Zealand	NZL	2007	259.3
New Zealand	NZL	2008	271.2
New Zealand	NZL	2009	279.2
New Zealand	NZL	2010	269.9
Nicaragua	NIC	1990	128.288
Nicaragua	NIC	1995	94.15
Nicaragua	NIC	1998	85.231
Norway	NOR	1995	798.3
Norway	NOR	1996	814.8
Norway	NOR	1997	818.5
Norway	NOR	1998	832.1
Norway	NOR	1999	842.8
Norway	NOR	2000	834.8
Norway	NOR	2001	830.9
Norway	NOR	2002	849.1
Norway	NOR	2003	847.6
Norway	NOR	2004	833.9
Norway	NOR	2005	831.6
Norway	NOR	2006	852.5
Norway	NOR	2007	861.4
Oman	OMN	1985	84.311
Oman	OMN	1990	110.529
Oman	OMN	1995	110.53
Oman	OMN	1997	103.57
Panama	PAN	1985	148.469
Panama	PAN	1990	137.273
Panama	PAN	1995	148.09
Panama	PAN	1996	154.479
Panama	PAN	1997	154.205
Panama	PAN	1998	156.212
Panama	PAN	1999	150.439
Panama	PAN	2000	163.6
Panama	PAN	2001	171.7
Panama	PAN	2002	178.2
Panama	PAN	2003	182.5
Panama	PAN	2004	183.7
Panama	PAN	2005	183.2
Panama	PAN	2006	187.2
Panama	PAN	2007	195.2
Papua New Guinea	PNG	1999	61
Paraguay	PRY	1995	138.56
Paraguay	PRY	1996	125.25
Paraguay	PRY	1998	163.73
Paraguay	PRY	1999	175.77
Paraguay	PRY	2000	156.587
Paraguay	PRY	2002	182.321
Paraguay	PRY	2003	194.034
Paraguay	PRY	2004	183.241
Peru	PER	2001	912
Peru	PER	2002	975.1
Peru	PER	2003	919.7
Peru	PER	2004	1015.9
Peru	PER	2005	985.5
Peru	PER	2006	1058.6
Peru	PER	2007	1191.3
Peru	PER	2008	1199.2
Philippines	PHL	1985	1674
Philippines	PHL	1990	1918
Philippines	PHL	1991	1846
Philippines	PHL	1992	1925
Philippines	PHL	1993	1877
Philippines	PHL	1994	1933
Philippines	PHL	1995	2084
Philippines	PHL	1996	2086
Philippines	PHL	1997	2149
Philippines	PHL	1998	2115
Philippines	PHL	1999	2203
Philippines	PHL	2000	2293
Philippines	PHL	2001	2337
Philippines	PHL	2002	2378
Philippines	PHL	2003	2367
Philippines	PHL	2004	2420
Philippines	PHL	2005	2454
Philippines	PHL	2006	2500
Philippines	PHL	2007	2623
Philippines	PHL	2008	2722
Philippines	PHL	2009	2866
Philippines	PHL	2010	3025
Poland	POL	1990	8927.3
Poland	POL	1995	5554.3
Poland	POL	1996	5341.3
Poland	POL	1997	5426.5
Poland	POL	1998	5017.3
Poland	POL	1999	4656
Poland	POL	2000	4318.1
Poland	POL	2001	4027.7
Poland	POL	2002	3905.1
Poland	POL	2003	3780.2
Poland	POL	2004	3695.6
Poland	POL	2005	3660.4
Poland	POL	2006	3635.3
Poland	POL	2007	3619.8
Poland	POL	2008	3621.6
Poland	POL	2009	3606.5
Poland	POL	2010	3570.7
Puerto Rico	PRI	1985	231
Puerto Rico	PRI	1990	286
Puerto Rico	PRI	1995	304.6
Puerto Rico	PRI	1996	316.5
Puerto Rico	PRI	1997	310.1
Puerto Rico	PRI	1998	307.5
Puerto Rico	PRI	1999	291.3
Puerto Rico	PRI	2000	286.2
Puerto Rico	PRI	2001	282.4
Puerto Rico	PRI	2002	295.4
Puerto Rico	PRI	2003	300.8
Puerto Rico	PRI	2004	307.4
Puerto Rico	PRI	2005	304.5
Puerto Rico	PRI	2006	300.2
Puerto Rico	PRI	2007	297.4
Puerto Rico	PRI	2008	299.2
Qatar	QAT	1997	86.547
Romania	ROU	1985	7689.4
Romania	ROU	1990	7902.6
Romania	ROU	1995	5601.1
Romania	ROU	1996	5207.4
Romania	ROU	1997	4751.9
Romania	ROU	1998	4012.1
Romania	ROU	1999	3200.047
Romania	ROU	2000	2841.2
Romania	ROU	2001	2594.2
Romania	ROU	2002	2287.9
Romania	ROU	2003	2182.5
Romania	ROU	2004	2123.1
Romania	ROU	2005	1923.5
Romania	ROU	2006	1925.5
Romania	ROU	2007	1751.1
Romania	ROU	2008	1723.4
R�union	REU	1995	58.6
R�union	REU	1996	57
R�union	REU	1997	57.1
R�union	REU	1998	57.7
R�union	REU	1999	59.1
Russian Federation	RUS	2000	24364.8
Russian Federation	RUS	2001	24223.2
Russian Federation	RUS	2002	24192
Russian Federation	RUS	2003	23933
Russian Federation	RUS	2004	23582.1
Russian Federation	RUS	2005	22499.2
Russian Federation	RUS	2006	21662
Russian Federation	RUS	2007	21436
Russian Federation	RUS	2008	21537
Russian Federation	RUS	2009	20745.9
San Marino	SMR	1985	2.765
San Marino	SMR	1990	3.139
San Marino	SMR	1995	3.832
San Marino	SMR	1998	4.22
San Marino	SMR	1999	4.246
San Marino	SMR	2000	4.3
San Marino	SMR	2001	4.4
San Marino	SMR	2002	4.3
San Marino	SMR	2003	4.1
San Marino	SMR	2004	4.2
San Marino	SMR	2005	4.1
San Marino	SMR	2006	4.1
San Marino	SMR	2007	4
San Marino	SMR	2008	4
Senegal	SEN	1997	100.587
Senegal	SEN	1998	101.885
Senegal	SEN	1999	103.783
Senegal	SEN	2000	102.59
Senegal	SEN	2001	101.807
Senegal	SEN	2002	105.032
Senegal	SEN	2003	105.456
Senegal	SEN	2004	111.355
Senegal	SEN	2005	119.098
Serbia	SRB	2001	510.7
Serbia	SRB	2002	506.9
Serbia	SRB	2003	507.4
Serbia	SRB	2004	509
Serbia	SRB	2005	505.1
Serbia	SRB	2006	480.6
Serbia	SRB	2007	476.9
Serbia	SRB	2008	552.9
Serbia	SRB	2009	555.3
Serbia	SRB	2010	556.1
Seychelles	SYC	1999	14.643
Seychelles	SYC	2000	15.049
Seychelles	SYC	2001	15.741
Seychelles	SYC	2002	16.342
Seychelles	SYC	2003	15.704
Seychelles	SYC	2004	15.839
Seychelles	SYC	2005	15.948
Seychelles	SYC	2006	16.847
Seychelles	SYC	2007	17.154
Seychelles	SYC	2008	16.508
Slovakia	SVK	1995	879.1
Slovakia	SVK	1996	818.6
Slovakia	SVK	1997	747.8
Slovakia	SVK	1998	707.3
Slovakia	SVK	1999	676.4
Slovakia	SVK	2000	657.1
Slovakia	SVK	2001	661.75
Slovakia	SVK	2002	620.4
Slovakia	SVK	2003	583.9
Slovakia	SVK	2004	550.7
Slovakia	SVK	2005	532.2
Slovakia	SVK	2006	521.6
Slovakia	SVK	2007	512.9
Slovakia	SVK	2008	505.1
Slovakia	SVK	2009	499.2
Slovakia	SVK	2010	500.5
Slovenia	SVN	1995	242.187
Slovenia	SVN	1996	245.763
Slovenia	SVN	1997	248.259
Slovenia	SVN	1998	248.447
Slovenia	SVN	1999	232.884
Slovenia	SVN	2000	234.924
Slovenia	SVN	2001	235.1
Slovenia	SVN	2002	233.6
Slovenia	SVN	2003	240.5
Slovenia	SVN	2004	241.6
Slovenia	SVN	2005	241.2
Slovenia	SVN	2006	235.6
Slovenia	SVN	2007	234.4
Slovenia	SVN	2008	236.4
Slovenia	SVN	2009	235.7
Slovenia	SVN	2010	233.9
South Africa	ZAF	1995	1659.008
South Africa	ZAF	1996	1786.827
South Africa	ZAF	1997	1782.672
South Africa	ZAF	1998	1755.042
South Africa	ZAF	1999	1707.136
South Africa	ZAF	2000	1622.284
Spain	ESP	1985	1796.2
Spain	ESP	1990	2106.2
Spain	ESP	1995	2219.5
Spain	ESP	1996	2319.7
Spain	ESP	1997	2363.5
Spain	ESP	1998	2328.2
Spain	ESP	1999	2357.7
Spain	ESP	2000	2441.5
Spain	ESP	2001	2505.7
Spain	ESP	2002	2591.6
Spain	ESP	2003	2707.7
Spain	ESP	2004	2800.4
Spain	ESP	2005	2864.2
Spain	ESP	2006	2882.2
Spain	ESP	2007	2913
Spain	ESP	2008	2958.6
Spain	ESP	2009	3062.1
Spain	ESP	2010	3129.6
Sri Lanka	LKA	2002	882.764
Sri Lanka	LKA	2003	961.037
Sri Lanka	LKA	2004	972.806
Sri Lanka	LKA	2005	1009.174
Sri Lanka	LKA	2006	954.886
Sri Lanka	LKA	2007	971.78
Sri Lanka	LKA	2008	1164.1
Suriname	SUR	1995	37.16
Suriname	SUR	1996	36.663
Suriname	SUR	1997	36.757
Suriname	SUR	1998	37.727
Suriname	SUR	1999	37.889
Sweden	SWE	2001	1317.6
Sweden	SWE	2002	1332.3
Sweden	SWE	2003	1346.1
Sweden	SWE	2004	1351.9
Sweden	SWE	2005	1347.4
Sweden	SWE	2006	1362.5
Sweden	SWE	2007	1361
Sweden	SWE	2008	1333
Sweden	SWE	2009	1306.5
Sweden	SWE	2010	1294.5
Switzerland	CHE	1985	539.338
Switzerland	CHE	1990	640.792
Switzerland	CHE	1995	648.42
Switzerland	CHE	1998	595.6
Switzerland	CHE	2001	595.412
Switzerland	CHE	2005	621.594
Switzerland	CHE	2008	633.956
Syrian Arab Republic	SYR	1995	1051
Syrian Arab Republic	SYR	1996	1096
Syrian Arab Republic	SYR	1997	1191
Syrian Arab Republic	SYR	1998	1241
Syrian Arab Republic	SYR	1999	1177
Syrian Arab Republic	SYR	2000	1249
Syrian Arab Republic	SYR	2001	1270
Syrian Arab Republic	SYR	2002	1169
Syrian Arab Republic	SYR	2003	1217
Syrian Arab Republic	SYR	2004	1294
Syrian Arab Republic	SYR	2005	1264
Syrian Arab Republic	SYR	2006	1334
Syrian Arab Republic	SYR	2007	1380
Syrian Arab Republic	SYR	2008	1402
Tanzania, United Republic of	TZA	1985	462.16
Tanzania, United Republic of	TZA	1990	500.222
Thailand	THA	1985	1605.7
Thailand	THA	1990	1848.7
Thailand	THA	1995	2424.1
Thailand	THA	1996	2300.5
Thailand	THA	1997	2426.1
Thailand	THA	1998	2693.1
Thailand	THA	1999	2758.8
Thailand	THA	2000	2719.3
Thailand	THA	2001	2851.9
Thailand	THA	2002	2672.7
Thailand	THA	2003	2590.6
Thailand	THA	2004	2878.8
Thailand	THA	2005	3063.5
Thailand	THA	2006	3126.2
Thailand	THA	2007	3245.8
Thailand	THA	2008	3381.5
Tonga	TON	1985	6.67
Tonga	TON	1996	6.831
Trinidad and Tobago	TTO	1985	141.4
Trinidad and Tobago	TTO	1990	128.1
Trinidad and Tobago	TTO	1995	129
Trinidad and Tobago	TTO	1997	130.2
Trinidad and Tobago	TTO	1998	129.4
Trinidad and Tobago	TTO	1999	124.7
Trinidad and Tobago	TTO	2000	124.6
Trinidad and Tobago	TTO	2001	133.2
Trinidad and Tobago	TTO	2002	140.1
Trinidad and Tobago	TTO	2003	140
Trinidad and Tobago	TTO	2004	144.2
Trinidad and Tobago	TTO	2005	151.3
Trinidad and Tobago	TTO	2006	157.2
Trinidad and Tobago	TTO	2007	149.5
Trinidad and Tobago	TTO	2008	158.3
Turkey	TUR	1995	2888
Turkey	TUR	1996	2979
Turkey	TUR	1997	2881
Turkey	TUR	1998	3046
Turkey	TUR	1999	3103
Turkey	TUR	2000	3109
Turkey	TUR	2001	3157
Turkey	TUR	2002	3225
Turkey	TUR	2003	3213
Turkey	TUR	2004	2960
Turkey	TUR	2005	3043
Turkey	TUR	2006	3019
Turkey	TUR	2007	2925.306
Turkey	TUR	2008	2917.786
Turkey	TUR	2009	2958.851
Turkey	TUR	2010	3013.612
Uganda	UGA	1997	193.86
Uganda	UGA	1999	234.499
Ukraine	UKR	1985	20522
Ukraine	UKR	1990	19925
Ukraine	UKR	1995	11214
Ukraine	UKR	1997	8562
Ukraine	UKR	1998	8112
Ukraine	UKR	2000	7328.6
Ukraine	UKR	2001	6942.2
Ukraine	UKR	2002	6804.3
Ukraine	UKR	2003	6676.7
United Arab Emirates	ARE	2005	496.243
United Arab Emirates	ARE	2008	436.105
United Kingdom	GBR	1999	5221
United Kingdom	GBR	2001	5616
United Kingdom	GBR	2002	5724
United Kingdom	GBR	2003	5887
United Kingdom	GBR	2004	6004
United Kingdom	GBR	2005	6107
United Kingdom	GBR	2006	6070
United Kingdom	GBR	2007	6014
United Kingdom	GBR	2008	5995
United Kingdom	GBR	2009	6288
United Kingdom	GBR	2010	6276
Uruguay	URY	1995	228.946
Uruguay	URY	1996	215.555
Uruguay	URY	1997	207.754
Uruguay	URY	1998	180.295
Uruguay	URY	1999	177.886
Uruguay	URY	2000	182.951
Uruguay	URY	2001	178.4
Uruguay	URY	2002	185.7
Uruguay	URY	2003	185.8
Uruguay	URY	2004	190.1
Uruguay	URY	2005	185.3
Uruguay	URY	2006	200.3
Venezuela, Bolivarian Rep. of	VEN	1995	1357.699
Venezuela, Bolivarian Rep. of	VEN	1996	1353.473
Venezuela, Bolivarian Rep. of	VEN	1997	1440.391
Venezuela, Bolivarian Rep. of	VEN	1998	1395.326
Venezuela, Bolivarian Rep. of	VEN	1999	1348.181
Viet Nam	VNM	2000	3501
Viet Nam	VNM	2001	3603.6
Viet Nam	VNM	2002	3750.5
Viet Nam	VNM	2003	4035.4
Viet Nam	VNM	2004	4108.2
Viet Nam	VNM	2005	4038.8
Viet Nam	VNM	2006	3948.7
Viet Nam	VNM	2007	3985.3
Viet Nam	VNM	2008	4073.3
West Bank and Gaza Strip	PSE	1998	97.979
West Bank and Gaza Strip	PSE	1999	105.49
West Bank and Gaza Strip	PSE	2000	118.358
West Bank and Gaza Strip	PSE	2001	119.555
West Bank and Gaza Strip	PSE	2002	115.138
West Bank and Gaza Strip	PSE	2003	118.49
West Bank and Gaza Strip	PSE	2004	131.109
West Bank and Gaza Strip	PSE	2005	146.423
West Bank and Gaza Strip	PSE	2006	158.368
West Bank and Gaza Strip	PSE	2007	157.6
West Bank and Gaza Strip	PSE	2008	155.5
West Bank and Gaza Strip	PSE	2009	180.4
West Bank and Gaza Strip	PSE	2010	179.6
Yemen	YEM	2004	473.5
Yemen	YEM	2005	492.108
Yemen	YEM	2006	507.1
Yemen	YEM	2007	529.7
Zimbabwe	ZWE	1985	312.3
Zimbabwe	ZWE	1990	339.9
Zimbabwe	ZWE	1995	313.6
Zimbabwe	ZWE	1996	323.3
Zimbabwe	ZWE	1997	328.2
Zimbabwe	ZWE	1998	339.5
Zimbabwe	ZWE	1999	320.9
