# Supplementary material for: Energy and institution size
Source: PLoS One. 2017 Feb 8;12(2):e0171823. doi: 10.1371/journal.pone.0171823 (PMC5298329; doi:10.1371/journal.pone.0171823)
Supplement: S1 File — This zip file contains raw and final data for all analysis conducted in this paper. It also includes R code used for modelling. (ZIP) [file pone.0171823.s002.zip › Supplementary Material Revised/Raw Data/Global/Laborsta/Managers_ISCO_1968.csv]

Country	Code	Year	Managers (Thousands)
Bahrain	BHR	1987	4.218
Bahrain	BHR	1988	4.207
Bahrain	BHR	1989	4.59
Bahrain	BHR	1990	6.542
Bahrain	BHR	1991	6.71
Bahrain	BHR	1992	7.072
Bahrain	BHR	1993	7.308
Bahrain	BHR	1994	7.214
Bahrain	BHR	1997	4.096
Bahrain	BHR	1999	4.555
Bahrain	BHR	2000	4.619
Bahrain	BHR	2001	4.804
Bahrain	BHR	2002	5.009
Bahrain	BHR	2003	5.403
Bahrain	BHR	2004	5.666
Bahrain	BHR	2005	6.319
Bahrain	BHR	2006	7.604
Bahrain	BHR	2007	8.858
Bahrain	BHR	2008	24.869
Brunei Darussalam	BRN	1994	5.167
Brunei Darussalam	BRN	1995	4.935
Brunei Darussalam	BRN	1996	6.439
Brunei Darussalam	BRN	1997	7.234
Brunei Darussalam	BRN	1998	8.202
Brunei Darussalam	BRN	1999	7.686
Brunei Darussalam	BRN	2000	7.967
Brunei Darussalam	BRN	2001	9.413
Brunei Darussalam	BRN	2002	9.641
Brunei Darussalam	BRN	2003	9.314
Colombia	COL	1975	57.621
Colombia	COL	1976	52.797
Colombia	COL	1977	68.476
Colombia	COL	1978	58.061
Colombia	COL	1979	68.102
Colombia	COL	1980	76.558
Colombia	COL	1985	50.014
Colombia	COL	1986	35.727
Colombia	COL	1987	57.764
Colombia	COL	1989	73.619
Colombia	COL	1990	85.064
Colombia	COL	1992	93.7
Colombia	COL	1993	110.6
Colombia	COL	1994	127.8
Colombia	COL	1995	100.1
Colombia	COL	1996	122.4
Colombia	COL	1997	103.7
Colombia	COL	1998	146.2
Colombia	COL	1999	144.2
Colombia	COL	2000	151.2
Fiji	FJI	1976	1.475
Fiji	FJI	1977	2.384
Fiji	FJI	1978	2.377
Fiji	FJI	1979	2.027
Fiji	FJI	1980	2.439
Fiji	FJI	1981	3.056
Fiji	FJI	1982	3.538
Fiji	FJI	1983	3.767
Fiji	FJI	1984	4.194
Fiji	FJI	1985	2.936
Fiji	FJI	1986	3.043
Fiji	FJI	1987	4.861
Fiji	FJI	1988	5.144
Fiji	FJI	1989	3.477
Fiji	FJI	1990	3.332
Fiji	FJI	1993	7.36
Fiji	FJI	1996	11.78
Fiji	FJI	1997	15.48
Fiji	FJI	1998	15.02
Finland	FIN	1977	64
Finland	FIN	1978	73
Finland	FIN	1979	80
Finland	FIN	1980	81
Finland	FIN	1981	78
Finland	FIN	1982	89
Finland	FIN	1983	93
Finland	FIN	1984	110
Finland	FIN	1985	106
Finland	FIN	1986	105
Finland	FIN	1987	113
Finland	FIN	1988	113
Finland	FIN	1989	100
Finland	FIN	1990	114
Finland	FIN	1991	113
Finland	FIN	1992	103
Finland	FIN	1993	92
Finland	FIN	1994	92
Finland	FIN	1995	97
Finland	FIN	1996	101
Finland	FIN	1997	109
Finland	FIN	1998	121
Finland	FIN	1999	122
Malaysia	MYS	1980	86.5
Malaysia	MYS	1981	86.1
Malaysia	MYS	1982	111.5
Malaysia	MYS	1983	132.3
Malaysia	MYS	1984	115.4
Malaysia	MYS	1985	129.2
Malaysia	MYS	1986	140.4
Malaysia	MYS	1987	117.7
Malaysia	MYS	1988	128
Malaysia	MYS	1989	131.3
Malaysia	MYS	1990	144.8
Malaysia	MYS	1992	187.8
Malaysia	MYS	1993	219.9
Malaysia	MYS	1995	247.7
Malaysia	MYS	1996	298.2
Malaysia	MYS	1997	329.5
Malaysia	MYS	1998	346.2
Malaysia	MYS	1999	348.3
Malaysia	MYS	2000	371.3
Mexico	MEX	1988	493.6
Mexico	MEX	1991	562.1
Mexico	MEX	1993	582.3
Puerto Rico	PRI	1975	68
Puerto Rico	PRI	1976	68
Puerto Rico	PRI	1977	72
Puerto Rico	PRI	1978	83
Puerto Rico	PRI	1979	84
Puerto Rico	PRI	1980	84
Puerto Rico	PRI	1981	84
Puerto Rico	PRI	1982	79
Puerto Rico	PRI	1983	85
Puerto Rico	PRI	1984	91
Puerto Rico	PRI	1985	88
Puerto Rico	PRI	1986	101
Puerto Rico	PRI	1987	106
Puerto Rico	PRI	1988	111
Puerto Rico	PRI	1989	107
Puerto Rico	PRI	1990	116
Puerto Rico	PRI	1991	116
Puerto Rico	PRI	1992	114
Puerto Rico	PRI	1993	119
Puerto Rico	PRI	1994	120
Puerto Rico	PRI	1995	124
Puerto Rico	PRI	1996	128
Puerto Rico	PRI	1997	127
Puerto Rico	PRI	1998	130
Singapore	SGP	1974	16.9
Singapore	SGP	1975	23.3
Singapore	SGP	1976	27.7
Singapore	SGP	1977	28
Singapore	SGP	1978	26.4
Singapore	SGP	1979	28.2
Singapore	SGP	1980	51.6
Singapore	SGP	1981	60.4
Singapore	SGP	1982	62.4
Singapore	SGP	1983	66.8
Singapore	SGP	1984	75.6
Singapore	SGP	1985	70.5
Singapore	SGP	1986	72
Singapore	SGP	1987	76.33
Singapore	SGP	1988	92.736
Singapore	SGP	1989	106.685
Singapore	SGP	1990	113.248
Tonga	TON	1984	0.4
Tonga	TON	1996	0.536
Trinidad and Tobago	TTO	1973	33.7
Trinidad and Tobago	TTO	1974	40
Trinidad and Tobago	TTO	1975	36.6
Trinidad and Tobago	TTO	1977	45.4
Trinidad and Tobago	TTO	1978	51.7
Trinidad and Tobago	TTO	1979	53.4
Trinidad and Tobago	TTO	1980	54.4
Trinidad and Tobago	TTO	1981	52.5
Trinidad and Tobago	TTO	1982	58.4
Trinidad and Tobago	TTO	1983	56.6
Trinidad and Tobago	TTO	1984	58.6
Trinidad and Tobago	TTO	1985	54
Trinidad and Tobago	TTO	1986	55
Trinidad and Tobago	TTO	1987	54.8
Trinidad and Tobago	TTO	1988	10.6
Trinidad and Tobago	TTO	1989	10.5
Trinidad and Tobago	TTO	1990	8.6
Turkey	TUR	1982	166
Turkey	TUR	1983	181
Turkey	TUR	1984	222
Turkey	TUR	1985	287
Turkey	TUR	1988	309
Turkey	TUR	1989	295
Turkey	TUR	1990	480
Turkey	TUR	1991	326
Turkey	TUR	1992	340
Turkey	TUR	1993	406
Turkey	TUR	1994	402
Turkey	TUR	1995	429
Turkey	TUR	1996	451
Turkey	TUR	1997	513
Turkey	TUR	1998	520
Turkey	TUR	1999	486
Turkey	TUR	2000	494
Algeria	DZA	1991	64.069
Antigua and Barbuda	ATG	1973	0.907
Antigua and Barbuda	ATG	1974	0.976
Antigua and Barbuda	ATG	1975	0.981
Antigua and Barbuda	ATG	1976	0.951
Australia	AUS	1969	321.8
Australia	AUS	1970	332.9
Australia	AUS	1971	347.4
Australia	AUS	1972	343.5
Australia	AUS	1973	346.8
Australia	AUS	1974	369.1
Australia	AUS	1975	353.4
Australia	AUS	1976	358.9
Australia	AUS	1977	359.4
Australia	AUS	1978	366.6
Australia	AUS	1979	394.9
Australia	AUS	1980	395.5
Australia	AUS	1981	399.8
Australia	AUS	1982	429.7
Australia	AUS	1983	419.9
Australia	AUS	1984	443.7
Australia	AUS	1985	453.3
Australia	AUS	1986	830
Australia	AUS	1987	868.7
Australia	AUS	1988	896.5
Australia	AUS	1989	949.8
Australia	AUS	1990	995.9
Australia	AUS	1991	1009.1
Australia	AUS	1992	1036.6
Australia	AUS	1993	1031.6
Austria	AUT	1984	158.1
Austria	AUT	1985	176
Austria	AUT	1986	169.6
Austria	AUT	1987	178.4
Austria	AUT	1988	187.6
Austria	AUT	1989	211
Austria	AUT	1990	197.1
Austria	AUT	1991	200.6
Austria	AUT	1992	199.9
Austria	AUT	1993	198.9
Austria	AUT	1994	210.6
Bahamas	BHS	1979	1.101
Bahamas	BHS	1986	2.985
Bahamas	BHS	1989	3.8
Bangladesh	BGD	1984	185
Bangladesh	BGD	1985	222
Bangladesh	BGD	1986	285
Bangladesh	BGD	1989	157
Bangladesh	BGD	1991	187
Bangladesh	BGD	1996	183
Bangladesh	BGD	2000	189
Bangladesh	BGD	2005	223
Barbados	BRB	1981	3.1
Barbados	BRB	1982	3.7
Barbados	BRB	1983	3.8
Barbados	BRB	1984	3.8
Barbados	BRB	1985	3.8
Barbados	BRB	1986	3.5
Barbados	BRB	1987	2.5
Barbados	BRB	1988	3.1
Barbados	BRB	1989	3
Barbados	BRB	1990	4.1
Barbados	BRB	1991	4.4
Barbados	BRB	1992	4.5
Barbados	BRB	1993	4.5
Barbados	BRB	1994	6.5
Barbados	BRB	1995	6.2
Barbados	BRB	1999	8.3
Belgium	BEL	1983	121.156
Belgium	BEL	1985	125.06
Belgium	BEL	1986	91.111
Belgium	BEL	1987	96.606
Belgium	BEL	1988	99.608
Belgium	BEL	1989	155.059
Belgium	BEL	1990	125.066
Belgium	BEL	1991	144.648
Belgium	BEL	1992	145.34
Belize	BLZ	1993	4.065
Belize	BLZ	1994	4.88
Benin	BEN	1990	0.125
Bermuda	BMU	1978	2.651
Bermuda	BMU	1979	2.697
Bermuda	BMU	1980	2.769
Bermuda	BMU	1981	2.928
Bermuda	BMU	1982	2.975
Bermuda	BMU	1983	2.982
Bermuda	BMU	1984	3.076
Bermuda	BMU	1985	3.179
Bermuda	BMU	1986	3.488
Bermuda	BMU	1987	3.56
Bermuda	BMU	1988	3.767
Bermuda	BMU	1989	3.723
Bermuda	BMU	1990	3.65
Bermuda	BMU	1991	3.698
Bermuda	BMU	1992	3.797
Bermuda	BMU	1993	3.847
Bermuda	BMU	1994	3.952
Bermuda	BMU	1995	3.982
Bermuda	BMU	1996	4.071
Bermuda	BMU	1997	4.338
Bermuda	BMU	1998	4.433
Bermuda	BMU	1999	4.763
Bermuda	BMU	2000	4.852
Bermuda	BMU	2001	5.084
Bermuda	BMU	2002	5.22
Bermuda	BMU	2003	5.325
Bermuda	BMU	2004	5.442
Bermuda	BMU	2005	5.631
Bermuda	BMU	2006	5.942
Bermuda	BMU	2007	6.113
Bolivia	BOL	1976	11.867
Bolivia	BOL	1977	13.284
Bolivia	BOL	1978	14.597
Bolivia	BOL	1979	15.882
Bolivia	BOL	1980	17.196
Bolivia	BOL	1981	16.225
Bolivia	BOL	1982	16.165
Bolivia	BOL	1983	15.423
Bolivia	BOL	1984	15.132
Bolivia	BOL	1985	15.111
Bolivia	BOL	1986	15.175
Bolivia	BOL	1987	15.04
Bolivia	BOL	1988	15.924
Bolivia	BOL	1989	14.975
Bolivia	BOL	1990	16.59
Botswana	BWA	1985	2.172
Canada	CAN	1973	492
Canada	CAN	1974	532
Canada	CAN	1975	609
Canada	CAN	1976	638
Canada	CAN	1977	665
Canada	CAN	1978	747
Canada	CAN	1979	796
Canada	CAN	1980	822
Canada	CAN	1981	891
Canada	CAN	1982	898
Canada	CAN	1983	911
Canada	CAN	1984	1169
Canada	CAN	1985	1291
Canada	CAN	1986	1388
Canada	CAN	1987	1438
Canada	CAN	1988	1544
Canada	CAN	1989	1545
Canada	CAN	1990	1625
Canada	CAN	1991	1660
Canada	CAN	1992	1651
Canada	CAN	1993	1676
Chile	CHL	1976	67.5
Chile	CHL	1977	61.7
Chile	CHL	1978	84.2
Chile	CHL	1979	81.5
Chile	CHL	1980	67.6
Chile	CHL	1981	86.6
Chile	CHL	1982	59
Chile	CHL	1983	91.4
Chile	CHL	1984	105.6
Chile	CHL	1985	117.9
Chile	CHL	1986	116.8
Chile	CHL	1987	124.8
Chile	CHL	1988	130.9
Chile	CHL	1989	171.9
Chile	CHL	1990	175.9
Chile	CHL	1991	160.7
Chile	CHL	1992	177.9
Chile	CHL	1993	173.83
Chile	CHL	1994	166.23
Chile	CHL	1995	168.18
Chile	CHL	1996	171.4
Chile	CHL	1997	188.81
Chile	CHL	1998	186.15
Chile	CHL	1999	199.28
Chile	CHL	2000	195.92
Chile	CHL	2001	204
Chile	CHL	2002	187.5
Chile	CHL	2003	188
Chile	CHL	2004	211.4
Chile	CHL	2005	217.2
Chile	CHL	2006	242.7
Chile	CHL	2007	265.3
Chile	CHL	2008	264.198
Cook Islands	COK	1990	0.295
Costa Rica	CRI	1987	31.339
Costa Rica	CRI	1988	28.244
Costa Rica	CRI	1989	29.3
Costa Rica	CRI	1990	31.688
Costa Rica	CRI	1991	37.507
Costa Rica	CRI	1992	29.427
Costa Rica	CRI	1993	30.022
Costa Rica	CRI	1994	39.019
Costa Rica	CRI	1995	52.733
Costa Rica	CRI	1996	43.908
Cuba	CUB	1995	321.501
Cuba	CUB	1996	328.8
Cuba	CUB	1997	330.497
Cuba	CUB	1998	334.698
Cuba	CUB	1999	336.098
Cuba	CUB	2000	345.997
Cuba	CUB	2001	342.399
Cuba	CUB	2002	340.102
Cuba	CUB	2003	368.596
Cuba	CUB	2004	345.3
Cuba	CUB	2005	393.2
Cuba	CUB	2006	366.2
Cuba	CUB	2007	386.7
Cuba	CUB	2008	381
Denmark	DNK	1981	82.3
Denmark	DNK	1983	82.1
Denmark	DNK	1984	87.6
Denmark	DNK	1985	86.5
Denmark	DNK	1986	97.8
Denmark	DNK	1987	104.6
Denmark	DNK	1988	102.7
Denmark	DNK	1989	111.9
Denmark	DNK	1990	108.2
Denmark	DNK	1991	115.3
Denmark	DNK	1992	126.4
Denmark	DNK	1993	118.7
Dominica	DMA	1989	1.4
Ecuador	ECU	1990	73.926
Ecuador	ECU	1991	67.499
Ecuador	ECU	1992	80.145
Ecuador	ECU	1993	82.937
Ecuador	ECU	1994	88.805
Egypt	EGY	1971	114.9
Egypt	EGY	1972	135.3
Egypt	EGY	1973	93.3
Egypt	EGY	1974	91.3
Egypt	EGY	1975	107.5
Egypt	EGY	1977	131.3
Egypt	EGY	1978	157.7
Egypt	EGY	1979	134.9
Egypt	EGY	1980	135.8
Egypt	EGY	1981	175.9
Egypt	EGY	1982	202.6
Egypt	EGY	1983	235.8
Egypt	EGY	1984	317
Egypt	EGY	1989	126.6
Egypt	EGY	1990	153.8
Egypt	EGY	1991	120.4
Egypt	EGY	1992	166.7
Egypt	EGY	1993	165
Egypt	EGY	1994	154.5
Egypt	EGY	1995	173.9
El Salvador	SLV	1980	8.47
El Salvador	SLV	1985	3
El Salvador	SLV	1986	6.726
El Salvador	SLV	1988	7.02
El Salvador	SLV	1989	8.8
El Salvador	SLV	1990	9.6
El Salvador	SLV	1991	7.8
El Salvador	SLV	1992	9.5
Equatorial Guinea	GNQ	1983	0.2
Ethiopia (incl. Eritrea)	E1	1981	4.361
Ethiopia (incl. Eritrea)	E1	1983	4.018
Ethiopia (incl. Eritrea)	E1	1987	46.44
Gambia	GMB	1985	0.883
Gambia	GMB	1986	0.634
Gambia	GMB	1987	0.97
Germany, Fed. Rep. of before 3.10.1990	D2	1970	586
Germany, Fed. Rep. of before 3.10.1990	D2	1973	810
Germany, Fed. Rep. of before 3.10.1990	D2	1976	915
Germany, Fed. Rep. of before 3.10.1990	D2	1978	837
Germany, Fed. Rep. of before 3.10.1990	D2	1980	792
Germany, Fed. Rep. of before 3.10.1990	D2	1982	989
Germany, Fed. Rep. of before 3.10.1990	D2	1984	1022
Germany, Fed. Rep. of before 3.10.1990	D2	1985	1001
Germany, Fed. Rep. of before 3.10.1990	D2	1987	943
Germany, Fed. Rep. of before 3.10.1990	D2	1989	1033
Germany, Fed. Rep. of before 3.10.1990	D2	1991	983
Germany, The former German Dem. Rep.	D1	1991	345
Greece	GRC	1981	73.7
Greece	GRC	1982	76.1
Greece	GRC	1983	62.4
Greece	GRC	1984	50.8
Greece	GRC	1985	63.9
Greece	GRC	1986	62.6
Greece	GRC	1987	72.3
Greece	GRC	1988	72.1
Greece	GRC	1989	70.4
Greece	GRC	1990	58.7
Greece	GRC	1991	60.3
Greece	GRC	1992	69.5
Grenada	GRD	1988	0.528
Guatemala	GTM	1981	28.7
Guatemala	GTM	1982	29.9
Guatemala	GTM	1987	54.469
Guatemala	GTM	1989	74.6
Guatemala	GTM	1990	30.6
Guatemala	GTM	1991	30.1
Haiti	HTI	1988	125.19
Haiti	HTI	1990	14.31
Honduras	HND	1986	9.169
Honduras	HND	1987	9.001
Honduras	HND	1990	20.516
Honduras	HND	1991	23.542
Honduras	HND	1992	33.942
Honduras	HND	1996	51.06
Honduras	HND	1997	47.281
Honduras	HND	1998	87.9
Honduras	HND	1999	45.849
Honduras	HND	2001	74.844
Honduras	HND	2005	68.836
Hong Kong, China	HKG	1978	39.1
Hong Kong, China	HKG	1979	47.4
Hong Kong, China	HKG	1980	61.6
Hong Kong, China	HKG	1981	81.6
Hong Kong, China	HKG	1982	93.3
Hong Kong, China	HKG	1983	89
Hong Kong, China	HKG	1984	93.7
Hong Kong, China	HKG	1985	86.5
Hong Kong, China	HKG	1986	81.5
Hong Kong, China	HKG	1987	89.2
Hong Kong, China	HKG	1988	96.2
Hong Kong, China	HKG	1989	106
Hong Kong, China	HKG	1990	115.7
Hong Kong, China	HKG	1991	140.3
Hong Kong, China	HKG	1992	134.3
Hong Kong, China	HKG	1993	131.3
Indonesia	IDN	1976	77.5
Indonesia	IDN	1977	75.7
Indonesia	IDN	1978	47.456
Indonesia	IDN	1979	73.1
Indonesia	IDN	1982	39.328
Indonesia	IDN	1985	97.548
Indonesia	IDN	1996	192.454
Indonesia	IDN	1997	169
Indonesia	IDN	1999	252.868
Indonesia	IDN	2001	235
Indonesia	IDN	2002	202
Indonesia	IDN	2003	170
Indonesia	IDN	2004	176
Indonesia	IDN	2005	232
Indonesia	IDN	2006	391
Indonesia	IDN	2007	518.63
Iran, Islamic Rep. of	IRN	1982	7.386
Iraq	IRQ	1982	3.253
Iraq	IRQ	1983	4.381
Iraq	IRQ	1984	1.912
Iraq	IRQ	1985	1.464
Ireland	IRL	1983	34.8
Ireland	IRL	1984	28
Ireland	IRL	1985	26.6
Ireland	IRL	1986	27.3
Ireland	IRL	1987	33.7
Ireland	IRL	1988	33.6
Ireland	IRL	1989	37
Ireland	IRL	1990	35.6
Ireland	IRL	1991	41.7
Israel	ISR	1972	31.9
Israel	ISR	1973	35.3
Israel	ISR	1974	35
Israel	ISR	1975	34.7
Israel	ISR	1976	43.3
Israel	ISR	1977	50
Israel	ISR	1978	46
Israel	ISR	1979	48.4
Israel	ISR	1980	46.6
Israel	ISR	1981	46.5
Israel	ISR	1982	53.8
Israel	ISR	1983	62.6
Israel	ISR	1984	70.1
Israel	ISR	1985	73
Israel	ISR	1986	79.7
Israel	ISR	1987	88.9
Israel	ISR	1988	89.6
Israel	ISR	1989	83.7
Israel	ISR	1990	77.7
Israel	ISR	1991	79.3
Israel	ISR	1992	84.1
Israel	ISR	1993	92.4
Israel	ISR	1994	92.9
Japan	JPN	1970	1340
Japan	JPN	1971	1470
Japan	JPN	1972	1760
Japan	JPN	1973	1860
Japan	JPN	1974	1920
Japan	JPN	1975	2060
Japan	JPN	1976	2150
Japan	JPN	1977	2120
Japan	JPN	1978	2040
Japan	JPN	1979	2170
Japan	JPN	1980	2200
Japan	JPN	1981	2280
Japan	JPN	1982	2200
Japan	JPN	1983	2150
Japan	JPN	1984	2130
Japan	JPN	1985	2110
Japan	JPN	1986	2130
Japan	JPN	1987	2230
Japan	JPN	1988	2280
Japan	JPN	1989	2350
Japan	JPN	1990	2390
Japan	JPN	1991	2520
Japan	JPN	1992	2590
Japan	JPN	1993	2460
Japan	JPN	1994	2350
Japan	JPN	1995	2360
Japan	JPN	1996	2400
Japan	JPN	1997	2260
Japan	JPN	1998	2220
Japan	JPN	1999	2150
Japan	JPN	2000	2060
Japan	JPN	2001	2020
Japan	JPN	2002	1870
Japan	JPN	2003	1850
Japan	JPN	2004	1890
Japan	JPN	2005	1890
Japan	JPN	2006	1850
Japan	JPN	2007	1730
Japan	JPN	2008	1720
Kiribati	KIR	2000	0.622
Korea, Republic of	KOR	1970	97
Korea, Republic of	KOR	1971	69
Korea, Republic of	KOR	1972	54
Korea, Republic of	KOR	1973	53
Korea, Republic of	KOR	1974	64
Korea, Republic of	KOR	1975	71
Korea, Republic of	KOR	1976	82
Korea, Republic of	KOR	1977	133
Korea, Republic of	KOR	1978	146
Korea, Republic of	KOR	1979	160
Korea, Republic of	KOR	1980	183
Korea, Republic of	KOR	1981	205
Korea, Republic of	KOR	1982	164
Korea, Republic of	KOR	1983	186
Korea, Republic of	KOR	1984	210
Korea, Republic of	KOR	1985	218
Korea, Republic of	KOR	1986	223
Korea, Republic of	KOR	1987	214
Korea, Republic of	KOR	1988	231
Korea, Republic of	KOR	1989	248
Korea, Republic of	KOR	1990	268
Korea, Republic of	KOR	1991	299
Korea, Republic of	KOR	1992	328
Korea, Republic of	KOR	1993	356
Kuwait	KWT	1983	9.25
Kuwait	KWT	1988	11.697
Lesotho	LSO	1996	2.427
Macau, China	MAC	1991	3.01
Malawi	MWI	1983	3.5
Malaysia: Peninsular Malaysia	M1	1975	46.4
Malaysia: Peninsular Malaysia	M1	1976	45.9
Malaysia: Peninsular Malaysia	M1	1977	50
Malaysia: Peninsular Malaysia	M1	1978	56.8
Malaysia: Peninsular Malaysia	M1	1979	56.6
Maldives	MDV	1990	0.731
Maldives	MDV	1995	3.877
Marshall Islands	MHL	1980	0.283
Marshall Islands	MHL	1988	0.265
Marshall Islands	MHL	1999	0.436
Mauritius	MUS	1990	15.82
Morocco	MAR	1994	312.898
Netherlands	NLD	1977	118
Netherlands	NLD	1979	119
Netherlands	NLD	1981	135.3
Netherlands	NLD	1983	161
Netherlands	NLD	1985	169.2
Netherlands	NLD	1987	231
Netherlands	NLD	1988	237
Netherlands	NLD	1989	253
Netherlands	NLD	1990	274
Netherlands	NLD	1991	309
Netherlands	NLD	1992	279
Netherlands	NLD	1993	273
Netherlands	NLD	1994	285
Netherlands Antilles	ANT	1988	3.44
Netherlands Antilles	ANT	1989	3.233
New Zealand	NZL	1987	76.8
New Zealand	NZL	1988	82.8
New Zealand	NZL	1989	80.5
New Zealand	NZL	1990	91.5
New Zealand	NZL	1991	192.4
Nigeria	NGA	1986	110.7
Northern Mariana Islands	MNP	1990	0.339
Northern Mariana Islands	MNP	1995	4.154
Norway	NOR	1972	64
Norway	NOR	1973	67
Norway	NOR	1974	74
Norway	NOR	1975	68
Norway	NOR	1976	76
Norway	NOR	1977	83
Norway	NOR	1978	91
Norway	NOR	1979	94
Norway	NOR	1980	96
Norway	NOR	1981	103
Norway	NOR	1982	111
Norway	NOR	1983	115
Norway	NOR	1984	124
Norway	NOR	1985	132
Norway	NOR	1986	130
Norway	NOR	1987	136
Norway	NOR	1988	135
Norway	NOR	1989	131
Norway	NOR	1990	130
Norway	NOR	1991	134
Norway	NOR	1992	140
Norway	NOR	1993	136
Norway	NOR	1994	143
Norway	NOR	1995	146
Pakistan	PAK	1979	172
Pakistan	PAK	1980	178
Pakistan	PAK	1981	183
Pakistan	PAK	1982	189
Pakistan	PAK	1983	222
Pakistan	PAK	1984	229
Pakistan	PAK	1985	237
Pakistan	PAK	1986	297
Pakistan	PAK	1987	198
Pakistan	PAK	1988	212
Pakistan	PAK	1989	212
Pakistan	PAK	1990	218
Pakistan	PAK	1991	278
Pakistan	PAK	1992	315
Pakistan	PAK	1993	363
Pakistan	PAK	1994	294
Pakistan	PAK	1995	286
Pakistan	PAK	1996	296
Pakistan	PAK	1997	228
Pakistan	PAK	1998	241
Pakistan	PAK	1999	247
Pakistan	PAK	2000	242
Palau	PLW	1990	0.641
Palau	PLW	1995	0.923
Palau	PLW	2000	1.193
Panama	PAN	1974	22.3
Panama	PAN	1975	19.5
Panama	PAN	1976	19.22
Panama	PAN	1977	18.66
Panama	PAN	1978	21.31
Panama	PAN	1979	22.99
Panama	PAN	1982	24.2
Panama	PAN	1983	28.1
Panama	PAN	1984	30
Panama	PAN	1985	26.834
Panama	PAN	1986	33.91
Panama	PAN	1987	30.385
Panama	PAN	1988	27.408
Panama	PAN	1989	33.334
Panama	PAN	1991	35.228
Panama	PAN	1992	34.588
Panama	PAN	1993	43.678
Panama	PAN	1994	41.174
Panama	PAN	1995	46.893
Panama	PAN	1996	50.498
Panama	PAN	1997	57.595
Panama	PAN	1998	56.017
Panama	PAN	1999	60.462
Paraguay	PRY	1982	6.191
Paraguay	PRY	1983	7.015
Paraguay	PRY	1984	9.192
Paraguay	PRY	1985	14.236
Paraguay	PRY	1986	16.388
Paraguay	PRY	1987	16.369
Paraguay	PRY	1988	24.408
Paraguay	PRY	1989	19.113
Paraguay	PRY	1990	15.393
Paraguay	PRY	1991	16.034
Paraguay	PRY	1992	27.478
Paraguay	PRY	1993	27.214
Paraguay	PRY	1994	42.369
Peru	PER	1986	83.421
Peru	PER	1987	88.535
Peru	PER	1989	80.871
Peru	PER	1991	106.827
Peru	PER	1992	96.282
Peru	PER	1993	45.621
Peru	PER	1994	84.029
Philippines	PHL	1971	174
Philippines	PHL	1972	136
Philippines	PHL	1973	131
Philippines	PHL	1974	149
Philippines	PHL	1975	150
Philippines	PHL	1976	166
Philippines	PHL	1977	105
Philippines	PHL	1978	172
Philippines	PHL	1980	175
Philippines	PHL	1981	182
Philippines	PHL	1982	209
Philippines	PHL	1983	169
Philippines	PHL	1984	198
Philippines	PHL	1985	196
Philippines	PHL	1986	185
Philippines	PHL	1987	181
Philippines	PHL	1988	171
Philippines	PHL	1989	207
Philippines	PHL	1990	264
Philippines	PHL	1991	277
Philippines	PHL	1992	284
Philippines	PHL	1993	326
Philippines	PHL	1994	358
Philippines	PHL	1995	421
Philippines	PHL	1996	456
Philippines	PHL	1997	531
Philippines	PHL	1998	555
Philippines	PHL	1999	599
Philippines	PHL	2000	613
Portugal	PRT	1974	35
Portugal	PRT	1975	47
Portugal	PRT	1976	43
Portugal	PRT	1977	37
Portugal	PRT	1978	52
Portugal	PRT	1979	59
Portugal	PRT	1980	48
Portugal	PRT	1981	52
Portugal	PRT	1982	37
Portugal	PRT	1983	44.6
Portugal	PRT	1985	52.2
Portugal	PRT	1986	59
Portugal	PRT	1987	60.4
Portugal	PRT	1989	86.4
Portugal	PRT	1990	99.5
Portugal	PRT	1991	97.4
Portugal	PRT	1992	512.5
Saint Lucia	LCA	1984	0.2
San Marino	SMR	1978	0.152
San Marino	SMR	1979	0.159
San Marino	SMR	1980	0.167
San Marino	SMR	1981	0.169
San Marino	SMR	1982	0.168
San Marino	SMR	1983	0.172
San Marino	SMR	1984	0.174
San Marino	SMR	1985	0.172
San Marino	SMR	1986	0.184
San Marino	SMR	1987	0.189
San Marino	SMR	1988	0.193
San Marino	SMR	1989	0.197
San Marino	SMR	1990	0.268
San Marino	SMR	1991	0.392
San Marino	SMR	1992	0.493
San Marino	SMR	1993	0.515
Sao Tome and Principe	STP	1991	2.529
Saudi Arabia	SAU	1999	92.878
Saudi Arabia	SAU	2000	122.644
Saudi Arabia	SAU	2001	133.334
Saudi Arabia	SAU	2002	220.211
Slovenia	SVN	2002	89.421
Spain	ESP	1976	193.4
Spain	ESP	1977	190.9
Spain	ESP	1978	184.2
Spain	ESP	1979	182.1
Spain	ESP	1980	181
Spain	ESP	1981	176.2
Spain	ESP	1982	171
Spain	ESP	1983	165
Spain	ESP	1984	169.2
Spain	ESP	1985	171.5
Spain	ESP	1986	184.5
Spain	ESP	1987	189.5
Spain	ESP	1988	195.3
Spain	ESP	1989	209.4
Spain	ESP	1990	233.5
Spain	ESP	1991	242
Spain	ESP	1992	237.1
Spain	ESP	1993	234.9
Sri Lanka	LKA	1981	25.9
Sri Lanka	LKA	1985	26.398
Suriname	SUR	1990	1.045
Suriname	SUR	1992	1.276
Suriname	SUR	1993	1.731
Suriname	SUR	1994	1.732
Suriname	SUR	1995	1.935
Suriname	SUR	1996	2.368
Suriname	SUR	1997	1.732
Suriname	SUR	1998	1.875
Sweden	SWE	1970	92
Sweden	SWE	1971	78
Sweden	SWE	1972	77
Sweden	SWE	1973	76
Sweden	SWE	1974	79
Sweden	SWE	1975	82
Sweden	SWE	1976	81
Sweden	SWE	1977	82
Sweden	SWE	1978	92
Sweden	SWE	1979	98
Sweden	SWE	1980	98
Sweden	SWE	1981	94
Sweden	SWE	1982	93
Sweden	SWE	1983	95
Sweden	SWE	1984	100
Syrian Arab Republic	SYR	1970	5.934
Syrian Arab Republic	SYR	1971	3.366
Syrian Arab Republic	SYR	1972	0.555
Syrian Arab Republic	SYR	1973	2.569
Syrian Arab Republic	SYR	1974	1.694
Syrian Arab Republic	SYR	1977	4.597
Syrian Arab Republic	SYR	1978	11.611
Syrian Arab Republic	SYR	1979	12.459
Syrian Arab Republic	SYR	1983	2.8
Syrian Arab Republic	SYR	1984	2.71
Syrian Arab Republic	SYR	1989	16.124
Syrian Arab Republic	SYR	1991	6.859
Thailand	THA	1971	108.1
Thailand	THA	1972	116.1
Thailand	THA	1973	133.3
Thailand	THA	1974	156.2
Thailand	THA	1975	134.4
Thailand	THA	1976	148.1
Thailand	THA	1977	194.9
Thailand	THA	1978	219.7
Thailand	THA	1979	272.4
Thailand	THA	1980	294.6
Thailand	THA	1981	347.3
Thailand	THA	1982	404.8
Thailand	THA	1983	365.7
Thailand	THA	1984	331
Thailand	THA	1985	347.1
Thailand	THA	1986	362.9
Thailand	THA	1987	419.4
Thailand	THA	1988	399.5
Thailand	THA	1989	467.2
Thailand	THA	1990	442.2
Thailand	THA	1991	553.8
Thailand	THA	1992	662.3
Thailand	THA	1993	679.9
Thailand	THA	1994	658.1
Thailand	THA	1995	716.5
Thailand	THA	1996	779.4
Thailand	THA	1997	802.7
Thailand	THA	1998	816
Thailand	THA	1999	914.4
Thailand	THA	2000	921
United States	USA	1970	8295
United States	USA	1971	8702
United States	USA	1972	8081
United States	USA	1973	8715
United States	USA	1974	9034
United States	USA	1975	9006
United States	USA	1976	9452
United States	USA	1977	9821
United States	USA	1978	10286
United States	USA	1979	10719
United States	USA	1980	11138
United States	USA	1981	11540
United States	USA	1982	11493
United States	USA	1983	10772
United States	USA	1984	11571
United States	USA	1985	12221
United States	USA	1986	12642
United States	USA	1987	13316
United States	USA	1988	14216
United States	USA	1989	14848
United States	USA	1990	14802
United States	USA	1991	14904
United States	USA	1992	14722
United States	USA	1993	15338
United States	USA	1994	16312
United States	USA	1995	17186
United States	USA	1996	17746
United States	USA	1997	18440
United States	USA	1998	19054
United States	USA	1999	19584
United States	USA	2000	19774
United States	USA	2001	20338
United States	USA	2002	20561
Uruguay	URY	1984	18.5
Uruguay	URY	1986	28.2
Uruguay	URY	1987	21.1
Uruguay	URY	1988	26.8
Uruguay	URY	1989	26.7
Uruguay	URY	1990	46.2
Uruguay	URY	1991	30.6
Uruguay	URY	1992	44.3
Uruguay	URY	1993	43.1
Uruguay	URY	1994	45
Uruguay	URY	1995	48.9
Uruguay	URY	1998	33.5
Uruguay	URY	1999	31.8
Vanuatu	VUT	1983	0.118
Venezuela, Bolivarian Rep. of	VEN	1976	180.47
Venezuela, Bolivarian Rep. of	VEN	1977	204.45
Venezuela, Bolivarian Rep. of	VEN	1978	257.03
Venezuela, Bolivarian Rep. of	VEN	1979	161.55
Venezuela, Bolivarian Rep. of	VEN	1980	175.9
Venezuela, Bolivarian Rep. of	VEN	1981	198.66
Venezuela, Bolivarian Rep. of	VEN	1982	213.65
Venezuela, Bolivarian Rep. of	VEN	1983	205.42
Venezuela, Bolivarian Rep. of	VEN	1984	189.93
Venezuela, Bolivarian Rep. of	VEN	1985	213.795
Venezuela, Bolivarian Rep. of	VEN	1986	262.397
Venezuela, Bolivarian Rep. of	VEN	1987	236.271
Venezuela, Bolivarian Rep. of	VEN	1988	253.877
Venezuela, Bolivarian Rep. of	VEN	1989	228.844
Venezuela, Bolivarian Rep. of	VEN	1990	239.873
Venezuela, Bolivarian Rep. of	VEN	1991	241.105
Venezuela, Bolivarian Rep. of	VEN	1992	241.796
Venezuela, Bolivarian Rep. of	VEN	1993	220.42
Venezuela, Bolivarian Rep. of	VEN	1994	197.581
Venezuela, Bolivarian Rep. of	VEN	1995	258.91
Venezuela, Bolivarian Rep. of	VEN	1996	305.289
Venezuela, Bolivarian Rep. of	VEN	1997	348.867
Venezuela, Bolivarian Rep. of	VEN	1998	321.3
Venezuela, Bolivarian Rep. of	VEN	1999	310.58
Venezuela, Bolivarian Rep. of	VEN	2000	280.601
Venezuela, Bolivarian Rep. of	VEN	2001	341.331
Venezuela, Bolivarian Rep. of	VEN	2002	232.165
Venezuela, Bolivarian Rep. of	VEN	2003	275.273
Venezuela, Bolivarian Rep. of	VEN	2004	353.645
Venezuela, Bolivarian Rep. of	VEN	2005	601.95
Venezuela, Bolivarian Rep. of	VEN	2006	419.871
Venezuela, Bolivarian Rep. of	VEN	2007	439.824
Venezuela, Bolivarian Rep. of	VEN	2008	440.721
Yemen, The former Democratic	Y2	1980	0.049
Yemen, The former Democratic	Y2	1982	0.106
Yemen, The former Democratic	Y2	1983	0.127
Yemen, The former Democratic	Y2	1984	0.054
Yemen, The former Democratic	Y2	1985	0.029
Yemen, The former Democratic	Y2	1987	0.206
Zambia	ZMB	1990	10.031
Zambia	ZMB	2000	8.185
Zimbabwe	ZWE	1992	55.758
