# Supplementary material for: Energy and institution size
Source: PLoS One. 2017 Feb 8;12(2):e0171823. doi: 10.1371/journal.pone.0171823 (PMC5298329; doi:10.1371/journal.pone.0171823)
Supplement: S1 File — This zip file contains raw and final data for all analysis conducted in this paper. It also includes R code used for modelling. (ZIP) [file pone.0171823.s002.zip › Supplementary Material Revised/Raw Data/Global/Laborsta/Managers_ISCO_88.csv]

Country	Code	Year	Managers (Thousands)
Aruba	ABW	1994	3.58
Aruba	ABW	1997	4.087
Aruba	ABW	2000	3.762
Aruba	ABW	2007	5.595
Azerbaijan	AZE	2003	69.2
Azerbaijan	AZE	2004	64.8
Azerbaijan	AZE	2005	59.8
Azerbaijan	AZE	2006	54.8
Azerbaijan	AZE	2007	52
Azerbaijan	AZE	2008	47.7
Bolivia	BOL	1993	55.39
Bolivia	BOL	1994	55.91
Bolivia	BOL	1995	56.07
Bolivia	BOL	1996	65.83
Bolivia	BOL	1997	70.96
Bolivia	BOL	1999	62.856
Bolivia	BOL	2000	45.1395
Bolivia	BOL	2001	35.831
Bolivia	BOL	2002	54.175
Bolivia	BOL	2004	50.447
Bolivia	BOL	2005	63.33
Bolivia	BOL	2006	77.139
Bolivia	BOL	2007	87.125
Botswana	BWA	1998	12.572
Botswana	BWA	2000	14.682
Botswana	BWA	2001	15.58
Botswana	BWA	2003	12.803
Botswana	BWA	2006	30.204
Brazil	BRA	2000	2795.637
Brazil	BRA	2002	4046.782
Brazil	BRA	2003	3992.887
Brazil	BRA	2004	4075.008
Brazil	BRA	2005	4459
Brazil	BRA	2006	4741
Brazil	BRA	2007	4481.947
Bulgaria	BGR	2001	279.435
Bulgaria	BGR	2003	218.4
Bulgaria	BGR	2004	207.8
Bulgaria	BGR	2005	195.1
Bulgaria	BGR	2006	200.6
Bulgaria	BGR	2007	214.7
Bulgaria	BGR	2008	220.8
Cook Islands	COK	1993	0.703
Cook Islands	COK	2001	0.817
Croatia	HRV	1996	77.848
Croatia	HRV	1997	74.832
Croatia	HRV	1998	97.605
Croatia	HRV	1999	100.637
Croatia	HRV	2000	104.2
Croatia	HRV	2001	75.943
Croatia	HRV	2002	85.7
Croatia	HRV	2003	83.9
Croatia	HRV	2004	76.2
Croatia	HRV	2005	86.4
Croatia	HRV	2006	83.5
Croatia	HRV	2007	81.6
Croatia	HRV	2008	86.4
Dominica	DMA	1991	1.396
Dominica	DMA	1997	1.49
Dominica	DMA	1999	1.87
Dominica	DMA	2001	1.979
El Salvador	SLV	1992	66.843
El Salvador	SLV	1995	36.127
El Salvador	SLV	1996	36.09
El Salvador	SLV	1997	44.055
El Salvador	SLV	1998	43.388
El Salvador	SLV	1999	41.887
El Salvador	SLV	2000	31.744
El Salvador	SLV	2001	28.859
El Salvador	SLV	2002	23.031
El Salvador	SLV	2003	29.746
El Salvador	SLV	2004	24.619
El Salvador	SLV	2005	35.889
El Salvador	SLV	2006	38.403
El Salvador	SLV	2007	37.503
Estonia	EST	1989	95.1
Estonia	EST	1990	93.5
Estonia	EST	1991	92.1
Estonia	EST	1992	89
Estonia	EST	1993	86.1
Estonia	EST	1994	86.5
Estonia	EST	1995	72.5
Estonia	EST	1996	71
Estonia	EST	1997	84.6
Estonia	EST	1998	82.4
Estonia	EST	1999	75
Estonia	EST	2000	69.923
Estonia	EST	2001	68.8
Estonia	EST	2002	69.6
Estonia	EST	2003	69.8
Estonia	EST	2004	73.6
Estonia	EST	2005	76.9
Estonia	EST	2006	83
Estonia	EST	2007	83.1
Estonia	EST	2008	79.5
Ethiopia	ETH	1999	68.737
Ethiopia	ETH	2004	108.448
Ethiopia	ETH	2005	100.666
Ethiopia	ETH	2006	94.865
Germany	DEU	1993	2190
Germany	DEU	1995	2114
Germany	DEU	1996	2032
Germany	DEU	1997	2076
Germany	DEU	1998	2066
Germany	DEU	1999	2083
Germany	DEU	2000	2067
Germany	DEU	2001	2123.75
Germany	DEU	2002	2457
Germany	DEU	2003	2411
Germany	DEU	2004	2433
Germany	DEU	2005	2496
Germany	DEU	2006	2551
Germany	DEU	2007	2658
Germany	DEU	2008	2764
Iran, Islamic Rep. of	IRN	1996	324.643
Iran, Islamic Rep. of	IRN	2005	637
Iran, Islamic Rep. of	IRN	2006	609
Iran, Islamic Rep. of	IRN	2007	593.133
Iran, Islamic Rep. of	IRN	2008	497
Korea, Republic of	KOR	1993	524
Korea, Republic of	KOR	1994	531
Korea, Republic of	KOR	1995	524
Korea, Republic of	KOR	1996	547
Korea, Republic of	KOR	1997	526
Korea, Republic of	KOR	1998	511
Korea, Republic of	KOR	1999	480
Korea, Republic of	KOR	2000	719.4265
Korea, Republic of	KOR	2001	524
Korea, Republic of	KOR	2002	570
Korea, Republic of	KOR	2003	597
Korea, Republic of	KOR	2004	576
Korea, Republic of	KOR	2005	574.1
Korea, Republic of	KOR	2006	571
Korea, Republic of	KOR	2007	556
Korea, Republic of	KOR	2008	542
Latvia	LVA	1996	80.6
Latvia	LVA	1997	74.3
Latvia	LVA	1998	76.5
Latvia	LVA	1999	84.6
Latvia	LVA	2000	91.5905
Latvia	LVA	2001	98.6
Latvia	LVA	2002	93.8
Latvia	LVA	2003	89.9
Latvia	LVA	2004	104.8
Latvia	LVA	2005	101.4
Latvia	LVA	2006	95.6
Latvia	LVA	2007	94
Latvia	LVA	2008	100.7919791317
Lithuania	LTU	1997	173.3
Lithuania	LTU	1998	161.1
Lithuania	LTU	1999	137.6
Lithuania	LTU	2000	115.8
Lithuania	LTU	2001	101.18
Lithuania	LTU	2002	105.9
Lithuania	LTU	2003	107.6
Lithuania	LTU	2004	109
Lithuania	LTU	2005	117.1
Lithuania	LTU	2006	129.2
Lithuania	LTU	2007	148.1
Lithuania	LTU	2008	158.8871925
Macedonia, The former Yugoslav Rep. of	MKD	2002	26.532
Macedonia, The former Yugoslav Rep. of	MKD	2003	26.097
Macedonia, The former Yugoslav Rep. of	MKD	2004	32.518
Macedonia, The former Yugoslav Rep. of	MKD	2005	32.568
Macedonia, The former Yugoslav Rep. of	MKD	2006	33.814
Macedonia, The former Yugoslav Rep. of	MKD	2007	34.225
Macedonia, The former Yugoslav Rep. of	MKD	2008	39.762
Mauritius	MUS	1995	11.5
Mauritius	MUS	2000	14.701
Mauritius	MUS	2004	15.7
Mauritius	MUS	2005	13.8
Mauritius	MUS	2006	14.4
Mauritius	MUS	2007	14.8
Mauritius	MUS	2008	14.7
Mexico	MEX	1991	612.2
Mexico	MEX	1993	597.8
Mexico	MEX	1995	715
Mexico	MEX	1996	810
Mexico	MEX	1997	785.1
Mexico	MEX	1998	818.3
Mexico	MEX	1999	713.4
Mexico	MEX	2000	823.09
Mexico	MEX	2001	876.3
Mexico	MEX	2002	836.9
Mexico	MEX	2003	787.9
Mexico	MEX	2004	813.9
Mexico	MEX	2005	916.2
Mexico	MEX	2006	898.7
Mexico	MEX	2007	914.7
Mexico	MEX	2008	862.511
Mongolia	MNG	2000	38.4
Mongolia	MNG	2005	40.8
Mongolia	MNG	2006	41.67
Mongolia	MNG	2007	43.073
Mongolia	MNG	2008	43.52
Montenegro	MNE	2003	10.323
Montenegro	MNE	2005	12.875
Nepal	NPL	1999	12
Nepal	NPL	2001	56.535
Oman	OMN	1993	11.658
Oman	OMN	1996	0.498
Oman	OMN	2000	8.887
Peru	PER	1996	66.875
Peru	PER	1997	56.473
Peru	PER	1998	48.119
Peru	PER	1999	79.504
Peru	PER	2000	32.449
Peru	PER	2001	48.748
Peru	PER	2002	32.395
Peru	PER	2003	39.9575
Peru	PER	2004	28.9485
Peru	PER	2005	39.0025
Peru	PER	2006	30.023
Peru	PER	2007	29.192
Peru	PER	2008	48.638
Poland	POL	1995	906
Poland	POL	1996	926
Poland	POL	1997	983
Poland	POL	1998	988
Poland	POL	1999	909
Poland	POL	2000	891
Poland	POL	2001	840
Poland	POL	2002	809.9305
Poland	POL	2003	820
Poland	POL	2004	855
Poland	POL	2005	863
Poland	POL	2006	925
Poland	POL	2007	970
Poland	POL	2008	992.6
Portugal	PRT	1992	512.519
Portugal	PRT	1993	412.175
Portugal	PRT	1994	413.619
Portugal	PRT	1995	398.854
Portugal	PRT	1996	373.494
Portugal	PRT	1997	350.631
Portugal	PRT	1998	353.3
Portugal	PRT	1999	360.7
Portugal	PRT	2000	339.7
Portugal	PRT	2001	336.884
Portugal	PRT	2002	375.9
Portugal	PRT	2003	427.6
Portugal	PRT	2004	458.8
Portugal	PRT	2005	468.5
Portugal	PRT	2006	397.2
Portugal	PRT	2007	344.5
Portugal	PRT	2008	321.7
Qatar	QAT	1997	6.986
Qatar	QAT	2001	6.821
Qatar	QAT	2004	11.514
Qatar	QAT	2006	16.349
Qatar	QAT	2007	24.619
Singapore	SGP	1985	94.3
Singapore	SGP	1986	89.6
Singapore	SGP	1987	93.8
Singapore	SGP	1988	104.9
Singapore	SGP	1989	117.2
Singapore	SGP	1991	137.4
Singapore	SGP	1992	157.6
Singapore	SGP	1993	167
Singapore	SGP	1994	178.8
Singapore	SGP	1995	218
Singapore	SGP	1996	215.3
Singapore	SGP	1997	191.8
Singapore	SGP	1998	194
Singapore	SGP	1999	191.3
Singapore	SGP	2000	211.835
Singapore	SGP	2001	224
Singapore	SGP	2002	224.6
Singapore	SGP	2003	230
Singapore	SGP	2004	229.8
Singapore	SGP	2005	216.4
Singapore	SGP	2006	268.9
Singapore	SGP	2007	263.4
Singapore	SGP	2008	284.7
Slovakia	SVK	1994	114.5
Slovakia	SVK	1995	112.6
Slovakia	SVK	1996	123.4
Slovakia	SVK	1997	137
Slovakia	SVK	1998	128.2
Slovakia	SVK	1999	123.8
Slovakia	SVK	2000	132
Slovakia	SVK	2001	121.679
Slovakia	SVK	2002	107.3
Slovakia	SVK	2003	127
Slovakia	SVK	2004	137.8
Slovakia	SVK	2005	138.2
Slovakia	SVK	2006	131.8
Slovakia	SVK	2007	128.5
Slovakia	SVK	2008	134
Switzerland	CHE	1991	138
Switzerland	CHE	1992	198
Switzerland	CHE	1993	214
Switzerland	CHE	1994	225
Switzerland	CHE	1995	197
Switzerland	CHE	1996	194
Switzerland	CHE	1997	198
Switzerland	CHE	1998	238
Switzerland	CHE	1999	225
Switzerland	CHE	2000	262.172
Switzerland	CHE	2001	219
Switzerland	CHE	2002	241
Switzerland	CHE	2003	249
Switzerland	CHE	2004	249
Switzerland	CHE	2005	248
Switzerland	CHE	2006	257
Switzerland	CHE	2007	264
Switzerland	CHE	2008	280
United Arab Emirates	ARE	1995	60.483
United Arab Emirates	ARE	2000	81.624
United Arab Emirates	ARE	2005	95.485
United Arab Emirates	ARE	2008	137.841
Yemen	YEM	1999	40.965
Yemen	YEM	2004	70
Yemen	YEM	2005	281
Algeria	DZA	2001	456.437
Algeria	DZA	2003	443.179
Algeria	DZA	2004	459.9
Anguilla	AIA	2001	0.369
Antigua and Barbuda	ATG	2001	1.589
Argentina	ARG	1998	523.17
Argentina	ARG	1999	509.618
Argentina	ARG	2000	550.511
Argentina	ARG	2001	507.812
Argentina	ARG	2002	420.383
Argentina	ARG	2003	27.33
Argentina	ARG	2004	33.699
Argentina	ARG	2005	32.27
Argentina	ARG	2006	19.018
Armenia	ARM	2001	43.944
Australia	AUS	1997	950.4
Australia	AUS	1998	942.8
Australia	AUS	1999	1010.3
Australia	AUS	2000	1030.8
Australia	AUS	2001	896.956
Australia	AUS	2002	910.534
Australia	AUS	2003	949.252
Australia	AUS	2004	1005.387
Australia	AUS	2005	1072.285
Australia	AUS	2006	1120.311
Australia	AUS	2007	1164.771
Australia	AUS	2008	1189.257
Austria	AUT	1995	255.2
Austria	AUT	1996	249.1
Austria	AUT	1997	252.8
Austria	AUT	1998	271.7
Austria	AUT	1999	276.5
Austria	AUT	2000	276.9
Austria	AUT	2001	293.8
Austria	AUT	2002	274.2
Austria	AUT	2003	283.7
Austria	AUT	2004	243.3
Austria	AUT	2005	286.2
Austria	AUT	2006	279.4
Austria	AUT	2007	286.7
Austria	AUT	2008	281.576
Bahamas	BHS	1991	5.3
Bahamas	BHS	1992	6.698
Bahamas	BHS	1993	7.682
Bahamas	BHS	1994	7.64
Bahamas	BHS	1995	6.65
Bahamas	BHS	1996	8.95
Bahamas	BHS	1997	7.04
Bahamas	BHS	1998	8.175
Bahamas	BHS	1999	9.315
Bahamas	BHS	2001	14.16
Bahamas	BHS	2002	14.975
Bahamas	BHS	2003	12.855
Bahamas	BHS	2004	12.605
Bahamas	BHS	2005	12.765
Bahamas	BHS	2006	14.57
Bahamas	BHS	2007	16.685
Bahamas	BHS	2008	15.655
Bahrain	BHR	2001	20.741
Bangladesh	BGD	2003	1723
Barbados	BRB	1994	7.6
Barbados	BRB	1995	6.2
Barbados	BRB	1996	8.8
Barbados	BRB	1997	8.1
Barbados	BRB	1998	6.5
Barbados	BRB	1999	6.8
Barbados	BRB	2000	9.7
Barbados	BRB	2001	10.9
Barbados	BRB	2002	10.2
Barbados	BRB	2003	9.8
Barbados	BRB	2004	12.2
Belgium	BEL	1995	404.4
Belgium	BEL	1996	408.04
Belgium	BEL	1997	394.63
Belgium	BEL	1998	423.93
Belgium	BEL	2001	454.392
Belgium	BEL	2002	450.206
Belgium	BEL	2003	454.288
Belgium	BEL	2004	473.1
Belgium	BEL	2005	486.5
Belgium	BEL	2006	487.6
Belgium	BEL	2007	498.638
Belgium	BEL	2008	486.709
Belize	BLZ	1993	3.705
Belize	BLZ	1994	5.215
Belize	BLZ	1995	5.06
Belize	BLZ	1996	5.155
Belize	BLZ	1997	9.375
Belize	BLZ	1998	9.79
Belize	BLZ	1999	13.245
Belize	BLZ	2005	8.737
Bermuda	BMU	2000	7.74
Brunei Darussalam	BRN	2001	5.097
Cambodia	KHM	2000	27.15
Cambodia	KHM	2001	42.67
Cambodia	KHM	2004	17.962
Canada	CAN	1987	1190.5
Canada	CAN	1988	1267.4
Canada	CAN	1989	1268.3
Canada	CAN	1990	1335.7
Canada	CAN	1991	1353.9
Canada	CAN	1992	1353
Canada	CAN	1993	1384.4
Canada	CAN	1994	1384.9
Canada	CAN	1995	1483.3
Canada	CAN	1996	1506.2
Canada	CAN	1997	1378.2
Canada	CAN	1998	1378.5
Canada	CAN	1999	1389.6
Canada	CAN	2000	1439.9
Canada	CAN	2001	1360.3
Canada	CAN	2002	1373.3
Canada	CAN	2003	1394.2
Canada	CAN	2004	1466.3
Canada	CAN	2005	1482.1
Canada	CAN	2006	1534.5
Canada	CAN	2007	1533.2
Canada	CAN	2008	1597
Cayman Islands	CYM	1991	1.305
Cayman Islands	CYM	1992	1.275
Cayman Islands	CYM	1993	1.475
Cayman Islands	CYM	1994	1.65
Cayman Islands	CYM	1995	1.435
Cayman Islands	CYM	1996	1.375
Cayman Islands	CYM	1997	0.855
Cayman Islands	CYM	1998	0.95
Cayman Islands	CYM	2001	1.755
Cayman Islands	CYM	2002	1.871
Cayman Islands	CYM	2004	3.318
Cayman Islands	CYM	2006	4.24
Cayman Islands	CYM	2007	4.605
Cayman Islands	CYM	2008	3.905
Chile	CHL	2002	290.238
China	CHN	2005	11157.23
Costa Rica	CRI	1997	55.594
Costa Rica	CRI	1998	60.339
Costa Rica	CRI	1999	70.41
Costa Rica	CRI	2000	74.68
Costa Rica	CRI	2001	37.149
Costa Rica	CRI	2002	36.279
Costa Rica	CRI	2003	40.389
Costa Rica	CRI	2004	44.77
Costa Rica	CRI	2005	50.37
Costa Rica	CRI	2006	49.57
Costa Rica	CRI	2007	65.2
Costa Rica	CRI	2008	65.769
Cyprus	CYP	1999	7.403
Cyprus	CYP	2000	8.293
Cyprus	CYP	2001	9.781
Cyprus	CYP	2002	7.846
Cyprus	CYP	2003	8.485
Cyprus	CYP	2004	8.1
Cyprus	CYP	2005	9.274
Cyprus	CYP	2006	11.637
Cyprus	CYP	2007	13.441
Cyprus	CYP	2008	16.221
Czech Republic	CZE	1993	214
Czech Republic	CZE	1994	254
Czech Republic	CZE	1995	306
Czech Republic	CZE	1996	333
Czech Republic	CZE	1997	328
Czech Republic	CZE	1998	325
Czech Republic	CZE	1999	313
Czech Republic	CZE	2000	291
Czech Republic	CZE	2001	301
Czech Republic	CZE	2002	304
Czech Republic	CZE	2003	286
Czech Republic	CZE	2004	292
Czech Republic	CZE	2005	294
Czech Republic	CZE	2006	318
Czech Republic	CZE	2007	328
Czech Republic	CZE	2008	333.587
Denmark	DNK	1994	166.675
Denmark	DNK	1995	170.227
Denmark	DNK	1996	184.967
Denmark	DNK	1997	188.26
Denmark	DNK	1998	187.534
Denmark	DNK	2000	193.805
Denmark	DNK	2001	187.643
Denmark	DNK	2002	193.138
Denmark	DNK	2003	207.619
Denmark	DNK	2004	195.617
Denmark	DNK	2005	197.145
Denmark	DNK	2006	208.645
Denmark	DNK	2007	214.385
Denmark	DNK	2008	168.364
Dominican Republic	DOM	1996	38
Dominican Republic	DOM	1997	51
Dominican Republic	DOM	1998	69.3
Dominican Republic	DOM	1999	77.3
Dominican Republic	DOM	2000	86.3
Dominican Republic	DOM	2001	97.7
Dominican Republic	DOM	2002	93.6
Dominican Republic	DOM	2003	91.9
Dominican Republic	DOM	2004	90.18
Dominican Republic	DOM	2005	98.6
Dominican Republic	DOM	2006	109.914
Dominican Republic	DOM	2007	107.358
Ecuador	ECU	1999	89.037
Ecuador	ECU	2000	92.947
Ecuador	ECU	2001	97.887
Ecuador	ECU	2002	94.956
Ecuador	ECU	2003	90.044
Ecuador	ECU	2004	136.644
Ecuador	ECU	2005	132.052
Ecuador	ECU	2006	121.856
Egypt	EGY	1997	1132.1
Egypt	EGY	1998	1671.5
Egypt	EGY	1999	1661.1
Egypt	EGY	2000	1672.1
Egypt	EGY	2001	1794.2
Egypt	EGY	2002	1998.5
Egypt	EGY	2003	2009.5
Egypt	EGY	2004	1976.8
Egypt	EGY	2005	1723.3
Egypt	EGY	2006	1593.9
Egypt	EGY	2007	1780.3
Eritrea	ERI	1996	1.137
Fiji	FJI	1996	7.88
Finland	FIN	2000	193
Finland	FIN	2001	187
Finland	FIN	2002	200
Finland	FIN	2003	214
Finland	FIN	2004	230
Finland	FIN	2005	237
Finland	FIN	2006	240
Finland	FIN	2007	249
Finland	FIN	2008	253.488
France	FRA	2003	1950.9
France	FRA	2004	1998.9
France	FRA	2005	2039.4
France	FRA	2006	2055.8
France	FRA	2007	2152.5
France	FRA	2008	2204.6
Georgia	GEO	1998	94.2
Georgia	GEO	1999	84.4
Georgia	GEO	2000	90.1
Georgia	GEO	2001	94.7
Georgia	GEO	2002	76.7
Georgia	GEO	2003	64.9
Georgia	GEO	2004	68.1
Georgia	GEO	2005	59.4
Georgia	GEO	2006	52.9
Georgia	GEO	2007	60.6
Greece	GRC	1993	371.891
Greece	GRC	1994	377.918
Greece	GRC	1995	387.748
Greece	GRC	1996	407.519
Greece	GRC	1997	409.058
Greece	GRC	1998	444.4
Greece	GRC	1999	405.4
Greece	GRC	2000	407.9
Greece	GRC	2001	387.3
Greece	GRC	2002	424.2
Greece	GRC	2003	396.8
Greece	GRC	2004	451.9
Greece	GRC	2005	451.3
Greece	GRC	2006	459.7
Greece	GRC	2007	468.4
Greece	GRC	2008	481.478
Grenada	GRD	1994	0.82
Grenada	GRD	1996	2.27
Grenada	GRD	1998	2.118
Guyana	GUY	2002	6.518
Hong Kong, China	HKG	1994	261.2
Hong Kong, China	HKG	1995	247.6
Hong Kong, China	HKG	1996	301.1
Hong Kong, China	HKG	1997	247
Hong Kong, China	HKG	1998	248.2
Hong Kong, China	HKG	1999	242.6
Hong Kong, China	HKG	2000	233.3
Hong Kong, China	HKG	2001	278.6
Hong Kong, China	HKG	2002	300.3
Hong Kong, China	HKG	2003	271
Hong Kong, China	HKG	2004	280.3
Hong Kong, China	HKG	2005	312.3
Hong Kong, China	HKG	2006	341.8
Hong Kong, China	HKG	2007	351.3
Hong Kong, China	HKG	2008	347.9
Hungary	HUN	1995	212.8
Hungary	HUN	1996	215.2
Hungary	HUN	1997	220
Hungary	HUN	1998	220.7
Hungary	HUN	1999	247.5
Hungary	HUN	2000	265.4
Hungary	HUN	2001	260.3
Hungary	HUN	2002	261.7
Hungary	HUN	2003	271.2
Hungary	HUN	2004	292.2
Hungary	HUN	2005	307.4
Hungary	HUN	2006	295.1
Hungary	HUN	2007	283.1
Hungary	HUN	2008	291.6
Iceland	ISL	1991	11.5
Iceland	ISL	1992	12.8
Iceland	ISL	1993	12.5
Iceland	ISL	1994	11.8
Iceland	ISL	1995	11.2
Iceland	ISL	1996	10.4
Iceland	ISL	1997	10.8
Iceland	ISL	1998	11.4
Iceland	ISL	1999	10.3
Iceland	ISL	2000	9.9
Iceland	ISL	2001	12.4
Iceland	ISL	2002	12.7
Iceland	ISL	2003	10.6
Iceland	ISL	2004	11.9
Iceland	ISL	2005	12.1
Iceland	ISL	2006	14.3
Iceland	ISL	2007	16.7
Iceland	ISL	2008	17.2
Indonesia	IDN	2007	2160
Indonesia	IDN	2008	1715
Ireland	IRL	1987	39.1
Ireland	IRL	1988	38.7
Ireland	IRL	1989	43
Ireland	IRL	1990	41
Ireland	IRL	1991	47.1
Ireland	IRL	1992	46.2
Ireland	IRL	1993	51.5
Ireland	IRL	1994	53.7
Ireland	IRL	1995	60.7
Ireland	IRL	1996	61.5
Ireland	IRL	1997	63.8
Ireland	IRL	1998	164.8
Ireland	IRL	1999	173.5
Ireland	IRL	2000	289.2
Ireland	IRL	2001	293.9
Ireland	IRL	2002	304.1
Ireland	IRL	2003	302.2
Ireland	IRL	2004	321.2
Ireland	IRL	2005	303.2
Ireland	IRL	2006	298
Ireland	IRL	2007	310.4
Ireland	IRL	2008	324
Israel	ISR	1995	96
Israel	ISR	1996	104.3
Israel	ISR	1997	113.5
Israel	ISR	1998	130.285
Israel	ISR	1999	150.255
Israel	ISR	2000	176.092
Israel	ISR	2001	177.2
Israel	ISR	2002	182.973
Israel	ISR	2003	182.01
Israel	ISR	2004	166.78
Israel	ISR	2005	164.016
Israel	ISR	2006	180.018
Israel	ISR	2007	201.263
Israel	ISR	2008	216.661
Italy	ITA	1993	565
Italy	ITA	1994	567
Italy	ITA	1995	604
Italy	ITA	1996	583
Italy	ITA	1997	594
Italy	ITA	1998	662
Italy	ITA	1999	680
Italy	ITA	2000	691
Italy	ITA	2001	685
Italy	ITA	2002	723
Italy	ITA	2003	751
Italy	ITA	2004	2035
Italy	ITA	2005	2005
Italy	ITA	2006	1977
Italy	ITA	2007	1923.002
Italy	ITA	2008	1912.505
Jersey	JEY	2001	7.147
Kazakhstan	KAZ	2001	288
Kazakhstan	KAZ	2002	305
Kazakhstan	KAZ	2003	345
Kazakhstan	KAZ	2004	374
Kazakhstan	KAZ	2005	390
Kazakhstan	KAZ	2006	438
Kazakhstan	KAZ	2007	492
Kazakhstan	KAZ	2008	505.7
Kuwait	KWT	2005	23.067
Kyrgyzstan	KGZ	2002	73.319
Kyrgyzstan	KGZ	2003	16.7
Kyrgyzstan	KGZ	2004	24.651
Kyrgyzstan	KGZ	2005	39.6
Kyrgyzstan	KGZ	2006	49.2
Lao People's Dem. Rep.	LAO	1995	9.454
Lebanon	LBN	2004	118.646
Lebanon	LBN	2007	132.761
Lesotho	LSO	1999	11.235
Macau, China	MAC	1996	10.7
Macau, China	MAC	1997	11.1
Macau, China	MAC	1998	10.9
Macau, China	MAC	1999	11.9
Macau, China	MAC	2000	12
Macau, China	MAC	2001	10.7
Macau, China	MAC	2002	12.2
Macau, China	MAC	2003	12.2
Macau, China	MAC	2004	13.5
Macau, China	MAC	2005	15.8
Macau, China	MAC	2006	17
Macau, China	MAC	2007	14.6
Macau, China	MAC	2008	14.5
Madagascar	MDG	2005	21.232
Malaysia	MYS	2001	695
Malaysia	MYS	2002	786.3
Malaysia	MYS	2003	793.5
Malaysia	MYS	2004	859.3
Malaysia	MYS	2005	777.4
Malaysia	MYS	2006	829.6
Malaysia	MYS	2007	770.4
Malaysia	MYS	2008	748.8
Maldives	MDV	2000	3.815
Maldives	MDV	2006	6.528
Maldives	MDV	2008	1.238
Malta	MLT	2001	12.183
Malta	MLT	2002	13.779
Malta	MLT	2003	13.784
Malta	MLT	2004	13.362
Malta	MLT	2005	12.8
Malta	MLT	2006	13.51
Malta	MLT	2007	12.086
Malta	MLT	2008	12.514
Moldova, Republic of	MDA	1999	54.5
Moldova, Republic of	MDA	2000	50.6
Moldova, Republic of	MDA	2001	54.8
Moldova, Republic of	MDA	2002	60.4
Moldova, Republic of	MDA	2003	64.3
Moldova, Republic of	MDA	2004	67.7
Moldova, Republic of	MDA	2005	74.9
Moldova, Republic of	MDA	2006	88.6
Moldova, Republic of	MDA	2007	82.6
Moldova, Republic of	MDA	2008	85.6
Morocco	MAR	2004	72.989
Morocco	MAR	2005	79.129
Morocco	MAR	2006	109.748
Morocco	MAR	2007	93.4
Morocco	MAR	2008	94.469
Netherlands	NLD	1995	792
Netherlands	NLD	1996	799
Netherlands	NLD	1997	817
Netherlands	NLD	1998	874
Netherlands	NLD	2000	1017
Netherlands	NLD	2001	1011
Netherlands	NLD	2002	1001
Netherlands	NLD	2003	1009
Netherlands	NLD	2004	840
Netherlands	NLD	2005	785
Netherlands	NLD	2006	847
Netherlands	NLD	2007	879
Netherlands	NLD	2008	888
Netherlands Antilles	ANT	1992	3.409
Netherlands Antilles	ANT	1993	3.727
Netherlands Antilles	ANT	1994	3.801
Netherlands Antilles	ANT	1995	4.049
Netherlands Antilles	ANT	1996	4.488
Netherlands Antilles	ANT	1997	5.023
Netherlands Antilles	ANT	1998	4.64
Netherlands Antilles	ANT	2000	4.998
Netherlands Antilles	ANT	2001	4.697
Netherlands Antilles	ANT	2002	4.943
Netherlands Antilles	ANT	2003	5.337
Netherlands Antilles	ANT	2004	5.699
Netherlands Antilles	ANT	2005	6.241
Netherlands Antilles	ANT	2006	6.613
Netherlands Antilles	ANT	2007	7.014
New Zealand	NZL	1992	189.3
New Zealand	NZL	1993	203.3
New Zealand	NZL	1994	198.5
New Zealand	NZL	1995	205.4
New Zealand	NZL	1996	199.1
New Zealand	NZL	1997	198.8
New Zealand	NZL	1998	204.5
New Zealand	NZL	1999	216.4
New Zealand	NZL	2000	232.6
New Zealand	NZL	2001	244.5
New Zealand	NZL	2002	240.3
New Zealand	NZL	2003	242.6
New Zealand	NZL	2004	243.5
New Zealand	NZL	2005	254.8
New Zealand	NZL	2006	269.8
New Zealand	NZL	2007	283.2
New Zealand	NZL	2008	299.1
Nicaragua	NIC	2003	44.226
Nicaragua	NIC	2004	44.854
Nicaragua	NIC	2005	49.883
Nicaragua	NIC	2006	53.364
Niue	NIU	2001	0.047
Niue	NIU	2002	0.142
Norway	NOR	1996	158
Norway	NOR	1997	172
Norway	NOR	1998	173
Norway	NOR	1999	173
Norway	NOR	2000	182
Norway	NOR	2001	162
Norway	NOR	2002	174
Norway	NOR	2003	170
Norway	NOR	2004	163
Norway	NOR	2005	151
Norway	NOR	2006	146
Norway	NOR	2007	141
Norway	NOR	2008	150
Pakistan	PAK	2001	4121
Pakistan	PAK	2002	4494
Pakistan	PAK	2003	4606
Pakistan	PAK	2004	4821
Pakistan	PAK	2005	4914
Pakistan	PAK	2006	5627
Pakistan	PAK	2007	5865
Pakistan	PAK	2008	6235
Panama	PAN	2001	30.177
Panama	PAN	2002	31.106
Panama	PAN	2003	30.651
Panama	PAN	2004	34.421
Panama	PAN	2005	33.648
Panama	PAN	2006	35.379
Panama	PAN	2007	37.2
Panama	PAN	2008	41.6
Papua New Guinea	PNG	2000	16.687
Paraguay	PRY	2007	91.147
Paraguay	PRY	2008	93.583
Philippines	PHL	2001	2920.5
Philippines	PHL	2002	3216.75
Philippines	PHL	2003	3397.75
Philippines	PHL	2004	3774.75
Philippines	PHL	2005	3784
Philippines	PHL	2006	3810.75
Philippines	PHL	2007	3957.75
Philippines	PHL	2008	4327
Puerto Rico	PRI	1996	129
Puerto Rico	PRI	1997	127
Puerto Rico	PRI	1998	130
Puerto Rico	PRI	1999	136
Puerto Rico	PRI	2000	146
Puerto Rico	PRI	2001	131
Puerto Rico	PRI	2002	135
Puerto Rico	PRI	2003	146
Puerto Rico	PRI	2004	149
Puerto Rico	PRI	2005	150
Puerto Rico	PRI	2006	153
Puerto Rico	PRI	2007	151
Puerto Rico	PRI	2008	137
Romania	ROU	1994	262.38
Romania	ROU	1995	265.116
Romania	ROU	1996	301.812
Romania	ROU	1997	296.836
Romania	ROU	1998	265.074
Romania	ROU	1999	240
Romania	ROU	2000	233.4
Romania	ROU	2001	232.5
Romania	ROU	2002	238
Romania	ROU	2003	225.2
Romania	ROU	2004	259.8
Romania	ROU	2005	265.5
Romania	ROU	2006	269.1
Romania	ROU	2007	252.6
Romania	ROU	2008	232.7
Russian Federation	RUS	1997	3763
Russian Federation	RUS	1998	3192
Russian Federation	RUS	1999	2771
Russian Federation	RUS	2000	2852
Russian Federation	RUS	2001	2795
Russian Federation	RUS	2002	2913
Russian Federation	RUS	2003	4433
Russian Federation	RUS	2004	4531
Russian Federation	RUS	2005	4750
Russian Federation	RUS	2006	4602
Russian Federation	RUS	2007	4868
Russian Federation	RUS	2008	4952
Saint Helena	SHN	1998	0.108
Saint Lucia	LCA	1994	3.15
Saint Lucia	LCA	1995	3.5
Saint Lucia	LCA	1996	3.94
Saint Lucia	LCA	1997	3.62
Saint Lucia	LCA	1998	3.635
Saint Lucia	LCA	1999	4.145
Saint Lucia	LCA	2000	5.07
Saint Lucia	LCA	2002	3.065
Saint Lucia	LCA	2003	4.632
Saint Lucia	LCA	2004	3.895
Samoa	WSM	1976	14.876
Samoa	WSM	2001	0.677
San Marino	SMR	1995	0.419
San Marino	SMR	1996	0.423
San Marino	SMR	1997	0.435
San Marino	SMR	1998	0.437
San Marino	SMR	1999	0.438
San Marino	SMR	2007	0.332
San Marino	SMR	2008	0.36
Saudi Arabia	SAU	2006	270.721
Saudi Arabia	SAU	2007	299.063
Saudi Arabia	SAU	2008	324.9975
Serbia	SRB	2004	105.059
Serbia	SRB	2005	101.343
Serbia	SRB	2006	87.178
Serbia	SRB	2007	93.945
Serbia	SRB	2008	149.916
Slovenia	SVN	1993	39
Slovenia	SVN	1994	28
Slovenia	SVN	1995	39
Slovenia	SVN	1996	50
Slovenia	SVN	1997	46
Slovenia	SVN	1998	48
Slovenia	SVN	1999	54
Slovenia	SVN	2000	64
Slovenia	SVN	2001	65
Slovenia	SVN	2002	59
Slovenia	SVN	2003	54
Slovenia	SVN	2004	58
Slovenia	SVN	2005	66
Slovenia	SVN	2006	61
Slovenia	SVN	2007	58
Slovenia	SVN	2008	65
South Africa	ZAF	2000	574
South Africa	ZAF	2001	664
South Africa	ZAF	2002	731
South Africa	ZAF	2003	822
South Africa	ZAF	2004	910
South Africa	ZAF	2005	857
South Africa	ZAF	2006	873
South Africa	ZAF	2007	884
South Africa	ZAF	2008	1021
Spain	ESP	1994	992.6
Spain	ESP	1995	1039.9
Spain	ESP	1996	1074.7
Spain	ESP	1997	1129
Spain	ESP	1998	1182.9
Spain	ESP	1999	1192.5
Spain	ESP	2000	1216.2
Spain	ESP	2001	1250.5
Spain	ESP	2002	1247.7
Spain	ESP	2003	1281.7
Spain	ESP	2004	1326.5
Spain	ESP	2005	1313
Spain	ESP	2006	1438.1
Spain	ESP	2007	1511.3
Spain	ESP	2008	1558.063
Sri Lanka	LKA	2002	492.545
Sri Lanka	LKA	2003	416.839
Sri Lanka	LKA	2004	520.182
Sri Lanka	LKA	2005	636.4
Sri Lanka	LKA	2006	655.2
Sri Lanka	LKA	2007	617.8
Sri Lanka	LKA	2008	598.517
Suriname	SUR	2004	10.101
Sweden	SWE	1997	202
Sweden	SWE	1998	201
Sweden	SWE	1999	191
Sweden	SWE	2000	192
Sweden	SWE	2001	197
Sweden	SWE	2002	203
Sweden	SWE	2003	209
Sweden	SWE	2004	223
Sweden	SWE	2005	204
Sweden	SWE	2006	220
Sweden	SWE	2007	236
Sweden	SWE	2008	235
Syrian Arab Republic	SYR	2007	70.591
Taiwan, China	TWN	1994	436
Taiwan, China	TWN	1995	436
Taiwan, China	TWN	1996	429
Taiwan, China	TWN	1997	420
Taiwan, China	TWN	1998	425
Taiwan, China	TWN	1999	414
Taiwan, China	TWN	2000	412
Taiwan, China	TWN	2001	406
Taiwan, China	TWN	2002	424
Taiwan, China	TWN	2003	427
Taiwan, China	TWN	2004	447
Taiwan, China	TWN	2005	449
Taiwan, China	TWN	2006	452
Taiwan, China	TWN	2007	462
Taiwan, China	TWN	2008	461
Tanzania (Tanganyika)	T1	2001	377.091
Tanzania, United Republic of	TZA	2006	31.185
Thailand	THA	2001	2193.1
Thailand	THA	2002	2334
Thailand	THA	2003	2360.5
Thailand	THA	2004	2374.3
Thailand	THA	2005	2381.9
Thailand	THA	2006	2400
Thailand	THA	2007	2480
Thailand	THA	2008	998.6
Tonga	TON	2003	0.94
Trinidad and Tobago	TTO	1989	27.7
Trinidad and Tobago	TTO	1990	25.5
Trinidad and Tobago	TTO	1991	24
Trinidad and Tobago	TTO	1992	26.6
Trinidad and Tobago	TTO	1993	29.5
Trinidad and Tobago	TTO	1994	27.4
Trinidad and Tobago	TTO	1995	30.2
Trinidad and Tobago	TTO	1996	29.5
Trinidad and Tobago	TTO	1997	31.2
Trinidad and Tobago	TTO	1998	30.7
Trinidad and Tobago	TTO	1999	33.2
Trinidad and Tobago	TTO	2000	36.2
Trinidad and Tobago	TTO	2001	38.9
Trinidad and Tobago	TTO	2002	40.2
Trinidad and Tobago	TTO	2003	39.4
Trinidad and Tobago	TTO	2004	43
Trinidad and Tobago	TTO	2005	46
Turkey	TUR	2001	1731
Turkey	TUR	2002	1755
Turkey	TUR	2003	1846
Turkey	TUR	2004	1859
Turkey	TUR	2005	2162
Turkey	TUR	2006	2026
Turkey	TUR	2007	1835
Turkey	TUR	2008	1860
Turks and Caicos Islands	TCA	2001	1.195
Turks and Caicos Islands	TCA	2002	0.705
Turks and Caicos Islands	TCA	2003	0.739
Turks and Caicos Islands	TCA	2004	0.786
Turks and Caicos Islands	TCA	2005	0.847
Turks and Caicos Islands	TCA	2006	1.042
Turks and Caicos Islands	TCA	2007	1.174
Tuvalu	TUV	2002	0.179
Uganda	UGA	2003	13.8
Ukraine	UKR	1995	495.8
Ukraine	UKR	1996	1691.1
Ukraine	UKR	1997	1667.4
Ukraine	UKR	1998	1602.8
Ukraine	UKR	1999	1421.9
Ukraine	UKR	2000	1464.5
Ukraine	UKR	2001	1497.9
Ukraine	UKR	2002	1460.9
Ukraine	UKR	2003	1429.3
Ukraine	UKR	2004	1423.7
Ukraine	UKR	2005	1470.3
Ukraine	UKR	2006	1505.9
Ukraine	UKR	2007	1589.8
Ukraine	UKR	2008	1580.7
United Kingdom	GBR	1991	3744.121
United Kingdom	GBR	1992	3864.79
United Kingdom	GBR	1993	3945.619
United Kingdom	GBR	1994	4033.355
United Kingdom	GBR	1995	4178.51
United Kingdom	GBR	1996	4130.561
United Kingdom	GBR	1997	4282.273
United Kingdom	GBR	1998	4340.277
United Kingdom	GBR	2001	3765
United Kingdom	GBR	2002	3932
United Kingdom	GBR	2003	4065
United Kingdom	GBR	2004	4135
United Kingdom	GBR	2005	4194
United Kingdom	GBR	2006	4331
United Kingdom	GBR	2007	4356
United Kingdom	GBR	2008	4558
United States	USA	2003	19934
United States	USA	2004	20235
United States	USA	2005	20450
United States	USA	2006	21233
United States	USA	2007	21577
United States	USA	2008	22059
Uruguay	URY	2000	65.9
Uruguay	URY	2001	68.8
Uruguay	URY	2002	67.5
Uruguay	URY	2003	64
Uruguay	URY	2005	69.7
Uruguay	URY	2006	75.9
Uruguay	URY	2007	87.4
Viet Nam	VNM	1999	180.231
Viet Nam	VNM	2000	212.883
Viet Nam	VNM	2001	174.046
Viet Nam	VNM	2002	200.996
Viet Nam	VNM	2003	209.489
Viet Nam	VNM	2004	312.611
West Bank and Gaza Strip	PSE	1996	19.799
West Bank and Gaza Strip	PSE	1997	14.775
West Bank and Gaza Strip	PSE	1998	21.658
West Bank and Gaza Strip	PSE	1999	23.345
West Bank and Gaza Strip	PSE	2000	17.72
West Bank and Gaza Strip	PSE	2001	19.203
West Bank and Gaza Strip	PSE	2002	21.425
West Bank and Gaza Strip	PSE	2003	22.847
West Bank and Gaza Strip	PSE	2004	22.254
West Bank and Gaza Strip	PSE	2005	22.453
West Bank and Gaza Strip	PSE	2006	22.418
West Bank and Gaza Strip	PSE	2007	25.777
West Bank and Gaza Strip	PSE	2008	26.605
