# Supplementary material for: Energy and institution size
Source: PLoS One. 2017 Feb 8;12(2):e0171823. doi: 10.1371/journal.pone.0171823 (PMC5298329; doi:10.1371/journal.pone.0171823)
Supplement: S1 File — This zip file contains raw and final data for all analysis conducted in this paper. It also includes R code used for modelling. (ZIP) [file pone.0171823.s002.zip › Supplementary Material Revised/Raw Data/Global/Top Firms/Global Top 25.csv]

Year	Country Code	Company	Employment (Thousands)
2004	ARE	NATIONAL BANK OF ABU DHABI	1.932
2004	ARE	NATL CORP FOR TOURISM & HOT	1.845
2004	ARE	DUBAI ISLAMIC BANK LTD	1.533
2004	ARE	GULF PHARMACEUTICALS	1.475
2004	ARE	ABU DHABI COMMERCIAL BANK	1.366
2004	ARE	UNION NATIONAL BANK	0.928
2004	ARE	ABU DHABI AVIATION	0.641
2004	ARE	DRAGON OIL PLC	0.616
2004	ARE	NATL BANK OF RAS AL KHAIMAH	0.554
2004	ARE	UNITED FOODS CO P.S.C.	0.334
2004	ARE	INTL FISH FARMING CO	0.302
2004	ARE	NATIONAL BANK OF FUJAIRAH	0.297
2004	ARE	OMAN INSURANCE CO PSC	0.283
2004	ARE	ABU DHABI NATL CO FOR BLDG	0.275
2004	ARE	AIR ARABIA PJSC	0.265
2004	ARE	ABU DHABI NATIONAL INS CO	0.257
2004	ARE	AL BUHAIRA NATIONAL INS	0.206
2004	ARE	AL AIN AHLIA INSURANCE CO	0.151
2004	ARE	AL DHAFRA INSURANCE CO	0.115
2004	ARE	SHUAA CAPITAL	0.093
2004	ARE	NATIONAL GENERAL INS CO	0.089
2004	ARE	NATIONAL INVESTOR (THE)	0.079
2004	ARE	DEYAAR DEVELOPMENT PJSC	0.072
2004	ARE	RAS AL KHAIMAH NATL INS CO	0.044
2004	ARE	UNION INSURANCE CO (UAE)	0.04
2005	ARE	UNION PROPERTIES	9.11
2005	ARE	EMIRATES BANK INTL LTD	3.007
2005	ARE	NATIONAL BANK OF ABU DHABI	2.32
2005	ARE	DAMAS INTERNATIONAL LTD	1.506
2005	ARE	GULF PHARMACEUTICALS	1.477
2005	ARE	ABU DHABI ISLAMIC BANK	1.036
2005	ARE	GULF GENERAL INVESTMENT CO	1.017
2005	ARE	UNION NATIONAL BANK	1.01
2005	ARE	NATL BANK OF RAS AL KHAIMAH	0.723
2005	ARE	ABU DHABI AVIATION	0.653
2005	ARE	GULF MEDICAL PROJECTS	0.612
2005	ARE	ARKAN BUILDING MATERIALS CO	0.527
2005	ARE	EMIRATES ISLAMIC BANK	0.51
2005	ARE	FIRST GULF BANK	0.461
2005	ARE	UNITED FOODS CO P.S.C.	0.358
2005	ARE	COMM BANK INTL PLC	0.339
2005	ARE	INVEST BANK	0.335
2005	ARE	FOODCO HOLDING PJSC	0.33
2005	ARE	NATIONAL BANK OF FUJAIRAH	0.322
2005	ARE	OMAN INSURANCE CO PSC	0.32
2005	ARE	UNION CEMENT CO	0.307
2005	ARE	NATL BANK OF UMM AL-QAIWAIN	0.285
2005	ARE	EMIRATES DRIVING	0.221
2005	ARE	INTL FISH FARMING CO	0.218
2005	ARE	ALLIANCE INSURANCE (PSC)	0.162
2007	ARE	DP WORLD LTD	30
2007	ARE	EMIRATES BANK INTL LTD	8.139
2007	ARE	EMIRATES NBD PJSC	8.139
2007	ARE	DEPA LTD	7.112
2007	ARE	DUBAI ISLAMIC BANK LTD	6.894
2007	ARE	LAMPRELL PLC	4.331
2007	ARE	NATIONAL BANK OF ABU DHABI	2.984
2007	ARE	DAMAS INTERNATIONAL LTD	2.8
2007	ARE	ABU DHABI NATIONAL ENERGY CO	2.3
2007	ARE	EMIRATES ISLAMIC BANK	0.923
2007	ARE	DRAGON OIL PLC	0.878
2007	ARE	NATIONAL BANK OF FUJAIRAH	0.511
2007	ARE	INVEST BANK	0.455
2007	ARE	UNITED FOODS CO P.S.C.	0.422
2007	ARE	DANA GAS	0.4
2007	ARE	ABU DHABI NATL CO FOR BLDG	0.391
2007	ARE	ALDAR PROPERTIES	0.378
2007	ARE	SHUAA CAPITAL	0.339
2007	ARE	TAMWEEL PJSC	0.25
2007	ARE	GULF NAVIGATION HOLDING	0.25
2007	ARE	SOROUH REAL ESTATE	0.199
2007	ARE	ALLIANCE INSURANCE (PSC)	0.162
2007	ARE	NATIONAL GENERAL INS CO	0.147
2007	ARE	DUBAI NATL INS & REINS	0.045
2007	ARE	WAHA CAPITAL PJSC	0.025
1990	AUS	COLES GROUP LTD	158.707
1990	AUS	BHP BILLITON GROUP (AUS)	51
1990	AUS	ANZ-AUSTRALIA & NEW ZEALD BK	50.367
1990	AUS	NATIONAL AUSTRALIA BK	45.471
1990	AUS	WESTPAC BANKING	45.395
1990	AUS	ANSELL LTD	41.013
1990	AUS	COMMONWEALTH BANK AUSTRALIA	39.871
1990	AUS	ORIGIN ENERGY LTD	25
1990	AUS	GOODMAN FIELDER LTD - OLD	23.89
1990	AUS	CSR LTD	19.996
1990	AUS	QANTAS AIRWAYS LTD	19.932
1990	AUS	AMCOR LTD	17.7
1990	AUS	BURNS PHILP & CO LTD	11.815
1990	AUS	SOUTHCORP LTD	11.1
1990	AUS	SPOTLESS GROUP LTD	9.149
1990	AUS	COMALCO LTD	8.88
1990	AUS	MIM HOLDINGS LTD	8.813
1990	AUS	AUSTRALIAN NATIONAL INDS LTD	8.8
1990	AUS	MM-METAL MANUFACTURES LTD	7.561
1990	AUS	NATIONAL CONSOLIDATED LTD	7.149
1990	AUS	LEND LEASE GROUP	7.019
1990	AUS	PASMINCO LTD	6.883
1990	AUS	LION NATHAN LTD	6.681
1990	AUS	GEORGE WESTON FOODS LTD	6.605
1990	AUS	CIMIC GROUP LTD	5.81
1991	AUS	COLES GROUP LTD	143.182
1991	AUS	COMMONWEALTH BANK AUSTRALIA	50.744
1991	AUS	BHP BILLITON GROUP (AUS)	49
1991	AUS	ANZ-AUSTRALIA & NEW ZEALD BK	48.537
1991	AUS	NATIONAL AUSTRALIA BK	43.776
1991	AUS	WESTPAC BANKING	42.431
1991	AUS	ANSELL LTD	40.504
1991	AUS	GOODMAN FIELDER LTD - OLD	23.363
1991	AUS	ORIGIN ENERGY LTD	23
1991	AUS	QANTAS AIRWAYS LTD	20.227
1991	AUS	CSR LTD	19.119
1991	AUS	AMCOR LTD	16.7
1991	AUS	BURNS PHILP & CO LTD	11.44
1991	AUS	SPOTLESS GROUP LTD	8.68
1991	AUS	MIM HOLDINGS LTD	8.417
1991	AUS	COMALCO LTD	7.775
1991	AUS	LEND LEASE GROUP	7.041
1991	AUS	MM-METAL MANUFACTURES LTD	6.5
1991	AUS	PASMINCO LTD	6.456
1991	AUS	CIMIC GROUP LTD	6.361
1991	AUS	AUSTRALIAN NATIONAL INDS LTD	6.1
1991	AUS	LION NATHAN LTD	5.749
1991	AUS	WESFARMERS LTD	4.4
1991	AUS	RGC-RENISON GOLDFIELDS CONSO	3.571
1991	AUS	CAPRAL LIMITED	3.185
1992	AUS	COLES GROUP LTD	132.543
1992	AUS	WOOLWORTHS LTD	70.1
1992	AUS	COMMONWEALTH BANK AUSTRALIA	48.602
1992	AUS	ANSELL LTD	48.252
1992	AUS	ANZ-AUSTRALIA & NEW ZEALD BK	48.083
1992	AUS	NATIONAL AUSTRALIA BK	48
1992	AUS	BHP BILLITON GROUP (AUS)	47
1992	AUS	WESTPAC BANKING	39.253
1992	AUS	GOODMAN FIELDER LTD - OLD	23.535
1992	AUS	ORIGIN ENERGY LTD	22
1992	AUS	CSR LTD	19.719
1992	AUS	AMCOR LTD	18
1992	AUS	QANTAS AIRWAYS LTD	17.646
1992	AUS	BURNS PHILP & CO LTD	10.428
1992	AUS	SPOTLESS GROUP LTD	9.279
1992	AUS	MIM HOLDINGS LTD	7.894
1992	AUS	COMALCO LTD	7.214
1992	AUS	WESFARMERS LTD	7
1992	AUS	GEORGE WESTON FOODS LTD	6.909
1992	AUS	CIMIC GROUP LTD	6.048
1992	AUS	PASMINCO LTD	5.746
1992	AUS	AUSTRALIAN NATIONAL INDS LTD	5.7
1992	AUS	LEND LEASE GROUP	5.34
1992	AUS	LION NATHAN LTD	5.007
1992	AUS	NATIONAL CONSOLIDATED LTD	4.813
1993	AUS	COLES GROUP LTD	136.195
1993	AUS	WOOLWORTHS LTD	71.8
1993	AUS	NATIONAL AUSTRALIA BK	48.029
1993	AUS	BHP BILLITON GROUP (AUS)	48
1993	AUS	ANSELL LTD	47.071
1993	AUS	COMMONWEALTH BANK AUSTRALIA	44.938
1993	AUS	ANZ-AUSTRALIA & NEW ZEALD BK	41.737
1993	AUS	WESTPAC BANKING	33.724
1993	AUS	QANTAS AIRWAYS LTD	25.093
1993	AUS	ORIGIN ENERGY LTD	22.5
1993	AUS	CSR LTD	20.455
1993	AUS	GOODMAN FIELDER LTD - OLD	18.987
1993	AUS	AMCOR LTD	18.1
1993	AUS	BURNS PHILP & CO LTD	11.2
1993	AUS	WESFARMERS LTD	10
1993	AUS	SPOTLESS GROUP LTD	9.197
1993	AUS	MIM HOLDINGS LTD	7.89
1993	AUS	CIMIC GROUP LTD	7.175
1993	AUS	COMALCO LTD	6.99
1993	AUS	GEORGE WESTON FOODS LTD	6.824
1993	AUS	AUSTRALIAN NATIONAL INDS LTD	5.9
1993	AUS	PASMINCO LTD	5.013
1993	AUS	MM-METAL MANUFACTURES LTD	4.594
1993	AUS	LEND LEASE GROUP	4.516
1993	AUS	LION NATHAN LTD	3.436
1994	AUS	COLES GROUP LTD	135.365
1994	AUS	WOOLWORTHS LTD	78.8
1994	AUS	ANSELL LTD	49.449
1994	AUS	NATIONAL AUSTRALIA BK	49.163
1994	AUS	BHP BILLITON GROUP (AUS)	49
1994	AUS	COMMONWEALTH BANK AUSTRALIA	39.945
1994	AUS	ANZ-AUSTRALIA & NEW ZEALD BK	39.642
1994	AUS	WESTPAC BANKING	31.396
1994	AUS	QANTAS AIRWAYS LTD	26.791
1994	AUS	CSR LTD	23.188
1994	AUS	ORIGIN ENERGY LTD	22.2
1994	AUS	AMCOR LTD	22.041
1994	AUS	GOODMAN FIELDER LTD - OLD	18.971
1994	AUS	BURNS PHILP & CO LTD	12
1994	AUS	WESFARMERS LTD	11.5
1994	AUS	SOUTHCORP LTD	11.42
1994	AUS	SPOTLESS GROUP LTD	9.644
1994	AUS	MIM HOLDINGS LTD	7.752
1994	AUS	CIMIC GROUP LTD	7.382
1994	AUS	AUSTRALIAN NATIONAL INDS LTD	7
1994	AUS	GEORGE WESTON FOODS LTD	6.916
1994	AUS	COMALCO LTD	6.794
1994	AUS	LEND LEASE GROUP	4.878
1994	AUS	MM-METAL MANUFACTURES LTD	4.792
1994	AUS	GIO AUSTRALIA HLDGS LTD	3.8
1995	AUS	WOOLWORTHS LTD	87.7
1995	AUS	BHP BILLITON GROUP (AUS)	60
1995	AUS	NATIONAL AUSTRALIA BK	52.567
1995	AUS	ANSELL LTD	48.234
1995	AUS	ANZ-AUSTRALIA & NEW ZEALD BK	39.24
1995	AUS	COMMONWEALTH BANK AUSTRALIA	38.935
1995	AUS	WESTPAC BANKING	31.416
1995	AUS	QANTAS AIRWAYS LTD	28.565
1995	AUS	AMCOR LTD	25
1995	AUS	CSR LTD	23.54
1995	AUS	ORIGIN ENERGY LTD	23.25
1995	AUS	GOODMAN FIELDER LTD - OLD	16.977
1995	AUS	WESFARMERS LTD	12.2
1995	AUS	SPOTLESS GROUP LTD	10.231
1995	AUS	BURNS PHILP & CO LTD	10
1995	AUS	MIM HOLDINGS LTD	8.176
1995	AUS	AUSTRALIAN NATIONAL INDS LTD	7.9
1995	AUS	CIMIC GROUP LTD	7.346
1995	AUS	GEORGE WESTON FOODS LTD	6.909
1995	AUS	MM-METAL MANUFACTURES LTD	4.811
1995	AUS	COMALCO LTD	4.747
1995	AUS	LEND LEASE GROUP	4.489
1995	AUS	ADVANCE BANK AUSTRALIA	4.316
1995	AUS	PASMINCO LTD	4.083
1995	AUS	PMP LTD	3.79
1996	AUS	WOOLWORTHS LTD	94.6
1996	AUS	BHP BILLITON GROUP (AUS)	61
1996	AUS	NATIONAL AUSTRALIA BK	52.912
1996	AUS	ANSELL LTD	40.671
1996	AUS	ANZ-AUSTRALIA & NEW ZEALD BK	39.721
1996	AUS	COMMONWEALTH BANK AUSTRALIA	39.419
1996	AUS	WESTPAC BANKING	33.832
1996	AUS	QANTAS AIRWAYS LTD	29.627
1996	AUS	AMCOR LTD	25.3
1996	AUS	CSR LTD	23.302
1996	AUS	ORIGIN ENERGY LTD	21.735
1996	AUS	GOODMAN FIELDER LTD - OLD	17.178
1996	AUS	WESFARMERS LTD	12
1996	AUS	BURNS PHILP & CO LTD	10.7
1996	AUS	CIMIC GROUP LTD	10.633
1996	AUS	EMAIL LTD	10.6
1996	AUS	SPOTLESS GROUP LTD	10.468
1996	AUS	MIM HOLDINGS LTD	8.011
1996	AUS	AUSTRALIAN NATIONAL INDS LTD	7.4
1996	AUS	DAVID JONES LTD	6.946
1996	AUS	GEORGE WESTON FOODS LTD	6.876
1996	AUS	PMP LTD	5.579
1996	AUS	LEND LEASE GROUP	4.689
1996	AUS	MM-METAL MANUFACTURES LTD	4.671
1996	AUS	COMALCO LTD	4.586
1997	AUS	WOOLWORTHS LTD	100
1997	AUS	BHP BILLITON GROUP (AUS)	55
1997	AUS	NATIONAL AUSTRALIA BK	52.226
1997	AUS	ANSELL LTD	38.148
1997	AUS	COMMONWEALTH BANK AUSTRALIA	37.93
1997	AUS	PIRELLI CABLES AUSTRALIA LTD	36.2
1997	AUS	ANZ-AUSTRALIA & NEW ZEALD BK	35.926
1997	AUS	RIO TINTO GROUP (AUS)	32.425
1997	AUS	WESTPAC BANKING	31.608
1997	AUS	QANTAS AIRWAYS LTD	30.08
1997	AUS	AMCOR LTD	25.088
1997	AUS	ORIGIN ENERGY LTD	20.392
1997	AUS	CSR LTD	19.726
1997	AUS	GOODMAN FIELDER LTD - OLD	15.113
1997	AUS	CIMIC GROUP LTD	12.16
1997	AUS	SOUTHCORP LTD	11.716
1997	AUS	SPOTLESS GROUP LTD	10.284
1997	AUS	EMAIL LTD	10.15
1997	AUS	BURNS PHILP & CO LTD	10.093
1997	AUS	PIONEER INTERNATIONAL LTD	10.073
1997	AUS	MIM HOLDINGS LTD	8.429
1997	AUS	AUSTRALIAN NATIONAL INDS LTD	7.5
1997	AUS	GEORGE WESTON FOODS LTD	7.075
1997	AUS	ST GEORGE BANK LTD -ADR	6.988
1997	AUS	DAVID JONES LTD	6.898
1998	AUS	NATIONAL AUSTRALIA BK	50.973
1998	AUS	ANSELL LTD	37.619
1998	AUS	PIRELLI CABLES AUSTRALIA LTD	36.2
1998	AUS	RIO TINTO GROUP (AUS)	34.809
1998	AUS	WESTPAC BANKING	33.222
1998	AUS	ANZ-AUSTRALIA & NEW ZEALD BK	30.827
1998	AUS	COMMONWEALTH BANK AUSTRALIA	30.743
1998	AUS	QANTAS AIRWAYS LTD	28.934
1998	AUS	AMCOR LTD	22.9
1998	AUS	ORIGIN ENERGY LTD	18.6
1998	AUS	CSR LTD	17.8
1998	AUS	GOODMAN FIELDER LTD - OLD	15.598
1998	AUS	CIMIC GROUP LTD	11.97
1998	AUS	SOUTHCORP LTD	11.721
1998	AUS	SPOTLESS GROUP LTD	11.656
1998	AUS	TEMPO SERVICES LTD	10.26
1998	AUS	PIONEER INTERNATIONAL LTD	10.136
1998	AUS	MIM HOLDINGS LTD	8.195
1998	AUS	EMAIL LTD	8
1998	AUS	ST GEORGE BANK LTD -ADR	7.447
1998	AUS	AUSTRALIAN NATIONAL INDS LTD	7.4
1998	AUS	GEORGE WESTON FOODS LTD	7.115
1998	AUS	LEND LEASE GROUP	7.079
1998	AUS	CABLE & WIRE OPTUS LTD	6.574
1998	AUS	DAVID JONES LTD	6.382
1999	AUS	NATIONAL AUSTRALIA BK	46.3
1999	AUS	RIO TINTO GROUP (AUS)	33.786
1999	AUS	WESTPAC BANKING	33.574
1999	AUS	ANZ-AUSTRALIA & NEW ZEALD BK	30.171
1999	AUS	COMMONWEALTH BANK AUSTRALIA	28.964
1999	AUS	QANTAS AIRWAYS LTD	28.226
1999	AUS	AMCOR LTD	19.5
1999	AUS	GOODMAN FIELDER LTD - OLD	17.919
1999	AUS	CSR LTD	17.104
1999	AUS	TEMPO SERVICES LTD	14.071
1999	AUS	SPOTLESS GROUP LTD	12.427
1999	AUS	PIONEER INTERNATIONAL LTD	11.004
1999	AUS	METCASH LTD	8.46
1999	AUS	EMAIL LTD	8.4
1999	AUS	CABLE & WIRE OPTUS LTD	8.19
1999	AUS	MIM HOLDINGS LTD	7.934
1999	AUS	ST GEORGE BANK LTD -ADR	7.886
1999	AUS	GEORGE WESTON FOODS LTD	7.147
1999	AUS	DAVID JONES LTD	5.474
1999	AUS	NYLEX LTD	4.807
1999	AUS	PMP LTD	4.609
1999	AUS	PASMINCO LTD	4.449
1999	AUS	CRANE GROUP LTD	4.437
1999	AUS	BURNS PHILP & CO LTD	4.2
1999	AUS	EVANS DEAKIN INDUSTRIES LTD	4.083
2000	AUS	NATIONAL AUSTRALIA BK	51.879
2000	AUS	TELSTRA CORP LTD	50.761
2000	AUS	COMMONWEALTH BANK AUSTRALIA	37.131
2000	AUS	RIO TINTO GROUP (AUS)	34.399
2000	AUS	SPOTLESS GROUP LTD	30.581
2000	AUS	WESTPAC BANKING	29.51
2000	AUS	QANTAS AIRWAYS LTD	29.217
2000	AUS	ANZ-AUSTRALIA & NEW ZEALD BK	23.134
2000	AUS	AMCOR LTD	17.5
2000	AUS	CSR LTD	16.134
2000	AUS	TEMPO SERVICES LTD	15.017
2000	AUS	GOODMAN FIELDER LTD - OLD	14.248
2000	AUS	CABLE & WIRE OPTUS LTD	8.473
2000	AUS	MIM HOLDINGS LTD	8.308
2000	AUS	GEORGE WESTON FOODS LTD	7.578
2000	AUS	NYLEX LTD	6.278
2000	AUS	METCASH LTD	5.22
2000	AUS	PMP LTD	4.824
2000	AUS	MACQUARIE GROUP LTD	4.467
2000	AUS	CRANE GROUP LTD	4.348
2000	AUS	PASMINCO LTD	4.322
2000	AUS	COMPUTERSHARE LTD CPU	4.3
2000	AUS	BURNS PHILP & CO LTD	4.1
2000	AUS	LION NATHAN LTD	3.792
2000	AUS	EVANS DEAKIN INDUSTRIES LTD	3.611
2001	AUS	COLES GROUP LTD	162.192
2001	AUS	NATIONAL AUSTRALIA BK	49.71
2001	AUS	TELSTRA CORP LTD	44.874
2001	AUS	COMMONWEALTH BANK AUSTRALIA	34.96
2001	AUS	SYMBION HEALTH LTD	33
2001	AUS	QANTAS AIRWAYS LTD	31.632
2001	AUS	SPOTLESS GROUP LTD	27.798
2001	AUS	WESTPAC BANKING	27.088
2001	AUS	ANSELL LTD	23.482
2001	AUS	APN NEWS & MEDIA LTD	23.409
2001	AUS	AMCOR LTD	23.3
2001	AUS	ANZ-AUSTRALIA & NEW ZEALD BK	22.501
2001	AUS	TEMPO SERVICES LTD	20
2001	AUS	COCA-COLA AMATIL LTD	17.165
2001	AUS	GOODMAN FIELDER LTD - OLD	14.299
2001	AUS	FOSTER'S GROUP LTD	13.7
2001	AUS	CIMIC GROUP LTD	12.615
2001	AUS	SKILLED GROUP LTD	10.24
2001	AUS	ORICA LTD	8.692
2001	AUS	SONIC HEALTHCARE LTD	8.669
2001	AUS	MIM HOLDINGS LTD	8.347
2001	AUS	SMORGON STEEL GROUP LTD	7.914
2001	AUS	ST GEORGE BANK LTD -ADR	7.061
2001	AUS	RAMSAY HEALTH CARE LTD	7.018
2001	AUS	GEORGE WESTON FOODS LTD	6.801
2002	AUS	NATIONAL AUSTRALIA BK	46.642
2002	AUS	SYMBION HEALTH LTD	39.849
2002	AUS	COMMONWEALTH BANK AUSTRALIA	34.498
2002	AUS	QANTAS AIRWAYS LTD	33.044
2002	AUS	BRAMBLES LTD	30.338
2002	AUS	AMCOR LTD	23.6
2002	AUS	ANZ-AUSTRALIA & NEW ZEALD BK	22.482
2002	AUS	TEMPO SERVICES LTD	21.374
2002	AUS	COCA-COLA AMATIL LTD	16.25
2002	AUS	CIMIC GROUP LTD	15.228
2002	AUS	FOSTER'S GROUP LTD	12.95
2002	AUS	GOODMAN FIELDER LTD - OLD	12.548
2002	AUS	BORAL LTD	11.829
2002	AUS	SPECIALTY FASHION GROUP LTD	11.484
2002	AUS	DAVID JONES LTD	9.8
2002	AUS	TOLL HOLDINGS LTD	9.764
2002	AUS	SONIC HEALTHCARE LTD	7.888
2002	AUS	ORICA LTD	7.768
2002	AUS	ST GEORGE BANK LTD -ADR	7.342
2002	AUS	RAMSAY HEALTH CARE LTD	7.159
2002	AUS	ARRIUM LTD	6.989
2002	AUS	INSURANCE AUSTRALIA GROUP	6.058
2002	AUS	BLUESCOPE STEEL LTD	6.045
2002	AUS	APN NEWS & MEDIA LTD	5.694
2002	AUS	COMPUTERSHARE LTD CPU	5.321
2003	AUS	COLES GROUP LTD	83.614
2003	AUS	NATIONAL AUSTRALIA BK	45.206
2003	AUS	RIO TINTO GROUP (AUS)	36.016
2003	AUS	COMMONWEALTH BANK AUSTRALIA	35.845
2003	AUS	QANTAS AIRWAYS LTD	34.872
2003	AUS	SYMBION HEALTH LTD	30.879
2003	AUS	BRAMBLES LTD	29.962
2003	AUS	WESTPAC BANKING	26.78
2003	AUS	TEMPO SERVICES LTD	23.314
2003	AUS	ANZ-AUSTRALIA & NEW ZEALD BK	23.137
2003	AUS	COCA-COLA AMATIL LTD	16.273
2003	AUS	CIMIC GROUP LTD	15.236
2003	AUS	BURNS PHILP & CO LTD	15.2
2003	AUS	FOSTER'S GROUP LTD	13.4
2003	AUS	TOLL HOLDINGS LTD	12.466
2003	AUS	ANSELL LTD	12.013
2003	AUS	BLUESCOPE STEEL LTD	11.861
2003	AUS	SPECIALTY FASHION GROUP LTD	11.569
2003	AUS	INSURANCE AUSTRALIA GROUP	10.793
2003	AUS	SKILLED GROUP LTD	10.521
2003	AUS	DOWNER EDI LTD	10.17
2003	AUS	DAVID JONES LTD	9.205
2003	AUS	SONIC HEALTHCARE LTD	7.961
2003	AUS	CONSOLIDATED MEDIA HLDGS LTD	7.892
2003	AUS	ORICA LTD	7.801
2004	AUS	COLES GROUP LTD	89.208
2004	AUS	NATIONAL AUSTRALIA BK	43.517
2004	AUS	COMMONWEALTH BANK AUSTRALIA	36.296
2004	AUS	TELSTRA CORP LTD	36.159
2004	AUS	QANTAS AIRWAYS LTD	33.862
2004	AUS	RIO TINTO GROUP (AUS)	33.04
2004	AUS	SPOTLESS GROUP LTD	29.786
2004	AUS	AMCOR LTD	29.1
2004	AUS	ANZ-AUSTRALIA & NEW ZEALD BK	28.755
2004	AUS	BRAMBLES LTD	28.199
2004	AUS	WESTPAC BANKING	27.013
2004	AUS	TEMPO SERVICES LTD	23.229
2004	AUS	COCA-COLA AMATIL LTD	16.845
2004	AUS	CIMIC GROUP LTD	15.768
2004	AUS	DOWNER EDI LTD	14.671
2004	AUS	BORAL LTD	13.194
2004	AUS	BURNS PHILP & CO LTD	13
2004	AUS	BLUESCOPE STEEL LTD	12.815
2004	AUS	SYMBION HEALTH LTD	12.168
2004	AUS	MAYNE PHARMA LTD	12.168
2004	AUS	INSURANCE AUSTRALIA GROUP	11.724
2004	AUS	SKILLED GROUP LTD	11.657
2004	AUS	ANSELL LTD	11.53
2004	AUS	SPECIALTY FASHION GROUP LTD	11.503
2004	AUS	ORICA LTD	10.111
2005	AUS	COLES GROUP LTD	93.766
2005	AUS	WOOLWORTHS LTD	79.311
2005	AUS	TELSTRA CORP LTD	46.336
2005	AUS	NATIONAL AUSTRALIA BK	38.933
2005	AUS	QANTAS AIRWAYS LTD	38
2005	AUS	BHP BILLITON GROUP (AUS)	36.468
2005	AUS	COMMONWEALTH BANK AUSTRALIA	35.313
2005	AUS	RIO TINTO GROUP (AUS)	31.854
2005	AUS	WESFARMERS LTD	30
2005	AUS	BRAMBLES LTD	27.572
2005	AUS	WESTPAC BANKING	27.138
2005	AUS	AMCOR LTD	27.1
2005	AUS	CIMIC GROUP LTD	21.27
2005	AUS	SPOTLESS GROUP LTD	20.005
2005	AUS	COCA-COLA AMATIL LTD	18.872
2005	AUS	DOWNER EDI LTD	17.586
2005	AUS	TOLL HOLDINGS LTD	17.545
2005	AUS	BLUESCOPE STEEL LTD	17.063
2005	AUS	BORAL LTD	15.179
2005	AUS	SYMBION HEALTH LTD	12.24
2005	AUS	INSURANCE AUSTRALIA GROUP	11.502
2005	AUS	ANSELL LTD	11.059
2005	AUS	ORICA LTD	10.952
2005	AUS	SONIC HEALTHCARE LTD	9.954
2005	AUS	COMPUTERSHARE LTD CPU	9.689
2006	AUS	WOOLWORTHS LTD	94.408
2006	AUS	TELSTRA CORP LTD	44.452
2006	AUS	NATIONAL AUSTRALIA BK	38.433
2006	AUS	COMMONWEALTH BANK AUSTRALIA	36.664
2006	AUS	RIO TINTO GROUP (AUS)	35.245
2006	AUS	QANTAS AIRWAYS LTD	34.832
2006	AUS	BHP BILLITON GROUP (AUS)	33.184
2006	AUS	ANZ-AUSTRALIA & NEW ZEALD BK	32.256
2006	AUS	WESFARMERS LTD	30
2006	AUS	TOLL HOLDINGS LTD	28
2006	AUS	CIMIC GROUP LTD	25.405
2006	AUS	RAMSAY HEALTH CARE LTD	20
2006	AUS	COCA-COLA AMATIL LTD	18.06
2006	AUS	SPOTLESS GROUP LTD	17
2006	AUS	BORAL LTD	15.802
2006	AUS	GLG CORP LTD	15
2006	AUS	WORLEYPARSONS LTD	14.31
2006	AUS	COLLABORATE CORP LTD	14
2006	AUS	DOMINOS PIZZA ENTERPRISES LT	14
2006	AUS	SKILLED GROUP LTD	13.48
2006	AUS	RINKER GROUP LTD	13.264
2006	AUS	CONSOLIDATED MEDIA HLDGS LTD	11.227
2006	AUS	SYMBION HEALTH LTD	10.586
2006	AUS	COMPUTERSHARE LTD CPU	10.255
2006	AUS	FOSTER'S GROUP LTD	10.1
2007	AUS	WOOLWORTHS LTD	180
2007	AUS	RIO TINTO GROUP (AUS)	45.997
2007	AUS	TELSTRA CORP LTD	43.411
2007	AUS	BHP BILLITON GROUP (AUS)	38.54
2007	AUS	COMMONWEALTH BANK AUSTRALIA	37.873
2007	AUS	ANZ-AUSTRALIA & NEW ZEALD BK	34.353
2007	AUS	QANTAS AIRWAYS LTD	34.267
2007	AUS	WESFARMERS LTD	30
2007	AUS	WESTPAC BANKING	28.018
2007	AUS	CIMIC GROUP LTD	27.834
2007	AUS	WORLEYPARSONS LTD	23.8
2007	AUS	SKILLED GROUP LTD	21.3
2007	AUS	COCA-COLA AMATIL LTD	15.666
2007	AUS	INSURANCE AUSTRALIA GROUP	15.445
2007	AUS	ORICA LTD	14.174
2007	AUS	COLLABORATE CORP LTD	14
2007	AUS	MACQUARIE GROUP LTD	13.107
2007	AUS	BRAMBLES LTD	12.327
2007	AUS	PROGRAMMED MAINTENANCE SVC	12
2007	AUS	UGL LTD	11.099
2007	AUS	LEND LEASE GROUP	10.817
2007	AUS	SYMBION HEALTH LTD	10.681
2007	AUS	QBE INSURANCE GROUP LTD	10.6
2007	AUS	COMPUTERSHARE LTD CPU	10.465
2007	AUS	FAIRFAX MEDIA LTD	9.474
2008	AUS	WESFARMERS LTD	198.96
2008	AUS	WOOLWORTHS LTD	190
2008	AUS	RIO TINTO GROUP (AUS)	77.399
2008	AUS	TELSTRA CORP LTD	42.784
2008	AUS	BHP BILLITON GROUP (AUS)	41
2008	AUS	COMMONWEALTH BANK AUSTRALIA	39.621
2008	AUS	CIMIC GROUP LTD	37.112
2008	AUS	ANZ-AUSTRALIA & NEW ZEALD BK	36.925
2008	AUS	QANTAS AIRWAYS LTD	33.558
2008	AUS	WORLEYPARSONS LTD	32.2
2008	AUS	UGL LTD	29
2008	AUS	WESTPAC BANKING	28.302
2008	AUS	SKILLED GROUP LTD	28
2008	AUS	DOMINOS PIZZA ENTERPRISES LT	16
2008	AUS	COCA-COLA AMATIL LTD	15.495
2008	AUS	ORICA LTD	15.268
2008	AUS	INSURANCE AUSTRALIA GROUP	14.626
2008	AUS	QBE INSURANCE GROUP LTD	13
2008	AUS	FLIGHT CENTRE TRAVEL GROUP	13
2008	AUS	MACQUARIE GROUP LTD	12.716
2008	AUS	COMPUTERSHARE LTD CPU	12.48
2008	AUS	LEND LEASE GROUP	12.039
2008	AUS	BRAMBLES LTD	12
2008	AUS	ARRIUM LTD	11.678
2008	AUS	PRIMARY HEALTH CARE LTD	11.638
2009	AUS	WESFARMERS LTD	201.202
2009	AUS	WOOLWORTHS LTD	191
2009	AUS	RIO TINTO GROUP (AUS)	102
2009	AUS	BHP BILLITON GROUP (AUS)	99
2009	AUS	COMMONWEALTH BANK AUSTRALIA	44.218
2009	AUS	TELSTRA CORP LTD	39.464
2009	AUS	CIMIC GROUP LTD	39.327
2009	AUS	NATIONAL AUSTRALIA BK	38.953
2009	AUS	ANZ-AUSTRALIA & NEW ZEALD BK	37.687
2009	AUS	WESTPAC BANKING	37.032
2009	AUS	QANTAS AIRWAYS LTD	33.03
2009	AUS	WORLEYPARSONS LTD	28.8
2009	AUS	UGL LTD	28
2009	AUS	SKILLED GROUP LTD	26.2
2009	AUS	HEALTHSCOPE LTD	18
2009	AUS	COCA-COLA AMATIL LTD	15.543
2009	AUS	ORICA LTD	15.14
2009	AUS	MACQUARIE GROUP LTD	14.6
2009	AUS	QBE INSURANCE GROUP LTD	13
2009	AUS	INSURANCE AUSTRALIA GROUP	12.655
2009	AUS	BRAMBLES LTD	12
2009	AUS	COMPUTERSHARE LTD CPU	11.681
2009	AUS	ARRIUM LTD	11.104
2009	AUS	LEND LEASE GROUP	10.656
2009	AUS	PRIMARY HEALTH CARE LTD	10.383
2010	AUS	WESFARMERS LTD	200
2010	AUS	WOOLWORTHS LTD	188
2010	AUS	BHP BILLITON GROUP (AUS)	100
2010	AUS	RIO TINTO GROUP (AUS)	77
2010	AUS	ANZ-AUSTRALIA & NEW ZEALD BK	46.917
2010	AUS	CIMIC GROUP LTD	45.34
2010	AUS	COMMONWEALTH BANK AUSTRALIA	45.025
2010	AUS	UGL LTD	43
2010	AUS	TELSTRA CORP LTD	41.69
2010	AUS	WESTPAC BANKING	38.962
2010	AUS	SPOTLESS GROUP LTD	37
2010	AUS	TOLL HOLDINGS LTD	35
2010	AUS	QANTAS AIRWAYS LTD	32.49
2010	AUS	WORLEYPARSONS LTD	30
2010	AUS	SKILLED GROUP LTD	26.2
2010	AUS	MACQUARIE GROUP LTD	15.556
2010	AUS	BORAL LTD	14.806
2010	AUS	ORICA LTD	14.237
2010	AUS	QBE INSURANCE GROUP LTD	14
2010	AUS	BRAMBLES LTD	12.714
2010	AUS	INSURANCE AUSTRALIA GROUP	12.481
2010	AUS	COMPUTERSHARE LTD CPU	11.422
2010	AUS	LEND LEASE GROUP	11.094
2010	AUS	ARRIUM LTD	10.598
2010	AUS	AQUARIUS PLATINUM LTD	10.487
2011	AUS	WESFARMERS LTD	200
2011	AUS	WOOLWORTHS LTD	190
2011	AUS	BHP BILLITON GROUP (AUS)	100
2011	AUS	RIO TINTO GROUP (AUS)	67.93
2011	AUS	CIMIC GROUP LTD	51.281
2011	AUS	SKILLED GROUP LTD	50
2011	AUS	ANZ-AUSTRALIA & NEW ZEALD BK	48.938
2011	AUS	COMMONWEALTH BANK AUSTRALIA	46.06
2011	AUS	SPOTLESS GROUP LTD	40
2011	AUS	TOLL HOLDINGS LTD	40
2011	AUS	TELSTRA CORP LTD	35.79
2011	AUS	WORLEYPARSONS LTD	35.1
2011	AUS	WESTPAC BANKING	33.898
2011	AUS	QANTAS AIRWAYS LTD	32.695
2011	AUS	RAMSAY HEALTH CARE LTD	30
2011	AUS	UGL LTD	28
2011	AUS	DOWNER EDI LTD	21.5
2011	AUS	LEND LEASE GROUP	17.181
2011	AUS	BRAMBLES LTD	17.134
2011	AUS	QBE INSURANCE GROUP LTD	16.264
2011	AUS	BORAL LTD	15.227
2011	AUS	MACQUARIE GROUP LTD	14.202
2011	AUS	ORICA LTD	14
2011	AUS	CROWN RESORTS LTD	13.817
2011	AUS	INSURANCE AUSTRALIA GROUP	13.008
2012	AUS	WESFARMERS LTD	200
2012	AUS	WOOLWORTHS LTD	189.397
2012	AUS	BHP BILLITON GROUP (AUS)	125
2012	AUS	RIO TINTO GROUP (AUS)	71.219
2012	AUS	CIMIC GROUP LTD	56.323
2012	AUS	UGL LTD	56
2012	AUS	ANZ-AUSTRALIA & NEW ZEALD BK	48.239
2012	AUS	TOLL HOLDINGS LTD	45
2012	AUS	COMMONWEALTH BANK AUSTRALIA	44.844
2012	AUS	NATIONAL AUSTRALIA BK	43.336
2012	AUS	WORLEYPARSONS LTD	40.8
2012	AUS	TELSTRA CORP LTD	36.039
2012	AUS	WESTPAC BANKING	35.675
2012	AUS	QANTAS AIRWAYS LTD	33.584
2012	AUS	RAMSAY HEALTH CARE LTD	30
2012	AUS	LEND LEASE GROUP	18.439
2012	AUS	QBE INSURANCE GROUP LTD	16.987
2012	AUS	BRAMBLES LTD	16.13
2012	AUS	FLIGHT CENTRE TRAVEL GROUP	15.208
2012	AUS	BORAL LTD	14.74
2012	AUS	COMPUTERSHARE LTD CPU	13.909
2012	AUS	MACQUARIE GROUP LTD	13.663
2012	AUS	INSURANCE AUSTRALIA GROUP	13.65
2012	AUS	MYER HOLDINGS LTD	12.5
2012	AUS	SUPER RETAIL GROUP LTD	11.5
2013	AUS	WESFARMERS LTD	200
2013	AUS	WOOLWORTHS LTD	196.363
2013	AUS	BHP BILLITON GROUP (AUS)	128.8
2013	AUS	RIO TINTO GROUP (AUS)	66.331
2013	AUS	CIMIC GROUP LTD	55.99
2013	AUS	UGL LTD	53
2013	AUS	ANZ-AUSTRALIA & NEW ZEALD BK	47.512
2013	AUS	COMMONWEALTH BANK AUSTRALIA	44.969
2013	AUS	NATIONAL AUSTRALIA BK	42
2013	AUS	WORLEYPARSONS LTD	39.8
2013	AUS	TELSTRA CORP LTD	37.721
2013	AUS	QANTAS AIRWAYS LTD	33.265
2013	AUS	WESTPAC BANKING	33.045
2013	AUS	RAMSAY HEALTH CARE LTD	30
2013	AUS	SONIC HEALTHCARE LTD	26
2013	AUS	BROADSPECTRUM LTD	24.463
2013	AUS	CHANDLER MACLEOD LTD	22.3
2013	AUS	DOWNER EDI LTD	22
2013	AUS	BRAMBLES LTD	18
2013	AUS	LEND LEASE GROUP	16.536
2013	AUS	QBE INSURANCE GROUP LTD	15.455
2013	AUS	COMPUTERSHARE LTD CPU	14.27
2013	AUS	MACQUARIE GROUP LTD	13.913
2013	AUS	ABC LEARNING CENTER LTD	13
2013	AUS	BORAL LTD	12.61
1990	AUT	OMV AG	13.496
1990	AUT	CREDITANSTALT BANKVER	11.465
1990	AUT	VOEST-ALPINE STAHL LINZ GMBH	11.402
1990	AUT	STEYR-DAIMLER-PUCH AG	9.032
1990	AUT	BA HOLDING AG	5.8
1990	AUT	LENZING AG	5.686
1990	AUT	VERBUND AG	5.439
1990	AUT	GENERALI HLDG VIENNA AG	5.25
1990	AUT	WIENERBERGER AG	4.346
1990	AUT	CONSTANTIA-ISO AG	4.247
1990	AUT	AUSTRIAN AIRLINES	4.177
1990	AUT	STRABAG OESTERREICH GMBH	3.791
1990	AUT	EVN-ENERGIE-VERSORG NIEDEROS	3.37
1990	AUT	RHI AG	3.369
1990	AUT	LEYKAM MURZTALER PAPIER & ZE	3.191
1990	AUT	OESTERREICHISCHE BRAU-BETEIL	3.076
1990	AUT	SEMPERIT AG HOLDING	2.799
1990	AUT	PERLMOOSER ZEMENTWERKE AG	1.22
1990	AUT	GE JENBACHER AKTIENGESELLSCH	1.117
1990	AUT	VOGEL & NOOT HOLDING AG	0.935
1990	AUT	VORARLBERGER KRAFTWERKE AG	0.884
1990	AUT	AUSTRIA EMAIL AG	0.694
1990	AUT	UNIVERSALE-BAU AG	0.658
1990	AUT	LAMBACHER HITIAG LEINEN AG	0.562
1990	AUT	OTTAKRINGER BRAUEREI HARM	0.469
1991	AUT	OMV AG	13.692
1991	AUT	CREDITANSTALT BANKVER	11.544
1991	AUT	VOEST-ALPINE STAHL LINZ GMBH	10.387
1991	AUT	BA HOLDING AG	9.668
1991	AUT	GENERALI HLDG VIENNA AG	9.399
1991	AUT	STEYR-DAIMLER-PUCH AG	8.496
1991	AUT	RHI AG	5.919
1991	AUT	LENZING AG	5.775
1991	AUT	VERBUND AG	5.341
1991	AUT	WIENERBERGER AG	5.137
1991	AUT	CONSTANTIA-ISO AG	4.896
1991	AUT	STRABAG OESTERREICH GMBH	3.793
1991	AUT	EVN-ENERGIE-VERSORG NIEDEROS	3.346
1991	AUT	LEYKAM MURZTALER PAPIER & ZE	3.251
1991	AUT	UNIVERSALE-BAU AG	3.2
1991	AUT	OESTERREICHISCHE BRAU-BETEIL	2.982
1991	AUT	GE JENBACHER AKTIENGESELLSCH	2.416
1991	AUT	PERLMOOSER ZEMENTWERKE AG	1.21
1991	AUT	VOGEL & NOOT HOLDING AG	1.043
1991	AUT	FRAUENTHAL HOLDING AG	0.851
1991	AUT	AUSTRIA EMAIL AG	0.717
1991	AUT	LAMBACHER HITIAG LEINEN AG	0.545
1991	AUT	OTTAKRINGER BRAUEREI HARM	0.484
1991	AUT	IFE-INDUSTR-EINRICHT- FERTIG	0.476
1991	AUT	INKU AG	0.35
1992	AUT	OMV AG	12.66
1992	AUT	CREDITANSTALT BANKVER	11.471
1992	AUT	VOEST-ALPINE STAHL LINZ GMBH	10.089
1992	AUT	GENERALI HLDG VIENNA AG	10.061
1992	AUT	BA HOLDING AG	9.587
1992	AUT	STEYR-DAIMLER-PUCH AG	6.523
1992	AUT	LENZING AG	6.135
1992	AUT	OESTERREICHISCHE BRAU-BETEIL	6.093
1992	AUT	CONSTANTIA-ISO AG	6.09
1992	AUT	VERBUND AG	5.674
1992	AUT	WIENERBERGER AG	5.596
1992	AUT	STRABAG OESTERREICH GMBH	5.578
1992	AUT	RHI AG	5.503
1992	AUT	AUSTRIAN AIRLINES	4.498
1992	AUT	EVN-ENERGIE-VERSORG NIEDEROS	3.2
1992	AUT	LEYKAM MURZTALER PAPIER & ZE	3.191
1992	AUT	UNIVERSALE-BAU AG	2.598
1992	AUT	GE JENBACHER AKTIENGESELLSCH	2.256
1992	AUT	VOGEL & NOOT HOLDING AG	2.157
1992	AUT	GIROCREDIT BK AG	2.143
1992	AUT	FLUGHAFEN WIEN AG	1.914
1992	AUT	AGRANA BETEILIGUNGS-AG	1.752
1992	AUT	PERLMOOSER ZEMENTWERKE AG	1.527
1992	AUT	AUSTRIA EMAIL AG	0.891
1992	AUT	VORARLBERGER KRAFTWERKE AG	0.868
1993	AUT	OESTERREICHISCHE IND HLDG AG	62.293
1993	AUT	CREDITANSTALT BANKVER	13.243
1993	AUT	OMV AG	11.743
1993	AUT	GENERALI HLDG VIENNA AG	11.266
1993	AUT	BA HOLDING AG	9.237
1993	AUT	VOEST-ALPINE STAHL LINZ GMBH	9.236
1993	AUT	CONSTANTIA-ISO AG	6.61
1993	AUT	OESTERREICHISCHE BRAU-BETEIL	5.936
1993	AUT	WIENERBERGER AG	5.629
1993	AUT	STRABAG OESTERREICH GMBH	5.59
1993	AUT	LENZING AG	5.543
1993	AUT	STEYR-DAIMLER-PUCH AG	5.316
1993	AUT	VERBUND AG	5.297
1993	AUT	RHI AG	5.18
1993	AUT	AUSTRIAN AIRLINES	4.25
1993	AUT	UNIVERSALE-BAU AG	3.237
1993	AUT	AGRANA BETEILIGUNGS-AG	3.228
1993	AUT	EVN-ENERGIE-VERSORG NIEDEROS	3.057
1993	AUT	LEYKAM MURZTALER PAPIER & ZE	3.049
1993	AUT	VOGEL & NOOT HOLDING AG	2.171
1993	AUT	GE JENBACHER AKTIENGESELLSCH	2.157
1993	AUT	FLUGHAFEN WIEN AG	1.999
1993	AUT	GIROCREDIT BK AG	1.965
1993	AUT	PERLMOOSER ZEMENTWERKE AG	1.527
1993	AUT	SEMPERIT AG HOLDING	1.255
1994	AUT	OESTERREICHISCHE IND HLDG AG	33.203
1994	AUT	CREDITANSTALT BANKVER	13.677
1994	AUT	GENERALI HLDG VIENNA AG	11.763
1994	AUT	OMV AG	10.435
1994	AUT	BA HOLDING AG	9.655
1994	AUT	VOEST-ALPINE STAHL LINZ GMBH	8.974
1994	AUT	CONSTANTIA-ISO AG	6.765
1994	AUT	BOREALIS	6.536
1994	AUT	STRABAG OESTERREICH GMBH	6.374
1994	AUT	PORR AG	6.17
1994	AUT	OESTERREICHISCHE BRAU-BETEIL	5.89
1994	AUT	STEYR-DAIMLER-PUCH AG	5.459
1994	AUT	RHI AG	5.268
1994	AUT	RAGUSA BETEILIGUNG	5.218
1994	AUT	VERBUND AG	5.167
1994	AUT	LENZING AG	4.994
1994	AUT	MAYR-MELNHOF KARTON AG	4.869
1994	AUT	WIENERBERGER AG	4.803
1994	AUT	UNIVERSALE-BAU AG	4.467
1994	AUT	AUSTRIAN AIRLINES	3.86
1994	AUT	AGRANA BETEILIGUNGS-AG	3.086
1994	AUT	EVN-ENERGIE-VERSORG NIEDEROS	2.884
1994	AUT	AGRANA BETEILIGUNGS-AG	2.734
1994	AUT	INTERUNFALL	2.716
1994	AUT	VOGEL & NOOT HOLDING AG	2.352
1995	AUT	VA TECHNOLOGIE AG	15.683
1995	AUT	OESTERREICHISCHE IND HLDG AG	13.775
1995	AUT	GENERALI HLDG VIENNA AG	12.751
1995	AUT	RHI AG	10.932
1995	AUT	BOEHLER-UDDEHOLM	10.254
1995	AUT	CREDITANSTALT BANKVER	9.714
1995	AUT	OMV AG	9.659
1995	AUT	BA HOLDING AG	8.953
1995	AUT	VOEST-ALPINE STAHL LINZ GMBH	8.732
1995	AUT	STRABAG OESTERREICH GMBH	8.148
1995	AUT	PORR AG	6.804
1995	AUT	BOREALIS	6.702
1995	AUT	WIENERBERGER AG	6.418
1995	AUT	RAGUSA BETEILIGUNG	6.263
1995	AUT	OESTERREICHISCHE BRAU-BETEIL	5.954
1995	AUT	STEYR-DAIMLER-PUCH AG	5.94
1995	AUT	MAYR-MELNHOF KARTON AG	4.913
1995	AUT	LENZING AG	4.906
1995	AUT	VERBUND AG	4.819
1995	AUT	UNIVERSALE-BAU AG	3.898
1995	AUT	AUSTRIAN AIRLINES	3.862
1995	AUT	AGRANA BETEILIGUNGS-AG	3.004
1995	AUT	GIROCREDIT BK AG	2.889
1995	AUT	BAUMAX	2.818
1995	AUT	EVN-ENERGIE-VERSORG NIEDEROS	2.775
1996	AUT	VA TECHNOLOGIE AG	16.665
1996	AUT	VOESTALPINE AG	14.795
1996	AUT	VOESTALPINE AG	14.687
1996	AUT	GENERALI HLDG VIENNA AG	12.76
1996	AUT	STRABAG OESTERREICH GMBH	10.541
1996	AUT	RHI AG	10.463
1996	AUT	CREDITANSTALT BANKVER	9.845
1996	AUT	BOEHLER-UDDEHOLM	9.238
1996	AUT	BA HOLDING AG	8.867
1996	AUT	STRABAG SE	8.867
1996	AUT	OMV AG	8.491
1996	AUT	VOEST-ALPINE STAHL LINZ GMBH	8.47
1996	AUT	WIENERBERGER AG	8.229
1996	AUT	PORR AG	6.665
1996	AUT	RAGUSA BETEILIGUNG	5.988
1996	AUT	STEYR-DAIMLER-PUCH AG	5.964
1996	AUT	OESTERREICHISCHE BRAU-BETEIL	5.187
1996	AUT	BOREALIS	5.045
1996	AUT	LENZING AG	4.936
1996	AUT	MAYR-MELNHOF KARTON AG	4.829
1996	AUT	BRAU-UNION AG	4.679
1996	AUT	VERBUND AG	4.624
1996	AUT	CONSTANTIA PACKAGING AG	4.223
1996	AUT	AUSTRIAN AIRLINES	4.146
1996	AUT	TEERAG-ASDAG AG	4.1
1997	AUT	BA HOLDING AG	19.347
1997	AUT	UNICREDIT BANK AUSTRIA AG	19.347
1997	AUT	VA TECHNOLOGIE AG	17.986
1997	AUT	VOESTALPINE AG	14.416
1997	AUT	GENERALI HLDG VIENNA AG	12.439
1997	AUT	STRABAG OESTERREICH GMBH	10.493
1997	AUT	CREDITANSTALT BANKVER	10.109
1997	AUT	RHI AG	9.853
1997	AUT	STRABAG SE	9.488
1997	AUT	BOEHLER-UDDEHOLM	9.365
1997	AUT	ERSTE GROUP BK AG	9.357
1997	AUT	RAGUSA BETEILIGUNG	9.154
1997	AUT	VOEST-ALPINE STAHL LINZ GMBH	8.264
1997	AUT	OMV AG	7.934
1997	AUT	WIENERBERGER AG	7.574
1997	AUT	PORR AG	6.453
1997	AUT	STEYR-DAIMLER-PUCH AG	6.148
1997	AUT	AUSTRIAN AIRLINES	5.256
1997	AUT	OESTERREICHISCHE BRAU-BETEIL	5.088
1997	AUT	MAYR-MELNHOF KARTON AG	5.046
1997	AUT	BOREALIS	5.001
1997	AUT	LENZING AG	4.781
1997	AUT	BRAU-UNION AG	4.596
1997	AUT	VERBUND AG	4.435
1997	AUT	SEMPERIT AG HOLDING	4.281
1998	AUT	STRABAG SE	20.844
1998	AUT	VA TECHNOLOGIE AG	19.661
1998	AUT	TELEKOM AUSTRIA AG	19.425
1998	AUT	BA HOLDING AG	19.358
1998	AUT	VOEST-ALPINE STAHL LINZ GMBH	16.632
1998	AUT	VOESTALPINE AG	16.632
1998	AUT	GENERALI HLDG VIENNA AG	11.016
1998	AUT	RHI AG	10.412
1998	AUT	RAGUSA BETEILIGUNG	9.726
1998	AUT	BOEHLER-UDDEHOLM	9.238
1998	AUT	ERSTE GROUP BK AG	8.739
1998	AUT	WIENERBERGER AG	7.988
1998	AUT	OMV AG	6.708
1998	AUT	PORR AG	6.69
1998	AUT	OESTERREICHISCHE BRAU-BETEIL	6.574
1998	AUT	BRAU-UNION AG	6.062
1998	AUT	BOREALIS	5.848
1998	AUT	SEMPERIT AG HOLDING	5.523
1998	AUT	AUSTRIAN AIRLINES	5.464
1998	AUT	MAYR-MELNHOF KARTON AG	5.024
1998	AUT	LENZING AG	4.683
1998	AUT	TEERAG-ASDAG AG	4.169
1998	AUT	VIENNA INSURANCE GROUP	4.096
1998	AUT	CONSTANTIA PACKAGING AG	4.083
1998	AUT	CONSTANTIA-ISO AG	3.947
1999	AUT	VA TECHNOLOGIE AG	21.711
1999	AUT	STRABAG SE	20.636
1999	AUT	BA HOLDING AG	19.687
1999	AUT	TELEKOM AUSTRIA AG	19.347
1999	AUT	VOESTALPINE AG	15.228
1999	AUT	RHI AG	14.594
1999	AUT	GENERALI HLDG VIENNA AG	11.426
1999	AUT	WIENERBERGER AG	10.374
1999	AUT	ERSTE GROUP BK AG	9.326
1999	AUT	BOEHLER-UDDEHOLM	9.092
1999	AUT	OESTERREICHISCHE BRAU-BETEIL	6.913
1999	AUT	PORR AG	6.532
1999	AUT	BRAU-UNION AG	6.293
1999	AUT	OMV AG	5.953
1999	AUT	AUSTRIAN AIRLINES	5.897
1999	AUT	BOREALIS	5.638
1999	AUT	AGRANA BETEILIGUNGS-AG	5.29
1999	AUT	MAYR-MELNHOF KARTON AG	5.204
1999	AUT	SEMPERIT AG HOLDING	4.692
1999	AUT	CONSTANTIA-ISO AG	4.526
1999	AUT	BAUMAX	4.379
1999	AUT	TEERAG-ASDAG AG	4.234
1999	AUT	CONSTANTIA PACKAGING AG	4.108
1999	AUT	VIENNA INSURANCE GROUP	4.03
1999	AUT	RAGUSA BETEILIGUNG	3.775
2000	AUT	ERSTE GROUP BK AG	23.81
2000	AUT	VA TECHNOLOGIE AG	22.15
2000	AUT	STRABAG SE	19.708
2000	AUT	TELEKOM AUSTRIA AG	18.56
2000	AUT	VOESTALPINE AG	16.032
2000	AUT	RHI AG	12.114
2000	AUT	GENERALI HLDG VIENNA AG	11.307
2000	AUT	WIENERBERGER AG	11.069
2000	AUT	PORR AG	10.526
2000	AUT	VIENNA INSURANCE GROUP	10.358
2000	AUT	OESTERREICHISCHE BRAU-BETEIL	9.231
2000	AUT	BOEHLER-UDDEHOLM	9.071
2000	AUT	BRAU-UNION AG	8.646
2000	AUT	UNIQA INSURANCE GROUP AG	6.443
2000	AUT	AUSTRIAN AIRLINES	6.101
2000	AUT	OMV AG	5.757
2000	AUT	BOREALIS	5.306
2000	AUT	SEMPERIT AG HOLDING	5.283
2000	AUT	TEERAG-ASDAG AG	5.203
2000	AUT	MAYR-MELNHOF KARTON AG	4.961
2000	AUT	AGRANA BETEILIGUNGS-AG	4.753
2000	AUT	BAUMAX	4.669
2000	AUT	CONSTANTIA-ISO AG	4.608
2000	AUT	CONSTANTIA PACKAGING AG	4.473
2000	AUT	ANDRITZ AG	4.241
2001	AUT	ERSTE GROUP BK AG	28.222
2001	AUT	STRABAG SE	19.118
2001	AUT	VA TECHNOLOGIE AG	18.847
2001	AUT	VOESTALPINE AG	17.129
2001	AUT	TELEKOM AUSTRIA AG	16.586
2001	AUT	WIENERBERGER AG	11.331
2001	AUT	GENERALI HLDG VIENNA AG	11.132
2001	AUT	RHI AG	10.355
2001	AUT	VIENNA INSURANCE GROUP	10.054
2001	AUT	PORR AG	9.834
2001	AUT	BOEHLER-UDDEHOLM	9.298
2001	AUT	OESTERREICHISCHE BRAU-BETEIL	8.52
2001	AUT	AUSTRIAN AIRLINES	7.946
2001	AUT	BRAU-UNION AG	7.917
2001	AUT	UNIQA INSURANCE GROUP AG	6.718
2001	AUT	OMV AG	5.705
2001	AUT	MAYR-MELNHOF KARTON AG	5.419
2001	AUT	SEMPERIT AG HOLDING	5.284
2001	AUT	BOREALIS	5.244
2001	AUT	BAUMAX	4.975
2001	AUT	CONSTANTIA PACKAGING AG	4.734
2001	AUT	TEERAG-ASDAG AG	4.716
2001	AUT	CONSTANTIA-ISO AG	4.588
2001	AUT	ANDRITZ AG	4.545
2001	AUT	AGRANA BETEILIGUNGS-AG	4.463
2002	AUT	ERSTE GROUP BK AG	36.923
2002	AUT	STRABAG SE	30.809
2002	AUT	VOESTALPINE AG	23.381
2002	AUT	VA TECHNOLOGIE AG	17.725
2002	AUT	TELEKOM AUSTRIA AG	14.951
2002	AUT	WIENERBERGER AG	11.478
2002	AUT	GENERALI HLDG VIENNA AG	11.098
2002	AUT	VIENNA INSURANCE GROUP	11.091
2002	AUT	PORR AG	9.687
2002	AUT	BOEHLER-UDDEHOLM	9.296
2002	AUT	RHI AG	7.821
2002	AUT	OESTERREICHISCHE BRAU-BETEIL	7.666
2002	AUT	BRAU-UNION AG	7.666
2002	AUT	AUSTRIAN AIRLINES	7.358
2002	AUT	MAYR-MELNHOF KARTON AG	6.786
2002	AUT	UNIQA INSURANCE GROUP AG	6.565
2002	AUT	OMV AG	5.828
2002	AUT	SEMPERIT AG HOLDING	5.691
2002	AUT	BAUMAX	5.369
2002	AUT	CONSTANTIA PACKAGING AG	5.113
2002	AUT	BOREALIS	5.085
2002	AUT	ANDRITZ AG	4.601
2002	AUT	CONSTANTIA-ISO AG	4.482
2002	AUT	AGRANA BETEILIGUNGS-AG	3.916
2002	AUT	RAGUSA BETEILIGUNG	2.888
2003	AUT	ERSTE GROUP BK AG	37.65
2003	AUT	STRABAG SE	32.699
2003	AUT	VOESTALPINE AG	23.93
2003	AUT	VA TECHNOLOGIE AG	17.478
2003	AUT	RAIFFEISEN INTL BANK HLDG AG	17.299
2003	AUT	TELEKOM AUSTRIA AG	13.89
2003	AUT	WIENERBERGER AG	12.237
2003	AUT	VIENNA INSURANCE GROUP	11.577
2003	AUT	BOEHLER-UDDEHOLM	10.053
2003	AUT	PORR AG	9.527
2003	AUT	UNIQA INSURANCE GROUP AG	8.335
2003	AUT	RHI AG	7.637
2003	AUT	AUSTRIAN AIRLINES	7.167
2003	AUT	MAYR-MELNHOF KARTON AG	6.806
2003	AUT	OMV AG	6.137
2003	AUT	SEMPERIT AG HOLDING	5.887
2003	AUT	BAUMAX	5.634
2003	AUT	CONSTANTIA PACKAGING AG	5.327
2003	AUT	BOREALIS	5.037
2003	AUT	ANDRITZ AG	4.771
2003	AUT	CONSTANTIA-ISO AG	4.062
2003	AUT	AGRANA BETEILIGUNGS-AG	3.841
2003	AUT	AT&S AUSTRIA TECH SYSTEM AG	2.948
2003	AUT	LENZING AG	2.931
2003	AUT	FLUGHAFEN WIEN AG	2.918
2004	AUT	OMV AG	57.48
2004	AUT	ERSTE GROUP BK AG	35.862
2004	AUT	STRABAG SE	30.809
2004	AUT	VOESTALPINE AG	23.766
2004	AUT	RAIFFEISEN INTL BANK HLDG AG	22.851
2004	AUT	VA TECHNOLOGIE AG	16.562
2004	AUT	TELEKOM AUSTRIA AG	13.307
2004	AUT	WIENERBERGER AG	12.154
2004	AUT	BOEHLER-UDDEHOLM	11.8
2004	AUT	GENERALI HLDG VIENNA AG	10.068
2004	AUT	UNIQA INSURANCE GROUP AG	9.701
2004	AUT	PORR AG	9.406
2004	AUT	AUSTRIAN AIRLINES	7.984
2004	AUT	RHI AG	7.774
2004	AUT	MAYR-MELNHOF KARTON AG	7.58
2004	AUT	SEMPERIT AG HOLDING	5.71
2004	AUT	ANDRITZ AG	5.314
2004	AUT	CONSTANTIA PACKAGING AG	5.203
2004	AUT	AGRANA BETEILIGUNGS-AG	4.958
2004	AUT	BOREALIS	4.939
2004	AUT	LENZING AG	4.845
2004	AUT	ATB-AUSTRIA ANTRIEBSTECHNIK	3.973
2004	AUT	FLUGHAFEN WIEN AG	3.264
2004	AUT	AT&S AUSTRIA TECH SYSTEM AG	3.178
2004	AUT	PALFINGER AG	2.796
2005	AUT	OMV AG	49.801
2005	AUT	STRABAG SE	44.513
2005	AUT	RAIFFEISEN INTL BANK HLDG AG	43.6
2005	AUT	ERSTE GROUP BK AG	36.15
2005	AUT	OESTERREICH POST AG	25.192
2005	AUT	VOESTALPINE AG	23.661
2005	AUT	TELEKOM AUSTRIA AG	15.595
2005	AUT	BOEHLER-UDDEHOLM	13.835
2005	AUT	WIENERBERGER AG	13.288
2005	AUT	VIENNA INSURANCE GROUP	12.986
2005	AUT	A-TEC INDUSTRIES AG	11
2005	AUT	PORR AG	10.241
2005	AUT	UNIQA INSURANCE GROUP AG	9.943
2005	AUT	RHI AG	8.564
2005	AUT	ZUMTOBEL GROUP AG	7.212
2005	AUT	EVN-ENERGIE-VERSORG NIEDEROS	6.575
2005	AUT	IMMIGON PORTFOLIOABBAU AG	5.963
2005	AUT	ANDRITZ AG	5.943
2005	AUT	LENZING AG	4.86
2005	AUT	BOREALIS	4.543
2005	AUT	POLYTEC HOLDING AG	3.687
2005	AUT	ATB-AUSTRIA ANTRIEBSTECHNIK	3.603
2005	AUT	PALFINGER AG	3.326
2005	AUT	VERBUND AG	2.348
2005	AUT	C.A.T. OIL AG	2.185
2006	AUT	STRABAG SE	53
2006	AUT	RAIFFEISEN INTL BANK HLDG AG	52.732
2006	AUT	ERSTE GROUP BK AG	50.164
2006	AUT	OMV AG	40.993
2006	AUT	UNICREDIT BANK AUSTRIA AG	30.993
2006	AUT	VOESTALPINE AG	25.326
2006	AUT	OESTERREICH POST AG	24.456
2006	AUT	VIENNA INSURANCE GROUP	18.587
2006	AUT	TELEKOM AUSTRIA AG	15.428
2006	AUT	BOEHLER-UDDEHOLM	14.324
2006	AUT	WIENERBERGER AG	13.576
2006	AUT	UNIQA INSURANCE GROUP AG	10.748
2006	AUT	ANDRITZ AG	10.215
2006	AUT	EVN-ENERGIE-VERSORG NIEDEROS	9.973
2006	AUT	AUSTRIAN AIRLINES	8.421
2006	AUT	AGRANA BETEILIGUNGS-AG	8.15
2006	AUT	MAYR-MELNHOF KARTON AG	7.969
2006	AUT	CONSTANTIA PACKAGING AG	7.749
2006	AUT	ZUMTOBEL GROUP AG	7.48
2006	AUT	SEMPERIT AG HOLDING	7.036
2006	AUT	RHI AG	6.526
2006	AUT	LENZING AG	5.044
2006	AUT	BOREALIS	4.602
2006	AUT	AT&S AUSTRIA TECH SYSTEM AG	3.861
2006	AUT	FLUGHAFEN WIEN AG	3.834
2007	AUT	STRABAG SE	61.125
2007	AUT	RAIFFEISEN INTL BANK HLDG AG	58.365
2007	AUT	UNICREDIT BANK AUSTRIA AG	54.387
2007	AUT	ERSTE GROUP BK AG	52.442
2007	AUT	VOESTALPINE AG	41.49
2007	AUT	OMV AG	33.665
2007	AUT	OESTERREICH POST AG	26
2007	AUT	VIENNA INSURANCE GROUP	20.307
2007	AUT	TELEKOM AUSTRIA AG	17.628
2007	AUT	UNIQA INSURANCE GROUP AG	15.8
2007	AUT	BOEHLER-UDDEHOLM	15.217
2007	AUT	WIENERBERGER AG	14.711
2007	AUT	A-TEC INDUSTRIES AG	13.708
2007	AUT	ANDRITZ AG	12.016
2007	AUT	EVN-ENERGIE-VERSORG NIEDEROS	9.535
2007	AUT	MAYR-MELNHOF KARTON AG	8.657
2007	AUT	CONSTANTIA PACKAGING AG	8.319
2007	AUT	AGRANA BETEILIGUNGS-AG	8.067
2007	AUT	AUSTRIAN AIRLINES	7.812
2007	AUT	ZUMTOBEL GROUP AG	7.708
2007	AUT	IMMIGON PORTFOLIOABBAU AG	7.705
2007	AUT	RHI AG	7.363
2007	AUT	SEMPERIT AG HOLDING	7.118
2007	AUT	ATB-AUSTRIA ANTRIEBSTECHNIK	6.339
2007	AUT	LENZING AG	6.043
2008	AUT	STRABAG SE	73.008
2008	AUT	UNICREDIT BANK AUSTRIA AG	67.002
2008	AUT	RAIFFEISEN INTL BANK HLDG AG	63.376
2008	AUT	ERSTE GROUP BK AG	52.648
2008	AUT	OMV AG	41.282
2008	AUT	VOESTALPINE AG	41.216
2008	AUT	OESTERREICH POST AG	27
2008	AUT	VIENNA INSURANCE GROUP	23.393
2008	AUT	TELEKOM AUSTRIA AG	16.954
2008	AUT	WIENERBERGER AG	14.071
2008	AUT	ANDRITZ AG	13.707
2008	AUT	A-TEC INDUSTRIES AG	12.989
2008	AUT	POLYTEC HOLDING AG	12.486
2008	AUT	PORR AG	12
2008	AUT	EVN-ENERGIE-VERSORG NIEDEROS	9.342
2008	AUT	IMMIGON PORTFOLIOABBAU AG	8.926
2008	AUT	MAYR-MELNHOF KARTON AG	8.24
2008	AUT	CONSTANTIA PACKAGING AG	8.205
2008	AUT	AGRANA BETEILIGUNGS-AG	8.182
2008	AUT	AUSTRIAN AIRLINES	7.914
2008	AUT	RHI AG	7.766
2008	AUT	SEMPERIT AG HOLDING	7.064
2008	AUT	ZUMTOBEL GROUP AG	7.041
2008	AUT	LENZING AG	5.945
2008	AUT	BOREALIS	5.395
2009	AUT	STRABAG SE	75.548
2009	AUT	UNICREDIT BANK AUSTRIA AG	60.594
2009	AUT	RAIFFEISEN INTL BANK HLDG AG	56.53
2009	AUT	ERSTE GROUP BK AG	50.488
2009	AUT	VOESTALPINE AG	39.406
2009	AUT	OMV AG	34.676
2009	AUT	VIENNA INSURANCE GROUP	24.386
2009	AUT	UNIQA INSURANCE GROUP AG	22
2009	AUT	OESTERREICH POST AG	19.498
2009	AUT	TELEKOM AUSTRIA AG	16.573
2009	AUT	ANDRITZ AG	13.049
2009	AUT	PORR AG	12
2009	AUT	A-TEC INDUSTRIES AG	11.883
2009	AUT	WIENERBERGER AG	11.646
2009	AUT	EVN-ENERGIE-VERSORG NIEDEROS	8.937
2009	AUT	MAYR-MELNHOF KARTON AG	8.112
2009	AUT	IMMIGON PORTFOLIOABBAU AG	7.931
2009	AUT	AGRANA BETEILIGUNGS-AG	7.867
2009	AUT	CONSTANTIA PACKAGING AG	7.514
2009	AUT	ZUMTOBEL GROUP AG	7.041
2009	AUT	RHI AG	6.963
2009	AUT	SEMPERIT AG HOLDING	6.649
2009	AUT	LENZING AG	6.021
2009	AUT	BOREALIS	5.215
2009	AUT	POLYTEC HOLDING AG	4.976
2010	AUT	STRABAG SE	68.179
2010	AUT	RAIFFEISEN INTL BANK HLDG AG	59.782
2010	AUT	ERSTE GROUP BK AG	50.272
2010	AUT	VOESTALPINE AG	40.7
2010	AUT	OMV AG	31.398
2010	AUT	VIENNA INSURANCE GROUP	25
2010	AUT	UNIQA INSURANCE GROUP AG	20
2010	AUT	OESTERREICH POST AG	18.559
2010	AUT	TELEKOM AUSTRIA AG	16.501
2010	AUT	ANDRITZ AG	14.655
2010	AUT	WIENERBERGER AG	11.804
2010	AUT	PORR AG	11
2010	AUT	MAYR-MELNHOF KARTON AG	8.679
2010	AUT	EVN-ENERGIE-VERSORG NIEDEROS	8.536
2010	AUT	AGRANA BETEILIGUNGS-AG	8.183
2010	AUT	ZUMTOBEL GROUP AG	7.814
2010	AUT	IMMIGON PORTFOLIOABBAU AG	7.531
2010	AUT	RHI AG	7.266
2010	AUT	SEMPERIT AG HOLDING	7.008
2010	AUT	AT&S AUSTRIA TECH SYSTEM AG	6.987
2010	AUT	LENZING AG	6.143
2010	AUT	BOREALIS	5.075
2010	AUT	PALFINGER AG	5.045
2010	AUT	POLYTEC HOLDING AG	5.019
2010	AUT	FLUGHAFEN WIEN AG	4.266
2011	AUT	STRABAG SE	76.866
2011	AUT	UNICREDIT BANK AUSTRIA AG	59.345
2011	AUT	RAIFFEISEN INTL BANK HLDG AG	59.261
2011	AUT	ERSTE GROUP BK AG	50.452
2011	AUT	VOESTALPINE AG	41.649
2011	AUT	OMV AG	29.8
2011	AUT	VIENNA INSURANCE GROUP	25
2011	AUT	UNIQA INSURANCE GROUP AG	22.275
2011	AUT	OESTERREICH POST AG	17.785
2011	AUT	TELEKOM AUSTRIA AG	17.217
2011	AUT	ANDRITZ AG	16.75
2011	AUT	WIENERBERGER AG	11.829
2011	AUT	PORR AG	11
2011	AUT	MAYR-MELNHOF KARTON AG	8.882
2011	AUT	EVN-ENERGIE-VERSORG NIEDEROS	8.25
2011	AUT	AGRANA BETEILIGUNGS-AG	8
2011	AUT	RHI AG	7.925
2011	AUT	SEMPERIT AG HOLDING	7.833
2011	AUT	ZUMTOBEL GROUP AG	7.456
2011	AUT	AT&S AUSTRIA TECH SYSTEM AG	7.417
2011	AUT	LENZING AG	6.444
2011	AUT	PALFINGER AG	6.043
2011	AUT	BOREALIS	5.16
2011	AUT	FLUGHAFEN WIEN AG	4.501
2011	AUT	DO & CO AG	4.166
2012	AUT	STRABAG SE	74.01
2012	AUT	RAIFFEISEN INTL BANK HLDG AG	60.084
2012	AUT	UNICREDIT BANK AUSTRIA AG	57.556
2012	AUT	ERSTE GROUP BK AG	49.381
2012	AUT	VOESTALPINE AG	42.078
2012	AUT	OMV AG	28.658
2012	AUT	OESTERREICH POST AG	25.042
2012	AUT	VIENNA INSURANCE GROUP	24.086
2012	AUT	UNIQA INSURANCE GROUP AG	22.07
2012	AUT	ANDRITZ AG	17.865
2012	AUT	TELEKOM AUSTRIA AG	16.446
2012	AUT	WIENERBERGER AG	12.965
2012	AUT	SEMPERIT AG HOLDING	9.6
2012	AUT	MAYR-MELNHOF KARTON AG	8.836
2012	AUT	RHI AG	7.917
2012	AUT	EVN-ENERGIE-VERSORG NIEDEROS	7.594
2012	AUT	AT&S AUSTRIA TECH SYSTEM AG	7.321
2012	AUT	ZUMTOBEL GROUP AG	7.162
2012	AUT	LENZING AG	7.033
2012	AUT	PALFINGER AG	6.27
2012	AUT	DO & CO AG	6.22
2012	AUT	AGRANA BETEILIGUNGS-AG	5.8
2012	AUT	BOREALIS	5.339
2012	AUT	FLUGHAFEN WIEN AG	4.306
2012	AUT	MIBA AG	4.153
2013	AUT	STRABAG SE	73.1
2013	AUT	RAIFFEISEN INTL BANK HLDG AG	57.901
2013	AUT	ERSTE GROUP BK AG	45.67
2013	AUT	VOESTALPINE AG	43.875
2013	AUT	OMV AG	26.863
2013	AUT	ANDRITZ AG	23.713
2013	AUT	VIENNA INSURANCE GROUP	23
2013	AUT	UNIQA INSURANCE GROUP AG	21.928
2013	AUT	OESTERREICH POST AG	17.178
2013	AUT	TELEKOM AUSTRIA AG	16.045
2013	AUT	WIENERBERGER AG	13.689
2013	AUT	PORR AG	11.594
2013	AUT	SEMPERIT AG HOLDING	10.276
2013	AUT	MAYR-MELNHOF KARTON AG	9.477
2013	AUT	RHI AG	8.121
2013	AUT	EVN-ENERGIE-VERSORG NIEDEROS	7.497
2013	AUT	DO & CO AG	7.323
2013	AUT	AT&S AUSTRIA TECH SYSTEM AG	7.027
2013	AUT	PALFINGER AG	6.874
2013	AUT	ZUMTOBEL GROUP AG	6.765
2013	AUT	LENZING AG	6.675
2013	AUT	AGRANA BETEILIGUNGS-AG	6.558
2013	AUT	BOREALIS	6.227
2013	AUT	MIBA AG	4.424
2013	AUT	FLUGHAFEN WIEN AG	4.247
1991	BEL	DELHAIZE GROUP - ETS DLHZ FR	66.723
1991	BEL	GIB GROUP (GB-INNO-BM)	45.892
1991	BEL	SOLVAY SA	45.585
1991	BEL	STE NATIONALE CHEMINS BELGES	44.972
1991	BEL	SOC GENERALE DE BELGIQUE	38.818
1991	BEL	TRACTEBEL SA	32.827
1991	BEL	GENERALE DE BANQUE	20.9
1991	BEL	ELECTRABEL SA/NV	18.335
1991	BEL	BANQUE BRUX LAMBERT	15.943
1991	BEL	UMICORE	14.946
1991	BEL	BEKAERT SA/NV	11.72
1991	BEL	RECTICEL SA	9.874
1991	BEL	CBR-CIMENTERIES BELGES REUN	7.443
1991	BEL	ACKERMANS & VAN HAAREN NV/SA	6.066
1991	BEL	CMB-CIE MARITIME BELGE NV/SA	5.669
1991	BEL	ROYALE BELGE GROUP	5.659
1991	BEL	COLRUYT SA	4.24
1991	BEL	DEXIA SA	3.87
1991	BEL	GLAVERBEL SA	3.401
1991	BEL	BACOB SAVINGS BANK	3.4
1991	BEL	FORGES DE CLABECQ SA	2.556
1991	BEL	BARCO NV	2.411
1991	BEL	SA D'IETEREN NV	1.347
1991	BEL	SPADEL INTERNATIONAL GROUP	0.93
1991	BEL	ZENITEL NV	0.838
1992	BEL	DELHAIZE GROUP - ETS DLHZ FR	75.658
1992	BEL	GIB GROUP (GB-INNO-BM)	49.314
1992	BEL	SOLVAY SA	45.35
1992	BEL	STE NATIONALE CHEMINS BELGES	44.402
1992	BEL	TRACTEBEL SA	33.985
1992	BEL	SOC GENERALE DE BELGIQUE	29.164
1992	BEL	GENERALE DE BANQUE	22.944
1992	BEL	ELECTRABEL SA/NV	17.959
1992	BEL	PETROFINA	15.49
1992	BEL	BANQUE BRUX LAMBERT	14.94
1992	BEL	UMICORE	14.041
1992	BEL	BEKAERT SA/NV	11.087
1992	BEL	GLAVERBEL SA	10.088
1992	BEL	CBR-CIMENTERIES BELGES REUN	9.069
1992	BEL	UCB SA-NV	7.905
1992	BEL	RECTICEL SA	6.532
1992	BEL	ACKERMANS & VAN HAAREN NV/SA	5.979
1992	BEL	ROYALE BELGE GROUP	5.541
1992	BEL	CMB-CIE MARITIME BELGE NV/SA	4.709
1992	BEL	COLRUYT SA	4.648
1992	BEL	CERA	4.45
1992	BEL	DEXIA SA	3.751
1992	BEL	BACOB SAVINGS BANK	3.382
1992	BEL	FORGES DE CLABECQ SA	2.512
1992	BEL	BARCO NV	2.379
1993	BEL	DELHAIZE GROUP - ETS DLHZ FR	82.021
1993	BEL	GIB GROUP (GB-INNO-BM)	47.772
1993	BEL	STE NATIONALE CHEMINS BELGES	44.009
1993	BEL	SOLVAY SA	43.163
1993	BEL	TRACTEBEL SA	36.466
1993	BEL	SOC GENERALE DE BELGIQUE	33.507
1993	BEL	GENERALE DE BANQUE	21.429
1993	BEL	ELECTRABEL SA/NV	17.652
1993	BEL	PETROFINA	14.696
1993	BEL	UMICORE	13.135
1993	BEL	KBC GROUP NV	12.25
1993	BEL	CBR-CIMENTERIES BELGES REUN	11.553
1993	BEL	BANQUE BRUX LAMBERT	11.021
1993	BEL	BEKAERT SA/NV	10.942
1993	BEL	GLAVERBEL SA	9.356
1993	BEL	ASLK-CGER BANK	9.069
1993	BEL	UCB SA-NV	8.104
1993	BEL	RECTICEL SA	6.613
1993	BEL	ACKERMANS & VAN HAAREN NV/SA	5.944
1993	BEL	ROYALE BELGE GROUP	5.71
1993	BEL	COLRUYT SA	4.91
1993	BEL	CMB-CIE MARITIME BELGE NV/SA	4.262
1993	BEL	DEXIA SA	3.675
1993	BEL	BACOB SAVINGS BANK	3.47
1993	BEL	BARCO NV	2.317
1994	BEL	DELHAIZE GROUP - ETS DLHZ FR	83.805
1994	BEL	GIB GROUP (GB-INNO-BM)	46.504
1994	BEL	SOLVAY SA	39.874
1994	BEL	TRACTEBEL SA	36.309
1994	BEL	FORTIS AG	32.127
1994	BEL	COCKERILL SAMBRE SA	26.408
1994	BEL	GENERALE DE BANQUE	21.728
1994	BEL	SOC GENERALE DE BELGIQUE	18.371
1994	BEL	ELECTRABEL SA/NV	17.29
1994	BEL	PETROFINA	14.013
1994	BEL	BANQUE BRUX LAMBERT	13.335
1994	BEL	KBC GROUP NV	12.436
1994	BEL	CBR-CIMENTERIES BELGES REUN	11.654
1994	BEL	UMICORE	11.028
1994	BEL	BEKAERT SA/NV	11.007
1994	BEL	GLAVERBEL SA	9.67
1994	BEL	ACKERMANS & VAN HAAREN NV/SA	8.406
1994	BEL	ASLK-CGER BANK	8.298
1994	BEL	UCB SA-NV	8.241
1994	BEL	RECTICEL SA	7.112
1994	BEL	SOLVUS SA	7.01
1994	BEL	SBB-BELGISCHE BETON MAATSCHP	6.938
1994	BEL	CIE INTL WAGON LITS ET TOURI	6.912
1994	BEL	ROYALE BELGE GROUP	5.539
1994	BEL	COLRUYT SA	5.426
1995	BEL	DELHAIZE GROUP - ETS DLHZ FR	89.45
1995	BEL	GIB GROUP (GB-INNO-BM)	43.487
1995	BEL	STE NATIONALE CHEMINS BELGES	42.398
1995	BEL	SOLVAY SA	38.616
1995	BEL	TRACTEBEL SA	36.684
1995	BEL	COCKERILL SAMBRE SA	29.3
1995	BEL	GENERALE DE BANQUE	20.772
1995	BEL	SOC GENERALE DE BELGIQUE	18.364
1995	BEL	ELECTRABEL SA/NV	16.959
1995	BEL	PETROFINA	13.653
1995	BEL	BANQUE BRUX LAMBERT	13.367
1995	BEL	KBC GROUP NV	12.218
1995	BEL	BEKAERT SA/NV	11.612
1995	BEL	CBR-CIMENTERIES BELGES REUN	11.495
1995	BEL	UMICORE	10.623
1995	BEL	GLAVERBEL SA	9.875
1995	BEL	ACKERMANS & VAN HAAREN NV/SA	9.678
1995	BEL	ASLK-CGER BANK	8.184
1995	BEL	UCB SA-NV	8.169
1995	BEL	RECTICEL SA	7.5
1995	BEL	SBB-BELGISCHE BETON MAATSCHP	7.067
1995	BEL	ROYALE BELGE GROUP	6.926
1995	BEL	CIE INTL WAGON LITS ET TOURI	6.019
1995	BEL	SOLVUS SA	5.936
1995	BEL	COLRUYT SA	5.884
1996	BEL	DELHAIZE GROUP - ETS DLHZ FR	94.755
1996	BEL	TRACTEBEL SA	39.423
1996	BEL	GIB GROUP (GB-INNO-BM)	36.654
1996	BEL	SOLVAY SA	35.4
1996	BEL	COCKERILL SAMBRE SA	28.562
1996	BEL	GENERALE DE BANQUE	22.551
1996	BEL	SOC GENERALE DE BELGIQUE	18.259
1996	BEL	ELECTRABEL SA/NV	16.979
1996	BEL	BANQUE BRUX LAMBERT	13.841
1996	BEL	PETROFINA	13.588
1996	BEL	CBR-CIMENTERIES BELGES REUN	13.258
1996	BEL	KBC GROUP NV	12.859
1996	BEL	BEKAERT SA/NV	11.706
1996	BEL	UMICORE	10.267
1996	BEL	GLAVERBEL SA	9.923
1996	BEL	ASLK-CGER BANK	9.399
1996	BEL	ACKERMANS & VAN HAAREN NV/SA	8.654
1996	BEL	BELCOFI NV	8.251
1996	BEL	UCB SA-NV	7.622
1996	BEL	SOLVUS SA	7.562
1996	BEL	RECTICEL SA	7.463
1996	BEL	SBB-BELGISCHE BETON MAATSCHP	7.038
1996	BEL	COLRUYT SA	7.011
1996	BEL	ROYALE BELGE GROUP	6.733
1996	BEL	KORAMIC BUILDING PRODUCTS	5.784
1997	BEL	DELHAIZE GROUP - ETS DLHZ FR	103.041
1997	BEL	SOC GENERALE DE BELGIQUE	50.426
1997	BEL	TRACTEBEL SA	42.613
1997	BEL	STE NATIONALE CHEMINS BELGES	40.172
1997	BEL	GIB GROUP (GB-INNO-BM)	34.427
1997	BEL	SOLVAY SA	32.538
1997	BEL	COCKERILL SAMBRE SA	26.545
1997	BEL	GENERALE DE BANQUE	21.903
1997	BEL	ELECTRABEL SA/NV	16.622
1997	BEL	BANQUE BRUX LAMBERT	13.865
1997	BEL	ANHEUSER-BUSCH INBEV	13.835
1997	BEL	PETROFINA	13.715
1997	BEL	CBR-CIMENTERIES BELGES REUN	13.283
1997	BEL	KBC GROUP NV	12.767
1997	BEL	ACKERMANS & VAN HAAREN NV/SA	12.166
1997	BEL	BELCOFI NV	11.77
1997	BEL	BEKAERT SA/NV	11.351
1997	BEL	SOLVUS SA	11.058
1997	BEL	UMICORE	10.023
1997	BEL	GLAVERBEL SA	9.865
1997	BEL	UCB SA-NV	8.217
1997	BEL	ASLK-CGER BANK	7.768
1997	BEL	RECTICEL SA	7.676
1997	BEL	COLRUYT SA	7.342
1997	BEL	SBB-BELGISCHE BETON MAATSCHP	7.033
1998	BEL	DELHAIZE GROUP - ETS DLHZ FR	117.314
1998	BEL	TRACTEBEL SA	60.446
1998	BEL	AGEAS SA/NV	59.481
1998	BEL	STE NATIONALE CHEMINS BELGES	40.019
1998	BEL	SOLVAY SA	33.864
1998	BEL	GIB GROUP (GB-INNO-BM)	30.845
1998	BEL	AGFA-GEVAERT NV	22.368
1998	BEL	COCKERILL SAMBRE SA	22.309
1998	BEL	KBC GROUP NV	22.247
1998	BEL	ACKERMANS & VAN HAAREN NV/SA	19.219
1998	BEL	ANHEUSER-BUSCH INBEV	16.727
1998	BEL	SOLVUS SA	16.721
1998	BEL	ELECTRABEL SA/NV	16.642
1998	BEL	PETROFINA	13.493
1998	BEL	CBR-CIMENTERIES BELGES REUN	11.792
1998	BEL	GLAVERBEL SA	11.546
1998	BEL	BEKAERT SA/NV	10.962
1998	BEL	UMICORE	8.851
1998	BEL	SBB-BELGISCHE BETON MAATSCHP	8.681
1998	BEL	RECTICEL SA	8.033
1998	BEL	COLRUYT SA	7.968
1998	BEL	UCB SA-NV	7.931
1998	BEL	TESSENDERLO CHEMIE	6.667
1998	BEL	KORAMIC BUILDING PRODUCTS	6.283
1998	BEL	SA D'IETEREN NV	6.244
1999	BEL	DELHAIZE GROUP - ETS DLHZ FR	122.861
1999	BEL	AGEAS SA/NV	61.109
1999	BEL	TRACTEBEL SA	59.622
1999	BEL	SOLVUS SA	39.338
1999	BEL	SOLVAY SA	33.036
1999	BEL	GIB GROUP (GB-INNO-BM)	32.679
1999	BEL	KBC GROUP NV	27.292
1999	BEL	ANHEUSER-BUSCH INBEV	24.348
1999	BEL	AGFA-GEVAERT NV	22.576
1999	BEL	ELECTRABEL SA/NV	16.439
1999	BEL	GLAVERBEL SA	12.702
1999	BEL	STE NATIONALE CHEMINS BELGES	11.996
1999	BEL	CBR-CIMENTERIES BELGES REUN	10.9
1999	BEL	BEKAERT SA/NV	10.628
1999	BEL	RECTICEL SA	10.02
1999	BEL	COLRUYT SA	9.283
1999	BEL	SBB-BELGISCHE BETON MAATSCHP	9.008
1999	BEL	UCB SA-NV	8.958
1999	BEL	UMICORE	8.17
1999	BEL	KORAMIC BUILDING PRODUCTS	7.638
1999	BEL	TESSENDERLO CHEMIE	6.847
1999	BEL	SA D'IETEREN NV	6.837
1999	BEL	CMB-CIE MARITIME BELGE NV/SA	5.236
1999	BEL	REALDOLMEN	4.952
1999	BEL	BARCO NV	4.818
2000	BEL	DELHAIZE GROUP - ETS DLHZ FR	134.655
2000	BEL	TRACTEBEL SA	75.834
2000	BEL	STE NATIONALE CHEMINS BELGES	51.968
2000	BEL	SOLVUS SA	46.288
2000	BEL	KBC GROUP NV	39.073
2000	BEL	ANHEUSER-BUSCH INBEV	34.203
2000	BEL	SOLVAY SA	32.566
2000	BEL	GIB GROUP (GB-INNO-BM)	26.36
2000	BEL	AGFA-GEVAERT NV	21.759
2000	BEL	ELECTRABEL SA/NV	17.062
2000	BEL	GLAVERBEL SA	12.61
2000	BEL	BEKAERT SA/NV	10.286
2000	BEL	UCB SA-NV	9.91
2000	BEL	COLRUYT SA	9.89
2000	BEL	SBB-BELGISCHE BETON MAATSCHP	9.771
2000	BEL	KORAMIC BUILDING PRODUCTS	9.615
2000	BEL	RECTICEL SA	8.954
2000	BEL	UMICORE	7.789
2000	BEL	SA D'IETEREN NV	7.258
2000	BEL	TESSENDERLO CHEMIE	7.087
2000	BEL	SMARTPHOTO GROUP	4.766
2000	BEL	BARCO NV	4.696
2000	BEL	SIOEN INDUSTRIES NV	3.42
2000	BEL	QUICK RESTAURANTS SA	3.191
2000	BEL	MITISKA NV	3.151
2001	BEL	DELHAIZE GROUP - ETS DLHZ FR	142.648
2001	BEL	AGEAS SA/NV	66.21
2001	BEL	STE NATIONALE CHEMINS BELGES	57.892
2001	BEL	SOLVUS SA	48.08
2001	BEL	KBC GROUP NV	47.078
2001	BEL	ANHEUSER-BUSCH INBEV	37.617
2001	BEL	SOLVAY SA	31.193
2001	BEL	AGFA-GEVAERT NV	21.13
2001	BEL	ELECTRABEL SA/NV	16.985
2001	BEL	GIB GROUP (GB-INNO-BM)	12.904
2001	BEL	GLAVERBEL SA	12.709
2001	BEL	COLRUYT SA	10.953
2001	BEL	BEKAERT SA/NV	10.34
2001	BEL	UCB SA-NV	10.294
2001	BEL	KORAMIC BUILDING PRODUCTS	9.748
2001	BEL	RECTICEL SA	9.563
2001	BEL	UMICORE	8.064
2001	BEL	TESSENDERLO CHEMIE	7.57
2001	BEL	SA D'IETEREN NV	7.485
2001	BEL	SBB-BELGISCHE BETON MAATSCHP	7.448
2001	BEL	BARCO NV	4.94
2001	BEL	SIOEN INDUSTRIES NV	3.924
2001	BEL	QUICK RESTAURANTS SA	3.682
2001	BEL	MITISKA NV	3.505
2001	BEL	ONTEX HYGIENIC DISPOSABLES	3.443
2002	BEL	DELHAIZE GROUP - ETS DLHZ FR	140.314
2002	BEL	AGEAS SA/NV	65.989
2002	BEL	KBC GROUP NV	43.366
2002	BEL	SOLVUS SA	43.051
2002	BEL	ANHEUSER-BUSCH INBEV	35.044
2002	BEL	SOLVAY SA	30.757
2002	BEL	DEXIA SA	24.893
2002	BEL	AGFA-GEVAERT NV	20.221
2002	BEL	PROXIMUS SA	19.006
2002	BEL	ELECTRABEL SA/NV	16.911
2002	BEL	COLRUYT SA	12.402
2002	BEL	UCB SA-NV	10.288
2002	BEL	BEKAERT SA/NV	10.071
2002	BEL	KORAMIC BUILDING PRODUCTS	9.861
2002	BEL	RECTICEL SA	9.786
2002	BEL	UMICORE	8.338
2002	BEL	TESSENDERLO CHEMIE	7.942
2002	BEL	SA D'IETEREN NV	7.371
2002	BEL	SIOEN INDUSTRIES NV	4.271
2002	BEL	BARCO NV	4.088
2002	BEL	MITISKA NV	3.59
2002	BEL	QUICK RESTAURANTS SA	3.445
2002	BEL	CIE D'ENTREPRISES CFE	3.372
2002	BEL	CARESTEL GROUP NV	3.231
2002	BEL	IEP INVEST NV	2.629
2003	BEL	DELHAIZE GROUP - ETS DLHZ FR	141.711
2003	BEL	AGEAS SA/NV	64.454
2003	BEL	KBC GROUP NV	49.725
2003	BEL	BPOST SA/NV	42
2003	BEL	SOLVUS SA	40.946
2003	BEL	BNP PARIBAS FORTIS SA	38.336
2003	BEL	ANHEUSER-BUSCH INBEV	38.224
2003	BEL	SOLVAY SA	28.393
2003	BEL	DEXIA SA	25
2003	BEL	PROXIMUS SA	17.541
2003	BEL	ELECTRABEL SA/NV	17.36
2003	BEL	AGFA-GEVAERT NV	17.34
2003	BEL	BEKAERT SA/NV	17.183
2003	BEL	COLRUYT SA	13.793
2003	BEL	UCB SA-NV	12.092
2003	BEL	ALIAXIS SA	12
2003	BEL	UMICORE	9.64
2003	BEL	RECTICEL SA	9.512
2003	BEL	TESSENDERLO CHEMIE	8.161
2003	BEL	SA D'IETEREN NV	7.602
2003	BEL	SIOEN INDUSTRIES NV	4.41
2003	BEL	BARCO NV	4.022
2003	BEL	KORAMIC BUILDING PRODUCTS	3.795
2003	BEL	IEP INVEST NV	3.498
2003	BEL	QUICK RESTAURANTS SA	3.458
2004	BEL	DELHAIZE GROUP - ETS DLHZ FR	138.048
2004	BEL	ANHEUSER-BUSCH INBEV	74.694
2004	BEL	AGEAS SA/NV	49.468
2004	BEL	KBC GROUP NV	46.554
2004	BEL	SOLVUS SA	43.2
2004	BEL	BNP PARIBAS FORTIS SA	36.188
2004	BEL	BPOST SA/NV	35.76
2004	BEL	SOLVAY SA	29.3
2004	BEL	DEXIA SA	24
2004	BEL	BEKAERT SA/NV	18.355
2004	BEL	PROXIMUS SA	16.933
2004	BEL	ELECTRABEL SA/NV	16.585
2004	BEL	BHF KLEINWORT BENSON GROUP	16.469
2004	BEL	COLRUYT SA	16.157
2004	BEL	AGFA-GEVAERT NV	14.387
2004	BEL	UCB SA-NV	12.015
2004	BEL	ALIAXIS SA	11.61
2004	BEL	UMICORE	11.521
2004	BEL	RECTICEL SA	11.034
2004	BEL	TESSENDERLO CHEMIE	8.33
2004	BEL	SCR-SIBELCO NV	8.215
2004	BEL	SA D'IETEREN NV	7.659
2004	BEL	SIOEN INDUSTRIES NV	4.553
2004	BEL	BARCO NV	4.389
2004	BEL	QUICK RESTAURANTS SA	3.678
2005	BEL	ANHEUSER-BUSCH INBEV	77
2005	BEL	DELHAIZE GROUP - ETS DLHZ FR	62
2005	BEL	AGEAS SA/NV	54.245
2005	BEL	KBC GROUP NV	51.622
2005	BEL	BNP PARIBAS FORTIS SA	40.905
2005	BEL	BPOST SA/NV	36
2005	BEL	SOLVAY SA	28.73
2005	BEL	DEXIA SA	24
2005	BEL	SA D'IETEREN NV	18.69
2005	BEL	BHF KLEINWORT BENSON GROUP	16.828
2005	BEL	PROXIMUS SA	16.335
2005	BEL	COLRUYT SA	14.932
2005	BEL	AGFA-GEVAERT NV	14.442
2005	BEL	RECTICEL SA	11.177
2005	BEL	BEKAERT SA/NV	11.022
2005	BEL	UMICORE	9.828
2005	BEL	SCR-SIBELCO NV	8.849
2005	BEL	UCB SA-NV	8.525
2005	BEL	TESSENDERLO CHEMIE	8.123
2005	BEL	BARCO NV	4.222
2005	BEL	VPK PACKAGING GROUP SA	2.591
2005	BEL	MOBISTAR	1.669
2005	BEL	EXMAR SA	1.631
2005	BEL	ASSOCIATED WEAVERS INT	1.129
2005	BEL	ACKERMANS & VAN HAAREN NV/SA	1.048
2006	BEL	ANHEUSER-BUSCH INBEV	85.617
2006	BEL	DELHAIZE GROUP - ETS DLHZ FR	64.726
2006	BEL	AGEAS SA/NV	56.886
2006	BEL	KBC GROUP NV	50.189
2006	BEL	BNP PARIBAS FORTIS SA	43.575
2006	BEL	SOLVAY SA	29.258
2006	BEL	BPOST SA/NV	26.717
2006	BEL	BHF KLEINWORT BENSON GROUP	23.987
2006	BEL	DEXIA SA	21.49
2006	BEL	SA D'IETEREN NV	20.578
2006	BEL	PROXIMUS SA	18.18
2006	BEL	COLRUYT SA	15.974
2006	BEL	ELECTRABEL SA/NV	14.02
2006	BEL	AGFA-GEVAERT NV	14.015
2006	BEL	BEKAERT SA/NV	12.728
2006	BEL	ALIAXIS SA	12
2006	BEL	UMICORE	11.242
2006	BEL	RECTICEL SA	11.242
2006	BEL	SCR-SIBELCO NV	8.813
2006	BEL	UCB SA-NV	8.477
2006	BEL	TESSENDERLO CHEMIE	8.124
2006	BEL	SIOEN INDUSTRIES NV	4.687
2006	BEL	CIE D'ENTREPRISES CFE	3.913
2006	BEL	BARCO NV	3.798
2006	BEL	ROULARTA MEDIA GRP	3.101
2007	BEL	DELHAIZE GROUP - ETS DLHZ FR	62.57
2007	BEL	AGEAS SA/NV	62.009
2007	BEL	KBC GROUP NV	56.715
2007	BEL	BNP PARIBAS FORTIS SA	46.862
2007	BEL	DEXIA SA	35.202
2007	BEL	SOLVAY SA	28.34
2007	BEL	SA D'IETEREN NV	25.981
2007	BEL	BPOST SA/NV	22.363
2007	BEL	BHF KLEINWORT BENSON GROUP	21.367
2007	BEL	PROXIMUS SA	17.833
2007	BEL	CIE NATL A PORTEFEUILLE	17.53
2007	BEL	ALIAXIS SA	15.8
2007	BEL	BEKAERT SA/NV	15.242
2007	BEL	AGFA-GEVAERT NV	13.124
2007	BEL	UCB SA-NV	12.102
2007	BEL	RECTICEL SA	11.59
2007	BEL	UMICORE	9.826
2007	BEL	TESSENDERLO CHEMIE	8.121
2007	BEL	SIOEN INDUSTRIES NV	4.869
2007	BEL	CIE D'ENTREPRISES CFE	4.786
2007	BEL	GIMV SA	3.611
2007	BEL	BARCO NV	3.56
2007	BEL	EPIQ NV	3.317
2007	BEL	ROULARTA MEDIA GRP	3.134
2007	BEL	DECEUNINCK NV/SA	2.94
2008	BEL	ANHEUSER-BUSCH INBEV	119.874
2008	BEL	DELHAIZE GROUP - ETS DLHZ FR	64.4
2008	BEL	KBC GROUP NV	59.279
2008	BEL	BNP PARIBAS FORTIS SA	37.16
2008	BEL	DEXIA SA	36.76
2008	BEL	SOLVAY SA	29.433
2008	BEL	SA D'IETEREN NV	28.45
2008	BEL	BPOST SA/NV	20.373
2008	BEL	COLRUYT SA	19.464
2008	BEL	QUICK RESTAURANTS SA	18
2008	BEL	BHF KLEINWORT BENSON GROUP	17.757
2008	BEL	PROXIMUS SA	17.371
2008	BEL	BEKAERT SA/NV	16.971
2008	BEL	ALIAXIS SA	16.103
2008	BEL	AGFA-GEVAERT NV	12.152
2008	BEL	RECTICEL SA	11.388
2008	BEL	UCB SA-NV	11.292
2008	BEL	AGEAS SA/NV	10.374
2008	BEL	UMICORE	10.113
2008	BEL	TESSENDERLO CHEMIE	8.237
2008	BEL	CIE D'ENTREPRISES CFE	5.483
2008	BEL	SIOEN INDUSTRIES NV	4.676
2008	BEL	GIMV SA	4.158
2008	BEL	BARCO NV	3.522
2008	BEL	NYRSTAR NV	3.235
2009	BEL	ANHEUSER-BUSCH INBEV	116.489
2009	BEL	DELHAIZE GROUP - ETS DLHZ FR	63.98
2009	BEL	KBC GROUP NV	54.185
2009	BEL	DEXIA SA	35.234
2009	BEL	BNP PARIBAS FORTIS SA	33.917
2009	BEL	SA D'IETEREN NV	29.283
2009	BEL	SOLVAY SA	28.204
2009	BEL	COLRUYT SA	21.149
2009	BEL	BPOST SA/NV	19.114
2009	BEL	BEKAERT SA/NV	18.103
2009	BEL	PROXIMUS SA	16.804
2009	BEL	ALIAXIS SA	14.842
2009	BEL	BHF KLEINWORT BENSON GROUP	12.443
2009	BEL	AGFA-GEVAERT NV	11.169
2009	BEL	AGEAS SA/NV	10.613
2009	BEL	UCB SA-NV	9.324
2009	BEL	UMICORE	9.315
2009	BEL	RECTICEL SA	8.403
2009	BEL	TESSENDERLO CHEMIE	8.317
2009	BEL	CIE D'ENTREPRISES CFE	5.184
2009	BEL	SIOEN INDUSTRIES NV	4.237
2009	BEL	GIMV SA	4.192
2009	BEL	NYRSTAR NV	3.346
2009	BEL	BARCO NV	3.217
2009	BEL	VPK PACKAGING GROUP SA	3.124
2010	BEL	ANHEUSER-BUSCH INBEV	114.313
2010	BEL	DELHAIZE GROUP - ETS DLHZ FR	61.617
2010	BEL	KBC GROUP NV	50.494
2010	BEL	SA D'IETEREN NV	31.537
2010	BEL	DEXIA SA	27.148
2010	BEL	COLRUYT SA	22.588
2010	BEL	BEKAERT SA/NV	21.877
2010	BEL	BPOST SA/NV	21.254
2010	BEL	QUICK RESTAURANTS SA	19
2010	BEL	SOLVAY SA	16.785
2010	BEL	PROXIMUS SA	16.308
2010	BEL	ALIAXIS SA	14.643
2010	BEL	CIE NATL A PORTEFEUILLE	11.981
2010	BEL	AGFA-GEVAERT NV	11.766
2010	BEL	AGEAS SA/NV	11.707
2010	BEL	SCR-SIBELCO NV	10.565
2010	BEL	UMICORE	9.558
2010	BEL	UCB SA-NV	8.898
2010	BEL	RECTICEL SA	8.673
2010	BEL	TESSENDERLO CHEMIE	8.262
2010	BEL	CIE D'ENTREPRISES CFE	5.224
2010	BEL	NYRSTAR NV	4.871
2010	BEL	SIOEN INDUSTRIES NV	4.579
2010	BEL	ECONOCOM GROUP BV	3.664
2010	BEL	BARCO NV	3.499
2011	BEL	ANHEUSER-BUSCH INBEV	116.278
2011	BEL	DELHAIZE GROUP - ETS DLHZ FR	78.945
2011	BEL	KBC GROUP NV	47.53
2011	BEL	SOLVAY SA	29.121
2011	BEL	SA D'IETEREN NV	27
2011	BEL	COLRUYT SA	23.555
2011	BEL	BEKAERT SA/NV	22.413
2011	BEL	QUICK RESTAURANTS SA	19
2011	BEL	BPOST SA/NV	18.899
2011	BEL	PROXIMUS SA	15.788
2011	BEL	ALIAXIS SA	14.6
2011	BEL	DEXIA SA	14.181
2011	BEL	AGEAS SA/NV	12.557
2011	BEL	AGFA-GEVAERT NV	11.728
2011	BEL	SCR-SIBELCO NV	10.785
2011	BEL	UMICORE	9.494
2011	BEL	UCB SA-NV	8.506
2011	BEL	RECTICEL SA	8.186
2011	BEL	TESSENDERLO CHEMIE	7.457
2011	BEL	NYRSTAR NV	7.042
2011	BEL	CIE D'ENTREPRISES CFE	5.731
2011	BEL	SIOEN INDUSTRIES NV	4.682
2011	BEL	ECONOCOM GROUP BV	3.61
2011	BEL	BARCO NV	3.507
2011	BEL	VPK PACKAGING GROUP SA	3.265
2012	BEL	ANHEUSER-BUSCH INBEV	117.632
2012	BEL	DELHAIZE GROUP - ETS DLHZ FR	77.457
2012	BEL	KBC GROUP NV	37.083
2012	BEL	SOLVAY SA	29.103
2012	BEL	SA D'IETEREN NV	25
2012	BEL	COLRUYT SA	24.287
2012	BEL	BEKAERT SA/NV	22.549
2012	BEL	QUICK RESTAURANTS SA	19
2012	BEL	BPOST SA/NV	16.987
2012	BEL	PROXIMUS SA	15.859
2012	BEL	ALIAXIS SA	14.2
2012	BEL	AGEAS SA/NV	13.335
2012	BEL	AGFA-GEVAERT NV	11.787
2012	BEL	SCR-SIBELCO NV	11.142
2012	BEL	UMICORE	9.699
2012	BEL	UCB SA-NV	8.535
2012	BEL	RECTICEL SA	8.054
2012	BEL	TESSENDERLO CHEMIE	7.005
2012	BEL	CIE D'ENTREPRISES CFE	5.773
2012	BEL	SIOEN INDUSTRIES NV	4.582
2012	BEL	ECONOCOM GROUP BV	3.7
2012	BEL	BARCO NV	3.665
2012	BEL	GREENYARD FOODS NV	3.564
2012	BEL	DEXIA SA	3.373
2012	BEL	ROULARTA MEDIA GRP	2.828
2013	BEL	ANHEUSER-BUSCH INBEV	154.587
2013	BEL	DELHAIZE GROUP - ETS DLHZ FR	76.126
2013	BEL	KBC GROUP NV	36.177
2013	BEL	SOLVAY SA	29.4
2013	BEL	SA D'IETEREN NV	27.246
2013	BEL	BEKAERT SA/NV	21.79
2013	BEL	COLRUYT SA	21.555
2013	BEL	ALIAXIS SA	15.7
2013	BEL	PROXIMUS SA	15.699
2013	BEL	BPOST SA/NV	15.234
2013	BEL	AGEAS SA/NV	13.071
2013	BEL	AGFA-GEVAERT NV	11.405
2013	BEL	SCR-SIBELCO NV	10.463
2013	BEL	UMICORE	9.491
2013	BEL	UCB SA-NV	8.224
2013	BEL	ECONOCOM GROUP BV	8.195
2013	BEL	RECTICEL SA	7.758
2013	BEL	CIE D'ENTREPRISES CFE	6.233
2013	BEL	TESSENDERLO CHEMIE	5.121
2013	BEL	ONTEX GROUP N.V.	4.981
2013	BEL	SIOEN INDUSTRIES NV	4.011
2013	BEL	BARCO NV	3.979
2013	BEL	DECEUNINCK NV/SA	2.746
2013	BEL	ROULARTA MEDIA GRP	2.691
2013	BEL	BANQUE NATIONALE DE BELGIQUE	2.478
2007	BGD	BEXTEX LTD	5.181
2007	BGD	GRAMEENPHONE LTD	5
2007	BGD	BRAC BANK LTD	4.428
2007	BGD	SQUARE PHARMACEUTICALS LTD	3.564
2007	BGD	ADVANCE CHEMICAL INDUSTRIES	3.05
2007	BGD	BEXIMCO PHARMACEUTICALS LTD	2.259
2007	BGD	UNITED COMMERCIAL BANK LTD	2.082
2007	BGD	IFIC BANK	1.997
2007	BGD	CITY BANK LTD (THE)	1.991
2007	BGD	PRIME BANK LTD	1.4
2007	BGD	SOUTHEAST BANK LTD	1.116
2007	BGD	MERCANTILE BANK (BGD)	0.945
2007	BGD	PRAGATI LIFE INS LTD	0.893
2007	BGD	AL-HAJ TEXTILE MILLS LTD	0.873
2007	BGD	DUTCH-BANGLA BANK	0.789
2007	BGD	THE PREMIER BANK LTD	0.731
2007	BGD	SOCIAL ISLAMI BANK LTD	0.694
2007	BGD	EASTERN BANK	0.69
2007	BGD	SINGER BANGLADESH LTD	0.681
2007	BGD	CMC KAMAL TEXTILE MILLS	0.662
2007	BGD	BANK ASIA LTD	0.639
2007	BGD	STANDARD BANK	0.61
2007	BGD	TAKAFUL ISLAMI INSURANCE LTD	0.587
2007	BGD	NORTHERN GENERAL INS	0.585
2007	BGD	FIRST SECURITY ISLAMI BANK	0.409
2008	BGD	BRAC BANK LTD	6.061
2008	BGD	PUBALI BANK LTD	5.321
2008	BGD	BEXTEX LTD	5.23
2008	BGD	SQUARE PHARMACEUTICALS LTD	3.811
2008	BGD	GRAMEENPHONE LTD	3.687
2008	BGD	TITAS GAS TRANSMISSION	2.503
2008	BGD	UNITED COMMERCIAL BANK LTD	2.292
2008	BGD	CITY BANK LTD (THE)	2.134
2008	BGD	IFIC BANK	2.11
2008	BGD	THE DACCA DYEING	1.573
2008	BGD	PRIME BANK LTD	1.551
2008	BGD	SOUTHEAST BANK LTD	1.231
2008	BGD	DUTCH-BANGLA BANK	1.229
2008	BGD	PRAGATI LIFE INS LTD	1.193
2008	BGD	MERCANTILE BANK (BGD)	1.115
2008	BGD	R.N. SPINNING MILL	1.07
2008	BGD	TRUST BANK LIMITED	0.979
2008	BGD	DHAKA BANK LTD	0.898
2008	BGD	NAVANA CNG LTD	0.878
2008	BGD	THE PREMIER BANK LTD	0.834
2008	BGD	BANK ASIA LTD	0.802
2008	BGD	EASTERN BANK	0.763
2008	BGD	AL-HAJ TEXTILE MILLS LTD	0.758
2008	BGD	STANDARD BANK	0.734
2008	BGD	ENVOY TEXTILES LTD	0.724
2009	BGD	BEXTEX LTD	7.189
2009	BGD	BRAC BANK LTD	5.99
2009	BGD	PUBALI BANK LTD	5.375
2009	BGD	SANDHANI LIFE INSURANCE CO	5.18
2009	BGD	GRAMEENPHONE LTD	4.226
2009	BGD	SQUARE PHARMACEUTICALS LTD	4.197
2009	BGD	TITAS GAS TRANSMISSION	3.622
2009	BGD	ADVANCE CHEMICAL INDUSTRIES	3.552
2009	BGD	MEGHNA LIFE INSURANCE CO LTD	2.517
2009	BGD	UNITED COMMERCIAL BANK LTD	2.508
2009	BGD	CITY BANK LTD (THE)	2.424
2009	BGD	SQUARE TEXTILES	1.884
2009	BGD	PRIME BANK LTD	1.844
2009	BGD	DUTCH-BANGLA BANK	1.785
2009	BGD	BANGLADESH IMPORT EXPORT BK	1.44
2009	BGD	SOUTHEAST BANK LTD	1.402
2009	BGD	PRIME ISLAMI LIFE INS CO	1.332
2009	BGD	MERCANTILE BANK (BGD)	1.303
2009	BGD	AL ARAFAH ISLAMI BANK	1.296
2009	BGD	BEACON PHARMACEUTICALS	1.264
2009	BGD	PRAGATI LIFE INS LTD	1.183
2009	BGD	BANK ASIA LTD	1.052
2009	BGD	TRUST BANK LIMITED	1.041
2009	BGD	KOHINOOR CHEMICALS	1.01
2009	BGD	DHAKA BANK LTD	0.924
2010	BGD	BEXTEX LTD	8.055
2010	BGD	GRAMEENPHONE LTD	4.637
2010	BGD	SQUARE PHARMACEUTICALS LTD	4.617
2010	BGD	RUPALI BANK	4.503
2010	BGD	FAR EAST KNITTING AND DYEING	4.122
2010	BGD	TITAS GAS TRANSMISSION	3.629
2010	BGD	SHINEPUKUR CERAMICS LTD	3
2010	BGD	UNITED COMMERCIAL BANK LTD	2.738
2010	BGD	CITY BANK LTD (THE)	2.685
2010	BGD	SANDHANI LIFE INSURANCE CO	2.563
2010	BGD	SUNLIFE INSURANCE CO LTD	2.512
2010	BGD	MEGHNA LIFE INSURANCE CO LTD	2.459
2010	BGD	IFIC BANK	2.315
2010	BGD	PADMA ISLAMI LIFE INSURANCE	2.3
2010	BGD	PRIME BANK LTD	2.139
2010	BGD	EASTERN HOUSING LTD	2.068
2010	BGD	POWER GRID CO OF BANGLADESH	1.977
2010	BGD	SQUARE TEXTILES	1.782
2010	BGD	AL ARAFAH ISLAMI BANK	1.711
2010	BGD	BANGLADESH IMPORT EXPORT BK	1.686
2010	BGD	NATIONAL CREDIT & COMMERCE	1.622
2010	BGD	SOUTHEAST BANK LTD	1.613
2010	BGD	MERCANTILE BANK (BGD)	1.605
2010	BGD	JAMUNA BANK	1.511
2010	BGD	BATA SHOE CO LTD	1.46
2011	BGD	BRAC BANK LTD	7.835
2011	BGD	PUBALI BANK LTD	6.219
2011	BGD	SQUARE PHARMACEUTICALS LTD	5.29
2011	BGD	RUPALI BANK	4.982
2011	BGD	GRAMEENPHONE LTD	4.97
2011	BGD	FAREAST ISLAMI LIFE INS CO	4.523
2011	BGD	NATIONAL LIFE INSURANCE	4.134
2011	BGD	DUTCH-BANGLA BANK	4.015
2011	BGD	SHINEPUKUR CERAMICS LTD	3
2011	BGD	UNITED COMMERCIAL BANK LTD	2.982
2011	BGD	MEGHNA LIFE INSURANCE CO LTD	2.796
2011	BGD	CITY BANK LTD (THE)	2.772
2011	BGD	SANDHANI LIFE INSURANCE CO	2.752
2011	BGD	IFIC BANK	2.383
2011	BGD	GENERATION NEXT FASHIONS LTD	2.331
2011	BGD	TITAS GAS TRANSMISSION	2.298
2011	BGD	PRIME BANK LTD	2.292
2011	BGD	EASTERN HOUSING LTD	2.053
2011	BGD	POWER GRID CO OF BANGLADESH	1.977
2011	BGD	NATIONAL CREDIT & COMMERCE	1.944
2011	BGD	SQUARE TEXTILES	1.908
2011	BGD	SOUTHEAST BANK LTD	1.848
2011	BGD	AL ARAFAH ISLAMI BANK	1.807
2011	BGD	JAMUNA BANK	1.786
2011	BGD	MERCANTILE BANK (BGD)	1.737
2012	BGD	ISLAMI BANK	12.188
2012	BGD	PUBALI BANK LTD	6.689
2012	BGD	SQUARE PHARMACEUTICALS LTD	5.868
2012	BGD	DUTCH-BANGLA BANK	5.268
2012	BGD	GRAMEENPHONE LTD	5
2012	BGD	FAREAST ISLAMI LIFE INS CO	4.543
2012	BGD	ZAHINTEX INDUSTRIES LTD	3.895
2012	BGD	UNITED COMMERCIAL BANK LTD	3.374
2012	BGD	SHINEPUKUR CERAMICS LTD	3
2012	BGD	GENERATION NEXT FASHIONS LTD	2.829
2012	BGD	CITY BANK LTD (THE)	2.765
2012	BGD	MEGHNA LIFE INSURANCE CO LTD	2.709
2012	BGD	EASTERN BANK	2.685
2012	BGD	SANDHANI LIFE INSURANCE CO	2.569
2012	BGD	PARAMOUNT TEXTILE LTD	2.546
2012	BGD	TITAS GAS TRANSMISSION	2.446
2012	BGD	SOUTHEAST BANK LTD	2.21
2012	BGD	AL ARAFAH ISLAMI BANK	2.11
2012	BGD	FIRST SECURITY ISLAMI BANK	2.09
2012	BGD	POWER GRID CO OF BANGLADESH	1.952
2012	BGD	BANGLADESH IMPORT EXPORT BK	1.909
2012	BGD	NATIONAL CREDIT & COMMERCE	1.811
2012	BGD	SOCIAL ISLAMI BANK LTD	1.625
2012	BGD	BANK ASIA LTD	1.523
[truncated: 18,476 more rows]
