# Supplementary material for: Energy and institution size
Source: PLoS One. 2017 Feb 8;12(2):e0171823. doi: 10.1371/journal.pone.0171823 (PMC5298329; doi:10.1371/journal.pone.0171823)
Supplement: S1 File — This zip file contains raw and final data for all analysis conducted in this paper. It also includes R code used for modelling. (ZIP) [file pone.0171823.s002.zip › Supplementary Material Revised/Raw Data/Global/World Bank/Energy.csv]

Year	Country	Code	Energy	EG.USE.PCAP.KG.O
1971	Albania	ALB	785.161525934329
1972	Albania	ALB	865.59248120703
1973	Albania	ALB	762.725361728214
1974	Albania	ALB	776.934748974948
1975	Albania	ALB	826.952081040206
1976	Albania	ALB	890.953359858712
1977	Albania	ALB	923.728867504315
1978	Albania	ALB	1010.81922139014
1979	Albania	ALB	864.199459705589
1980	Albania	ALB	1149.53609603604
1981	Albania	ALB	989.200148492914
1982	Albania	ALB	966.683283781289
1983	Albania	ALB	1000.12201296783
1984	Albania	ALB	1018.26314225619
1985	Albania	ALB	916.555190602146
1986	Albania	ALB	963.927169506077
1987	Albania	ALB	921.893044018284
1988	Albania	ALB	927.744518727469
1989	Albania	ALB	896.437762376845
1990	Albania	ALB	813.255695500012
1991	Albania	ALB	572.781843950789
1992	Albania	ALB	418.286629757142
1993	Albania	ALB	412.378880465233
1994	Albania	ALB	441.249295409311
1995	Albania	ALB	417.034843013203
1996	Albania	ALB	447.848870261137
1997	Albania	ALB	384.594958328053
1998	Albania	ALB	417.521327907995
1999	Albania	ALB	561.801132149031
2000	Albania	ALB	570.845447449958
2001	Albania	ALB	582.591572437245
2002	Albania	ALB	645.08015378514
2003	Albania	ALB	648.168387059418
2004	Albania	ALB	715.414483080102
2005	Albania	ALB	719.584378082987
2006	Albania	ALB	689.300452089809
2007	Albania	ALB	679.861765101008
2008	Albania	ALB	697.00411968321
2009	Albania	ALB	722.583867090188
2010	Albania	ALB	724.562919388497
2011	Albania	ALB	770.340266732765
2012	Albania	ALB	715.256289542901
1971	Algeria	DZA	231.579899373741
1972	Algeria	DZA	261.465250751198
1973	Algeria	DZA	305.127335199983
1974	Algeria	DZA	319.222436626126
1975	Algeria	DZA	330.397068710711
1976	Algeria	DZA	366.521960489664
1977	Algeria	DZA	398.656113469481
1978	Algeria	DZA	476.778233384842
1979	Algeria	DZA	586.341300334245
1980	Algeria	DZA	579.451313890472
1981	Algeria	DZA	610.834507014181
1982	Algeria	DZA	771.235497638695
1983	Algeria	DZA	807.843100677737
1984	Algeria	DZA	776.337444791021
1985	Algeria	DZA	786.325903659627
1986	Algeria	DZA	862.41400859402
1987	Algeria	DZA	827.552506828675
1988	Algeria	DZA	849.707091797964
1989	Algeria	DZA	820.310510814714
1990	Algeria	DZA	856.24939507642
1991	Algeria	DZA	883.821803922585
1992	Algeria	DZA	887.284393343404
1993	Algeria	DZA	867.683112240394
1994	Algeria	DZA	819.365090949991
1995	Algeria	DZA	833.411810699446
1996	Algeria	DZA	798.225401682635
1997	Algeria	DZA	804.941240577191
1998	Algeria	DZA	820.377177877224
1999	Algeria	DZA	863.789834616171
2000	Algeria	DZA	865.770077391177
2001	Algeria	DZA	856.984164769461
2002	Algeria	DZA	899.426537103162
2003	Algeria	DZA	947.603921186819
2004	Algeria	DZA	943.83025987115
2005	Algeria	DZA	971.947872733847
2006	Algeria	DZA	1026.91378032771
2007	Algeria	DZA	1073.86489819865
2008	Algeria	DZA	1075.07921548724
2009	Algeria	DZA	1153.13386695983
2010	Algeria	DZA	1113.1622546121
2011	Algeria	DZA	1139.84929432942
2012	Algeria	DZA	1237.34041121943
1971	Angola	AGO	598.160973461569
1972	Angola	AGO	629.301934362907
1973	Angola	AGO	611.93428653754
1974	Angola	AGO	609.474578006799
1975	Angola	AGO	579.811501752978
1976	Angola	AGO	557.921711983876
1977	Angola	AGO	535.252462233314
1978	Angola	AGO	572.356931759296
1979	Angola	AGO	563.095743153237
1980	Angola	AGO	555.660592185778
1981	Angola	AGO	540.50294482787
1982	Angola	AGO	514.415934308796
1983	Angola	AGO	510.121370563352
1984	Angola	AGO	498.126082195737
1985	Angola	AGO	512.068237838716
1986	Angola	AGO	503.575226712691
1987	Angola	AGO	502.598458910769
1988	Angola	AGO	510.150590275644
1989	Angola	AGO	508.213295047256
1990	Angola	AGO	528.686621968086
1991	Angola	AGO	525.10025781515
1992	Angola	AGO	511.237051723732
1993	Angola	AGO	512.27056633471
1994	Angola	AGO	502.782507593994
1995	Angola	AGO	490.614188847587
1996	Angola	AGO	493.841366728907
1997	Angola	AGO	494.1744842075
1998	Angola	AGO	483.20271558976
1999	Angola	AGO	496.301769424057
2000	Angola	AGO	497.963029591388
2001	Angola	AGO	506.478433077974
2002	Angola	AGO	515.403456402902
2003	Angola	AGO	539.446103815769
2004	Angola	AGO	539.758607730334
2005	Angola	AGO	509.923439711913
2006	Angola	AGO	542.108669179197
2007	Angola	AGO	561.550105512918
2008	Angola	AGO	589.420121739212
2009	Angola	AGO	620.638746306488
2010	Angola	AGO	639.228247148886
2011	Angola	AGO	630.491631322447
2012	Angola	AGO	629.569632444007
1990	Antigua and Barbuda	ATG	1596.41249636546
2004	Antigua and Barbuda	ATG	1652.02281015199
2005	Antigua and Barbuda	ATG	1659.29873433053
2006	Antigua and Barbuda	ATG	1713.25194388201
2007	Antigua and Barbuda	ATG	1729.91930992808
1971	Arab World	ARB	410.003086504118
1972	Arab World	ARB	412.571505503057
1973	Arab World	ARB	443.055398407658
1974	Arab World	ARB	460.061898885542
1975	Arab World	ARB	484.556287912199
1976	Arab World	ARB	525.493843217979
1977	Arab World	ARB	561.888127956066
1978	Arab World	ARB	627.609992154792
1979	Arab World	ARB	729.124994532044
1980	Arab World	ARB	791.286855722612
1981	Arab World	ARB	883.74003345706
1982	Arab World	ARB	954.795092552664
1983	Arab World	ARB	999.468860383549
1984	Arab World	ARB	990.687110795733
1985	Arab World	ARB	1011.72743851919
1986	Arab World	ARB	1033.78443151871
1987	Arab World	ARB	1087.39746877901
1988	Arab World	ARB	1149.04754135961
1989	Arab World	ARB	1175.71146735577
1990	Arab World	ARB	1077.85990544619
1991	Arab World	ARB	1093.6505654389
1992	Arab World	ARB	1149.07213165724
1993	Arab World	ARB	1180.72974963597
1994	Arab World	ARB	1212.26122501707
1995	Arab World	ARB	1268.89503307492
1996	Arab World	ARB	1295.36045075001
1997	Arab World	ARB	1302.96659138543
1998	Arab World	ARB	1301.23644210879
1999	Arab World	ARB	1285.48092129026
2000	Arab World	ARB	1295.75367169083
2001	Arab World	ARB	1337.19721935587
2002	Arab World	ARB	1395.469588023
2003	Arab World	ARB	1392.60769055482
2004	Arab World	ARB	1434.84067148349
2005	Arab World	ARB	1482.94367698549
2006	Arab World	ARB	1534.62095378065
2007	Arab World	ARB	1574.79086946811
2008	Arab World	ARB	1668.65991089863
2009	Arab World	ARB	1715.09748902059
2010	Arab World	ARB	1786.12635324669
2011	Arab World	ARB	1747.42922346706
2012	Arab World	ARB	1843.49877180028
1971	Argentina	ARG	1381.20136702765
1972	Argentina	ARG	1379.94693932724
1973	Argentina	ARG	1412.01269738125
1974	Argentina	ARG	1415.63800900037
1975	Argentina	ARG	1379.07137287698
1976	Argentina	ARG	1404.47075257676
1977	Argentina	ARG	1421.37837928637
1978	Argentina	ARG	1426.08039184475
1979	Argentina	ARG	1485.01683069931
1980	Argentina	ARG	1487.93617593807
1981	Argentina	ARG	1430.67681646236
1982	Argentina	ARG	1416.59821282266
1983	Argentina	ARG	1419.0473729881
1984	Argentina	ARG	1448.12384865205
1985	Argentina	ARG	1360.40027403534
1986	Argentina	ARG	1421.95608408554
1987	Argentina	ARG	1477.06487736427
1988	Argentina	ARG	1505.28767972464
1989	Argentina	ARG	1441.482354752
1990	Argentina	ARG	1407.70180270299
1991	Argentina	ARG	1430.62289720527
1992	Argentina	ARG	1484.35566278432
1993	Argentina	ARG	1469.09575446121
1994	Argentina	ARG	1542.94508085713
1995	Argentina	ARG	1545.55028690248
1996	Argentina	ARG	1582.90724962163
1997	Argentina	ARG	1614.29802702548
1998	Argentina	ARG	1650.91856651496
1999	Argentina	ARG	1660.51545328983
2000	Argentina	ARG	1661.6610968919
2001	Argentina	ARG	1563.00498498394
2002	Argentina	ARG	1502.40213349138
2003	Argentina	ARG	1589.54109916672
2004	Argentina	ARG	1717.98382071337
2005	Argentina	ARG	1710.87625392156
2006	Argentina	ARG	1841.98580592157
2007	Argentina	ARG	1840.66028381405
2008	Argentina	ARG	1924.25977901959
2009	Argentina	ARG	1852.37503376644
2010	Argentina	ARG	1910.00894527614
2011	Argentina	ARG	1918.74994718599
2012	Argentina	ARG	1906.05478189165
1990	Armenia	ARM	2174.534057232
1991	Armenia	ARM	2313.52237755388
1992	Armenia	ARM	1197.44907735823
1993	Armenia	ARM	650.666696738823
1994	Armenia	ARM	419.020633488179
1995	Armenia	ARM	510.248441520204
1996	Armenia	ARM	561.23903983866
1997	Armenia	ARM	593.38543598844
1998	Armenia	ARM	609.159198421566
1999	Armenia	ARM	592.620773024934
2000	Armenia	ARM	654.920616963439
2001	Armenia	ARM	655.464510875035
2002	Armenia	ARM	615.761298141373
2003	Armenia	ARM	652.484504778654
2004	Armenia	ARM	692.256265899797
2005	Armenia	ARM	833.292591471009
2006	Armenia	ARM	852.249429660834
2007	Armenia	ARM	954.730353597265
2008	Armenia	ARM	1009.76931653439
2009	Armenia	ARM	879.94705519826
2010	Armenia	ARM	837.953552155967
2011	Armenia	ARM	915.064569081235
2012	Armenia	ARM	997.415337877925
1960	Australia	AUS	3063.55427059293
1961	Australia	AUS	3115.78708385004
1962	Australia	AUS	3172.97486501583
1963	Australia	AUS	3284.05095890411
1964	Australia	AUS	3349.41416674129
1965	Australia	AUS	3463.21557780119
1966	Australia	AUS	3546.53797957257
1967	Australia	AUS	3692.80794982626
1968	Australia	AUS	3763.55841452244
1969	Australia	AUS	3792.93476310854
1970	Australia	AUS	4063.41136963301
1971	Australia	AUS	3989.6297441447
1972	Australia	AUS	4035.20634438795
1973	Australia	AUS	4264.27122571001
1974	Australia	AUS	4294.16162646652
1975	Australia	AUS	4345.87144605197
1976	Australia	AUS	4405.70298581914
1977	Australia	AUS	4671.19567361894
1978	Australia	AUS	4629.61847053907
1979	Australia	AUS	4683.85317624363
1980	Australia	AUS	4737.4820310373
1981	Australia	AUS	4694.67642526964
1982	Australia	AUS	4817.4895243115
1983	Australia	AUS	4555.14620339645
1984	Australia	AUS	4651.71242923314
1985	Australia	AUS	4602.9565300165
1986	Australia	AUS	4623.73907506368
1987	Australia	AUS	4772.3704646487
1988	Australia	AUS	4702.84160607784
1989	Australia	AUS	5001.10310210296
1990	Australia	AUS	5061.5084587843
1991	Australia	AUS	4927.78158990974
1992	Australia	AUS	4959.21491854816
1993	Australia	AUS	5147.53665025188
1994	Australia	AUS	5089.788966676
1995	Australia	AUS	5129.22366091191
1996	Australia	AUS	5393.58063459123
1997	Australia	AUS	5469.59998919911
1998	Australia	AUS	5553.65346587569
1999	Australia	AUS	5610.34471097961
2000	Australia	AUS	5644.06495066047
2001	Australia	AUS	5446.97321382579
2002	Australia	AUS	5569.64099249926
2003	Australia	AUS	5568.76494063954
2004	Australia	AUS	5598.0881783042
2005	Australia	AUS	5564.08716927844
2006	Australia	AUS	5551.50493528329
2007	Australia	AUS	5692.92592521462
2008	Australia	AUS	5763.50577904109
2009	Australia	AUS	5628.32613395907
2010	Australia	AUS	5559.7519035029
2011	Australia	AUS	5500.22421641087
2012	Australia	AUS	5643.82385026144
2013	Australia	AUS	5591.7150007083
1960	Austria	AUT	1546.26146801032
1961	Austria	AUT	1554.0349059502
1962	Austria	AUT	1675.87362115182
1963	Austria	AUT	1823.99522506933
1964	Austria	AUT	1855.08515530813
1965	Austria	AUT	1851.84356410887
1966	Austria	AUT	1902.7564078226
1967	Austria	AUT	1920.21212422723
1968	Austria	AUT	2045.82812289501
1969	Austria	AUT	2181.63230885943
1970	Austria	AUT	2418.21012909186
1971	Austria	AUT	2508.5209190556
1972	Austria	AUT	2627.32249578186
1973	Austria	AUT	2830.94680215103
1974	Austria	AUT	2730.43732640895
1975	Austria	AUT	2654.84872942694
1976	Austria	AUT	2866.97592037565
1977	Austria	AUT	2797.4219223802
1978	Austria	AUT	2893.02229941797
1979	Austria	AUT	3138.91614262013
1980	Austria	AUT	3067.01191996803
1981	Austria	AUT	2897.00939790268
1982	Austria	AUT	2830.22178095467
1983	Austria	AUT	2843.40556816995
1984	Austria	AUT	2953.68814962876
1985	Austria	AUT	3051.59706199021
1986	Austria	AUT	3061.58886225966
1987	Austria	AUT	3174.74539202539
1988	Austria	AUT	3204.56218243746
1989	Austria	AUT	3138.98348816934
1990	Austria	AUT	3233.9489570648
1991	Austria	AUT	3408.50503250142
1992	Austria	AUT	3239.06396730194
1993	Austria	AUT	3248.98183358625
1994	Austria	AUT	3227.84376441983
1995	Austria	AUT	3366.17805768746
1996	Austria	AUT	3571.90818916457
1997	Austria	AUT	3542.52143029887
1998	Austria	AUT	3598.70368891543
1999	Austria	AUT	3582.98875270822
2000	Austria	AUT	3562.3251434239
2001	Austria	AUT	3749.74910762391
2002	Austria	AUT	3765.28296302492
2003	Austria	AUT	3964.41855078845
2004	Austria	AUT	3998.73898153761
2005	Austria	AUT	4104.07143852892
2006	Austria	AUT	4091.94630653332
2007	Austria	AUT	4029.62695258277
2008	Austria	AUT	4040.79639045672
2009	Austria	AUT	3810.50835500436
2010	Austria	AUT	4080.23455521221
2011	Austria	AUT	3950.72502488488
2012	Austria	AUT	3927.5794007372
2013	Austria	AUT	3927.59867325127
1990	Azerbaijan	AZE	3165.49490152256
1991	Azerbaijan	AZE	3087.87470774309
1992	Azerbaijan	AZE	2464.59739907884
1993	Azerbaijan	AZE	2175.2844563042
1994	Azerbaijan	AZE	1947.69198367777
1995	Azerbaijan	AZE	1809.15432661028
1996	Azerbaijan	AZE	1513.67319335309
1997	Azerbaijan	AZE	1444.31945906293
1998	Azerbaijan	AZE	1485.15341842538
1999	Azerbaijan	AZE	1369.11189752905
2000	Azerbaijan	AZE	1403.43326789752
2001	Azerbaijan	AZE	1410.96545517309
2002	Azerbaijan	AZE	1414.52811140548
2003	Azerbaijan	AZE	1476.59088424964
2004	Azerbaijan	AZE	1539.23012098959
2005	Azerbaijan	AZE	1599.9606761322
2006	Azerbaijan	AZE	1559.56874554337
2007	Azerbaijan	AZE	1411.557339797
2008	Azerbaijan	AZE	1520.31391925508
2009	Azerbaijan	AZE	1334.16617834119
2010	Azerbaijan	AZE	1279.552594272
2011	Azerbaijan	AZE	1369.35099893362
2012	Azerbaijan	AZE	1472.89739090323
1990	Bahamas, The	BHS	2517.4470542799
2004	Bahamas, The	BHS	2058.66577375139
2005	Bahamas, The	BHS	2113.94015969968
2006	Bahamas, The	BHS	2102.43566874429
2007	Bahamas, The	BHS	2071.5306244686
1971	Bahrain	BHR	6380.35759573929
1972	Bahrain	BHR	5960.2113350872
1973	Bahrain	BHR	8483.54039856583
1974	Bahrain	BHR	9000.91616132371
1975	Bahrain	BHR	7996.35526424334
1976	Bahrain	BHR	9581.25090278781
1977	Bahrain	BHR	8187.11498634727
1978	Bahrain	BHR	7843.39945164152
1979	Bahrain	BHR	8813.30925913502
1980	Bahrain	BHR	7794.49127818128
1981	Bahrain	BHR	8294.95222185099
1982	Bahrain	BHR	9071.02474413784
1983	Bahrain	BHR	8503.03823714141
1984	Bahrain	BHR	8828.77686181773
1985	Bahrain	BHR	9916.54527031055
1986	Bahrain	BHR	10814.7741454761
1987	Bahrain	BHR	9518.0069221415
1988	Bahrain	BHR	10487.1645512483
1989	Bahrain	BHR	10241.9781928227
1990	Bahrain	BHR	10549.2737083219
1991	Bahrain	BHR	10105.2851542419
1992	Bahrain	BHR	10838.7521329589
1993	Bahrain	BHR	11146.9407794031
1994	Bahrain	BHR	11558.471167311
1995	Bahrain	BHR	11401.6781083143
1996	Bahrain	BHR	11080.7029343543
1997	Bahrain	BHR	11963.1670329891
1998	Bahrain	BHR	12204.4335931812
1999	Bahrain	BHR	11704.461198557
2000	Bahrain	BHR	11912.8221277489
2001	Bahrain	BHR	11760.8379995194
2002	Bahrain	BHR	11707.2370461768
2003	Bahrain	BHR	11801.9800550161
2004	Bahrain	BHR	11106.7291757685
2005	Bahrain	BHR	11954.6062693336
2006	Bahrain	BHR	11787.853632197
2007	Bahrain	BHR	11284.427334575
2008	Bahrain	BHR	11406.3132686908
2009	Bahrain	BHR	10216.8613288725
2010	Bahrain	BHR	9871.42190040743
2011	Bahrain	BHR	9551.76590756301
2012	Bahrain	BHR	9449.8487901336
1971	Bangladesh	BGD	85.6080442714979
1972	Bangladesh	BGD	86.9037669769637
1973	Bangladesh	BGD	92.5296444115447
1974	Bangladesh	BGD	93.9567249673387
1975	Bangladesh	BGD	94.4184113574335
1976	Bangladesh	BGD	98.1102809444965
1977	Bangladesh	BGD	97.8607631050181
1978	Bangladesh	BGD	98.4585146161236
1979	Bangladesh	BGD	99.5156588705102
1980	Bangladesh	BGD	103.268679326391
1981	Bangladesh	BGD	102.555620433605
1982	Bangladesh	BGD	105.472946291613
1983	Bangladesh	BGD	105.172143757472
1984	Bangladesh	BGD	103.898584290512
1985	Bangladesh	BGD	106.96827965138
1986	Bangladesh	BGD	111.493302232808
1987	Bangladesh	BGD	106.849983242869
1988	Bangladesh	BGD	114.358616263333
1989	Bangladesh	BGD	117.004276504431
1990	Bangladesh	BGD	120.166297022953
1991	Bangladesh	BGD	115.68806686821
1992	Bangladesh	BGD	119.382830451141
1993	Bangladesh	BGD	123.317980513698
1994	Bangladesh	BGD	126.052414334767
1995	Bangladesh	BGD	134.232707991254
1996	Bangladesh	BGD	132.16970923286
1997	Bangladesh	BGD	135.182194761885
1998	Bangladesh	BGD	138.023726368343
1999	Bangladesh	BGD	137.053738246854
2000	Bangladesh	BGD	139.00749751264
2001	Bangladesh	BGD	149.152968052641
2002	Bangladesh	BGD	149.900370301488
2003	Bangladesh	BGD	155.204386684248
2004	Bangladesh	BGD	155.747900727406
2005	Bangladesh	BGD	159.208384127727
2006	Bangladesh	BGD	167.754873164964
2007	Bangladesh	BGD	173.490114141915
2008	Bangladesh	BGD	180.011142208737
2009	Bangladesh	BGD	187.806877645511
2010	Bangladesh	BGD	201.723817147228
2011	Bangladesh	BGD	206.592565857369
2012	Bangladesh	BGD	213.657898287313
1990	Barbados	BRB	1236.63775953052
2004	Barbados	BRB	1373.16865074279
2005	Barbados	BRB	1423.29013586947
2006	Barbados	BRB	1447.06224549156
2007	Barbados	BRB	1452.08832752739
1990	Belarus	BLR	4465.37501226813
1991	Belarus	BLR	4348.46792230724
1992	Belarus	BLR	3620.7319890368
1993	Belarus	BLR	3076.70075202657
1994	Belarus	BLR	2615.73931749291
1995	Belarus	BLR	2427.66941338042
1996	Belarus	BLR	2501.34881889764
1997	Belarus	BLR	2505.60462587724
1998	Belarus	BLR	2466.16516039329
1999	Belarus	BLR	2409.58345789736
2000	Belarus	BLR	2456.16211894053
2001	Belarus	BLR	2485.70255842063
2002	Belarus	BLR	2550.25048150025
2003	Belarus	BLR	2643.61978156579
2004	Belarus	BLR	2752.80030832477
2005	Belarus	BLR	2769.08372141157
2006	Belarus	BLR	2965.66326530612
2007	Belarus	BLR	2918.19790794979
2008	Belarus	BLR	2932.0986565911
2009	Belarus	BLR	2790.06837067424
2010	Belarus	BLR	2897.62307692308
2011	Belarus	BLR	3097.71286815159
2012	Belarus	BLR	3222.61781487743
1960	Belgium	BEL	2519.49731954668
1961	Belgium	BEL	2570.81562308497
1962	Belgium	BEL	2810.06114801046
1963	Belgium	BEL	3043.30699253049
1964	Belgium	BEL	3021.64721197111
1965	Belgium	BEL	3116.03356288847
1966	Belgium	BEL	3051.29742867378
1967	Belgium	BEL	3182.92345750038
1968	Belgium	BEL	3590.00425834692
1969	Belgium	BEL	3877.04436394157
1970	Belgium	BEL	4135.19976958327
1971	Belgium	BEL	4099.95531967727
1972	Belgium	BEL	4473.92951272846
1973	Belgium	BEL	4720.78411204592
1974	Belgium	BEL	4617.49859476963
1975	Belgium	BEL	4317.93565765711
1976	Belgium	BEL	4622.23311805686
1977	Belgium	BEL	4589.52440999605
1978	Belgium	BEL	4826.56495724289
1979	Belgium	BEL	4976.77709901992
1980	Belgium	BEL	4743.42206023546
1981	Belgium	BEL	4415.35860396134
1982	Belgium	BEL	4208.2578021394
1983	Belgium	BEL	4156.25740701658
1984	Belgium	BEL	4334.90242681859
1985	Belgium	BEL	4474.0629933656
1986	Belgium	BEL	4633.92001661356
1987	Belgium	BEL	4727.68639527695
1988	Belgium	BEL	4770.94839816823
1989	Belgium	BEL	4798.9264514706
1990	Belgium	BEL	4844.47827257296
1991	Belgium	BEL	5056.01817024883
1992	Belgium	BEL	5092.96578510761
1993	Belgium	BEL	4954.28319272942
1994	Belgium	BEL	5225.40682942974
1995	Belgium	BEL	5304.05065261649
1996	Belgium	BEL	5586.81244589129
1997	Belgium	BEL	5579.51075727968
1998	Belgium	BEL	5659.6934943107
1999	Belgium	BEL	5688.97196565093
2000	Belgium	BEL	5713.57736861358
2001	Belgium	BEL	5682.02705080508
2002	Belgium	BEL	5461.40290347665
2003	Belgium	BEL	5714.57391689177
2004	Belgium	BEL	5656.6315172711
2005	Belgium	BEL	5606.21864507501
2006	Belgium	BEL	5517.03647284147
2007	Belgium	BEL	5374.49833893296
2008	Belgium	BEL	5486.61037707565
2009	Belgium	BEL	5209.05168002239
2010	Belgium	BEL	5544.3336942523
2011	Belgium	BEL	5369.19238896195
2012	Belgium	BEL	5027.74111931027
2013	Belgium	BEL	5020.26761235563
1990	Belize	BLZ	566.338935335267
2004	Belize	BLZ	561.421301410797
2005	Belize	BLZ	568.344282491819
2006	Belize	BLZ	591.571482127319
2007	Belize	BLZ	596.508748236445
1971	Benin	BEN	371.803477929071
1972	Benin	BEN	380.812029085645
1973	Benin	BEN	380.161372366059
1974	Benin	BEN	379.376721398679
1975	Benin	BEN	381.113584326374
1976	Benin	BEN	360.415674662778
1977	Benin	BEN	363.74612427606
1978	Benin	BEN	368.251936411345
1979	Benin	BEN	364.669812898075
1980	Benin	BEN	363.781944387664
1981	Benin	BEN	353.270598183353
1982	Benin	BEN	355.338045025189
1983	Benin	BEN	354.985672445809
1984	Benin	BEN	353.328844025699
1985	Benin	BEN	359.824904606972
1986	Benin	BEN	352.776450067392
1987	Benin	BEN	347.306591795758
1988	Benin	BEN	345.69655577195
1989	Benin	BEN	336.858592625676
1990	Benin	BEN	332.178560209995
1991	Benin	BEN	325.452554498049
1992	Benin	BEN	321.349456121777
1993	Benin	BEN	316.872789936981
1994	Benin	BEN	312.326825527226
1995	Benin	BEN	308.575932671061
1996	Benin	BEN	348.231260113226
1997	Benin	BEN	350.789720530439
1998	Benin	BEN	336.240335092392
1999	Benin	BEN	340.656785981911
2000	Benin	BEN	285.30228512932
2001	Benin	BEN	293.877652280286
2002	Benin	BEN	305.049237033672
2003	Benin	BEN	311.193226016058
2004	Benin	BEN	314.346728099524
2005	Benin	BEN	305.447864565269
2006	Benin	BEN	349.25756038484
2007	Benin	BEN	368.216084340677
2008	Benin	BEN	365.242978651087
2009	Benin	BEN	372.121382770792
2010	Benin	BEN	384.167991791203
2011	Benin	BEN	385.409991276553
2012	Benin	BEN	389.572639911353
1990	Bhutan	BTN	104.527404972876
2004	Bhutan	BTN	283.80647551775
2005	Bhutan	BTN	313.285613586767
2006	Bhutan	BTN	316.37977568524
2007	Bhutan	BTN	358.048985209936
1971	Bolivia	BOL	221.863210766605
1972	Bolivia	BOL	240.157170254295
1973	Bolivia	BOL	248.698658541922
1974	Bolivia	BOL	260.71458514418
1975	Bolivia	BOL	295.619172416519
1976	Bolivia	BOL	316.823224507518
1977	Bolivia	BOL	331.439253893582
1978	Bolivia	BOL	351.450754347404
1979	Bolivia	BOL	378.580075818372
1980	Bolivia	BOL	437.390734031157
1981	Bolivia	BOL	449.327316103129
1982	Bolivia	BOL	462.431703119661
1983	Bolivia	BOL	429.529080890113
1984	Bolivia	BOL	419.509230056566
1985	Bolivia	BOL	405.791695437
1986	Bolivia	BOL	375.961222444115
1987	Bolivia	BOL	341.493450003217
1988	Bolivia	BOL	349.906192934794
1989	Bolivia	BOL	365.534461611597
1990	Bolivia	BOL	380.880586840087
1991	Bolivia	BOL	384.991907782615
1992	Bolivia	BOL	399.82800732336
1993	Bolivia	BOL	419.169064305103
1994	Bolivia	BOL	452.381928014855
1995	Bolivia	BOL	497.738384789386
1996	Bolivia	BOL	520.178375096939
1997	Bolivia	BOL	556.410735294491
1998	Bolivia	BOL	551.315762752177
1999	Bolivia	BOL	531.112919802853
2000	Bolivia	BOL	695.554847813637
2001	Bolivia	BOL	574.364746954526
2002	Bolivia	BOL	656.043103803929
2003	Bolivia	BOL	670.151933733012
2004	Bolivia	BOL	661.79238024296
2005	Bolivia	BOL	696.753294785272
2006	Bolivia	BOL	834.240890541071
2007	Bolivia	BOL	703.759007325333
2008	Bolivia	BOL	736.787280222035
2009	Bolivia	BOL	758.549182127842
2010	Bolivia	BOL	755.647092807246
2011	Bolivia	BOL	778.665179369648
2012	Bolivia	BOL	831.464292265022
1990	Bosnia and Herzegovina	BIH	1550.16615875075
1991	Bosnia and Herzegovina	BIH	1423.33600276527
1992	Bosnia and Herzegovina	BIH	1034.34415155508
1993	Bosnia and Herzegovina	BIH	895.028140618333
1994	Bosnia and Herzegovina	BIH	359.4614173039
1995	Bosnia and Herzegovina	BIH	385.171673698044
1996	Bosnia and Herzegovina	BIH	457.988127481697
1997	Bosnia and Herzegovina	BIH	712.92527770619
1998	Bosnia and Herzegovina	BIH	886.885980500533
1999	Bosnia and Herzegovina	BIH	875.6644731818
2000	Bosnia and Herzegovina	BIH	1145.89238040348
2001	Bosnia and Herzegovina	BIH	1105.36991015454
2002	Bosnia and Herzegovina	BIH	1156.99672325027
2003	Bosnia and Herzegovina	BIH	1152.38362691244
2004	Bosnia and Herzegovina	BIH	1257.00964381453
2005	Bosnia and Herzegovina	BIH	1314.76163184576
2006	Bosnia and Herzegovina	BIH	1380.75797237674
2007	Bosnia and Herzegovina	BIH	1381.12205494298
2008	Bosnia and Herzegovina	BIH	1549.66040749018
2009	Bosnia and Herzegovina	BIH	1603.12497068581
2010	Bosnia and Herzegovina	BIH	1680.17353721705
2011	Bosnia and Herzegovina	BIH	1848.88905125107
2012	Bosnia and Herzegovina	BIH	1742.10398600571
1981	Botswana	BWA	730.583414724807
1982	Botswana	BWA	739.299152680189
1983	Botswana	BWA	722.184837363823
1984	Botswana	BWA	711.873512731542
1985	Botswana	BWA	727.651905165258
1986	Botswana	BWA	771.735037669809
1987	Botswana	BWA	743.68535440066
1988	Botswana	BWA	848.658215502382
1989	Botswana	BWA	880.049678574547
1990	Botswana	BWA	882.940019451897
1991	Botswana	BWA	873.755191543119
1992	Botswana	BWA	979.087310581032
1993	Botswana	BWA	956.573639856141
1994	Botswana	BWA	918.193011009431
1995	Botswana	BWA	918.185157436032
1996	Botswana	BWA	875.41342836421
1997	Botswana	BWA	900.173527778419
1998	Botswana	BWA	996.60630315873
1999	Botswana	BWA	1010.94143650548
2000	Botswana	BWA	1025.95102209574
2001	Botswana	BWA	1031.10980743034
2002	Botswana	BWA	1043.79707075501
2003	Botswana	BWA	1028.56601551669
2004	Botswana	BWA	984.96200463026
2005	Botswana	BWA	1006.59226406824
2006	Botswana	BWA	1012.65462203093
2007	Botswana	BWA	1029.29035018605
2008	Botswana	BWA	1066.24333160896
2009	Botswana	BWA	970.009645219339
2010	Botswana	BWA	1065.89459774757
2011	Botswana	BWA	1026.3692595992
2012	Botswana	BWA	1014.51691702355
1971	Brazil	BRA	708.991038818238
1972	Brazil	BRA	741.869242881342
1973	Brazil	BRA	793.363246449139
1974	Brazil	BRA	824.301817180641
1975	Brazil	BRA	840.408954301417
1976	Brazil	BRA	860.47130604548
1977	Brazil	BRA	868.815341225176
1978	Brazil	BRA	902.267230916089
1979	Brazil	BRA	936.759999317588
1980	Brazil	BRA	931.700089560761
1981	Brazil	BRA	873.040841027271
1982	Brazil	BRA	867.193937980765
1983	Brazil	BRA	868.699598884357
1984	Brazil	BRA	904.335085564523
1985	Brazil	BRA	945.330069563055
1986	Brazil	BRA	969.500340025223
1987	Brazil	BRA	987.533737521429
1988	Brazil	BRA	982.195145247482
1989	Brazil	BRA	983.996265648049
1990	Brazil	BRA	932.264790822278
1991	Brazil	BRA	934.217956566357
1992	Brazil	BRA	929.005455299306
1993	Brazil	BRA	937.57116527478
1994	Brazil	BRA	971.918271967539
1995	Brazil	BRA	989.798952725609
1996	Brazil	BRA	1026.37403986633
1997	Brazil	BRA	1061.83743435249
1998	Brazil	BRA	1070.58829069673
1999	Brazil	BRA	1078.18291822797
2000	Brazil	BRA	1066.30291809594
2001	Brazil	BRA	1068.89588954779
2002	Brazil	BRA	1081.26718158374
2003	Brazil	BRA	1083.58796725797
2004	Brazil	BRA	1128.55271086508
2005	Brazil	BRA	1142.4714414171
2006	Brazil	BRA	1168.43028457719
2007	Brazil	BRA	1221.3621289647
2008	Brazil	BRA	1276.27029309529
2009	Brazil	BRA	1222.42911177943
2010	Brazil	BRA	1338.58958871663
2011	Brazil	BRA	1346.65249607236
2012	Brazil	BRA	1391.9019675261
1971	Brunei Darussalam	BRN	1306.10244923222
1972	Brunei Darussalam	BRN	1236.9990693477
1973	Brunei Darussalam	BRN	2326.30498355474
1974	Brunei Darussalam	BRN	3846.21263641957
1975	Brunei Darussalam	BRN	4604.26370810764
1976	Brunei Darussalam	BRN	5835.55412086106
1977	Brunei Darussalam	BRN	6071.48527838183
1978	Brunei Darussalam	BRN	5469.06413391218
1979	Brunei Darussalam	BRN	5493.71473236752
1980	Brunei Darussalam	BRN	6991.12697286294
1981	Brunei Darussalam	BRN	6525.81652739836
1982	Brunei Darussalam	BRN	6813.23118486694
1983	Brunei Darussalam	BRN	6995.9039126168
1984	Brunei Darussalam	BRN	7839.65365410594
1985	Brunei Darussalam	BRN	7990.35637909159
1986	Brunei Darussalam	BRN	6822.68610135212
1987	Brunei Darussalam	BRN	6804.97076023392
1988	Brunei Darussalam	BRN	5499.11431513903
1989	Brunei Darussalam	BRN	6206.66858868094
1990	Brunei Darussalam	BRN	6721.00381802685
1991	Brunei Darussalam	BRN	7386.45811661907
1992	Brunei Darussalam	BRN	7719.68719323208
1993	Brunei Darussalam	BRN	7225.99984984824
1994	Brunei Darussalam	BRN	6524.8675297384
1995	Brunei Darussalam	BRN	7616.7079082065
1996	Brunei Darussalam	BRN	7478.76170858558
1997	Brunei Darussalam	BRN	7541.99892815404
1998	Brunei Darussalam	BRN	7341.27552678833
1999	Brunei Darussalam	BRN	7324.87986856571
2000	Brunei Darussalam	BRN	7213.66554330004
2001	Brunei Darussalam	BRN	6549.73981974285
2002	Brunei Darussalam	BRN	6282.73968134707
2003	Brunei Darussalam	BRN	7166.02728596481
2004	Brunei Darussalam	BRN	6454.00337362946
2005	Brunei Darussalam	BRN	6125.88114034967
2006	Brunei Darussalam	BRN	8560.42645660736
2007	Brunei Darussalam	BRN	8618.39613949725
2008	Brunei Darussalam	BRN	9300.89078905212
2009	Brunei Darussalam	BRN	7860.92280665496
2010	Brunei Darussalam	BRN	8238.79359881211
2011	Brunei Darussalam	BRN	9695.71378144066
2012	Brunei Darussalam	BRN	9525.67371619089
1971	Bulgaria	BGR	2228.68705114981
1972	Bulgaria	BGR	2262.78654882116
1973	Bulgaria	BGR	2378.25373882072
1974	Bulgaria	BGR	2463.24405199139
1975	Bulgaria	BGR	2665.459429943
1976	Bulgaria	BGR	2780.33176310504
1977	Bulgaria	BGR	2954.26673888991
1978	Bulgaria	BGR	3084.45204192587
1979	Bulgaria	BGR	3200.49898367766
1980	Bulgaria	BGR	3203.61009689631
1981	Bulgaria	BGR	3185.50953721563
1982	Bulgaria	BGR	3309.20642510527
1983	Bulgaria	BGR	3370.13232378846
1984	Bulgaria	BGR	3387.27422330384
1985	Bulgaria	BGR	3419.76767712953
1986	Bulgaria	BGR	3450.94171566942
1987	Bulgaria	BGR	3411.07339478891
1988	Bulgaria	BGR	3488.29275375034
1989	Bulgaria	BGR	3426.94220506722
1990	Bulgaria	BGR	3237.35265027347
1991	Bulgaria	BGR	2538.07281363269
1992	Bulgaria	BGR	2398.68227354884
1993	Bulgaria	BGR	2602.24215040214
1994	Bulgaria	BGR	2518.46033281337
1995	Bulgaria	BGR	2739.84206882957
1996	Bulgaria	BGR	2746.96005871699
1997	Bulgaria	BGR	2503.52607798685
1998	Bulgaria	BGR	2425.94624591215
1999	Bulgaria	BGR	2225.87247936332
2000	Bulgaria	BGR	2287.3848922642
2001	Bulgaria	BGR	2420.85265829805
2002	Bulgaria	BGR	2397.05378480284
2003	Bulgaria	BGR	2479.54440671935
2004	Bulgaria	BGR	2420.35359504835
2005	Bulgaria	BGR	2570.85931342782
2006	Bulgaria	BGR	2657.3250881281
2007	Bulgaria	BGR	2666.1172766548
2008	Bulgaria	BGR	2644.01023895568
2009	Bulgaria	BGR	2351.93485933064
2010	Bulgaria	BGR	2420.08875819254
2011	Bulgaria	BGR	2614.71616400357
2012	Bulgaria	BGR	2511.00482241173
1990	Cabo Verde	CPV	85.1153444921115
2004	Cabo Verde	CPV	189.771527874026
2005	Cabo Verde	CPV	208.762103984615
2006	Cabo Verde	CPV	213.270885387808
2007	Cabo Verde	CPV	214.013522330129
1995	Cambodia	KHM	265.245768860304
1996	Cambodia	KHM	269.174323512937
1997	Cambodia	KHM	265.896639421706
1998	Cambodia	KHM	294.823033680599
1999	Cambodia	KHM	288.092709895269
2000	Cambodia	KHM	279.750334176238
2001	Cambodia	KHM	275.539142835408
2002	Cambodia	KHM	314.970275944206
2003	Cambodia	KHM	318.947739581467
2004	Cambodia	KHM	258.479001526349
2005	Cambodia	KHM	257.950002920408
2006	Cambodia	KHM	253.549702189073
2007	Cambodia	KHM	253.594003802254
2008	Cambodia	KHM	252.161025889824
2009	Cambodia	KHM	346.924921260007
2010	Cambodia	KHM	349.769479571466
2011	Cambodia	KHM	365.461715842536
2012	Cambodia	KHM	369.583923685239
1971	Cameroon	CMR	387.86074869687
1972	Cameroon	CMR	386.146422937738
1973	Cameroon	CMR	384.245280418304
1974	Cameroon	CMR	384.20593956947
1975	Cameroon	CMR	392.188905810654
1976	Cameroon	CMR	387.031346190087
1977	Cameroon	CMR	402.624623832415
1978	Cameroon	CMR	404.16062414703
1979	Cameroon	CMR	407.393252172726
1980	Cameroon	CMR	409.249046223176
1981	Cameroon	CMR	417.052723649858
1982	Cameroon	CMR	423.360959462855
1983	Cameroon	CMR	425.372458371096
1984	Cameroon	CMR	426.111723829904
1985	Cameroon	CMR	429.40717831582
1986	Cameroon	CMR	422.726323833631
1987	Cameroon	CMR	417.732922449908
1988	Cameroon	CMR	418.161411117328
1989	Cameroon	CMR	420.760563199973
1990	Cameroon	CMR	412.65135527452
1991	Cameroon	CMR	404.589394424645
1992	Cameroon	CMR	397.277540785977
1993	Cameroon	CMR	399.413019872277
1994	Cameroon	CMR	401.748808558287
1995	Cameroon	CMR	397.535674993674
1996	Cameroon	CMR	396.326625802506
1997	Cameroon	CMR	396.727156516595
1998	Cameroon	CMR	397.393807380285
1999	Cameroon	CMR	390.00572957157
2000	Cameroon	CMR	396.14337601387
2001	Cameroon	CMR	390.482773519508
2002	Cameroon	CMR	389.522614409997
2003	Cameroon	CMR	395.030812916109
2004	Cameroon	CMR	397.03692232596
2005	Cameroon	CMR	389.343211195631
2006	Cameroon	CMR	361.509469025535
2007	Cameroon	CMR	332.303321609594
2008	Cameroon	CMR	326.778712646812
2009	Cameroon	CMR	344.417565708414
2010	Cameroon	CMR	338.347482300961
2011	Cameroon	CMR	321.615895400672
2012	Cameroon	CMR	322.526044936981
1960	Canada	CAN	4251.43591138962
1961	Canada	CAN	4307.82075420065
1962	Canada	CAN	4451.56011604169
1963	Canada	CAN	4694.12006960557
1964	Canada	CAN	4903.60760672704
1965	Canada	CAN	5153.93241183047
1966	Canada	CAN	5272.6647047087
1967	Canada	CAN	5557.29174015285
1968	Canada	CAN	5871.52039143849
1969	Canada	CAN	6091.10000951113
1970	Canada	CAN	6476.38852935659
1971	Canada	CAN	6530.33556343144
1972	Canada	CAN	6933.60655182403
1973	Canada	CAN	7123.37921504226
1974	Canada	CAN	7100.54809222429
1975	Canada	CAN	7150.10681201258
1976	Canada	CAN	7272.55004677268
1977	Canada	CAN	7409.53000504287
1978	Canada	CAN	7538.84294391746
1979	Canada	CAN	7837.76965852453
1980	Canada	CAN	7804.22010328142
1981	Canada	CAN	7530.94526104418
1982	Canada	CAN	7149.34405999524
1983	Canada	CAN	7051.62955688246
1984	Canada	CAN	7341.51922029414
1985	Canada	CAN	7439.34207077326
1986	Canada	CAN	7492.1133796367
1987	Canada	CAN	7641.32410546139
1988	Canada	CAN	7854.97203941253
1989	Canada	CAN	7933.56707695679
1990	Canada	CAN	7504.7936382282
1991	Canada	CAN	7388.382489906
1992	Canada	CAN	7479.47742739843
1993	Canada	CAN	7641.51479134795
1994	Canada	CAN	7834.89308463692
1995	Canada	CAN	7861.63027185392
1996	Canada	CAN	7956.69855991696
1997	Canada	CAN	7965.51932157721
1998	Canada	CAN	7837.52052208583
1999	Canada	CAN	8011.63417401112
2000	Canada	CAN	8173.66656158494
2001	Canada	CAN	7974.16267988765
2002	Canada	CAN	7920.11022893948
2003	Canada	CAN	8272.18105190049
2004	Canada	CAN	8364.81740897015
2005	Canada	CAN	8378.82867046298
2006	Canada	CAN	8355.17349209047
2007	Canada	CAN	8076.39751583012
2008	Canada	CAN	7952.21401529752
2009	Canada	CAN	7411.42116921947
2010	Canada	CAN	7390.3729756743
2011	Canada	CAN	7366.64020792726
2012	Canada	CAN	7225.68189524224
2013	Canada	CAN	7149.3061212509
1990	Caribbean small states	CSS	1854.41299530499
2004	Caribbean small states	CSS	3126.98466065063
2005	Caribbean small states	CSS	3432.33538867229
2006	Caribbean small states	CSS	3768.15275508361
2007	Caribbean small states	CSS	3922.17442861972
1971	Central Europe and the Baltics	CEB	2611.20962236221
1972	Central Europe and the Baltics	CEB	2666.5141524832
1973	Central Europe and the Baltics	CEB	2769.24009710372
1974	Central Europe and the Baltics	CEB	2785.95192496375
1975	Central Europe and the Baltics	CEB	2925.68362506154
1976	Central Europe and the Baltics	CEB	3055.99119837851
1977	Central Europe and the Baltics	CEB	3195.30598842452
1978	Central Europe and the Baltics	CEB	3347.35221985556
1979	Central Europe and the Baltics	CEB	3407.48630027493
1980	Central Europe and the Baltics	CEB	3403.12367505228
1981	Central Europe and the Baltics	CEB	3263.07114754788
1982	Central Europe and the Baltics	CEB	3337.52764477313
1983	Central Europe and the Baltics	CEB	3320.96792180968
1984	Central Europe and the Baltics	CEB	3291.37344381163
1985	Central Europe and the Baltics	CEB	3366.21317282246
1986	Central Europe and the Baltics	CEB	3433.73048468848
1987	Central Europe and the Baltics	CEB	3516.41453538279
1988	Central Europe and the Baltics	CEB	3497.11507575306
1989	Central Europe and the Baltics	CEB	3371.98024384186
1990	Central Europe and the Baltics	CEB	3085.27941837231
1991	Central Europe and the Baltics	CEB	2829.15011359325
1992	Central Europe and the Baltics	CEB	2619.56158319016
1993	Central Europe and the Baltics	CEB	2601.98064595091
1994	Central Europe and the Baltics	CEB	2496.17918884795
1995	Central Europe and the Baltics	CEB	2600.71287514688
1996	Central Europe and the Baltics	CEB	2691.09174597356
1997	Central Europe and the Baltics	CEB	2634.34521607081
1998	Central Europe and the Baltics	CEB	2516.14655827882
1999	Central Europe and the Baltics	CEB	2391.09752776377
2000	Central Europe and the Baltics	CEB	2376.65031491661
2001	Central Europe and the Baltics	CEB	2450.8197772782
2002	Central Europe and the Baltics	CEB	2477.87561195914
2003	Central Europe and the Baltics	CEB	2562.78139600186
2004	Central Europe and the Baltics	CEB	2570.51367779777
2005	Central Europe and the Baltics	CEB	2607.1789449603
2006	Central Europe and the Baltics	CEB	2681.0641709777
2007	Central Europe and the Baltics	CEB	2688.81427471584
2008	Central Europe and the Baltics	CEB	2697.28368494371
2009	Central Europe and the Baltics	CEB	2518.25269919176
2010	Central Europe and the Baltics	CEB	2627.4144843844
2011	Central Europe and the Baltics	CEB	2634.83485203866
2012	Central Europe and the Baltics	CEB	2560.36269596058
1971	Chile	CHL	893.48420825823
1972	Chile	CHL	891.273867404396
1973	Chile	CHL	842.685467193305
1974	Chile	CHL	822.934090968042
1975	Chile	CHL	732.421004952695
1976	Chile	CHL	763.556692844274
1977	Chile	CHL	779.391621026271
1978	Chile	CHL	795.228247854468
1979	Chile	CHL	828.663407827033
1980	Chile	CHL	843.69727104574
1981	Chile	CHL	844.61745456708
1982	Chile	CHL	763.201224637797
1983	Chile	CHL	777.495033451124
1984	Chile	CHL	805.686191235649
1985	Chile	CHL	791.395453932816
1986	Chile	CHL	813.751853736483
1987	Chile	CHL	826.260796732326
1988	Chile	CHL	919.890271763286
1989	Chile	CHL	1014.22756917261
1990	Chile	CHL	1066.06343925008
1991	Chile	CHL	1072.71155261166
1992	Chile	CHL	1141.81007039022
1993	Chile	CHL	1152.21854407492
1994	Chile	CHL	1220.28397342608
1995	Chile	CHL	1292.22059258055
1996	Chile	CHL	1411.22449121354
1997	Chile	CHL	1558.78524633635
1998	Chile	CHL	1592.8329026753
1999	Chile	CHL	1670.69969167885
2000	Chile	CHL	1659.00546901012
2001	Chile	CHL	1608.06881281653
2002	Chile	CHL	1644.79154564357
2003	Chile	CHL	1642.37426687625
2004	Chile	CHL	1728.85466387828
2005	Chile	CHL	1761.56990206175
2006	Chile	CHL	1812.86757370885
2007	Chile	CHL	1859.68535782798
2008	Chile	CHL	1821.59325336989
2009	Chile	CHL	1753.78576427735
2010	Chile	CHL	1812.68980257946
2011	Chile	CHL	1957.66646774765
2012	Chile	CHL	2140.06779332726
2013	Chile	CHL	2179.42034383235
1971	China	CHN	465.51991130715
1972	China	CHN	477.663251858984
1973	China	CHN	484.249744880604
1974	China	CHN	486.61375354029
1975	China	CHN	527.973449222224
1976	China	CHN	537.580178040905
1977	China	CHN	577.656766883423
1978	China	CHN	617.523434762829
1979	China	CHN	619.451901692974
1980	China	CHN	609.782906235509
1981	China	CHN	597.516017446687
1982	China	CHN	607.133383896969
1983	China	CHN	622.256452101514
1984	China	CHN	651.35427579389
1985	China	CHN	658.07783814127
1986	China	CHN	671.453379765465
1987	China	CHN	694.691751650085
1988	China	CHN	720.541659177764
1989	China	CHN	724.370029946811
1990	China	CHN	766.991340618489
1991	China	CHN	736.850185091851
1992	China	CHN	752.627977544486
1993	China	CHN	788.128212721904
1994	China	CHN	816.162090390029
1995	China	CHN	866.875750194007
1996	China	CHN	881.690675536939
1997	China	CHN	871.940992215922
1998	China	CHN	869.546516524617
1999	China	CHN	878.638482200944
2000	China	CHN	919.778028662055
2001	China	CHN	933.126162676416
2002	China	CHN	979.24951968135
2003	China	CHN	1108.00553710028
2004	China	CHN	1265.24600505372
2005	China	CHN	1362.00813825054
2006	China	CHN	1478.95803649067
2007	China	CHN	1551.42990018097
2008	China	CHN	1601.03087747376
2009	China	CHN	1717.26960698887
2010	China	CHN	1888.64171771803
2011	China	CHN	2043.6388080022
2012	China	CHN	2142.81157330115
1971	Colombia	COL	612.583687909263
1972	Colombia	COL	598.975288293593
1973	Colombia	COL	589.071534969791
1974	Colombia	COL	610.112713876417
1975	Colombia	COL	623.482139513928
1976	Colombia	COL	633.809417151212
1977	Colombia	COL	638.025434659182
1978	Colombia	COL	621.084830330133
1979	Colombia	COL	592.800452615689
1980	Colombia	COL	638.333068052544
1981	Colombia	COL	632.040673816019
1982	Colombia	COL	635.432893568154
1983	Colombia	COL	641.620857762578
1984	Colombia	COL	648.68477126355
1985	Colombia	COL	644.585205718902
1986	Colombia	COL	687.189017416604
1987	Colombia	COL	696.066392846056
1988	Colombia	COL	702.93283811364
1989	Colombia	COL	694.958744594185
1990	Colombia	COL	706.784368136347
1991	Colombia	COL	701.288922199848
1992	Colombia	COL	704.354798517144
1993	Colombia	COL	723.838401643092
1994	Colombia	COL	736.605680404591
1995	Colombia	COL	737.105543029509
1996	Colombia	COL	743.033700718862
1997	Colombia	COL	709.821702236351
1998	Colombia	COL	732.19553959482
1999	Colombia	COL	645.1744894728
2000	Colombia	COL	638.885808195182
2001	Colombia	COL	627.179415778058
2002	Colombia	COL	606.266720641459
2003	Colombia	COL	610.494359872108
2004	Colombia	COL	608.525289334556
2005	Colombia	COL	625.697425353759
2006	Colombia	COL	649.375860941245
2007	Colombia	COL	637.510761494058
2008	Colombia	COL	659.610246035447
2009	Colombia	COL	676.042857410854
2010	Colombia	COL	679.530366467028
2011	Colombia	COL	673.434311259259
2012	Colombia	COL	673.829309764562
1990	Comoros	COM	42.989372003361
2004	Comoros	COM	56.3036022713536
2005	Comoros	COM	59.80938587076
2006	Comoros	COM	66.2654974487783
2007	Comoros	COM	63.1348128437768
1971	Congo, Dem. Rep.	ZAR	324.801680057069
1972	Congo, Dem. Rep.	ZAR	324.393556061466
1973	Congo, Dem. Rep.	ZAR	326.904359140944
1974	Congo, Dem. Rep.	ZAR	326.902215901846
1975	Congo, Dem. Rep.	ZAR	326.205584379718
1976	Congo, Dem. Rep.	ZAR	322.056100696937
1977	Congo, Dem. Rep.	ZAR	322.759073752808
1978	Congo, Dem. Rep.	ZAR	322.377167363319
1979	Congo, Dem. Rep.	ZAR	327.178749264416
1980	Congo, Dem. Rep.	ZAR	321.202537108449
1981	Congo, Dem. Rep.	ZAR	328.318325773328
1982	Congo, Dem. Rep.	ZAR	320.593261176628
1983	Congo, Dem. Rep.	ZAR	332.984476093009
1984	Congo, Dem. Rep.	ZAR	341.015774247663
1985	Congo, Dem. Rep.	ZAR	331.926872390524
1986	Congo, Dem. Rep.	ZAR	329.29342770693
1987	Congo, Dem. Rep.	ZAR	333.031866264
1988	Congo, Dem. Rep.	ZAR	335.122085583805
1989	Congo, Dem. Rep.	ZAR	332.730218496809
1990	Congo, Dem. Rep.	ZAR	337.455205087849
1991	Congo, Dem. Rep.	ZAR	325.333719057333
1992	Congo, Dem. Rep.	ZAR	318.353444005882
1993	Congo, Dem. Rep.	ZAR	312.07839357822
1994	Congo, Dem. Rep.	ZAR	301.775553388612
1995	Congo, Dem. Rep.	ZAR	304.282776110727
1996	Congo, Dem. Rep.	ZAR	305.629865673911
1997	Congo, Dem. Rep.	ZAR	303.091674383702
1998	Congo, Dem. Rep.	ZAR	303.10056208659
1999	Congo, Dem. Rep.	ZAR	297.485150007145
2000	Congo, Dem. Rep.	ZAR	289.931849093661
2001	Congo, Dem. Rep.	ZAR	291.164485278423
2002	Congo, Dem. Rep.	ZAR	292.272548018931
2003	Congo, Dem. Rep.	ZAR	293.763315030426
2004	Congo, Dem. Rep.	ZAR	295.846928064155
2005	Congo, Dem. Rep.	ZAR	297.575094933928
2006	Congo, Dem. Rep.	ZAR	298.937331986347
2007	Congo, Dem. Rep.	ZAR	299.833349697814
2008	Congo, Dem. Rep.	ZAR	300.970284752396
2009	Congo, Dem. Rep.	ZAR	300.097374744375
2010	Congo, Dem. Rep.	ZAR	301.275068885179
2011	Congo, Dem. Rep.	ZAR	309.863314456413
2012	Congo, Dem. Rep.	ZAR	292.443743992844
1971	Congo, Rep.	COG	369.513199131805
1972	Congo, Rep.	COG	371.116849443918
1973	Congo, Rep.	COG	363.758937524077
1974	Congo, Rep.	COG	359.663681882004
1975	Congo, Rep.	COG	355.334019529609
1976	Congo, Rep.	COG	377.828127670031
1977	Congo, Rep.	COG	349.089171442172
1978	Congo, Rep.	COG	352.234787893264
1979	Congo, Rep.	COG	341.869830654927
1980	Congo, Rep.	COG	343.996296806106
1981	Congo, Rep.	COG	344.345208098994
1982	Congo, Rep.	COG	355.097864768683
1983	Congo, Rep.	COG	383.535034631093
1984	Congo, Rep.	COG	361.527067327632
1985	Congo, Rep.	COG	366.400178916976
1986	Congo, Rep.	COG	350.603889142224
1987	Congo, Rep.	COG	347.181743294828
1988	Congo, Rep.	COG	325.584664017086
1989	Congo, Rep.	COG	331.035031778613
1990	Congo, Rep.	COG	325.025236049776
1991	Congo, Rep.	COG	325.188306719045
1992	Congo, Rep.	COG	317.4685982424
1993	Congo, Rep.	COG	312.823818640642
1994	Congo, Rep.	COG	274.913168631725
1995	Congo, Rep.	COG	284.835759093984
1996	Congo, Rep.	COG	271.186446740105
1997	Congo, Rep.	COG	252.12535468977
1998	Congo, Rep.	COG	246.286925446603
1999	Congo, Rep.	COG	233.675872015842
2000	Congo, Rep.	COG	261.853509619142
2001	Congo, Rep.	COG	277.501403160857
2002	Congo, Rep.	COG	266.801806767056
2003	Congo, Rep.	COG	300.217855637773
2004	Congo, Rep.	COG	299.59719767262
2005	Congo, Rep.	COG	310.085735834062
2006	Congo, Rep.	COG	321.497144616802
2007	Congo, Rep.	COG	327.343557613509
2008	Congo, Rep.	COG	331.057347282162
2009	Congo, Rep.	COG	361.401756511236
2010	Congo, Rep.	COG	375.256205119528
2011	Congo, Rep.	COG	401.391523746031
2012	Congo, Rep.	COG	399.824039449506
1971	Costa Rica	CRI	425.057654846326
1972	Costa Rica	CRI	442.444664949195
1973	Costa Rica	CRI	469.592292398223
1974	Costa Rica	CRI	447.989323321503
1975	Costa Rica	CRI	473.408632551576
1976	Costa Rica	CRI	465.42631810855
1977	Costa Rica	CRI	528.165846592446
1978	Costa Rica	CRI	556.920031436536
1979	Costa Rica	CRI	560.443338828938
1980	Costa Rica	CRI	525.238049996882
1981	Costa Rica	CRI	480.179713600804
1982	Costa Rica	CRI	455.822967416228
1983	Costa Rica	CRI	436.552774358555
1984	Costa Rica	CRI	460.950412290978
1985	Costa Rica	CRI	462.61543437167
1986	Costa Rica	CRI	472.833852079232
1987	Costa Rica	CRI	491.495062693797
1988	Costa Rica	CRI	491.231966745456
1989	Costa Rica	CRI	533.452160401305
1990	Costa Rica	CRI	541.915455908506
1991	Costa Rica	CRI	560.53052379132
1992	Costa Rica	CRI	705.487675531541
1993	Costa Rica	CRI	701.867252518329
1994	Costa Rica	CRI	674.413228042684
1995	Costa Rica	CRI	668.781873722737
1996	Costa Rica	CRI	656.18354212003
1997	Costa Rica	CRI	647.003781167478
1998	Costa Rica	CRI	632.764934892228
1999	Costa Rica	CRI	683.044125002436
2000	Costa Rica	CRI	732.039384019667
2001	Costa Rica	CRI	722.73368694956
2002	Costa Rica	CRI	756.398392600133
2003	Costa Rica	CRI	799.164560091324
2004	Costa Rica	CRI	926.632400605774
2005	Costa Rica	CRI	909.819642580952
2006	Costa Rica	CRI	970.515156227154
2007	Costa Rica	CRI	1031.80869969207
2008	Costa Rica	CRI	1035.31680507939
2009	Costa Rica	CRI	1016.20427154303
2010	Costa Rica	CRI	1022.2010867114
2011	Costa Rica	CRI	1011.86678714667
2012	Costa Rica	CRI	1015.73671486167
1971	Cote d'Ivoire	CIV	447.35816826099
1972	Cote d'Ivoire	CIV	453.243100246658
1973	Cote d'Ivoire	CIV	446.918949979282
1974	Cote d'Ivoire	CIV	445.338221567245
1975	Cote d'Ivoire	CIV	448.056769236475
1976	Cote d'Ivoire	CIV	461.358685609738
1977	Cote d'Ivoire	CIV	449.521247190482
1978	Cote d'Ivoire	CIV	459.598301512453
1979	Cote d'Ivoire	CIV	444.76700465978
1980	Cote d'Ivoire	CIV	432.387491744348
1981	Cote d'Ivoire	CIV	412.459623639534
1982	Cote d'Ivoire	CIV	393.432418021861
1983	Cote d'Ivoire	CIV	368.25829408004
1984	Cote d'Ivoire	CIV	360.343757181441
1985	Cote d'Ivoire	CIV	363.968791989552
1986	Cote d'Ivoire	CIV	388.95918032246
1987	Cote d'Ivoire	CIV	383.372484811911
1988	Cote d'Ivoire	CIV	376.530922045295
1989	Cote d'Ivoire	CIV	376.1794471003
1990	Cote d'Ivoire	CIV	357.155227776239
1991	Cote d'Ivoire	CIV	354.733013744104
1992	Cote d'Ivoire	CIV	373.659519455454
1993	Cote d'Ivoire	CIV	373.988569816683
1994	Cote d'Ivoire	CIV	370.752324513668
1995	Cote d'Ivoire	CIV	357.807022050299
1996	Cote d'Ivoire	CIV	389.787151298128
1997	Cote d'Ivoire	CIV	386.175169435403
1998	Cote d'Ivoire	CIV	374.614028232349
1999	Cote d'Ivoire	CIV	435.31507097859
2000	Cote d'Ivoire	CIV	411.064074060531
2001	Cote d'Ivoire	CIV	387.187869395856
2002	Cote d'Ivoire	CIV	406.144021726323
2003	Cote d'Ivoire	CIV	377.23187193534
2004	Cote d'Ivoire	CIV	522.342796939489
2005	Cote d'Ivoire	CIV	530.446537973216
2006	Cote d'Ivoire	CIV	511.649596092088
2007	Cote d'Ivoire	CIV	539.727185183127
2008	Cote d'Ivoire	CIV	531.227210217278
2009	Cote d'Ivoire	CIV	476.866314190226
2010	Cote d'Ivoire	CIV	501.885259903693
2011	Cote d'Ivoire	CIV	563.334406255199
2012	Cote d'Ivoire	CIV	597.441903124827
1990	Croatia	HRV	1888.26569037657
1991	Croatia	HRV	1617.95410199557
1992	Croatia	HRV	1502.16286353468
1993	Croatia	HRV	1485.87456896552
1994	Croatia	HRV	1475.25096774194
1995	Croatia	HRV	1510.09166845149
1996	Croatia	HRV	1610.07031597686
1997	Croatia	HRV	1704.85892388451
1998	Croatia	HRV	1788.88002666074
1999	Croatia	HRV	1748.9659639877
2000	Croatia	HRV	1760.12471757795
2001	Croatia	HRV	1790.09099099099
2002	Croatia	HRV	1856.8704954955
2003	Croatia	HRV	1984.67792792793
2004	Croatia	HRV	1989.44829916648
2005	Croatia	HRV	2003.18212516884
2006	Croatia	HRV	2014.5204954955
2007	Croatia	HRV	2102.14585211903
2008	Croatia	HRV	2048.48271781221
2009	Croatia	HRV	1969.28435218346
2010	Croatia	HRV	1938.46661932767
2011	Croatia	HRV	1971.41163130031
2012	Croatia	HRV	1855.09066309116
1971	Cuba	CUB	1216.26509969999
1972	Cuba	CUB	1154.55654156167
1973	Cuba	CUB	1210.49447087859
1974	Cuba	CUB	1263.04717224896
1975	Cuba	CUB	1279.41837876896
1976	Cuba	CUB	1324.9555649527
1977	Cuba	CUB	1424.73743541169
1978	Cuba	CUB	1496.16157022994
1979	Cuba	CUB	1521.6429670112
1980	Cuba	CUB	1523.3869202354
1981	Cuba	CUB	1521.93562283474
1982	Cuba	CUB	1536.90510757114
1983	Cuba	CUB	1611.38439245839
1984	Cuba	CUB	1570.25438898695
1985	Cuba	CUB	1549.01185065144
1986	Cuba	CUB	1532.03059245291
1987	Cuba	CUB	1578.2590710387
1988	Cuba	CUB	1638.95316347884
1989	Cuba	CUB	1774.99406357553
1990	Cuba	CUB	1671.50821549105
1991	Cuba	CUB	1387.31493991745
1992	Cuba	CUB	1215.26745856727
1993	Cuba	CUB	1010.0976554324
1994	Cuba	CUB	1029.9969548811
1995	Cuba	CUB	1020.37062371264
1996	Cuba	CUB	1100.98506924274
1997	Cuba	CUB	1127.39655382594
1998	Cuba	CUB	1053.0134642674
1999	Cuba	CUB	1089.34303180739
2000	Cuba	CUB	1163.13094781793
2001	Cuba	CUB	1134.58025989753
2002	Cuba	CUB	1052.23066840478
2003	Cuba	CUB	1044.62401013943
2004	Cuba	CUB	1010.68431803058
2005	Cuba	CUB	960.668061918194
2006	Cuba	CUB	966.349950896654
2007	Cuba	CUB	903.795474724795
2008	Cuba	CUB	941.839229444124
2009	Cuba	CUB	1118.09921219334
2010	Cuba	CUB	1017.75934188252
2011	Cuba	CUB	989.914488098718
2012	Cuba	CUB	1003.37840488684
1971	Cyprus	CYP	945.818703089263
1972	Cyprus	CYP	1188.65923566879
1973	Cyprus	CYP	1231.2059819653
1974	Cyprus	CYP	924.752660216242
1975	Cyprus	CYP	869.181460704419
1976	Cyprus	CYP	998.456334806532
1977	Cyprus	CYP	1074.36651801277
1978	Cyprus	CYP	1123.51541473326
1979	Cyprus	CYP	1208.19454922185
1980	Cyprus	CYP	1261.51361382888
1981	Cyprus	CYP	1232.10137367541
1982	Cyprus	CYP	1247.80869467162
1983	Cyprus	CYP	1290.51945469791
1984	Cyprus	CYP	1327.2171955105
1985	Cyprus	CYP	1306.76303444826
1986	Cyprus	CYP	1460.4135665553
1987	Cyprus	CYP	1635.55392739639
1988	Cyprus	CYP	1642.21557496025
1989	Cyprus	CYP	1675.8751449643
1990	Cyprus	CYP	1780.7101646076
1991	Cyprus	CYP	1778.87677522991
1992	Cyprus	CYP	1958.67534284216
1993	Cyprus	CYP	2056.32292559727
1994	Cyprus	CYP	2298.16906085531
1995	Cyprus	CYP	1981.3827393151
1996	Cyprus	CYP	2157.98640932796
1997	Cyprus	CYP	2072.99606054789
1998	Cyprus	CYP	2176.36667988194
1999	Cyprus	CYP	2146.61622857489
2000	Cyprus	CYP	2265.41444968498
2001	Cyprus	CYP	2198.93352137638
2002	Cyprus	CYP	2187.14683283617
2003	Cyprus	CYP	2336.01462706006
2004	Cyprus	CYP	2150.10626809486
2005	Cyprus	CYP	2149.29603926453
2006	Cyprus	CYP	2202.08376856471
2007	Cyprus	CYP	2293.67568482842
2008	Cyprus	CYP	2398.6871059693
2009	Cyprus	CYP	2315.81790137608
2010	Cyprus	CYP	2213.09431586005
2011	Cyprus	CYP	2120.69558426858
2012	Cyprus	CYP	1971.47178392336
1971	Czech Republic	CZE	4618.40871126606
1972	Czech Republic	CZE	4613.78059092597
1973	Czech Republic	CZE	4551.29695172453
1974	Czech Republic	CZE	4194.68418501793
1975	Czech Republic	CZE	4342.96036633256
1976	Czech Republic	CZE	4438.4435853307
1977	Czech Republic	CZE	4716.46270083064
1978	Czech Republic	CZE	4429.80256584149
1979	Czech Republic	CZE	4703.03704473064
1980	Czech Republic	CZE	4557.31768611089
1981	Czech Republic	CZE	4567.93051971484
1982	Czech Republic	CZE	4633.61136678408
1983	Czech Republic	CZE	4646.5744969709
1984	Czech Republic	CZE	4740.97107194208
1985	Czech Republic	CZE	4764.26833862204
1986	Czech Republic	CZE	4839.93592482548
1987	Czech Republic	CZE	4978.25494490456
1988	Czech Republic	CZE	4876.22106837133
1989	Czech Republic	CZE	4739.00277461744
1990	Czech Republic	CZE	4794.76917225819
1991	Czech Republic	CZE	4347.1166440221
1992	Czech Republic	CZE	4219.63029222542
1993	Czech Republic	CZE	4089.29757484495
1994	Czech Republic	CZE	3961.77968018269
1995	Czech Republic	CZE	4016.97450425588
1996	Czech Republic	CZE	4151.50067749265
1997	Czech Republic	CZE	4181.19053416538
1998	Czech Republic	CZE	4051.41401035303
1999	Czech Republic	CZE	3794.11417502767
2000	Czech Republic	CZE	3996.57847055645
2001	Czech Republic	CZE	4118.49425518555
2002	Czech Republic	CZE	4171.30944297276
2003	Czech Republic	CZE	4357.05117854644
2004	Czech Republic	CZE	4459.6253386134
2005	Czech Republic	CZE	4400.87115971301
2006	Czech Republic	CZE	4491.11491902699
2007	Czech Republic	CZE	4466.64863225214
2008	Czech Republic	CZE	4330.72183886086
2009	Czech Republic	CZE	4034.37995024098
2010	Czech Republic	CZE	4248.41446916819
2011	Czech Republic	CZE	4102.78410394425
2012	Czech Republic	CZE	4057.49437363622
2013	Czech Republic	CZE	3934.57892282033
1960	Denmark	DNK	1922.97367260874
1961	Denmark	DNK	2023.30839018346
1962	Denmark	DNK	2296.28956261846
1963	Denmark	DNK	2502.92764430995
1964	Denmark	DNK	2600.15582142754
1965	Denmark	DNK	2822.73484496362
1966	Denmark	DNK	3067.42783197749
1967	Denmark	DNK	3061.11010693323
1968	Denmark	DNK	3203.75227934567
1969	Denmark	DNK	3699.53044445262
1970	Denmark	DNK	3971.43072786912
1971	Denmark	DNK	3728.53802220617
1972	Denmark	DNK	3858.59212163805
1973	Denmark	DNK	3781.75720116507
1974	Denmark	DNK	3489.60645924313
1975	Denmark	DNK	3453.20722185704
1976	Denmark	DNK	3745.56183855367
1977	Denmark	DNK	3830.10381024047
1978	Denmark	DNK	3894.63776054769
1979	Denmark	DNK	4020.03654236309
1980	Denmark	DNK	3735.14408571339
1981	Denmark	DNK	3381.43445020396
1982	Denmark	DNK	3422.37480484817
1983	Denmark	DNK	3233.16010000984
1984	Denmark	DNK	3353.46120280091
1985	Denmark	DNK	3774.10113360389
1986	Denmark	DNK	3823.50180664751
1987	Denmark	DNK	3819.83212873589
1988	Denmark	DNK	3642.11964637599
1989	Denmark	DNK	3414.21160528185
1990	Denmark	DNK	3377.00622396025
1991	Denmark	DNK	3735.02676795172
1992	Denmark	DNK	3562.09805138677
1993	Denmark	DNK	3645.72233738861
1994	Denmark	DNK	3760.77450261036
1995	Denmark	DNK	3706.65477121543
1996	Denmark	DNK	4170.39718613115
1997	Denmark	DNK	3848.38630756419
1998	Denmark	DNK	3772.34876614257
1999	Denmark	DNK	3602.91284958338
2000	Denmark	DNK	3489.87417821806
2001	Denmark	DNK	3584.27669118156
2002	Denmark	DNK	3535.47115839098
2003	Denmark	DNK	3728.20185753873
2004	Denmark	DNK	3597.53524964183
2005	Denmark	DNK	3488.38992721008
2006	Denmark	DNK	3729.43141339996
2007	Denmark	DNK	3623.85602473195
2008	Denmark	DNK	3502.59655698855
2009	Denmark	DNK	3330.25957366296
2010	Denmark	DNK	3510.79721029482
2011	Denmark	DNK	3228.69321139732
2012	Denmark	DNK	3101.49846948229
2013	Denmark	DNK	3123.46739016608
1990	Djibouti	DJI	221.050941946713
2004	Djibouti	DJI	173.257395355139
2005	Djibouti	DJI	178.570052132178
2006	Djibouti	DJI	181.25563255047
2007	Djibouti	DJI	178.90452878674
1990	Dominica	DMA	298.49416309497
2004	Dominica	DMA	554.568076786349
2005	Dominica	DMA	581.214028522015
2006	Dominica	DMA	594.143443202716
2007	Dominica	DMA	607.387527367752
1971	Dominican Republic	DOM	505.401292216084
1972	Dominican Republic	DOM	573.372745636232
1973	Dominican Republic	DOM	586.314947917316
1974	Dominican Republic	DOM	600.945199205255
1975	Dominican Republic	DOM	598.222229644108
1976	Dominican Republic	DOM	602.922855129606
1977	Dominican Republic	DOM	601.951784846154
1978	Dominican Republic	DOM	602.626129246399
1979	Dominican Republic	DOM	611.582242909972
1980	Dominican Republic	DOM	591.237351468024
1981	Dominican Republic	DOM	597.869032374536
1982	Dominican Republic	DOM	596.933679190158
1983	Dominican Republic	DOM	621.440847311531
1984	Dominican Republic	DOM	638.384796708594
1985	Dominican Republic	DOM	518.656059148784
1986	Dominican Republic	DOM	525.570795274279
1987	Dominican Republic	DOM	582.191646156778
1988	Dominican Republic	DOM	544.552514922543
1989	Dominican Republic	DOM	525.045790536339
1990	Dominican Republic	DOM	549.197997785526
1991	Dominican Republic	DOM	541.873713931732
1992	Dominican Republic	DOM	589.747997971762
1993	Dominican Republic	DOM	559.632359771045
1994	Dominican Republic	DOM	631.962096990966
1995	Dominican Republic	DOM	652.027261600371
1996	Dominican Republic	DOM	668.967709264061
1997	Dominican Republic	DOM	735.198029662372
1998	Dominican Republic	DOM	732.885989362824
1999	Dominican Republic	DOM	744.359669507455
2000	Dominican Republic	DOM	807.684631216392
2001	Dominican Republic	DOM	773.497845897847
2002	Dominican Republic	DOM	796.151188944742
2003	Dominican Republic	DOM	773.250485433429
2004	Dominican Republic	DOM	673.006044053404
2005	Dominican Republic	DOM	717.242693285514
2006	Dominican Republic	DOM	739.429812172932
2007	Dominican Republic	DOM	740.178798392649
2008	Dominican Republic	DOM	721.920458390923
2009	Dominican Republic	DOM	695.277114852703
2010	Dominican Republic	DOM	718.585392599684
2011	Dominican Republic	DOM	719.706416784846
2012	Dominican Republic	DOM	743.555315805872
1971	East Asia & Pacific (all income levels)	EAS	658.85638313015
1972	East Asia & Pacific (all income levels)	EAS	679.199664357059
1973	East Asia & Pacific (all income levels)	EAS	711.71652242768
1974	East Asia & Pacific (all income levels)	EAS	711.52675510758
1975	East Asia & Pacific (all income levels)	EAS	725.037438763048
1976	East Asia & Pacific (all income levels)	EAS	747.431429371568
1977	East Asia & Pacific (all income levels)	EAS	783.935334403822
1978	East Asia & Pacific (all income levels)	EAS	815.952076933458
1979	East Asia & Pacific (all income levels)	EAS	834.031875675754
1980	East Asia & Pacific (all income levels)	EAS	822.975116884289
1981	East Asia & Pacific (all income levels)	EAS	805.423094208651
1982	East Asia & Pacific (all income levels)	EAS	811.732091255196
1983	East Asia & Pacific (all income levels)	EAS	821.104834458723
1984	East Asia & Pacific (all income levels)	EAS	856.581674352657
1985	East Asia & Pacific (all income levels)	EAS	862.79551766911
1986	East Asia & Pacific (all income levels)	EAS	880.442827674176
1987	East Asia & Pacific (all income levels)	EAS	901.109193376535
1988	East Asia & Pacific (all income levels)	EAS	938.343983238627
1989	East Asia & Pacific (all income levels)	EAS	956.166015869757
1990	East Asia & Pacific (all income levels)	EAS	1015.26688683165
1991	East Asia & Pacific (all income levels)	EAS	1005.25821115298
1992	East Asia & Pacific (all income levels)	EAS	1027.94719952552
1993	East Asia & Pacific (all income levels)	EAS	1066.35733346505
1994	East Asia & Pacific (all income levels)	EAS	1101.01855975744
1995	East Asia & Pacific (all income levels)	EAS	1146.59950343596
1996	East Asia & Pacific (all income levels)	EAS	1173.32140238572
1997	East Asia & Pacific (all income levels)	EAS	1181.77238952176
1998	East Asia & Pacific (all income levels)	EAS	1161.06644070895
1999	East Asia & Pacific (all income levels)	EAS	1182.99928382587
2000	East Asia & Pacific (all income levels)	EAS	1229.76261896692
2001	East Asia & Pacific (all income levels)	EAS	1235.16281922883
2002	East Asia & Pacific (all income levels)	EAS	1273.39259317829
2003	East Asia & Pacific (all income levels)	EAS	1358.1864176435
2004	East Asia & Pacific (all income levels)	EAS	1475.99650522113
2005	East Asia & Pacific (all income levels)	EAS	1532.40769345101
2006	East Asia & Pacific (all income levels)	EAS	1606.34374021533
2007	East Asia & Pacific (all income levels)	EAS	1655.29993048781
2008	East Asia & Pacific (all income levels)	EAS	1683.06339526252
2009	East Asia & Pacific (all income levels)	EAS	1740.03949072273
2010	East Asia & Pacific (all income levels)	EAS	1880.13902511738
2011	East Asia & Pacific (all income levels)	EAS	1955.95002228063
2012	East Asia & Pacific (all income levels)	EAS	2018.97737937583
1971	East Asia & Pacific (developing only)	EAP	443.880748556003
1972	East Asia & Pacific (developing only)	EAP	453.187701698233
1973	East Asia & Pacific (developing only)	EAP	460.178983728439
1974	East Asia & Pacific (developing only)	EAP	461.761896369736
1975	East Asia & Pacific (developing only)	EAP	494.673886804061
1976	East Asia & Pacific (developing only)	EAP	503.103631796678
1977	East Asia & Pacific (developing only)	EAP	536.74186721989
1978	East Asia & Pacific (developing only)	EAP	570.095840501137
1979	East Asia & Pacific (developing only)	EAP	575.323370946766
1980	East Asia & Pacific (developing only)	EAP	569.455230421991
1981	East Asia & Pacific (developing only)	EAP	561.287108893926
1982	East Asia & Pacific (developing only)	EAP	568.662879012428
1983	East Asia & Pacific (developing only)	EAP	580.423553451123
1984	East Asia & Pacific (developing only)	EAP	601.201484817999
1985	East Asia & Pacific (developing only)	EAP	609.716054381091
1986	East Asia & Pacific (developing only)	EAP	623.413398758076
1987	East Asia & Pacific (developing only)	EAP	640.895802620776
1988	East Asia & Pacific (developing only)	EAP	662.470901110261
1989	East Asia & Pacific (developing only)	EAP	669.219606657126
1990	East Asia & Pacific (developing only)	EAP	711.408625776444
1991	East Asia & Pacific (developing only)	EAP	694.930645983388
1992	East Asia & Pacific (developing only)	EAP	708.214459117927
1993	East Asia & Pacific (developing only)	EAP	739.573900890327
1994	East Asia & Pacific (developing only)	EAP	759.948814549571
1995	East Asia & Pacific (developing only)	EAP	802.69180479723
1996	East Asia & Pacific (developing only)	EAP	818.704274138366
1997	East Asia & Pacific (developing only)	EAP	817.129139792346
1998	East Asia & Pacific (developing only)	EAP	807.851800272945
1999	East Asia & Pacific (developing only)	EAP	819.216035855979
2000	East Asia & Pacific (developing only)	EAP	858.349608099644
2001	East Asia & Pacific (developing only)	EAP	868.936778306498
2002	East Asia & Pacific (developing only)	EAP	908.277508973606
2003	East Asia & Pacific (developing only)	EAP	1002.37947944192
2004	East Asia & Pacific (developing only)	EAP	1121.16202487315
2005	East Asia & Pacific (developing only)	EAP	1192.11878055338
2006	East Asia & Pacific (developing only)	EAP	1273.44374481044
2007	East Asia & Pacific (developing only)	EAP	1325.05514822592
2008	East Asia & Pacific (developing only)	EAP	1365.41849466392
2009	East Asia & Pacific (developing only)	EAP	1447.82334544042
2010	East Asia & Pacific (developing only)	EAP	1576.31403344975
2011	East Asia & Pacific (developing only)	EAP	1677.29841515126
2012	East Asia & Pacific (developing only)	EAP	1753.13766566053
1971	Ecuador	ECU	357.975275695566
1972	Ecuador	ECU	360.600661999373
1973	Ecuador	ECU	355.686460626541
1974	Ecuador	ECU	419.130785258756
1975	Ecuador	ECU	449.661125401133
1976	Ecuador	ECU	486.79032882836
1977	Ecuador	ECU	568.073705272479
1978	Ecuador	ECU	569.821946861001
1979	Ecuador	ECU	586.052096504514
1980	Ecuador	ECU	626.376850149735
1981	Ecuador	ECU	635.092727851741
1982	Ecuador	ECU	666.635807378468
1983	Ecuador	ECU	602.743436312413
1984	Ecuador	ECU	629.494548007162
1985	Ecuador	ECU	620.764014765901
1986	Ecuador	ECU	603.021491107695
1987	Ecuador	ECU	602.470062494923
1988	Ecuador	ECU	615.718429654081
1989	Ecuador	ECU	574.632318304004
1990	Ecuador	ECU	619.492595726107
1991	Ecuador	ECU	636.004362111877
1992	Ecuador	ECU	629.220777401134
1993	Ecuador	ECU	573.487745635182
1994	Ecuador	ECU	600.287626213819
1995	Ecuador	ECU	687.960641142544
1996	Ecuador	ECU	709.537997240548
1997	Ecuador	ECU	721.687588695036
1998	Ecuador	ECU	726.979870825831
1999	Ecuador	ECU	641.723469033949
2000	Ecuador	ECU	698.074354425464
2001	Ecuador	ECU	727.85830397581
2002	Ecuador	ECU	739.446342641127
2003	Ecuador	ECU	716.529541897424
2004	Ecuador	ECU	764.750369088159
2005	Ecuador	ECU	739.733700894168
2006	Ecuador	ECU	784.917118251024
2007	Ecuador	ECU	813.19637303325
2008	Ecuador	ECU	835.735900772447
2009	Ecuador	ECU	881.237275641178
2010	Ecuador	ECU	897.372439953901
2011	Ecuador	ECU	916.406365303928
2012	Ecuador	ECU	935.203835820023
1971	Egypt, Arab Rep.	EGY	219.535752661329
1972	Egypt, Arab Rep.	EGY	237.124882451879
1973	Egypt, Arab Rep.	EGY	216.30959990695
1974	Egypt, Arab Rep.	EGY	237.444684833324
1975	Egypt, Arab Rep.	EGY	253.843955156855
1976	Egypt, Arab Rep.	EGY	289.213227880381
1977	Egypt, Arab Rep.	EGY	308.776896179344
1978	Egypt, Arab Rep.	EGY	311.986509991118
1979	Egypt, Arab Rep.	EGY	335.208949348491
1980	Egypt, Arab Rep.	EGY	349.251152052481
1981	Egypt, Arab Rep.	EGY	397.085066364761
1982	Egypt, Arab Rep.	EGY	423.855091916476
1983	Egypt, Arab Rep.	EGY	458.047039365999
1984	Egypt, Arab Rep.	EGY	494.523459565783
1985	Egypt, Arab Rep.	EGY	521.027809766174
1986	Egypt, Arab Rep.	EGY	520.684295578875
1987	Egypt, Arab Rep.	EGY	539.601972942762
1988	Egypt, Arab Rep.	EGY	537.799268368168
1989	Egypt, Arab Rep.	EGY	558.628010639666
1990	Egypt, Arab Rep.	EGY	573.200232571529
1991	Egypt, Arab Rep.	EGY	560.560173623676
1992	Egypt, Arab Rep.	EGY	563.166947201299
1993	Egypt, Arab Rep.	EGY	572.665957869131
1994	Egypt, Arab Rep.	EGY	540.777156968078
1995	Egypt, Arab Rep.	EGY	563.907307250041
1996	Egypt, Arab Rep.	EGY	587.857303840803
1997	Egypt, Arab Rep.	EGY	601.000429838415
1998	Egypt, Arab Rep.	EGY	632.385245090206
1999	Egypt, Arab Rep.	EGY	634.940713389474
2000	Egypt, Arab Rep.	EGY	595.35755555671
2001	Egypt, Arab Rep.	EGY	656.079986844817
2002	Egypt, Arab Rep.	EGY	664.294174862298
2003	Egypt, Arab Rep.	EGY	676.792272731564
2004	Egypt, Arab Rep.	EGY	718.057559814201
2005	Egypt, Arab Rep.	EGY	821.379087046049
2006	Egypt, Arab Rep.	EGY	852.653263154155
2007	Egypt, Arab Rep.	EGY	897.457077914252
2008	Egypt, Arab Rep.	EGY	915.923676272684
2009	Egypt, Arab Rep.	EGY	919.923764622613
2010	Egypt, Arab Rep.	EGY	887.650178884961
2011	Egypt, Arab Rep.	EGY	911.161460890518
2012	Egypt, Arab Rep.	EGY	913.06138709583
1971	El Salvador	SLV	465.310422781795
1972	El Salvador	SLV	484.967888202682
1973	El Salvador	SLV	500.071994858809
1974	El Salvador	SLV	499.293036583013
1975	El Salvador	SLV	544.927878674631
1976	El Salvador	SLV	615.652699032012
1977	El Salvador	SLV	622.129787422291
1978	El Salvador	SLV	645.773588110403
1979	El Salvador	SLV	618.207429296581
1980	El Salvador	SLV	550.26833443906
1981	El Salvador	SLV	585.057838917743
1982	El Salvador	SLV	595.235513752702
1983	El Salvador	SLV	564.110824742268
1984	El Salvador	SLV	567.996902341369
1985	El Salvador	SLV	533.301821687436
1986	El Salvador	SLV	457.078552451726
1987	El Salvador	SLV	503.481769676071
1988	El Salvador	SLV	463.739773724948
1989	El Salvador	SLV	469.28554936219
1990	El Salvador	SLV	470.044260542771
1991	El Salvador	SLV	510.061680975711
1992	El Salvador	SLV	525.453706523307
1993	El Salvador	SLV	546.056507759115
1994	El Salvador	SLV	571.416270442249
1995	El Salvador	SLV	600.997397804837
1996	El Salvador	SLV	568.817387788097
1997	El Salvador	SLV	624.096762292922
1998	El Salvador	SLV	637.092088231064
1999	El Salvador	SLV	656.543321455903
2000	El Salvador	SLV	682.595826860909
2001	El Salvador	SLV	710.118229422773
2002	El Salvador	SLV	720.35328118188
2003	El Salvador	SLV	748.56586140928
2004	El Salvador	SLV	739.459441031181
2005	El Salvador	SLV	757.93456624842
2006	El Salvador	SLV	793.303824882414
2007	El Salvador	SLV	748.119993037568
2008	El Salvador	SLV	749.084432411384
2009	El Salvador	SLV	699.609457518624
2010	El Salvador	SLV	698.287234863553
2011	El Salvador	SLV	708.668967275773
2012	El Salvador	SLV	720.365967511457
2004	Equatorial Guinea	GNQ	1257.00881390826
2005	Equatorial Guinea	GNQ	1995.63484835412
2006	Equatorial Guinea	GNQ	2327.64147816849
2007	Equatorial Guinea	GNQ	2641.94245101367
1992	Eritrea	ERI	277.58092802766
1993	Eritrea	ERI	292.326324873183
1994	Eritrea	ERI	301.818594218124
1995	Eritrea	ERI	315.320494485785
1996	Eritrea	ERI	327.010133647745
1997	Eritrea	ERI	319.16492977392
1998	Eritrea	ERI	202.725196697737
1999	Eritrea	ERI	204.532757804281
2000	Eritrea	ERI	200.243214160846
2001	Eritrea	ERI	202.934550586237
2002	Eritrea	ERI	197.549868920204
2003	Eritrea	ERI	204.734080574116
2004	Eritrea	ERI	182.921939168867
2005	Eritrea	ERI	182.018685015269
2006	Eritrea	ERI	161.914209513897
2007	Eritrea	ERI	163.545642272574
2008	Eritrea	ERI	150.477332324884
2009	Eritrea	ERI	157.944978925881
2010	Eritrea	ERI	158.75956145259
2011	Eritrea	ERI	160.066210564293
2012	Eritrea	ERI	162.863052516101
1990	Estonia	EST	6232.73199785365
1991	Estonia	EST	5841.39064915834
1992	Estonia	EST	4283.1586644237
1993	Estonia	EST	3639.26919246544
1994	Estonia	EST	3752.3873275743
1995	Estonia	EST	3624.43113555714
1996	Estonia	EST	4043.28995460563
1997	Estonia	EST	4010.91576845166
1998	Estonia	EST	3695.1706734307
1999	Estonia	EST	3486.90515855196
2000	Estonia	EST	3374.70838985386
2001	Estonia	EST	3541.51205051455
2002	Estonia	EST	3415.78062130714
2003	Estonia	EST	3798.03825726625
2004	Estonia	EST	3893.39547172581
2005	Estonia	EST	3846.3929434777
2006	Estonia	EST	3775.03508289959
2007	Estonia	EST	4243.64799952263
2008	Estonia	EST	4105.41773553014
2009	Estonia	EST	3648.97884250083
2010	Estonia	EST	4222.7371899585
2011	Estonia	EST	4237.72919132254
2012	Estonia	EST	4174.38776559391
2013	Estonia	EST	4475.80684933274
1971	Ethiopia	ETH	436.506079257557
1972	Ethiopia	ETH	434.740101437508
1973	Ethiopia	ETH	435.192251516079
1974	Ethiopia	ETH	434.744975199413
1975	Ethiopia	ETH	432.799702805213
1976	Ethiopia	ETH	432.732730585436
1977	Ethiopia	ETH	432.405808351024
1978	Ethiopia	ETH	433.711598693242
1979	Ethiopia	ETH	434.328418740397
1980	Ethiopia	ETH	434.66589958324
1981	Ethiopia	ETH	435.307681180553
1982	Ethiopia	ETH	434.005460108791
1983	Ethiopia	ETH	434.383326063656
1984	Ethiopia	ETH	433.089488162141
1985	Ethiopia	ETH	432.944361850919
1986	Ethiopia	ETH	434.566020456843
1987	Ethiopia	ETH	437.182269544122
1988	Ethiopia	ETH	436.78725538846
1989	Ethiopia	ETH	437.129820894368
1990	Ethiopia	ETH	437.953655707938
1991	Ethiopia	ETH	436.96096576263
1992	Ethiopia	ETH	431.099074979997
1993	Ethiopia	ETH	433.279016859736
1994	Ethiopia	ETH	434.5549495194
1995	Ethiopia	ETH	435.747253020263
1996	Ethiopia	ETH	436.349267915957
1997	Ethiopia	ETH	435.092853620065
1998	Ethiopia	ETH	435.229542625866
1999	Ethiopia	ETH	434.457754489567
2000	Ethiopia	ETH	435.126975278568
2001	Ethiopia	ETH	438.958574902438
2002	Ethiopia	ETH	439.188409568984
2003	Ethiopia	ETH	440.597639533418
2004	Ethiopia	ETH	441.282852260246
2005	Ethiopia	ETH	439.714592248991
2006	Ethiopia	ETH	440.95583101307
2007	Ethiopia	ETH	442.876973891895
2008	Ethiopia	ETH	451.858463270554
2009	Ethiopia	ETH	458.493559460946
2010	Ethiopia	ETH	469.749336166105
2011	Ethiopia	ETH	483.194581412577
2012	Ethiopia	ETH	493.47238751425
1960	Euro area	EMU	1402.87312379028
1961	Euro area	EMU	1454.22588626932
1962	Euro area	EMU	1566.55425904945
1963	Euro area	EMU	1685.16465802186
1964	Euro area	EMU	1761.1784847249
1965	Euro area	EMU	1815.53663126894
1966	Euro area	EMU	1864.04212448292
1967	Euro area	EMU	1940.6456194081
1968	Euro area	EMU	2092.59717062974
1969	Euro area	EMU	2262.28442452175
1970	Euro area	EMU	2745.76367260072
1971	Euro area	EMU	2782.21971694342
1972	Euro area	EMU	2920.56198646167
1973	Euro area	EMU	3108.28638358729
1974	Euro area	EMU	3064.90461666572
1975	Euro area	EMU	2930.94434137501
1976	Euro area	EMU	3139.95237940001
1977	Euro area	EMU	3103.93570333018
1978	Euro area	EMU	3221.87990119002
1979	Euro area	EMU	3351.84382973136
1980	Euro area	EMU	3290.5136089513
1981	Euro area	EMU	3180.72647447521
1982	Euro area	EMU	3071.76594502051
1983	Euro area	EMU	3095.15232220409
1984	Euro area	EMU	3199.83085002483
1985	Euro area	EMU	3296.84383584924
1986	Euro area	EMU	3327.82413376971
1987	Euro area	EMU	3397.80192269816
1988	Euro area	EMU	3424.38203071587
1989	Euro area	EMU	3486.38817053914
1990	Euro area	EMU	3509.75977116023
1991	Euro area	EMU	3557.8219443232
1992	Euro area	EMU	3470.25548259878
1993	Euro area	EMU	3434.13949878274
1994	Euro area	EMU	3417.91955818584
1995	Euro area	EMU	3518.02563814494
1996	Euro area	EMU	3622.46912245356
1997	Euro area	EMU	3611.03827037099
1998	Euro area	EMU	3666.97173841192
1999	Euro area	EMU	3656.34032400416
2000	Euro area	EMU	3692.51107897638
2001	Euro area	EMU	3775.78017484246
2002	Euro area	EMU	3753.21408698504
2003	Euro area	EMU	3808.18974484212
2004	Euro area	EMU	3843.04781649549
2005	Euro area	EMU	3828.9167461036
2006	Euro area	EMU	3819.97480282602
2007	Euro area	EMU	3739.83421185947
2008	Euro area	EMU	3712.75215745152
2009	Euro area	EMU	3496.32586191895
2010	Euro area	EMU	3618.75813349268
2011	Euro area	EMU	3478.87775806695
2012	Euro area	EMU	3446.58312956977
2013	Euro area	EMU	3408.10957429099
1990	Europe & Central Asia (all income levels)	ECS	3756.60196278145
1991	Europe & Central Asia (all income levels)	ECS	3724.69378707336
1992	Europe & Central Asia (all income levels)	ECS	3505.22394650344
1993	Europe & Central Asia (all income levels)	ECS	3380.79697107426
1994	Europe & Central Asia (all income levels)	ECS	3194.5814914272
1995	Europe & Central Asia (all income levels)	ECS	3208.07339492348
1996	Europe & Central Asia (all income levels)	ECS	3245.58632427891
1997	Europe & Central Asia (all income levels)	ECS	3181.09411836971
1998	Europe & Central Asia (all income levels)	ECS	3173.5159368649
1999	Europe & Central Asia (all income levels)	ECS	3168.87744127799
2000	Europe & Central Asia (all income levels)	ECS	3192.45804354734
2001	Europe & Central Asia (all income levels)	ECS	3238.83737383325
2002	Europe & Central Asia (all income levels)	ECS	3238.64960811742
2003	Europe & Central Asia (all income levels)	ECS	3321.22528784702
2004	Europe & Central Asia (all income levels)	ECS	3350.60727835986
2005	Europe & Central Asia (all income levels)	ECS	3348.29462207244
2006	Europe & Central Asia (all income levels)	ECS	3390.68902872179
2007	Europe & Central Asia (all income levels)	ECS	3361.64885872549
2008	Europe & Central Asia (all income levels)	ECS	3365.64153230258
2009	Europe & Central Asia (all income levels)	ECS	3144.48598870333
2010	Europe & Central Asia (all income levels)	ECS	3310.8221693372
2011	Europe & Central Asia (all income levels)	ECS	3286.8753542067
2012	Europe & Central Asia (all income levels)	ECS	3285.26877005842
1990	Europe & Central Asia (developing only)	ECA	2876.24556139402
1991	Europe & Central Asia (developing only)	ECA	2742.12044276642
1992	Europe & Central Asia (developing only)	ECA	2450.00497576357
1993	Europe & Central Asia (developing only)	ECA	2231.79435184268
1994	Europe & Central Asia (developing only)	ECA	1998.03893978347
1995	Europe & Central Asia (developing only)	ECA	1979.642902227
1996	Europe & Central Asia (developing only)	ECA	1922.70676837621
1997	Europe & Central Asia (developing only)	ECA	1864.34012322704
1998	Europe & Central Asia (developing only)	ECA	1838.25484441055
1999	Europe & Central Asia (developing only)	ECA	1770.05181972488
2000	Europe & Central Asia (developing only)	ECA	1785.02178455713
2001	Europe & Central Asia (developing only)	ECA	1768.63008116748
2002	Europe & Central Asia (developing only)	ECA	1831.89576764815
2003	Europe & Central Asia (developing only)	ECA	1911.35944222025
2004	Europe & Central Asia (developing only)	ECA	1953.23991945571
2005	Europe & Central Asia (developing only)	ECA	1944.75643667839
2006	Europe & Central Asia (developing only)	ECA	2017.57729500807
2007	Europe & Central Asia (developing only)	ECA	2060.28926992827
2008	Europe & Central Asia (developing only)	ECA	2066.26823345417
2009	Europe & Central Asia (developing only)	ECA	1862.01202008945
2010	Europe & Central Asia (developing only)	ECA	1982.83475272501
2011	Europe & Central Asia (developing only)	ECA	2056.94329008752
2012	Europe & Central Asia (developing only)	ECA	2040.63449017194
1960	European Union	EUU	1720.31662619832
1961	European Union	EUU	1761.4064493192
1962	European Union	EUU	1869.03811769886
1963	European Union	EUU	1979.02551555856
1964	European Union	EUU	2045.754988798
1965	European Union	EUU	2095.11535926858
1966	European Union	EUU	2138.18988899142
1967	European Union	EUU	2203.4840425553
1968	European Union	EUU	2337.95990362893
1969	European Union	EUU	2507.86308070237
1970	European Union	EUU	2893.78944024217
1971	European Union	EUU	2909.72954022326
1972	European Union	EUU	3014.12203345311
1973	European Union	EUU	3175.81179502408
1974	European Union	EUU	3121.95620794245
1975	European Union	EUU	3041.74642291586
1976	European Union	EUU	3222.30349939535
1977	European Union	EUU	3234.38577389519
1978	European Union	EUU	3337.78479393232
1979	European Union	EUU	3462.39773344933
1980	European Union	EUU	3369.38842397609
1981	European Union	EUU	3256.81006359362
1982	European Union	EUU	3196.65070916337
1983	European Union	EUU	3204.90275608939
1984	European Union	EUU	3270.42095351385
1985	European Union	EUU	3383.1685171354
1986	European Union	EUU	3428.20485437583
1987	European Union	EUU	3490.27898751457
1988	European Union	EUU	3505.82179981757
1989	European Union	EUU	3511.01983382987
1990	European Union	EUU	3441.07312626993
1991	European Union	EUU	3438.99647287975
1992	European Union	EUU	3348.06184344393
1993	European Union	EUU	3332.15989175301
1994	European Union	EUU	3310.2434366067
1995	European Union	EUU	3397.60405940697
1996	European Union	EUU	3508.79162991697
1997	European Union	EUU	3468.85672012536
1998	European Union	EUU	3485.29980626568
1999	European Union	EUU	3450.55049195173
2000	European Union	EUU	3468.71613756541
2001	European Union	EUU	3542.6898678138
2002	European Union	EUU	3523.21897777695
2003	European Union	EUU	3582.01878516503
2004	European Union	EUU	3605.93986499999
2005	European Union	EUU	3600.64378649461
2006	European Union	EUU	3600.51698086592
2007	European Union	EUU	3527.6045417917
2008	European Union	EUU	3497.24773852674
2009	European Union	EUU	3286.52134996238
2010	European Union	EUU	3410.97137725456
2011	European Union	EUU	3282.91266396825
2012	European Union	EUU	3253.82444580419
2013	European Union	EUU	3296.15440551972
1990	Fiji	FJI	392.253639041154
2004	Fiji	FJI	813.827739795077
2005	Fiji	FJI	703.317028059672
2006	Fiji	FJI	675.618511222036
2007	Fiji	FJI	627.74864656673
1960	Finland	FIN	2196.95306655132
1961	Finland	FIN	2252.77869000371
[truncated: 4,850 more rows]
