# Supplementary material for: Energy and institution size
Source: PLoS One. 2017 Feb 8;12(2):e0171823. doi: 10.1371/journal.pone.0171823 (PMC5298329; doi:10.1371/journal.pone.0171823)
Supplement: S1 File — This zip file contains raw and final data for all analysis conducted in this paper. It also includes R code used for modelling. (ZIP) [file pone.0171823.s002.zip › Supplementary Material Revised/Raw Data/Global/World Bank/Labor.csv]

Year	Country Name	Country Code	Labor Force	SL.TLF.TOTL.IN
1990	Afghanistan	AFG	3083498
1991	Afghanistan	AFG	3263534
1992	Afghanistan	AFG	3496545
1993	Afghanistan	AFG	3764690
1994	Afghanistan	AFG	4016359
1995	Afghanistan	AFG	4246528
1996	Afghanistan	AFG	4400760
1997	Afghanistan	AFG	4513206
1998	Afghanistan	AFG	4609034
1999	Afghanistan	AFG	4719780
2000	Afghanistan	AFG	4823765
2001	Afghanistan	AFG	5032416
2002	Afghanistan	AFG	5294043
2003	Afghanistan	AFG	5568592
2004	Afghanistan	AFG	5854441
2005	Afghanistan	AFG	6112379
2006	Afghanistan	AFG	6309366
2007	Afghanistan	AFG	6472005
2008	Afghanistan	AFG	6643829
2009	Afghanistan	AFG	6821411
2010	Afghanistan	AFG	7049139
2011	Afghanistan	AFG	7315166
2012	Afghanistan	AFG	7625167
2013	Afghanistan	AFG	7982593
1990	Albania	ALB	1420090
1991	Albania	ALB	1426671
1992	Albania	ALB	1417149
1993	Albania	ALB	1405073
1994	Albania	ALB	1393880
1995	Albania	ALB	1376110
1996	Albania	ALB	1369683
1997	Albania	ALB	1372596
1998	Albania	ALB	1359599
1999	Albania	ALB	1349106
2000	Albania	ALB	1339903
2001	Albania	ALB	1330700
2002	Albania	ALB	1333671
2003	Albania	ALB	1321944
2004	Albania	ALB	1310572
2005	Albania	ALB	1300764
2006	Albania	ALB	1288396
2007	Albania	ALB	1275913
2008	Albania	ALB	1264937
2009	Albania	ALB	1256141
2010	Albania	ALB	1263474
2011	Albania	ALB	1270680
2012	Albania	ALB	1279685
2013	Albania	ALB	1287020
1990	Algeria	DZA	6210711
1991	Algeria	DZA	6504672
1992	Algeria	DZA	6811312
1993	Algeria	DZA	7114278
1994	Algeria	DZA	7429218
1995	Algeria	DZA	7773938
1996	Algeria	DZA	8106478
1997	Algeria	DZA	8304796
1998	Algeria	DZA	8524797
1999	Algeria	DZA	8743244
2000	Algeria	DZA	8956873
2001	Algeria	DZA	9197697
2002	Algeria	DZA	9426768
2003	Algeria	DZA	9647752
2004	Algeria	DZA	9887151
2005	Algeria	DZA	10122642
2006	Algeria	DZA	10342499
2007	Algeria	DZA	10575538
2008	Algeria	DZA	10774572
2009	Algeria	DZA	11017563
2010	Algeria	DZA	11308343
2011	Algeria	DZA	11569770
2012	Algeria	DZA	11842130
2013	Algeria	DZA	12088383
1990	Angola	AGO	4118283
1991	Angola	AGO	4240618
1992	Angola	AGO	4395127
1993	Angola	AGO	4596223
1994	Angola	AGO	4753890
1995	Angola	AGO	4899394
1996	Angola	AGO	5017965
1997	Angola	AGO	5139890
1998	Angola	AGO	5276932
1999	Angola	AGO	5435184
2000	Angola	AGO	5602376
2001	Angola	AGO	5774556
2002	Angola	AGO	5943869
2003	Angola	AGO	6145940
2004	Angola	AGO	6349807
2005	Angola	AGO	6532581
2006	Angola	AGO	6706791
2007	Angola	AGO	6880140
2008	Angola	AGO	7093250
2009	Angola	AGO	7372077
2010	Angola	AGO	7668392
2011	Angola	AGO	7936604
2012	Angola	AGO	8225478
2013	Angola	AGO	8533081
1990	Arab World	ARB	62410015
1991	Arab World	ARB	63668247
1992	Arab World	ARB	64712859
1993	Arab World	ARB	67155197
1994	Arab World	ARB	69990755
1995	Arab World	ARB	72934802
1996	Arab World	ARB	75092064
1997	Arab World	ARB	77126241
1998	Arab World	ARB	79096177
1999	Arab World	ARB	81966957
2000	Arab World	ARB	84115958
2001	Arab World	ARB	85964176
2002	Arab World	ARB	88216215
2003	Arab World	ARB	91717960
2004	Arab World	ARB	95278673
2005	Arab World	ARB	98704711
2006	Arab World	ARB	101418976
2007	Arab World	ARB	105620348
2008	Arab World	ARB	109287583
2009	Arab World	ARB	112675511
2010	Arab World	ARB	116354056
2011	Arab World	ARB	119800501
2012	Arab World	ARB	123168440
2013	Arab World	ARB	126874995
1990	Argentina	ARG	13330838
1991	Argentina	ARG	13455537
1992	Argentina	ARG	13605210
1993	Argentina	ARG	13815407
1994	Argentina	ARG	14044621
1995	Argentina	ARG	14383661
1996	Argentina	ARG	14587831
1997	Argentina	ARG	14808711
1998	Argentina	ARG	14997177
1999	Argentina	ARG	15210091
2000	Argentina	ARG	15425079
2001	Argentina	ARG	15705904
2002	Argentina	ARG	15981243
2003	Argentina	ARG	16255618
2004	Argentina	ARG	17522511
2005	Argentina	ARG	17765542
2006	Argentina	ARG	17995976
2007	Argentina	ARG	18150711
2008	Argentina	ARG	18309802
2009	Argentina	ARG	18464063
2010	Argentina	ARG	18487415
2011	Argentina	ARG	18756183
2012	Argentina	ARG	19018087
2013	Argentina	ARG	19277010
1990	Armenia	ARM	1680806
1991	Armenia	ARM	1663456
1992	Armenia	ARM	1617105
1993	Armenia	ARM	1572172
1994	Armenia	ARM	1533677
1995	Armenia	ARM	1502244
1996	Armenia	ARM	1484559
1997	Armenia	ARM	1472550
1998	Armenia	ARM	1469334
1999	Armenia	ARM	1471986
2000	Armenia	ARM	1473270
2001	Armenia	ARM	1479938
2002	Armenia	ARM	1465479
2003	Armenia	ARM	1452121
2004	Armenia	ARM	1437011
2005	Armenia	ARM	1422160
2006	Armenia	ARM	1404165
2007	Armenia	ARM	1389767
2008	Armenia	ARM	1377220
2009	Armenia	ARM	1393344
2010	Armenia	ARM	1451010
2011	Armenia	ARM	1499242
2012	Armenia	ARM	1511630
2013	Armenia	ARM	1536362
1990	Australia	AUS	8502257
1991	Australia	AUS	8552930
1992	Australia	AUS	8627063
1993	Australia	AUS	8674510
1994	Australia	AUS	8829084
1995	Australia	AUS	9048336
1996	Australia	AUS	9149682
1997	Australia	AUS	9224753
1998	Australia	AUS	9325797
1999	Australia	AUS	9421693
2000	Australia	AUS	9612292
2001	Australia	AUS	9785457
2002	Australia	AUS	9932691
2003	Australia	AUS	10098745
2004	Australia	AUS	10226994
2005	Australia	AUS	10551287
2006	Australia	AUS	10804141
2007	Australia	AUS	10980900
2008	Australia	AUS	11274322
2009	Australia	AUS	11508294
2010	Australia	AUS	11705683
2011	Australia	AUS	11873332
2012	Australia	AUS	12037760
2013	Australia	AUS	12245908
1990	Austria	AUT	3545731
1991	Austria	AUT	3599639
1992	Austria	AUT	3690352
1993	Austria	AUT	3722318
1994	Austria	AUT	3837677
1995	Austria	AUT	3858052
1996	Austria	AUT	3818413
1997	Austria	AUT	3830150
1998	Austria	AUT	3833025
1999	Austria	AUT	3858955
2000	Austria	AUT	3864115
2001	Austria	AUT	3895995
2002	Austria	AUT	3969669
2003	Austria	AUT	4015070
2004	Austria	AUT	3992497
2005	Austria	AUT	4071442
2006	Austria	AUT	4150596
2007	Austria	AUT	4240397
2008	Austria	AUT	4275599
2009	Austria	AUT	4314617
2010	Austria	AUT	4314610
2011	Austria	AUT	4351706
2012	Austria	AUT	4392277
2013	Austria	AUT	4429888
1990	Azerbaijan	AZE	2921075
1991	Azerbaijan	AZE	2973261
1992	Azerbaijan	AZE	3065618
1993	Azerbaijan	AZE	3138247
1994	Azerbaijan	AZE	3191213
1995	Azerbaijan	AZE	3234076
1996	Azerbaijan	AZE	3283436
1997	Azerbaijan	AZE	3343308
1998	Azerbaijan	AZE	3410029
1999	Azerbaijan	AZE	3475694
2000	Azerbaijan	AZE	3556038
2001	Azerbaijan	AZE	3641880
2002	Azerbaijan	AZE	3728565
2003	Azerbaijan	AZE	3811265
2004	Azerbaijan	AZE	3899229
2005	Azerbaijan	AZE	3986191
2006	Azerbaijan	AZE	4077554
2007	Azerbaijan	AZE	4163025
2008	Azerbaijan	AZE	4298314
2009	Azerbaijan	AZE	4460326
2010	Azerbaijan	AZE	4512169
2011	Azerbaijan	AZE	4633526
2012	Azerbaijan	AZE	4749767
2013	Azerbaijan	AZE	4850138
1990	Bahamas, The	BHS	124701
1991	Bahamas, The	BHS	129510
1992	Bahamas, The	BHS	133740
1993	Bahamas, The	BHS	137740
1994	Bahamas, The	BHS	141687
1995	Bahamas, The	BHS	142857
1996	Bahamas, The	BHS	142715
1997	Bahamas, The	BHS	142020
1998	Bahamas, The	BHS	140683
1999	Bahamas, The	BHS	144487
2000	Bahamas, The	BHS	148465
2001	Bahamas, The	BHS	153698
2002	Bahamas, The	BHS	159223
2003	Bahamas, The	BHS	165062
2004	Bahamas, The	BHS	171214
2005	Bahamas, The	BHS	177842
2006	Bahamas, The	BHS	183205
2007	Bahamas, The	BHS	188975
2008	Bahamas, The	BHS	195097
2009	Bahamas, The	BHS	201307
2010	Bahamas, The	BHS	207122
2011	Bahamas, The	BHS	211384
2012	Bahamas, The	BHS	215810
2013	Bahamas, The	BHS	220087
1990	Bahrain	BHR	214616
1991	Bahrain	BHR	223111
1992	Bahrain	BHR	231057
1993	Bahrain	BHR	239482
1994	Bahrain	BHR	248069
1995	Bahrain	BHR	257123
1996	Bahrain	BHR	264820
1997	Bahrain	BHR	273608
1998	Bahrain	BHR	282763
1999	Bahrain	BHR	292571
2000	Bahrain	BHR	303604
2001	Bahrain	BHR	322472
2002	Bahrain	BHR	339082
2003	Bahrain	BHR	358065
2004	Bahrain	BHR	382424
2005	Bahrain	BHR	419062
2006	Bahrain	BHR	474666
2007	Bahrain	BHR	538940
2008	Bahrain	BHR	605110
2009	Bahrain	BHR	666038
2010	Bahrain	BHR	714013
2011	Bahrain	BHR	736724
2012	Bahrain	BHR	747732
2013	Bahrain	BHR	749775
1990	Bangladesh	BGD	46322706
1991	Bangladesh	BGD	47671022
1992	Bangladesh	BGD	48809331
1993	Bangladesh	BGD	49915025
1994	Bangladesh	BGD	51047925
1995	Bangladesh	BGD	52278649
1996	Bangladesh	BGD	53450595
1997	Bangladesh	BGD	54643514
1998	Bangladesh	BGD	55924749
1999	Bangladesh	BGD	57130130
2000	Bangladesh	BGD	58405756
2001	Bangladesh	BGD	59979469
2002	Bangladesh	BGD	61570271
2003	Bangladesh	BGD	63155229
2004	Bangladesh	BGD	64708133
2005	Bangladesh	BGD	66215874
2006	Bangladesh	BGD	67560318
2007	Bangladesh	BGD	68862978
2008	Bangladesh	BGD	70144585
2009	Bangladesh	BGD	71433442
2010	Bangladesh	BGD	72754497
2011	Bangladesh	BGD	74336699
2012	Bangladesh	BGD	75826258
2013	Bangladesh	BGD	77333240
1990	Barbados	BRB	136600
1991	Barbados	BRB	134863
1992	Barbados	BRB	137019
1993	Barbados	BRB	138607
1994	Barbados	BRB	139992
1995	Barbados	BRB	142064
1996	Barbados	BRB	141266
1997	Barbados	BRB	142382
1998	Barbados	BRB	143936
1999	Barbados	BRB	145213
2000	Barbados	BRB	146810
2001	Barbados	BRB	148568
2002	Barbados	BRB	148004
2003	Barbados	BRB	149461
2004	Barbados	BRB	152015
2005	Barbados	BRB	153357
2006	Barbados	BRB	154496
2007	Barbados	BRB	155722
2008	Barbados	BRB	157194
2009	Barbados	BRB	158583
2010	Barbados	BRB	159399
2011	Barbados	BRB	160621
2012	Barbados	BRB	161442
2013	Barbados	BRB	161908
1990	Belarus	BLR	5280633
1991	Belarus	BLR	5212150
1992	Belarus	BLR	5164249
1993	Belarus	BLR	5112867
1994	Belarus	BLR	5055862
1995	Belarus	BLR	4992353
1996	Belarus	BLR	4933879
1997	Belarus	BLR	4877265
1998	Belarus	BLR	4818640
1999	Belarus	BLR	4768785
2000	Belarus	BLR	4763221
2001	Belarus	BLR	4722075
2002	Belarus	BLR	4695771
2003	Belarus	BLR	4665403
2004	Belarus	BLR	4631035
2005	Belarus	BLR	4590653
2006	Belarus	BLR	4546515
2007	Belarus	BLR	4506545
2008	Belarus	BLR	4468015
2009	Belarus	BLR	4429643
2010	Belarus	BLR	4452694
2011	Belarus	BLR	4464844
2012	Belarus	BLR	4473876
2013	Belarus	BLR	4482659
1990	Belgium	BEL	3953454
1991	Belgium	BEL	4045287
1992	Belgium	BEL	4079049
1993	Belgium	BEL	4102458
1994	Belgium	BEL	4164128
1995	Belgium	BEL	4190040
1996	Belgium	BEL	4200688
1997	Belgium	BEL	4215434
1998	Belgium	BEL	4255328
1999	Belgium	BEL	4363013
2000	Belgium	BEL	4411565
2001	Belgium	BEL	4315600
2002	Belgium	BEL	4400476
2003	Belgium	BEL	4432210
2004	Belgium	BEL	4516819
2005	Belgium	BEL	4625618
2006	Belgium	BEL	4640923
2007	Belgium	BEL	4731464
2008	Belgium	BEL	4772632
2009	Belgium	BEL	4787091
2010	Belgium	BEL	4898265
2011	Belgium	BEL	4870816
2012	Belgium	BEL	4905243
2013	Belgium	BEL	4955976
1990	Belize	BLZ	62883
1991	Belize	BLZ	63965
1992	Belize	BLZ	64727
1993	Belize	BLZ	65737
1994	Belize	BLZ	67408
1995	Belize	BLZ	71091
1996	Belize	BLZ	75573
1997	Belize	BLZ	79165
1998	Belize	BLZ	82999
1999	Belize	BLZ	86751
2000	Belize	BLZ	90277
2001	Belize	BLZ	93873
2002	Belize	BLZ	97345
2003	Belize	BLZ	100804
2004	Belize	BLZ	104405
2005	Belize	BLZ	108407
2006	Belize	BLZ	113331
2007	Belize	BLZ	118665
2008	Belize	BLZ	124012
2009	Belize	BLZ	129690
2010	Belize	BLZ	135264
2011	Belize	BLZ	140182
2012	Belize	BLZ	145024
2013	Belize	BLZ	149649
1990	Benin	BEN	1955656
1991	Benin	BEN	2031106
1992	Benin	BEN	2114370
1993	Benin	BEN	2205864
1994	Benin	BEN	2296419
1995	Benin	BEN	2383597
1996	Benin	BEN	2454675
1997	Benin	BEN	2522601
1998	Benin	BEN	2592640
1999	Benin	BEN	2663891
2000	Benin	BEN	2745588
2001	Benin	BEN	2832870
2002	Benin	BEN	2927450
2003	Benin	BEN	3040706
2004	Benin	BEN	3159369
2005	Benin	BEN	3282245
2006	Benin	BEN	3399868
2007	Benin	BEN	3522887
2008	Benin	BEN	3650531
2009	Benin	BEN	3782003
2010	Benin	BEN	3917024
2011	Benin	BEN	4041450
2012	Benin	BEN	4169503
2013	Benin	BEN	4307630
1990	Bhutan	BTN	194868
1991	Bhutan	BTN	193552
1992	Bhutan	BTN	190056
1993	Bhutan	BTN	185967
1994	Bhutan	BTN	182771
1995	Bhutan	BTN	181882
1996	Bhutan	BTN	185623
1997	Bhutan	BTN	191865
1998	Bhutan	BTN	200432
1999	Bhutan	BTN	211063
2000	Bhutan	BTN	223525
2001	Bhutan	BTN	238958
2002	Bhutan	BTN	255854
2003	Bhutan	BTN	273303
2004	Bhutan	BTN	290188
2005	Bhutan	BTN	305530
2006	Bhutan	BTN	318098
2007	Bhutan	BTN	329044
2008	Bhutan	BTN	338870
2009	Bhutan	BTN	347915
2010	Bhutan	BTN	359928
2011	Bhutan	BTN	370666
2012	Bhutan	BTN	382265
2013	Bhutan	BTN	393397
1990	Bolivia	BOL	2664797
1991	Bolivia	BOL	2744403
1992	Bolivia	BOL	2827995
1993	Bolivia	BOL	2919814
1994	Bolivia	BOL	3011116
1995	Bolivia	BOL	3110480
1996	Bolivia	BOL	3243001
1997	Bolivia	BOL	3381475
1998	Bolivia	BOL	3461699
1999	Bolivia	BOL	3543530
2000	Bolivia	BOL	3626618
2001	Bolivia	BOL	3717931
2002	Bolivia	BOL	3817291
2003	Bolivia	BOL	3913603
2004	Bolivia	BOL	4011745
2005	Bolivia	BOL	4111689
2006	Bolivia	BOL	4218626
2007	Bolivia	BOL	4333510
2008	Bolivia	BOL	4438610
2009	Bolivia	BOL	4559198
2010	Bolivia	BOL	4677124
2011	Bolivia	BOL	4789654
2012	Bolivia	BOL	4905914
2013	Bolivia	BOL	5025123
1990	Bosnia and Herzegovina	BIH	1591236
1991	Bosnia and Herzegovina	BIH	1550039
1992	Bosnia and Herzegovina	BIH	1490980
1993	Bosnia and Herzegovina	BIH	1430566
1994	Bosnia and Herzegovina	BIH	1387282
1995	Bosnia and Herzegovina	BIH	1380448
1996	Bosnia and Herzegovina	BIH	1398676
1997	Bosnia and Herzegovina	BIH	1387384
1998	Bosnia and Herzegovina	BIH	1386002
1999	Bosnia and Herzegovina	BIH	1386651
2000	Bosnia and Herzegovina	BIH	1388482
2001	Bosnia and Herzegovina	BIH	1389957
2002	Bosnia and Herzegovina	BIH	1392714
2003	Bosnia and Herzegovina	BIH	1400099
2004	Bosnia and Herzegovina	BIH	1402150
2005	Bosnia and Herzegovina	BIH	1403386
2006	Bosnia and Herzegovina	BIH	1405664
2007	Bosnia and Herzegovina	BIH	1440312
2008	Bosnia and Herzegovina	BIH	1464375
2009	Bosnia and Herzegovina	BIH	1455936
2010	Bosnia and Herzegovina	BIH	1479112
2011	Bosnia and Herzegovina	BIH	1479287
2012	Bosnia and Herzegovina	BIH	1485855
2013	Bosnia and Herzegovina	BIH	1490472
1990	Botswana	BWA	560404
1991	Botswana	BWA	583174
1992	Botswana	BWA	607792
1993	Botswana	BWA	632487
1994	Botswana	BWA	657799
1995	Botswana	BWA	684382
1996	Botswana	BWA	707893
1997	Botswana	BWA	731635
1998	Botswana	BWA	756413
1999	Botswana	BWA	779973
2000	Botswana	BWA	804207
2001	Botswana	BWA	825365
2002	Botswana	BWA	846393
2003	Botswana	BWA	867626
2004	Botswana	BWA	889551
2005	Botswana	BWA	912587
2006	Botswana	BWA	937883
2007	Botswana	BWA	965353
2008	Botswana	BWA	992368
2009	Botswana	BWA	1019910
2010	Botswana	BWA	1047659
2011	Botswana	BWA	1075202
2012	Botswana	BWA	1102755
2013	Botswana	BWA	1128703
1990	Brazil	BRA	62785855
1991	Brazil	BRA	66647906
1992	Brazil	BRA	70625546
1993	Brazil	BRA	72133325
1994	Brazil	BRA	74007634
1995	Brazil	BRA	75947050
1996	Brazil	BRA	75589700
1997	Brazil	BRA	78249218
1998	Brazil	BRA	80136642
1999	Brazil	BRA	82880370
2000	Brazil	BRA	84303353
2001	Brazil	BRA	85569837
2002	Brazil	BRA	88407701
2003	Brazil	BRA	90365504
2004	Brazil	BRA	93081751
2005	Brazil	BRA	95902564
2006	Brazil	BRA	97159118
2007	Brazil	BRA	98225866
2008	Brazil	BRA	100111635
2009	Brazil	BRA	101850665
2010	Brazil	BRA	103742031
2011	Brazil	BRA	105322426
2012	Brazil	BRA	106952122
2013	Brazil	BRA	108384636
1990	Brunei Darussalam	BRN	109728
1991	Brunei Darussalam	BRN	113909
1992	Brunei Darussalam	BRN	118033
1993	Brunei Darussalam	BRN	122345
1994	Brunei Darussalam	BRN	126585
1995	Brunei Darussalam	BRN	131124
1996	Brunei Darussalam	BRN	135710
1997	Brunei Darussalam	BRN	140508
1998	Brunei Darussalam	BRN	145460
1999	Brunei Darussalam	BRN	150536
2000	Brunei Darussalam	BRN	155484
2001	Brunei Darussalam	BRN	160014
2002	Brunei Darussalam	BRN	163681
2003	Brunei Darussalam	BRN	167247
2004	Brunei Darussalam	BRN	170750
2005	Brunei Darussalam	BRN	174049
2006	Brunei Darussalam	BRN	177283
2007	Brunei Darussalam	BRN	180787
2008	Brunei Darussalam	BRN	184071
2009	Brunei Darussalam	BRN	187494
2010	Brunei Darussalam	BRN	190721
2011	Brunei Darussalam	BRN	194280
2012	Brunei Darussalam	BRN	197450
2013	Brunei Darussalam	BRN	200383
1990	Bulgaria	BGR	4077759
1991	Bulgaria	BGR	4012464
1992	Bulgaria	BGR	3951618
1993	Bulgaria	BGR	3885957
1994	Bulgaria	BGR	3830870
1995	Bulgaria	BGR	3775479
1996	Bulgaria	BGR	3710631
1997	Bulgaria	BGR	3645461
1998	Bulgaria	BGR	3576261
1999	Bulgaria	BGR	3505004
2000	Bulgaria	BGR	3431024
2001	Bulgaria	BGR	3508477
2002	Bulgaria	BGR	3427725
2003	Bulgaria	BGR	3366013
2004	Bulgaria	BGR	3416033
2005	Bulgaria	BGR	3354911
2006	Bulgaria	BGR	3478376
2007	Bulgaria	BGR	3510540
2008	Bulgaria	BGR	3576251
2009	Bulgaria	BGR	3498842
2010	Bulgaria	BGR	3408537
2011	Bulgaria	BGR	3336394
2012	Bulgaria	BGR	3344681
2013	Bulgaria	BGR	3335363
1990	Burkina Faso	BFA	3876044
1991	Burkina Faso	BFA	3969978
1992	Burkina Faso	BFA	4076635
1993	Burkina Faso	BFA	4191425
1994	Burkina Faso	BFA	4314281
1995	Burkina Faso	BFA	4445001
1996	Burkina Faso	BFA	4567849
1997	Burkina Faso	BFA	4700773
1998	Burkina Faso	BFA	4842484
1999	Burkina Faso	BFA	4991435
2000	Burkina Faso	BFA	5147046
2001	Burkina Faso	BFA	5294661
2002	Burkina Faso	BFA	5451896
2003	Burkina Faso	BFA	5625615
2004	Burkina Faso	BFA	5802628
2005	Burkina Faso	BFA	5989186
2006	Burkina Faso	BFA	6177354
2007	Burkina Faso	BFA	6370075
2008	Burkina Faso	BFA	6572986
2009	Burkina Faso	BFA	6793506
2010	Burkina Faso	BFA	7015744
2011	Burkina Faso	BFA	7226572
2012	Burkina Faso	BFA	7459301
2013	Burkina Faso	BFA	7695446
1990	Burundi	BDI	2653640
1991	Burundi	BDI	2675330
1992	Burundi	BDI	2700005
1993	Burundi	BDI	2724343
1994	Burundi	BDI	2747193
1995	Burundi	BDI	2771597
1996	Burundi	BDI	2784509
1997	Burundi	BDI	2794990
1998	Burundi	BDI	2811126
1999	Burundi	BDI	2855781
2000	Burundi	BDI	2919918
2001	Burundi	BDI	3025677
2002	Burundi	BDI	3148370
2003	Burundi	BDI	3287718
2004	Burundi	BDI	3433595
2005	Burundi	BDI	3580788
2006	Burundi	BDI	3727663
2007	Burundi	BDI	3881359
2008	Burundi	BDI	4036094
2009	Burundi	BDI	4196196
2010	Burundi	BDI	4356353
2011	Burundi	BDI	4504068
2012	Burundi	BDI	4650103
2013	Burundi	BDI	4799384
1990	Cabo Verde	CPV	113732
1991	Cabo Verde	CPV	116903
1992	Cabo Verde	CPV	120407
1993	Cabo Verde	CPV	124563
1994	Cabo Verde	CPV	129080
1995	Cabo Verde	CPV	133664
1996	Cabo Verde	CPV	138221
1997	Cabo Verde	CPV	142726
1998	Cabo Verde	CPV	147641
1999	Cabo Verde	CPV	152582
2000	Cabo Verde	CPV	158091
2001	Cabo Verde	CPV	164481
2002	Cabo Verde	CPV	171186
2003	Cabo Verde	CPV	178055
2004	Cabo Verde	CPV	185081
2005	Cabo Verde	CPV	191484
2006	Cabo Verde	CPV	198075
2007	Cabo Verde	CPV	204051
2008	Cabo Verde	CPV	209714
2009	Cabo Verde	CPV	215461
2010	Cabo Verde	CPV	221793
2011	Cabo Verde	CPV	226770
2012	Cabo Verde	CPV	232613
2013	Cabo Verde	CPV	238363
1990	Cambodia	KHM	4020897
1991	Cambodia	KHM	4135580
1992	Cambodia	KHM	4240520
1993	Cambodia	KHM	4346701
1994	Cambodia	KHM	4455524
1995	Cambodia	KHM	4596511
1996	Cambodia	KHM	4718949
1997	Cambodia	KHM	4920051
1998	Cambodia	KHM	5167686
1999	Cambodia	KHM	5386387
2000	Cambodia	KHM	5592324
2001	Cambodia	KHM	5851956
2002	Cambodia	KHM	6092843
2003	Cambodia	KHM	6311456
2004	Cambodia	KHM	6522716
2005	Cambodia	KHM	6764797
2006	Cambodia	KHM	7010816
2007	Cambodia	KHM	7260101
2008	Cambodia	KHM	7504873
2009	Cambodia	KHM	7701899
2010	Cambodia	KHM	7900746
2011	Cambodia	KHM	8076054
2012	Cambodia	KHM	8260853
2013	Cambodia	KHM	8446339
1990	Cameroon	CMR	4357327
1991	Cameroon	CMR	4505757
1992	Cameroon	CMR	4655593
1993	Cameroon	CMR	4813642
1994	Cameroon	CMR	4980897
1995	Cameroon	CMR	5150486
1996	Cameroon	CMR	5308473
1997	Cameroon	CMR	5468407
1998	Cameroon	CMR	5637223
1999	Cameroon	CMR	5813639
2000	Cameroon	CMR	6005388
2001	Cameroon	CMR	6181207
2002	Cameroon	CMR	6363630
2003	Cameroon	CMR	6552991
2004	Cameroon	CMR	6759831
2005	Cameroon	CMR	6975174
2006	Cameroon	CMR	7181779
2007	Cameroon	CMR	7411192
2008	Cameroon	CMR	7640452
2009	Cameroon	CMR	7888819
2010	Cameroon	CMR	8144608
2011	Cameroon	CMR	8384829
2012	Cameroon	CMR	8634358
2013	Cameroon	CMR	8906179
1990	Canada	CAN	14720716
1991	Canada	CAN	14817926
1992	Canada	CAN	14778266
1993	Canada	CAN	14878086
1994	Canada	CAN	14990723
1995	Canada	CAN	15049654
1996	Canada	CAN	15188475
1997	Canada	CAN	15439793
1998	Canada	CAN	15702447
1999	Canada	CAN	15991000
2000	Canada	CAN	16241240
2001	Canada	CAN	16497891
2002	Canada	CAN	16936203
2003	Canada	CAN	17345152
2004	Canada	CAN	17582282
2005	Canada	CAN	17716482
2006	Canada	CAN	17917851
2007	Canada	CAN	18287523
2008	Canada	CAN	18597272
2009	Canada	CAN	18720939
2010	Canada	CAN	18916946
2011	Canada	CAN	19065771
2012	Canada	CAN	19293117
2013	Canada	CAN	19518036
1990	Caribbean small states	CSS	2466656
1991	Caribbean small states	CSS	2475902
1992	Caribbean small states	CSS	2518159
1993	Caribbean small states	CSS	2553468
1994	Caribbean small states	CSS	2595017
1995	Caribbean small states	CSS	2617856
1996	Caribbean small states	CSS	2647296
1997	Caribbean small states	CSS	2664981
1998	Caribbean small states	CSS	2679971
1999	Caribbean small states	CSS	2705162
2000	Caribbean small states	CSS	2729092
2001	Caribbean small states	CSS	2759567
2002	Caribbean small states	CSS	2786169
2003	Caribbean small states	CSS	2823791
2004	Caribbean small states	CSS	2866142
2005	Caribbean small states	CSS	2919773
2006	Caribbean small states	CSS	2961489
2007	Caribbean small states	CSS	3003296
2008	Caribbean small states	CSS	3048822
2009	Caribbean small states	CSS	3046208
2010	Caribbean small states	CSS	3068778
2011	Caribbean small states	CSS	3105260
2012	Caribbean small states	CSS	3151555
2013	Caribbean small states	CSS	3192325
1990	Central African Republic	CAF	1300527
1991	Central African Republic	CAF	1334298
1992	Central African Republic	CAF	1374346
1993	Central African Republic	CAF	1414278
1994	Central African Republic	CAF	1455887
1995	Central African Republic	CAF	1496097
1996	Central African Republic	CAF	1535116
1997	Central African Republic	CAF	1570310
1998	Central African Republic	CAF	1605600
1999	Central African Republic	CAF	1643480
2000	Central African Republic	CAF	1682062
2001	Central African Republic	CAF	1710549
2002	Central African Republic	CAF	1740815
2003	Central African Republic	CAF	1777413
2004	Central African Republic	CAF	1811296
2005	Central African Republic	CAF	1849635
2006	Central African Republic	CAF	1887741
2007	Central African Republic	CAF	1931598
2008	Central African Republic	CAF	1978560
2009	Central African Republic	CAF	2028320
2010	Central African Republic	CAF	2080519
2011	Central African Republic	CAF	2130522
2012	Central African Republic	CAF	2182150
2013	Central African Republic	CAF	2235689
1990	Central Europe and the Baltics	CEB	51814926
1991	Central Europe and the Baltics	CEB	51566706
1992	Central Europe and the Baltics	CEB	51330718
1993	Central Europe and the Baltics	CEB	51223338
1994	Central Europe and the Baltics	CEB	51097374
1995	Central Europe and the Baltics	CEB	51008981
1996	Central Europe and the Baltics	CEB	51060081
1997	Central Europe and the Baltics	CEB	51294845
1998	Central Europe and the Baltics	CEB	51115704
1999	Central Europe and the Baltics	CEB	51028658
2000	Central Europe and the Baltics	CEB	50889089
2001	Central Europe and the Baltics	CEB	50698296
2002	Central Europe and the Baltics	CEB	49283363
2003	Central Europe and the Baltics	CEB	49288542
2004	Central Europe and the Baltics	CEB	49325616
2005	Central Europe and the Baltics	CEB	49146798
2006	Central Europe and the Baltics	CEB	49346967
2007	Central Europe and the Baltics	CEB	49266681
2008	Central Europe and the Baltics	CEB	49429973
2009	Central Europe and the Baltics	CEB	49530294
2010	Central Europe and the Baltics	CEB	49595317
2011	Central Europe and the Baltics	CEB	49396681
2012	Central Europe and the Baltics	CEB	49720262
2013	Central Europe and the Baltics	CEB	49760318
1990	Chad	TCD	2263429
1991	Chad	TCD	2315729
1992	Chad	TCD	2374911
1993	Chad	TCD	2462097
1994	Chad	TCD	2534511
1995	Chad	TCD	2616059
1996	Chad	TCD	2690107
1997	Chad	TCD	2771587
1998	Chad	TCD	2864469
1999	Chad	TCD	2960983
2000	Chad	TCD	3069220
2001	Chad	TCD	3172182
2002	Chad	TCD	3289503
2003	Chad	TCD	3414802
2004	Chad	TCD	3540977
2005	Chad	TCD	3676700
2006	Chad	TCD	3803369
2007	Chad	TCD	3929996
2008	Chad	TCD	4068784
2009	Chad	TCD	4216207
2010	Chad	TCD	4373398
2011	Chad	TCD	4529028
2012	Chad	TCD	4696288
2013	Chad	TCD	4873888
1990	Chile	CHL	5026449
1991	Chile	CHL	5109295
1992	Chile	CHL	5321386
1993	Chile	CHL	5559845
1994	Chile	CHL	5653196
1995	Chile	CHL	5653530
1996	Chile	CHL	5707395
1997	Chile	CHL	5841069
1998	Chile	CHL	5954272
1999	Chile	CHL	6049691
2000	Chile	CHL	6094320
2001	Chile	CHL	6126804
2002	Chile	CHL	6195519
2003	Chile	CHL	6371967
2004	Chile	CHL	6563761
2005	Chile	CHL	6757806
2006	Chile	CHL	6950903
2007	Chile	CHL	7147216
2008	Chile	CHL	7436254
2009	Chile	CHL	7547660
2010	Chile	CHL	8017347
2011	Chile	CHL	8318491
2012	Chile	CHL	8447078
2013	Chile	CHL	8603142
1990	China	CHN	637334236
1991	China	CHN	645035504
1992	China	CHN	654895789
1993	China	CHN	665456534
1994	China	CHN	674951877
1995	China	CHN	683685679
1996	China	CHN	695031065
1997	China	CHN	704441984
1998	China	CHN	712175657
1999	China	CHN	719956928
2000	China	CHN	729490391
2001	China	CHN	735540448
2002	China	CHN	742455842
2003	China	CHN	749740411
2004	China	CHN	756305157
2005	China	CHN	762608154
2006	China	CHN	767136988
2007	China	CHN	772098426
2008	China	CHN	776125592
2009	China	CHN	779867875
2010	China	CHN	781054640
2011	China	CHN	790183028
2012	China	CHN	795863202
2013	China	CHN	801790592
1990	Colombia	COL	11775378
1991	Colombia	COL	12088519
1992	Colombia	COL	12381749
1993	Colombia	COL	12703528
1994	Colombia	COL	13346781
1995	Colombia	COL	14040625
1996	Colombia	COL	14751573
1997	Colombia	COL	15496101
1998	Colombia	COL	16269870
1999	Colombia	COL	17090350
2000	Colombia	COL	17898299
2001	Colombia	COL	18707196
2002	Colombia	COL	19548707
2003	Colombia	COL	20371314
2004	Colombia	COL	20190370
2005	Colombia	COL	20485594
2006	Colombia	COL	20255802
2007	Colombia	COL	20399489
2008	Colombia	COL	20961989
2009	Colombia	COL	22152535
2010	Colombia	COL	22679417
2011	Colombia	COL	23102781
2012	Colombia	COL	23507707
2013	Colombia	COL	23900105
1990	Comoros	COM	119218
1991	Comoros	COM	123099
1992	Comoros	COM	127478
1993	Comoros	COM	131876
1994	Comoros	COM	136509
1995	Comoros	COM	141366
1996	Comoros	COM	146073
1997	Comoros	COM	151212
1998	Comoros	COM	156243
1999	Comoros	COM	161733
2000	Comoros	COM	167706
2001	Comoros	COM	173559
2002	Comoros	COM	179628
2003	Comoros	COM	186223
2004	Comoros	COM	192984
2005	Comoros	COM	199895
2006	Comoros	COM	206794
2007	Comoros	COM	213877
2008	Comoros	COM	221150
2009	Comoros	COM	228245
2010	Comoros	COM	235967
2011	Comoros	COM	242869
2012	Comoros	COM	250003
2013	Comoros	COM	256908
1990	Congo, Dem. Rep.	ZAR	13525463
1991	Congo, Dem. Rep.	ZAR	14046487
1992	Congo, Dem. Rep.	ZAR	14605373
1993	Congo, Dem. Rep.	ZAR	15215182
1994	Congo, Dem. Rep.	ZAR	15783460
1995	Congo, Dem. Rep.	ZAR	16314022
1996	Congo, Dem. Rep.	ZAR	16739398
1997	Congo, Dem. Rep.	ZAR	17170047
1998	Congo, Dem. Rep.	ZAR	17583422
1999	Congo, Dem. Rep.	ZAR	18030297
2000	Congo, Dem. Rep.	ZAR	18553031
2001	Congo, Dem. Rep.	ZAR	19064566
2002	Congo, Dem. Rep.	ZAR	19636211
2003	Congo, Dem. Rep.	ZAR	20232360
2004	Congo, Dem. Rep.	ZAR	20870952
2005	Congo, Dem. Rep.	ZAR	21575529
2006	Congo, Dem. Rep.	ZAR	22224713
2007	Congo, Dem. Rep.	ZAR	22960776
2008	Congo, Dem. Rep.	ZAR	23711102
2009	Congo, Dem. Rep.	ZAR	24529457
2010	Congo, Dem. Rep.	ZAR	25379245
2011	Congo, Dem. Rep.	ZAR	26217622
2012	Congo, Dem. Rep.	ZAR	27095253
2013	Congo, Dem. Rep.	ZAR	28014937
1990	Congo, Rep.	COG	891079
1991	Congo, Rep.	COG	920951
1992	Congo, Rep.	COG	950971
1993	Congo, Rep.	COG	983868
1994	Congo, Rep.	COG	1018054
1995	Congo, Rep.	COG	1051803
1996	Congo, Rep.	COG	1087031
1997	Congo, Rep.	COG	1123500
1998	Congo, Rep.	COG	1162420
1999	Congo, Rep.	COG	1199866
2000	Congo, Rep.	COG	1238972
2001	Congo, Rep.	COG	1270393
2002	Congo, Rep.	COG	1303913
2003	Congo, Rep.	COG	1338687
2004	Congo, Rep.	COG	1373958
2005	Congo, Rep.	COG	1414518
2006	Congo, Rep.	COG	1459087
2007	Congo, Rep.	COG	1507477
2008	Congo, Rep.	COG	1558380
2009	Congo, Rep.	COG	1610253
2010	Congo, Rep.	COG	1662041
2011	Congo, Rep.	COG	1702069
2012	Congo, Rep.	COG	1744365
2013	Congo, Rep.	COG	1785022
1990	Costa Rica	CRI	1180880
1991	Costa Rica	CRI	1206239
1992	Costa Rica	CRI	1231404
1993	Costa Rica	CRI	1284568
1994	Costa Rica	CRI	1331624
1995	Costa Rica	CRI	1397096
1996	Costa Rica	CRI	1397815
1997	Costa Rica	CRI	1494247
1998	Costa Rica	CRI	1577171
1999	Costa Rica	CRI	1610080
2000	Costa Rica	CRI	1620309
2001	Costa Rica	CRI	1733944
2002	Costa Rica	CRI	1771082
2003	Costa Rica	CRI	1807689
2004	Costa Rica	CRI	1822347
2005	Costa Rica	CRI	1927518
2006	Costa Rica	CRI	1969572
2007	Costa Rica	CRI	2041896
2008	Costa Rica	CRI	2064828
2009	Costa Rica	CRI	2100269
2010	Costa Rica	CRI	2149412
2011	Costa Rica	CRI	2191395
2012	Costa Rica	CRI	2234763
2013	Costa Rica	CRI	2278411
1990	Cote d'Ivoire	CIV	4518149
1991	Cote d'Ivoire	CIV	4682751
1992	Cote d'Ivoire	CIV	4857550
1993	Cote d'Ivoire	CIV	5039835
1994	Cote d'Ivoire	CIV	5225436
1995	Cote d'Ivoire	CIV	5410966
1996	Cote d'Ivoire	CIV	5570986
1997	Cote d'Ivoire	CIV	5730485
1998	Cote d'Ivoire	CIV	5887164
1999	Cote d'Ivoire	CIV	6056873
2000	Cote d'Ivoire	CIV	6211413
2001	Cote d'Ivoire	CIV	6328390
2002	Cote d'Ivoire	CIV	6439997
2003	Cote d'Ivoire	CIV	6551056
2004	Cote d'Ivoire	CIV	6677206
2005	Cote d'Ivoire	CIV	6803313
2006	Cote d'Ivoire	CIV	6939893
2007	Cote d'Ivoire	CIV	7098491
2008	Cote d'Ivoire	CIV	7270630
2009	Cote d'Ivoire	CIV	7446000
2010	Cote d'Ivoire	CIV	7645721
2011	Cote d'Ivoire	CIV	7842703
2012	Cote d'Ivoire	CIV	8064563
2013	Cote d'Ivoire	CIV	8298241
1990	Croatia	HRV	2189258
1991	Croatia	HRV	2079581
1992	Croatia	HRV	2049906
1993	Croatia	HRV	2116354
1994	Croatia	HRV	2113085
1995	Croatia	HRV	2109581
1996	Croatia	HRV	2023959
1997	Croatia	HRV	2049771
1998	Croatia	HRV	2010898
1999	Croatia	HRV	2027643
2000	Croatia	HRV	1961402
2001	Croatia	HRV	1950236
2002	Croatia	HRV	1936682
2003	Croatia	HRV	1950652
2004	Croatia	HRV	1999813
2005	Croatia	HRV	1998886
2006	Croatia	HRV	1986023
2007	Croatia	HRV	1992884
2008	Croatia	HRV	1986402
2009	Croatia	HRV	1971428
2010	Croatia	HRV	1945321
2011	Croatia	HRV	1866146
2012	Croatia	HRV	1852524
2013	Croatia	HRV	1852248
1990	Cuba	CUB	4365885
1991	Cuba	CUB	4430217
1992	Cuba	CUB	4486909
1993	Cuba	CUB	4535822
1994	Cuba	CUB	4587744
1995	Cuba	CUB	4620022
1996	Cuba	CUB	4654192
1997	Cuba	CUB	4669997
1998	Cuba	CUB	4673458
1999	Cuba	CUB	4680540
2000	Cuba	CUB	4685624
2001	Cuba	CUB	4693134
2002	Cuba	CUB	4708317
2003	Cuba	CUB	4727071
2004	Cuba	CUB	4733299
2005	Cuba	CUB	4804721
2006	Cuba	CUB	4866586
2007	Cuba	CUB	4995846
2008	Cuba	CUB	5075241
2009	Cuba	CUB	5237418
2010	Cuba	CUB	5271515
2011	Cuba	CUB	5307360
2012	Cuba	CUB	5333816
2013	Cuba	CUB	5359653
1990	Cyprus	CYP	319300
1991	Cyprus	CYP	330875
1992	Cyprus	CYP	334823
1993	Cyprus	CYP	348818
1994	Cyprus	CYP	354723
1995	Cyprus	CYP	361526
1996	Cyprus	CYP	375224
1997	Cyprus	CYP	383879
1998	Cyprus	CYP	391634
1999	Cyprus	CYP	402453
2000	Cyprus	CYP	445051
2001	Cyprus	CYP	466994
2002	Cyprus	CYP	479665
2003	Cyprus	CYP	500227
2004	Cyprus	CYP	515427
2005	Cyprus	CYP	523972
2006	Cyprus	CYP	537129
2007	Cyprus	CYP	550172
2008	Cyprus	CYP	559632
2009	Cyprus	CYP	570733
2010	Cyprus	CYP	584478
2011	Cyprus	CYP	585842
2012	Cyprus	CYP	593526
2013	Cyprus	CYP	603797
1990	Czech Republic	CZE	4920754
1991	Czech Republic	CZE	4982541
1992	Czech Republic	CZE	5033466
1993	Czech Republic	CZE	5082757
1994	Czech Republic	CZE	5142683
1995	Czech Republic	CZE	5157767
1996	Czech Republic	CZE	5159938
1997	Czech Republic	CZE	5176289
1998	Czech Republic	CZE	5198528
1999	Czech Republic	CZE	5218349
2000	Czech Republic	CZE	5184414
2001	Czech Republic	CZE	5162048
2002	Czech Republic	CZE	5157254
2003	Czech Republic	CZE	5138524
2004	Czech Republic	CZE	5130422
2005	Czech Republic	CZE	5171223
2006	Czech Republic	CZE	5174989
2007	Czech Republic	CZE	5179883
2008	Czech Republic	CZE	5205305
2009	Czech Republic	CZE	5248399
2010	Czech Republic	CZE	5236138
2011	Czech Republic	CZE	5238991
2012	Czech Republic	CZE	5282878
2013	Czech Republic	CZE	5337984
1990	Denmark	DNK	2913557
1991	Denmark	DNK	2908032
1992	Denmark	DNK	2917189
1993	Denmark	DNK	2895167
1994	Denmark	DNK	2780550
1995	Denmark	DNK	2824150
1996	Denmark	DNK	2836908
1997	Denmark	DNK	2858277
1998	Denmark	DNK	2847542
1999	Denmark	DNK	2879569
2000	Denmark	DNK	2864614
2001	Denmark	DNK	2854222
2002	Denmark	DNK	2881851
2003	Denmark	DNK	2873913
2004	Denmark	DNK	2906695
2005	Denmark	DNK	2902347
2006	Denmark	DNK	2932860
2007	Denmark	DNK	2932714
2008	Denmark	DNK	2964656
2009	Denmark	DNK	2951133
2010	Denmark	DNK	2930964
2011	Denmark	DNK	2929576
2012	Denmark	DNK	2916791
2013	Denmark	DNK	2901679
1990	Djibouti	DJI	152587
1991	Djibouti	DJI	157688
1992	Djibouti	DJI	163414
1993	Djibouti	DJI	168867
1994	Djibouti	DJI	174002
1995	Djibouti	DJI	178954
1996	Djibouti	DJI	184306
1997	Djibouti	DJI	189767
1998	Djibouti	DJI	195224
1999	Djibouti	DJI	200733
2000	Djibouti	DJI	206889
2001	Djibouti	DJI	213238
2002	Djibouti	DJI	219667
2003	Djibouti	DJI	226960
2004	Djibouti	DJI	233962
2005	Djibouti	DJI	241436
2006	Djibouti	DJI	248889
2007	Djibouti	DJI	256072
2008	Djibouti	DJI	263871
2009	Djibouti	DJI	271640
2010	Djibouti	DJI	279837
2011	Djibouti	DJI	286364
2012	Djibouti	DJI	293273
2013	Djibouti	DJI	300091
1990	Dominican Republic	DOM	2831651
1991	Dominican Republic	DOM	2909393
1992	Dominican Republic	DOM	2967419
1993	Dominican Republic	DOM	3033640
1994	Dominican Republic	DOM	3105347
1995	Dominican Republic	DOM	3178724
1996	Dominican Republic	DOM	3242082
1997	Dominican Republic	DOM	3312584
1998	Dominican Republic	DOM	3379113
1999	Dominican Republic	DOM	3450428
2000	Dominican Republic	DOM	3520473
2001	Dominican Republic	DOM	3616679
2002	Dominican Republic	DOM	3710661
2003	Dominican Republic	DOM	3803915
2004	Dominican Republic	DOM	3898857
2005	Dominican Republic	DOM	3990380
2006	Dominican Republic	DOM	4081263
2007	Dominican Republic	DOM	4175377
2008	Dominican Republic	DOM	4258119
2009	Dominican Republic	DOM	4339454
2010	Dominican Republic	DOM	4404615
2011	Dominican Republic	DOM	4484305
2012	Dominican Republic	DOM	4560927
2013	Dominican Republic	DOM	4635564
1990	East Asia & Pacific (all income levels)	EAS	947894501
1991	East Asia & Pacific (all income levels)	EAS	961982242
1992	East Asia & Pacific (all income levels)	EAS	977385957
1993	East Asia & Pacific (all income levels)	EAS	993617971
1994	East Asia & Pacific (all income levels)	EAS	1009073618
1995	East Asia & Pacific (all income levels)	EAS	1026044808
1996	East Asia & Pacific (all income levels)	EAS	1045077669
1997	East Asia & Pacific (all income levels)	EAS	1059277413
1998	East Asia & Pacific (all income levels)	EAS	1071946283
1999	East Asia & Pacific (all income levels)	EAS	1088542973
2000	East Asia & Pacific (all income levels)	EAS	1103918013
2001	East Asia & Pacific (all income levels)	EAS	1117314046
2002	East Asia & Pacific (all income levels)	EAS	1128668145
2003	East Asia & Pacific (all income levels)	EAS	1141478780
2004	East Asia & Pacific (all income levels)	EAS	1153682169
2005	East Asia & Pacific (all income levels)	EAS	1165234451
2006	East Asia & Pacific (all income levels)	EAS	1174901380
2007	East Asia & Pacific (all income levels)	EAS	1185983975
2008	East Asia & Pacific (all income levels)	EAS	1195839286
2009	East Asia & Pacific (all income levels)	EAS	1205073430
2010	East Asia & Pacific (all income levels)	EAS	1212070927
2011	East Asia & Pacific (all income levels)	EAS	1226340538
2012	East Asia & Pacific (all income levels)	EAS	1237745318
2013	East Asia & Pacific (all income levels)	EAS	1249512642
1990	East Asia & Pacific (developing only)	EAP	849954375
1991	East Asia & Pacific (developing only)	EAP	862012615
1992	East Asia & Pacific (developing only)	EAP	876002469
1993	East Asia & Pacific (developing only)	EAP	891537001
1994	East Asia & Pacific (developing only)	EAP	905750409
1995	East Asia & Pacific (developing only)	EAP	921493445
1996	East Asia & Pacific (developing only)	EAP	939156822
1997	East Asia & Pacific (developing only)	EAP	952193536
1998	East Asia & Pacific (developing only)	EAP	964879139
1999	East Asia & Pacific (developing only)	EAP	981219550
2000	East Asia & Pacific (developing only)	EAP	996088339
2001	East Asia & Pacific (developing only)	EAP	1008817338
2002	East Asia & Pacific (developing only)	EAP	1019926230
2003	East Asia & Pacific (developing only)	EAP	1032694492
2004	East Asia & Pacific (developing only)	EAP	1044432765
2005	East Asia & Pacific (developing only)	EAP	1055248282
2006	East Asia & Pacific (developing only)	EAP	1064214244
2007	East Asia & Pacific (developing only)	EAP	1074409893
2008	East Asia & Pacific (developing only)	EAP	1083751259
2009	East Asia & Pacific (developing only)	EAP	1092867827
2010	East Asia & Pacific (developing only)	EAP	1099014548
2011	East Asia & Pacific (developing only)	EAP	1113739624
2012	East Asia & Pacific (developing only)	EAP	1124695988
2013	East Asia & Pacific (developing only)	EAP	1135524353
1990	Ecuador	ECU	3888710
1991	Ecuador	ECU	4027527
1992	Ecuador	ECU	4184431
1993	Ecuador	ECU	4345960
1994	Ecuador	ECU	4496908
1995	Ecuador	ECU	4664624
1996	Ecuador	ECU	4818482
1997	Ecuador	ECU	4973779
1998	Ecuador	ECU	5138971
1999	Ecuador	ECU	5331867
2000	Ecuador	ECU	5505382
2001	Ecuador	ECU	6030714
2002	Ecuador	ECU	6068128
2003	Ecuador	ECU	6094966
2004	Ecuador	ECU	6416997
2005	Ecuador	ECU	6462608
2006	Ecuador	ECU	6728094
2007	Ecuador	ECU	6679219
2008	Ecuador	ECU	6720952
2009	Ecuador	ECU	6841033
2010	Ecuador	ECU	7034636
2011	Ecuador	ECU	7203722
2012	Ecuador	ECU	7377621
2013	Ecuador	ECU	7554438
1990	Egypt, Arab Rep.	EGY	16641570
1991	Egypt, Arab Rep.	EGY	16170648
1992	Egypt, Arab Rep.	EGY	16153866
1993	Egypt, Arab Rep.	EGY	16757027
1994	Egypt, Arab Rep.	EGY	17535001
1995	Egypt, Arab Rep.	EGY	17588393
1996	Egypt, Arab Rep.	EGY	17910359
1997	Egypt, Arab Rep.	EGY	18215026
1998	Egypt, Arab Rep.	EGY	18518155
1999	Egypt, Arab Rep.	EGY	19642575
2000	Egypt, Arab Rep.	EGY	20055270
2001	Egypt, Arab Rep.	EGY	20420374
2002	Egypt, Arab Rep.	EGY	20753596
2003	Egypt, Arab Rep.	EGY	21796441
2004	Egypt, Arab Rep.	EGY	22905428
2005	Egypt, Arab Rep.	EGY	23920678
2006	Egypt, Arab Rep.	EGY	23961636
2007	Egypt, Arab Rep.	EGY	25083888
2008	Egypt, Arab Rep.	EGY	25798395
2009	Egypt, Arab Rep.	EGY	26448525
2010	Egypt, Arab Rep.	EGY	27137347
2011	Egypt, Arab Rep.	EGY	27815836
2012	Egypt, Arab Rep.	EGY	28437255
2013	Egypt, Arab Rep.	EGY	28973542
1990	El Salvador	SLV	1915914
1991	El Salvador	SLV	1958743
1992	El Salvador	SLV	2001328
1993	El Salvador	SLV	2072841
1994	El Salvador	SLV	2139509
1995	El Salvador	SLV	2144679
1996	El Salvador	SLV	2123695
1997	El Salvador	SLV	2145524
1998	El Salvador	SLV	2237676
1999	El Salvador	SLV	2245315
2000	El Salvador	SLV	2248088
2001	El Salvador	SLV	2251584
2002	El Salvador	SLV	2254104
2003	El Salvador	SLV	2332989
2004	El Salvador	SLV	2304621
2005	El Salvador	SLV	2350349
2006	El Salvador	SLV	2406651
2007	El Salvador	SLV	2450358
2008	El Salvador	SLV	2502195
2009	El Salvador	SLV	2546699
2010	El Salvador	SLV	2596413
2011	El Salvador	SLV	2631151
2012	El Salvador	SLV	2671392
2013	El Salvador	SLV	2711630
1990	Equatorial Guinea	GNQ	201798
1991	Equatorial Guinea	GNQ	205967
1992	Equatorial Guinea	GNQ	210600
1993	Equatorial Guinea	GNQ	215431
1994	Equatorial Guinea	GNQ	220739
1995	Equatorial Guinea	GNQ	226084
1996	Equatorial Guinea	GNQ	232427
1997	Equatorial Guinea	GNQ	239061
1998	Equatorial Guinea	GNQ	246149
1999	Equatorial Guinea	GNQ	254482
2000	Equatorial Guinea	GNQ	263553
2001	Equatorial Guinea	GNQ	273224
2002	Equatorial Guinea	GNQ	283748
2003	Equatorial Guinea	GNQ	295135
2004	Equatorial Guinea	GNQ	306915
2005	Equatorial Guinea	GNQ	318803
2006	Equatorial Guinea	GNQ	330237
2007	Equatorial Guinea	GNQ	341843
2008	Equatorial Guinea	GNQ	353662
2009	Equatorial Guinea	GNQ	365856
2010	Equatorial Guinea	GNQ	378516
2011	Equatorial Guinea	GNQ	390757
2012	Equatorial Guinea	GNQ	403627
2013	Equatorial Guinea	GNQ	417457
1990	Eritrea	ERI	1392025
1991	Eritrea	ERI	1384199
1992	Eritrea	ERI	1365373
1993	Eritrea	ERI	1339359
1994	Eritrea	ERI	1312796
1995	Eritrea	ERI	1304850
1996	Eritrea	ERI	1334050
1997	Eritrea	ERI	1374380
1998	Eritrea	ERI	1427529
1999	Eritrea	ERI	1492785
2000	Eritrea	ERI	1570865
2001	Eritrea	ERI	1655711
2002	Eritrea	ERI	1749622
2003	Eritrea	ERI	1848921
2004	Eritrea	ERI	1943914
2005	Eritrea	ERI	2032664
2006	Eritrea	ERI	2093446
2007	Eritrea	ERI	2147294
2008	Eritrea	ERI	2198238
2009	Eritrea	ERI	2241346
2010	Eritrea	ERI	2284718
2011	Eritrea	ERI	2330630
2012	Eritrea	ERI	2377976
2013	Eritrea	ERI	2428028
1990	Estonia	EST	844998
1991	Estonia	EST	826193
1992	Estonia	EST	796040
1993	Estonia	EST	761980
1994	Estonia	EST	730169
1995	Estonia	EST	701384
1996	Estonia	EST	696228
1997	Estonia	EST	691378
1998	Estonia	EST	680406
1999	Estonia	EST	666493
2000	Estonia	EST	672394
2001	Estonia	EST	673671
2002	Estonia	EST	659988
2003	Estonia	EST	678464
2004	Estonia	EST	680427
2005	Estonia	EST	675868
2006	Estonia	EST	695978
2007	Estonia	EST	695775
2008	Estonia	EST	701863
2009	Estonia	EST	698738
2010	Estonia	EST	693807
2011	Estonia	EST	700628
2012	Estonia	EST	691352
2013	Estonia	EST	689704
1990	Ethiopia	ETH	20879951
1991	Ethiopia	ETH	21611395
1992	Ethiopia	ETH	22403872
1993	Ethiopia	ETH	23130916
1994	Ethiopia	ETH	23943241
1995	Ethiopia	ETH	24747261
1996	Ethiopia	ETH	25440162
1997	Ethiopia	ETH	26182961
1998	Ethiopia	ETH	27014831
1999	Ethiopia	ETH	27848615
2000	Ethiopia	ETH	28973693
2001	Ethiopia	ETH	30047779
2002	Ethiopia	ETH	31166316
2003	Ethiopia	ETH	32351328
2004	Ethiopia	ETH	33590288
2005	Ethiopia	ETH	34885465
2006	Ethiopia	ETH	35954569
2007	Ethiopia	ETH	37080368
2008	Ethiopia	ETH	38230995
2009	Ethiopia	ETH	39460157
2010	Ethiopia	ETH	40815504
2011	Ethiopia	ETH	42251797
2012	Ethiopia	ETH	43799598
2013	Ethiopia	ETH	45353120
1990	Euro area	EMU	138324674
1991	Euro area	EMU	141464467
1992	Euro area	EMU	141020724
1993	Euro area	EMU	141322866
1994	Euro area	EMU	141790635
1995	Euro area	EMU	142254595
1996	Euro area	EMU	143458234
1997	Euro area	EMU	144307198
1998	Euro area	EMU	145641881
1999	Euro area	EMU	146788426
2000	Euro area	EMU	147982125
2001	Euro area	EMU	148575917
2002	Euro area	EMU	150344205
2003	Euro area	EMU	152184142
2004	Euro area	EMU	154324597
2005	Euro area	EMU	156150037
2006	Euro area	EMU	157799098
2007	Euro area	EMU	159425957
2008	Euro area	EMU	161027206
2009	Euro area	EMU	161460427
2010	Euro area	EMU	161594285
2011	Euro area	EMU	162102893
2012	Euro area	EMU	162311205
2013	Euro area	EMU	162683275
1990	Europe & Central Asia (all income levels)	ECS	388843609
1991	Europe & Central Asia (all income levels)	ECS	391379338
1992	Europe & Central Asia (all income levels)	ECS	389933998
1993	Europe & Central Asia (all income levels)	ECS	387050654
1994	Europe & Central Asia (all income levels)	ECS	386277304
1995	Europe & Central Asia (all income levels)	ECS	386947377
1996	Europe & Central Asia (all income levels)	ECS	388078000
1997	Europe & Central Asia (all income levels)	ECS	387849132
1998	Europe & Central Asia (all income levels)	ECS	388904124
1999	Europe & Central Asia (all income levels)	ECS	395616634
2000	Europe & Central Asia (all income levels)	ECS	396686717
2001	Europe & Central Asia (all income levels)	ECS	396478973
2002	Europe & Central Asia (all income levels)	ECS	399030807
2003	Europe & Central Asia (all income levels)	ECS	402781769
2004	Europe & Central Asia (all income levels)	ECS	406523012
2005	Europe & Central Asia (all income levels)	ECS	410607356
2006	Europe & Central Asia (all income levels)	ECS	414271551
2007	Europe & Central Asia (all income levels)	ECS	418259103
2008	Europe & Central Asia (all income levels)	ECS	422412749
2009	Europe & Central Asia (all income levels)	ECS	424792121
2010	Europe & Central Asia (all income levels)	ECS	426759491
2011	Europe & Central Asia (all income levels)	ECS	429744139
2012	Europe & Central Asia (all income levels)	ECS	431708850
2013	Europe & Central Asia (all income levels)	ECS	433636591
1990	Europe & Central Asia (developing only)	ECA	101142913
1991	Europe & Central Asia (developing only)	ECA	101739556
1992	Europe & Central Asia (developing only)	ECA	102113161
1993	Europe & Central Asia (developing only)	ECA	101480883
1994	Europe & Central Asia (developing only)	ECA	103019485
1995	Europe & Central Asia (developing only)	ECA	103232476
1996	Europe & Central Asia (developing only)	ECA	103856388
1997	Europe & Central Asia (developing only)	ECA	104056218
1998	Europe & Central Asia (developing only)	ECA	104389752
1999	Europe & Central Asia (developing only)	ECA	104832592
2000	Europe & Central Asia (developing only)	ECA	104063540
2001	Europe & Central Asia (developing only)	ECA	104398617
2002	Europe & Central Asia (developing only)	ECA	103958023
2003	Europe & Central Asia (developing only)	ECA	103947626
2004	Europe & Central Asia (developing only)	ECA	104270285
2005	Europe & Central Asia (developing only)	ECA	105265036
2006	Europe & Central Asia (developing only)	ECA	106459121
2007	Europe & Central Asia (developing only)	ECA	107414788
2008	Europe & Central Asia (developing only)	ECA	108669485
2009	Europe & Central Asia (developing only)	ECA	110216539
2010	Europe & Central Asia (developing only)	ECA	111981691
2011	Europe & Central Asia (developing only)	ECA	113684447
2012	Europe & Central Asia (developing only)	ECA	114821061
2013	Europe & Central Asia (developing only)	ECA	116013133
1990	European Union	EUU	219437688
1991	European Union	EUU	222216128
1992	European Union	EUU	221328434
1993	European Union	EUU	221361588
1994	European Union	EUU	221626685
1995	European Union	EUU	222104697
1996	European Union	EUU	223606901
1997	European Union	EUU	224817754
1998	European Union	EUU	225960702
1999	European Union	EUU	227428509
2000	European Union	EUU	228785243
2001	European Union	EUU	229237923
2002	European Union	EUU	229942383
2003	European Union	EUU	231993539
2004	European Union	EUU	234492237
2005	European Union	EUU	236591025
2006	European Union	EUU	239017332
2007	European Union	EUU	240696491
2008	European Union	EUU	242895559
2009	European Union	EUU	243608845
2010	European Union	EUU	244019456
2011	European Union	EUU	244650865
2012	European Union	EUU	245527532
2013	European Union	EUU	246193958
1990	Fiji	FJI	253432
1991	Fiji	FJI	259340
1992	Fiji	FJI	266116
1993	Fiji	FJI	273707
1994	Fiji	FJI	281383
1995	Fiji	FJI	289744
1996	Fiji	FJI	295999
1997	Fiji	FJI	298124
1998	Fiji	FJI	300091
1999	Fiji	FJI	301413
2000	Fiji	FJI	302546
2001	Fiji	FJI	306978
2002	Fiji	FJI	310727
2003	Fiji	FJI	313931
2004	Fiji	FJI	317388
2005	Fiji	FJI	320861
2006	Fiji	FJI	320941
2007	Fiji	FJI	322110
2008	Fiji	FJI	325794
2009	Fiji	FJI	330904
2010	Fiji	FJI	335825
2011	Fiji	FJI	338854
2012	Fiji	FJI	341807
2013	Fiji	FJI	344579
1990	Finland	FIN	2615122
1991	Finland	FIN	2574560
1992	Finland	FIN	2532862
1993	Finland	FIN	2509114
1994	Finland	FIN	2488993
1995	Finland	FIN	2514605
1996	Finland	FIN	2520441
1997	Finland	FIN	2508474
1998	Finland	FIN	2531149
1999	Finland	FIN	2582094
2000	Finland	FIN	2613986
2001	Finland	FIN	2632359
2002	Finland	FIN	2639388
2003	Finland	FIN	2627409
2004	Finland	FIN	2621608
2005	Finland	FIN	2644600
2006	Finland	FIN	2681000
2007	Finland	FIN	2707055
2008	Finland	FIN	2735198
2009	Finland	FIN	2709981
2010	Finland	FIN	2700262
2011	Finland	FIN	2714975
2012	Finland	FIN	2720985
2013	Finland	FIN	2721261
1990	Fragile and conflict affected situations	FCS	89441803
1991	Fragile and conflict affected situations	FCS	92018312
1992	Fragile and conflict affected situations	FCS	94758057
1993	Fragile and conflict affected situations	FCS	97685526
1994	Fragile and conflict affected situations	FCS	100837688
1995	Fragile and conflict affected situations	FCS	104046704
1996	Fragile and conflict affected situations	FCS	106882027
1997	Fragile and conflict affected situations	FCS	109716802
1998	Fragile and conflict affected situations	FCS	112542152
1999	Fragile and conflict affected situations	FCS	115482330
2000	Fragile and conflict affected situations	FCS	118924642
2001	Fragile and conflict affected situations	FCS	122336604
2002	Fragile and conflict affected situations	FCS	125925434
2003	Fragile and conflict affected situations	FCS	129665524
2004	Fragile and conflict affected situations	FCS	133428602
2005	Fragile and conflict affected situations	FCS	137245421
2006	Fragile and conflict affected situations	FCS	141016352
2007	Fragile and conflict affected situations	FCS	145051176
2008	Fragile and conflict affected situations	FCS	149101274
2009	Fragile and conflict affected situations	FCS	153119903
2010	Fragile and conflict affected situations	FCS	157541698
2011	Fragile and conflict affected situations	FCS	161673355
2012	Fragile and conflict affected situations	FCS	166064925
2013	Fragile and conflict affected situations	FCS	170617948
1990	France	FRA	25884659
1991	France	FRA	25769792
1992	France	FRA	26018917
1993	France	FRA	26189931
1994	France	FRA	26301855
1995	France	FRA	26472290
1996	France	FRA	26800832
1997	France	FRA	26745195
1998	France	FRA	26889846
1999	France	FRA	27173218
2000	France	FRA	27355030
2001	France	FRA	27423753
2002	France	FRA	27699195
2003	France	FRA	28329759
2004	France	FRA	28462836
2005	France	FRA	28801367
2006	France	FRA	28954412
2007	France	FRA	29187450
2008	France	FRA	29401216
2009	France	FRA	29654973
2010	France	FRA	29800775
2011	France	FRA	29832749
2012	France	FRA	30013271
2013	France	FRA	30030773
1990	French Polynesia	PYF	78072
1991	French Polynesia	PYF	79128
1992	French Polynesia	PYF	80413
1993	French Polynesia	PYF	81804
1994	French Polynesia	PYF	83130
1995	French Polynesia	PYF	84539
1996	French Polynesia	PYF	86463
1997	French Polynesia	PYF	88609
1998	French Polynesia	PYF	90803
1999	French Polynesia	PYF	93007
2000	French Polynesia	PYF	95214
2001	French Polynesia	PYF	97249
2002	French Polynesia	PYF	99420
2003	French Polynesia	PYF	101255
2004	French Polynesia	PYF	102942
2005	French Polynesia	PYF	104439
2006	French Polynesia	PYF	106141
2007	French Polynesia	PYF	107718
2008	French Polynesia	PYF	109903
2009	French Polynesia	PYF	111987
2010	French Polynesia	PYF	113845
2011	French Polynesia	PYF	116442
2012	French Polynesia	PYF	118172
2013	French Polynesia	PYF	119547
1990	Gabon	GAB	348297
1991	Gabon	GAB	355873
1992	Gabon	GAB	364417
1993	Gabon	GAB	373398
1994	Gabon	GAB	381020
1995	Gabon	GAB	389700
1996	Gabon	GAB	398691
1997	Gabon	GAB	408778
1998	Gabon	GAB	418578
1999	Gabon	GAB	429381
2000	Gabon	GAB	439738
2001	Gabon	GAB	450301
2002	Gabon	GAB	461237
2003	Gabon	GAB	471726
2004	Gabon	GAB	483266
2005	Gabon	GAB	495891
2006	Gabon	GAB	510402
2007	Gabon	GAB	526061
2008	Gabon	GAB	542090
2009	Gabon	GAB	558587
2010	Gabon	GAB	575556
2011	Gabon	GAB	592028
2012	Gabon	GAB	610094
2013	Gabon	GAB	627647
1990	Gambia, The	GMB	382862
1991	Gambia, The	GMB	393399
1992	Gambia, The	GMB	404280
1993	Gambia, The	GMB	415538
1994	Gambia, The	GMB	427633
1995	Gambia, The	GMB	440802
1996	Gambia, The	GMB	452530
1997	Gambia, The	GMB	466189
1998	Gambia, The	GMB	481112
1999	Gambia, The	GMB	496488
2000	Gambia, The	GMB	513382
2001	Gambia, The	GMB	528172
2002	Gambia, The	GMB	545755
2003	Gambia, The	GMB	563100
2004	Gambia, The	GMB	581357
2005	Gambia, The	GMB	601182
2006	Gambia, The	GMB	619336
2007	Gambia, The	GMB	638591
2008	Gambia, The	GMB	659018
2009	Gambia, The	GMB	680690
2010	Gambia, The	GMB	704502
2011	Gambia, The	GMB	726214
2012	Gambia, The	GMB	750157
2013	Gambia, The	GMB	774458
1990	Georgia	GEO	2320417
1991	Georgia	GEO	2368303
1992	Georgia	GEO	2437473
1993	Georgia	GEO	2466950
1994	Georgia	GEO	2445604
1995	Georgia	GEO	2385530
1996	Georgia	GEO	2333237
1997	Georgia	GEO	2294821
1998	Georgia	GEO	2281503
1999	Georgia	GEO	2271306
2000	Georgia	GEO	2194252
2001	Georgia	GEO	2279817
2002	Georgia	GEO	2211538
2003	Georgia	GEO	2258830
2004	Georgia	GEO	2228955
2005	Georgia	GEO	2264861
2006	Georgia	GEO	2291015
2007	Georgia	GEO	2293175
2008	Georgia	GEO	2303591
2009	Georgia	GEO	2334980
2010	Georgia	GEO	2367498
2011	Georgia	GEO	2392553
2012	Georgia	GEO	2409424
2013	Georgia	GEO	2416838
1990	Germany	DEU	37331150
1991	Germany	DEU	39982626
1992	Germany	DEU	39923416
1993	Germany	DEU	39904074
1994	Germany	DEU	39835400
1995	Germany	DEU	39888764
1996	Germany	DEU	40138610
1997	Germany	DEU	40382375
1998	Germany	DEU	40644406
1999	Germany	DEU	40467054
2000	Germany	DEU	40417821
2001	Germany	DEU	40539562
2002	Germany	DEU	40500916
2003	Germany	DEU	40301960
2004	Germany	DEU	40768966
2005	Germany	DEU	41271369
2006	Germany	DEU	41616206
2007	Germany	DEU	41855864
2008	Germany	DEU	41910666
2009	Germany	DEU	41935807
2010	Germany	DEU	41936673
2011	Germany	DEU	42444325
2012	Germany	DEU	41732006
2013	Germany	DEU	41981485
1990	Ghana	GHA	5851620
1991	Ghana	GHA	6043306
1992	Ghana	GHA	6245240
1993	Ghana	GHA	6481673
1994	Ghana	GHA	6724212
1995	Ghana	GHA	6971274
1996	Ghana	GHA	7203456
1997	Ghana	GHA	7442583
1998	Ghana	GHA	7701538
1999	Ghana	GHA	7962130
2000	Ghana	GHA	8236250
2001	Ghana	GHA	8377027
2002	Ghana	GHA	8508988
2003	Ghana	GHA	8643793
2004	Ghana	GHA	8770668
2005	Ghana	GHA	8901243
2006	Ghana	GHA	9030102
2007	Ghana	GHA	9303129
2008	Ghana	GHA	9601766
2009	Ghana	GHA	9889878
2010	Ghana	GHA	10204954
2011	Ghana	GHA	10492132
2012	Ghana	GHA	10789001
2013	Ghana	GHA	11068845
1990	Greece	GRC	4187366
1991	Greece	GRC	4135569
1992	Greece	GRC	4257079
1993	Greece	GRC	4322190
1994	Greece	GRC	4419555
1995	Greece	GRC	4515759
1996	Greece	GRC	4628097
1997	Greece	GRC	4658257
1998	Greece	GRC	4784446
1999	Greece	GRC	4841142
2000	Greece	GRC	4871407
2001	Greece	GRC	4811373
2002	Greece	GRC	4868827
2003	Greece	GRC	4935168
2004	Greece	GRC	5011511
2005	Greece	GRC	5030927
2006	Greece	GRC	5078751
2007	Greece	GRC	5087651
2008	Greece	GRC	5099612
2009	Greece	GRC	5148039
2010	Greece	GRC	5142292
2011	Greece	GRC	5072290
2012	Greece	GRC	5039055
2013	Greece	GRC	5008203
1990	Guam	GUM	59848
1991	Guam	GUM	61201
1992	Guam	GUM	62531
1993	Guam	GUM	63814
1994	Guam	GUM	64954
1995	Guam	GUM	65963
1996	Guam	GUM	66874
1997	Guam	GUM	67783
1998	Guam	GUM	68573
1999	Guam	GUM	69313
2000	Guam	GUM	69967
2001	Guam	GUM	70371
2002	Guam	GUM	68815
2003	Guam	GUM	69248
2004	Guam	GUM	69635
2005	Guam	GUM	70347
2006	Guam	GUM	72032
2007	Guam	GUM	69795
2008	Guam	GUM	70444
2009	Guam	GUM	71129
2010	Guam	GUM	72244
2011	Guam	GUM	73693
2012	Guam	GUM	74898
2013	Guam	GUM	76249
1990	Guatemala	GTM	3211385
1991	Guatemala	GTM	3299485
1992	Guatemala	GTM	3381417
1993	Guatemala	GTM	3470176
1994	Guatemala	GTM	3558416
1995	Guatemala	GTM	3658302
1996	Guatemala	GTM	3756769
1997	Guatemala	GTM	3862775
1998	Guatemala	GTM	3974391
1999	Guatemala	GTM	4088037
2000	Guatemala	GTM	4208711
2001	Guatemala	GTM	4335561
2002	Guatemala	GTM	4463966
2003	Guatemala	GTM	4594955
2004	Guatemala	GTM	4738245
2005	Guatemala	GTM	5026944
2006	Guatemala	GTM	5314525
2007	Guatemala	GTM	5477002
2008	Guatemala	GTM	5662214
2009	Guatemala	GTM	5852758
2010	Guatemala	GTM	6047526
2011	Guatemala	GTM	6239456
2012	Guatemala	GTM	6432357
2013	Guatemala	GTM	6627755
1990	Guinea	GIN	2424507
1991	Guinea	GIN	2548297
1992	Guinea	GIN	2690853
1993	Guinea	GIN	2842579
1994	Guinea	GIN	2988550
1995	Guinea	GIN	3120324
1996	Guinea	GIN	3210939
1997	Guinea	GIN	3283014
1998	Guinea	GIN	3343701
1999	Guinea	GIN	3406765
2000	Guinea	GIN	3473769
2001	Guinea	GIN	3537916
2002	Guinea	GIN	3601551
2003	Guinea	GIN	3666366
2004	Guinea	GIN	3755240
2005	Guinea	GIN	3843346
2006	Guinea	GIN	3944273
2007	Guinea	GIN	4065610
2008	Guinea	GIN	4187337
2009	Guinea	GIN	4334718
2010	Guinea	GIN	4481685
2011	Guinea	GIN	4614476
2012	Guinea	GIN	4759602
2013	Guinea	GIN	4910555
1990	Guinea-Bissau	GNB	402989
1991	Guinea-Bissau	GNB	409855
1992	Guinea-Bissau	GNB	418828
1993	Guinea-Bissau	GNB	428347
1994	Guinea-Bissau	GNB	438775
1995	Guinea-Bissau	GNB	449634
1996	Guinea-Bissau	GNB	457888
1997	Guinea-Bissau	GNB	469403
1998	Guinea-Bissau	GNB	495957
1999	Guinea-Bissau	GNB	509416
2000	Guinea-Bissau	GNB	523188
2001	Guinea-Bissau	GNB	538514
2002	Guinea-Bissau	GNB	556766
2003	Guinea-Bissau	GNB	574180
2004	Guinea-Bissau	GNB	590790
2005	Guinea-Bissau	GNB	607387
2006	Guinea-Bissau	GNB	624090
2007	Guinea-Bissau	GNB	641840
2008	Guinea-Bissau	GNB	659679
2009	Guinea-Bissau	GNB	679304
2010	Guinea-Bissau	GNB	698812
2011	Guinea-Bissau	GNB	717893
2012	Guinea-Bissau	GNB	737071
2013	Guinea-Bissau	GNB	758147
1990	Guyana	GUY	276219
1991	Guyana	GUY	275240
1992	Guyana	GUY	276632
1993	Guyana	GUY	278590
1994	Guyana	GUY	279628
1995	Guyana	GUY	281020
1996	Guyana	GUY	284443
1997	Guyana	GUY	286949
1998	Guyana	GUY	288876
1999	Guyana	GUY	288794
2000	Guyana	GUY	287218
2001	Guyana	GUY	287730
2002	Guyana	GUY	286587
2003	Guyana	GUY	284397
2004	Guyana	GUY	282448
2005	Guyana	GUY	282272
2006	Guyana	GUY	285579
2007	Guyana	GUY	289801
2008	Guyana	GUY	295434
2009	Guyana	GUY	300419
2010	Guyana	GUY	305059
2011	Guyana	GUY	311922
2012	Guyana	GUY	318106
2013	Guyana	GUY	323522
1990	Haiti	HTI	2697612
1991	Haiti	HTI	2741172
1992	Haiti	HTI	2783526
1993	Haiti	HTI	2827337
1994	Haiti	HTI	2871819
1995	Haiti	HTI	2922569
1996	Haiti	HTI	2970455
1997	Haiti	HTI	3023558
1998	Haiti	HTI	3080171
1999	Haiti	HTI	3142301
2000	Haiti	HTI	3203525
2001	Haiti	HTI	3287526
2002	Haiti	HTI	3373044
2003	Haiti	HTI	3470620
2004	Haiti	HTI	3563982
2005	Haiti	HTI	3664188
2006	Haiti	HTI	3760884
2007	Haiti	HTI	3863486
2008	Haiti	HTI	3960735
2009	Haiti	HTI	4066005
2010	Haiti	HTI	4180263
2011	Haiti	HTI	4280463
2012	Haiti	HTI	4383867
2013	Haiti	HTI	4489196
1990	Heavily indebted poor countries (HIPC)	HPC	139583078
1991	Heavily indebted poor countries (HIPC)	HPC	143703617
1992	Heavily indebted poor countries (HIPC)	HPC	148207901
1993	Heavily indebted poor countries (HIPC)	HPC	152918938
1994	Heavily indebted poor countries (HIPC)	HPC	157978049
1995	Heavily indebted poor countries (HIPC)	HPC	163141573
1996	Heavily indebted poor countries (HIPC)	HPC	167890640
1997	Heavily indebted poor countries (HIPC)	HPC	172743256
1998	Heavily indebted poor countries (HIPC)	HPC	177926090
1999	Heavily indebted poor countries (HIPC)	HPC	183390622
2000	Heavily indebted poor countries (HIPC)	HPC	189259675
2001	Heavily indebted poor countries (HIPC)	HPC	194922422
2002	Heavily indebted poor countries (HIPC)	HPC	200967393
2003	Heavily indebted poor countries (HIPC)	HPC	207265515
2004	Heavily indebted poor countries (HIPC)	HPC	213782357
2005	Heavily indebted poor countries (HIPC)	HPC	220696106
2006	Heavily indebted poor countries (HIPC)	HPC	227458496
2007	Heavily indebted poor countries (HIPC)	HPC	234644344
2008	Heavily indebted poor countries (HIPC)	HPC	242187143
2009	Heavily indebted poor countries (HIPC)	HPC	250078033
2010	Heavily indebted poor countries (HIPC)	HPC	258367350
2011	Heavily indebted poor countries (HIPC)	HPC	266418226
2012	Heavily indebted poor countries (HIPC)	HPC	274940123
2013	Heavily indebted poor countries (HIPC)	HPC	283732638
1990	High income	HIC	567366161
1991	High income	HIC	573038119
1992	High income	HIC	575035856
1993	High income	HIC	575950227
1994	High income	HIC	578600118
1995	High income	HIC	584326410
1996	High income	HIC	589498125
1997	High income	HIC	594092260
1998	High income	HIC	598192852
1999	High income	HIC	607948534
2000	High income	HIC	613437109
2001	High income	HIC	616453099
2002	High income	HIC	622402763
2003	High income	HIC	628643203
2004	High income	HIC	636351436
2005	High income	HIC	644031768
2006	High income	HIC	651121754
2007	High income	HIC	658596401
2008	High income	HIC	666329524
2009	High income	HIC	669621134
2010	High income	HIC	672576804
2011	High income	HIC	675887250
2012	High income	HIC	680876067
2013	High income	HIC	685481933
1990	High income: nonOECD	NOC	119686587
1991	High income: nonOECD	NOC	119563054
1992	High income: nonOECD	NOC	118411622
1993	High income: nonOECD	NOC	116909976
1994	High income: nonOECD	NOC	115555343
1995	High income: nonOECD	NOC	117749344
1996	High income: nonOECD	NOC	118112992
1997	High income: nonOECD	NOC	117749107
1998	High income: nonOECD	NOC	117926606
1999	High income: nonOECD	NOC	123606257
2000	High income: nonOECD	NOC	124878272
2001	High income: nonOECD	NOC	125059492
2002	High income: nonOECD	NOC	127574869
2003	High income: nonOECD	NOC	130327212
2004	High income: nonOECD	NOC	133564412
2005	High income: nonOECD	NOC	135671682
2006	High income: nonOECD	NOC	137693710
2007	High income: nonOECD	NOC	140700370
2008	High income: nonOECD	NOC	143160275
2009	High income: nonOECD	NOC	144887546
2010	High income: nonOECD	NOC	146048553
2011	High income: nonOECD	NOC	148070524
2012	High income: nonOECD	NOC	149757520
2013	High income: nonOECD	NOC	151797858
1990	High income: OECD	OEC	447679574
1991	High income: OECD	OEC	453475065
1992	High income: OECD	OEC	456624234
1993	High income: OECD	OEC	459040251
1994	High income: OECD	OEC	463044775
1995	High income: OECD	OEC	466577066
1996	High income: OECD	OEC	471385133
[truncated: 3,230 more rows]
