# Supplementary material for: Energy and institution size
Source: PLoS One. 2017 Feb 8;12(2):e0171823. doi: 10.1371/journal.pone.0171823 (PMC5298329; doi:10.1371/journal.pone.0171823)
Supplement: S1 File — This zip file contains raw and final data for all analysis conducted in this paper. It also includes R code used for modelling. (ZIP) [file pone.0171823.s002.zip › Supplementary Material Revised/Raw Data/Global/World Bank/Self_Employment.csv]

Year	Country	Code	Self-Employment (%)	SL.EMP.SELF.ZS
2007	Albania	ALB	65.3000030517578
2008	Albania	ALB	59.5999984741211
2009	Albania	ALB	58.5999984741211
2010	Albania	ALB	56.2999992370605
2011	Albania	ALB	61
2012	Albania	ALB	64.3000030517578
2013	Albania	ALB	59.7999992370605
2001	Algeria	DZA	37.7999992370605
2003	Algeria	DZA	35
2004	Algeria	DZA	39.9000015258789
2005	Algeria	DZA	34.4000015258789
2008	Algeria	DZA	65
2009	Algeria	DZA	66.9000015258789
2010	Algeria	DZA	67.0999984741211
2011	Algeria	DZA	33
2013	Algeria	DZA	31
1990	American Samoa	ASM	2.40000009536743
2000	American Samoa	ASM	3.5
2010	American Samoa	ASM	3.09999990463257
2009	Angola	AGO	79.1999969482422
1991	Antigua and Barbuda	ATG	18.6000003814697
2001	Antigua and Barbuda	ATG	11.6999998092651
1990	Argentina	ARG	31
1991	Argentina	ARG	29.7000007629395
1992	Argentina	ARG	29.7999992370605
1993	Argentina	ARG	31.2000007629395
1994	Argentina	ARG	29.7999992370605
1995	Argentina	ARG	29.3999996185303
1996	Argentina	ARG	29.2000007629395
1997	Argentina	ARG	28.2000007629395
1998	Argentina	ARG	27.7999992370605
1999	Argentina	ARG	27.6000003814697
2000	Argentina	ARG	27.6000003814697
2001	Argentina	ARG	28.2000007629395
2002	Argentina	ARG	28.2999992370605
2003	Argentina	ARG	26.2999992370605
2004	Argentina	ARG	25.8999996185303
2005	Argentina	ARG	25.5
2006	Argentina	ARG	24.2000007629395
2007	Argentina	ARG	23.6000003814697
2008	Argentina	ARG	23.7000007629395
2009	Argentina	ARG	24
2010	Argentina	ARG	23.6000003814697
2011	Argentina	ARG	23.1000003814697
2012	Argentina	ARG	23
2007	Armenia	ARM	41.7999992370605
2008	Armenia	ARM	29.7999992370605
2009	Armenia	ARM	25.7000007629395
2010	Armenia	ARM	28
2011	Armenia	ARM	30.3999996185303
1991	Aruba	ABW	7.69999980926514
2000	Aruba	ABW	10
2007	Aruba	ABW	8.89999961853027
1987	Australia	AUS	15.8000001907349
1988	Australia	AUS	15.8000001907349
1989	Australia	AUS	15.1999998092651
1990	Australia	AUS	15.1000003814697
1991	Australia	AUS	15.6999998092651
1992	Australia	AUS	16.1000003814697
1993	Australia	AUS	16.5
1994	Australia	AUS	15.8999996185303
1995	Australia	AUS	15.3999996185303
1996	Australia	AUS	15.1000003814697
1997	Australia	AUS	15.1000003814697
1998	Australia	AUS	14.6000003814697
1999	Australia	AUS	14.5
2000	Australia	AUS	14.1000003814697
2001	Australia	AUS	13.8000001907349
2002	Australia	AUS	13.8999996185303
2003	Australia	AUS	13.3999996185303
2004	Australia	AUS	13.1999998092651
2005	Australia	AUS	12.8999996185303
2006	Australia	AUS	12.5
2007	Australia	AUS	12
2008	Australia	AUS	11.8000001907349
2009	Australia	AUS	11.6000003814697
2010	Australia	AUS	11.6000003814697
2011	Australia	AUS	11.1999998092651
1980	Austria	AUT	17.1000003814697
1981	Austria	AUT	16.7000007629395
1982	Austria	AUT	16
1983	Austria	AUT	16
1984	Austria	AUT	15.3000001907349
1985	Austria	AUT	14.8999996185303
1986	Austria	AUT	14.8000001907349
1987	Austria	AUT	14.8999996185303
1988	Austria	AUT	14.6999998092651
1989	Austria	AUT	14.1999998092651
1990	Austria	AUT	14.1999998092651
1991	Austria	AUT	13.8999996185303
1992	Austria	AUT	13.3999996185303
1993	Austria	AUT	13.1000003814697
1994	Austria	AUT	13.8000001907349
1995	Austria	AUT	14.3000001907349
1996	Austria	AUT	14.3999996185303
1997	Austria	AUT	13.8999996185303
1998	Austria	AUT	13.8000001907349
1999	Austria	AUT	13.6999998092651
2000	Austria	AUT	13.5
2001	Austria	AUT	13.3999996185303
2002	Austria	AUT	13.5
2003	Austria	AUT	13
2004	Austria	AUT	13
2005	Austria	AUT	13.3000001907349
2006	Austria	AUT	13.5
2007	Austria	AUT	14.3000001907349
2008	Austria	AUT	13.6999998092651
2009	Austria	AUT	13.3999996185303
2010	Austria	AUT	13.8000001907349
2011	Austria	AUT	13.6999998092651
2012	Austria	AUT	13.3000001907349
2013	Austria	AUT	13.3000001907349
2003	Azerbaijan	AZE	67.3000030517578
2004	Azerbaijan	AZE	66.8000030517578
2005	Azerbaijan	AZE	66.1999969482422
2006	Azerbaijan	AZE	59
2007	Azerbaijan	AZE	58.2000007629395
2008	Azerbaijan	AZE	57.5999984741211
2013	Azerbaijan	AZE	66.5
1991	Bahamas, The	BHS	12.3000001907349
1992	Bahamas, The	BHS	13.1000003814697
1993	Bahamas, The	BHS	13
1994	Bahamas, The	BHS	14.3000001907349
1995	Bahamas, The	BHS	14.3000001907349
1996	Bahamas, The	BHS	16.5
1997	Bahamas, The	BHS	14.8999996185303
1998	Bahamas, The	BHS	14.8000001907349
1999	Bahamas, The	BHS	15.8999996185303
2001	Bahamas, The	BHS	13.8999996185303
2002	Bahamas, The	BHS	15.3999996185303
2003	Bahamas, The	BHS	14.3000001907349
2004	Bahamas, The	BHS	15
2008	Bahamas, The	BHS	13.3999996185303
2011	Bahamas, The	BHS	14.1999998092651
2002	Bahrain	BHR	4.19999980926514
2003	Bahrain	BHR	4.09999990463257
2004	Bahrain	BHR	4.30000019073486
2005	Bahrain	BHR	4
2006	Bahrain	BHR	4.09999990463257
2007	Bahrain	BHR	3.90000009536743
2008	Bahrain	BHR	3.79999995231628
2009	Bahrain	BHR	3.70000004768372
2010	Bahrain	BHR	3.79999995231628
1996	Bangladesh	BGD	69.6999969482422
2000	Bangladesh	BGD	69
2003	Bangladesh	BGD	83.5
2005	Bangladesh	BGD	85.3000030517578
1990	Barbados	BRB	12.5
1991	Barbados	BRB	12.6999998092651
1992	Barbados	BRB	13
1993	Barbados	BRB	14.1999998092651
1994	Barbados	BRB	13
1995	Barbados	BRB	12.6999998092651
1996	Barbados	BRB	12.6999998092651
1997	Barbados	BRB	12
1998	Barbados	BRB	12.5
1999	Barbados	BRB	14
2000	Barbados	BRB	12.6999998092651
2001	Barbados	BRB	14.1000003814697
2002	Barbados	BRB	14.1000003814697
2003	Barbados	BRB	14.3999996185303
2004	Barbados	BRB	15.1999998092651
2013	Barbados	BRB	16.7000007629395
2009	Belarus	BLR	3.09999990463257
1980	Belgium	BEL	16.6000003814697
1981	Belgium	BEL	17
1982	Belgium	BEL	17.2999992370605
1983	Belgium	BEL	18.2999992370605
1984	Belgium	BEL	20
1985	Belgium	BEL	20
1986	Belgium	BEL	19.1000003814697
1987	Belgium	BEL	18.3999996185303
1988	Belgium	BEL	18
1989	Belgium	BEL	19.2000007629395
1990	Belgium	BEL	18.8999996185303
1991	Belgium	BEL	17.2999992370605
1992	Belgium	BEL	17.8999996185303
1993	Belgium	BEL	17.8999996185303
1994	Belgium	BEL	17.7000007629395
1995	Belgium	BEL	17.8999996185303
1996	Belgium	BEL	18
1997	Belgium	BEL	17.2000007629395
1998	Belgium	BEL	17.3999996185303
1999	Belgium	BEL	17.2999992370605
2000	Belgium	BEL	16
2001	Belgium	BEL	15.1999998092651
2002	Belgium	BEL	15.3999996185303
2003	Belgium	BEL	15.1999998092651
2004	Belgium	BEL	14.6999998092651
2005	Belgium	BEL	15.1999998092651
2006	Belgium	BEL	15.1000003814697
2007	Belgium	BEL	14.8000001907349
2008	Belgium	BEL	14.1999998092651
2009	Belgium	BEL	14.8000001907349
2010	Belgium	BEL	14.3999996185303
2011	Belgium	BEL	14.3000001907349
2012	Belgium	BEL	14.3000001907349
2013	Belgium	BEL	15.1000003814697
1993	Belize	BLZ	29.3999996185303
1994	Belize	BLZ	30.3999996185303
1995	Belize	BLZ	31.6000003814697
1996	Belize	BLZ	34
1997	Belize	BLZ	35.4000015258789
1998	Belize	BLZ	33.2000007629395
1999	Belize	BLZ	34.9000015258789
2005	Belize	BLZ	30.6000003814697
2003	Benin	BEN	89.9000015258789
2006	Bhutan	BTN	68.1999969482422
2009	Bhutan	BTN	74.5
2010	Bhutan	BTN	68.9000015258789
2011	Bhutan	BTN	71.0999984741211
2012	Bhutan	BTN	72.5
1989	Bolivia	BOL	46
1990	Bolivia	BOL	43.0999984741211
1991	Bolivia	BOL	43.5
1992	Bolivia	BOL	44.5999984741211
1993	Bolivia	BOL	43.7999992370605
1994	Bolivia	BOL	45.7999992370605
1995	Bolivia	BOL	48.2999992370605
1996	Bolivia	BOL	50.5999984741211
1997	Bolivia	BOL	52.9000015258789
1999	Bolivia	BOL	69.1999969482422
2000	Bolivia	BOL	68.4000015258789
2001	Bolivia	BOL	67.5
2002	Bolivia	BOL	68.5
2003	Bolivia	BOL	64
2004	Bolivia	BOL	64
2005	Bolivia	BOL	65.1999969482422
2006	Bolivia	BOL	65.4000015258789
2007	Bolivia	BOL	62.7000007629395
2008	Bolivia	BOL	62.9000015258789
2009	Bolivia	BOL	59.7999992370605
2006	Bosnia and Herzegovina	BIH	27.5
2007	Bosnia and Herzegovina	BIH	26.8999996185303
2008	Bosnia and Herzegovina	BIH	27.5
2009	Bosnia and Herzegovina	BIH	27.2000007629395
2010	Bosnia and Herzegovina	BIH	26.6000003814697
2011	Bosnia and Herzegovina	BIH	25.2000007629395
2012	Bosnia and Herzegovina	BIH	27.3999996185303
2013	Bosnia and Herzegovina	BIH	25.2999992370605
1984	Botswana	BWA	54.0999984741211
1994	Botswana	BWA	33.7999992370605
2006	Botswana	BWA	39.5
2010	Botswana	BWA	15.6000003814697
1990	Brazil	BRA	34.2000007629395
1992	Brazil	BRA	39.4000015258789
1993	Brazil	BRA	39.2000007629395
1995	Brazil	BRA	39.9000015258789
1996	Brazil	BRA	38.2999992370605
2000	Brazil	BRA	30.2999992370605
2001	Brazil	BRA	37.9000015258789
2002	Brazil	BRA	38
2003	Brazil	BRA	37.9000015258789
2004	Brazil	BRA	37.0999984741211
2005	Brazil	BRA	32.5999984741211
2006	Brazil	BRA	31.7000007629395
2007	Brazil	BRA	30.7999992370605
2008	Brazil	BRA	29.7000007629395
2009	Brazil	BRA	29.3999996185303
1991	Brunei Darussalam	BRN	5.09999990463257
2000	Bulgaria	BGR	16.2999992370605
2001	Bulgaria	BGR	15.1000003814697
2002	Bulgaria	BGR	15.1000003814697
2003	Bulgaria	BGR	15.8999996185303
2004	Bulgaria	BGR	15.8000001907349
2005	Bulgaria	BGR	14
2006	Bulgaria	BGR	13.1000003814697
2007	Bulgaria	BGR	12.3999996185303
2008	Bulgaria	BGR	12.3999996185303
2009	Bulgaria	BGR	12.5
2010	Bulgaria	BGR	12.8000001907349
2011	Bulgaria	BGR	12.1000003814697
2012	Bulgaria	BGR	11.6000003814697
2013	Bulgaria	BGR	12.1000003814697
1985	Burkina Faso	BFA	96.5
1994	Burkina Faso	BFA	95.5
2003	Burkina Faso	BFA	94.3000030517578
2006	Burkina Faso	BFA	90.4000015258789
1998	Burundi	BDI	94.1999969482422
2004	Burundi	BDI	94.6999969482422
2000	Cabo Verde	CPV	42.0999984741211
2000	Cambodia	KHM	84.6999969482422
2001	Cambodia	KHM	83.6999969482422
2004	Cambodia	KHM	86.9000015258789
2008	Cambodia	KHM	82.6999969482422
2009	Cambodia	KHM	73
2010	Cambodia	KHM	70
2011	Cambodia	KHM	68.5
2012	Cambodia	KHM	64.0999984741211
1996	Cameroon	CMR	83.5999984741211
2001	Cameroon	CMR	77.5
2005	Cameroon	CMR	84
2010	Cameroon	CMR	79.6999969482422
1980	Canada	CAN	9.10000038146973
1981	Canada	CAN	9
1982	Canada	CAN	9.60000038146973
1983	Canada	CAN	9.89999961853027
1984	Canada	CAN	10
1985	Canada	CAN	10.6999998092651
1986	Canada	CAN	9.80000019073486
1987	Canada	CAN	14.1000003814697
1988	Canada	CAN	14.1999998092651
1989	Canada	CAN	13.8000001907349
1990	Canada	CAN	14.3999996185303
1991	Canada	CAN	14.8999996185303
1992	Canada	CAN	15.1000003814697
1993	Canada	CAN	15.8000001907349
1994	Canada	CAN	15.8999996185303
1995	Canada	CAN	15.8000001907349
1996	Canada	CAN	16.6000003814697
1997	Canada	CAN	17.1000003814697
1998	Canada	CAN	17.1000003814697
1999	Canada	CAN	17
2000	Canada	CAN	16.2000007629395
2001	Canada	CAN	15.1999998092651
2002	Canada	CAN	15.1000003814697
2003	Canada	CAN	15.3000001907349
2004	Canada	CAN	15.3999996185303
2005	Canada	CAN	15.5
2006	Canada	CAN	15.1999998092651
2007	Canada	CAN	15.5
2008	Canada	CAN	15.3999996185303
2009	Canada	CAN	9.5
2010	Canada	CAN	9.19999980926514
2011	Canada	CAN	9
1991	Caribbean small states	CSS	34.2308062403484
1992	Caribbean small states	CSS	36.185046262588
1993	Caribbean small states	CSS	32.3143371827471
1994	Caribbean small states	CSS	32.0532332221616
1995	Caribbean small states	CSS	30.9724160574724
1996	Caribbean small states	CSS	31.0685689692199
1997	Caribbean small states	CSS	30.716844966854
1998	Caribbean small states	CSS	30.4521203907006
1999	Caribbean small states	CSS	31.8508720905515
2001	Caribbean small states	CSS	31.1405835580064
2002	Caribbean small states	CSS	29.9571467480857
2003	Caribbean small states	CSS	29.9382655426254
2004	Caribbean small states	CSS	29.6587702206435
2006	Cayman Islands	CYM	10.1999998092651
2007	Cayman Islands	CYM	7.59999990463257
2008	Cayman Islands	CYM	8.69999980926514
1993	Central Europe and the Baltics	CEB	27.3315681321587
1994	Central Europe and the Baltics	CEB	26.2652157205966
1995	Central Europe and the Baltics	CEB	26.5999205086304
1996	Central Europe and the Baltics	CEB	26.4421215329097
1997	Central Europe and the Baltics	CEB	26.8928970701452
1998	Central Europe and the Baltics	CEB	26.5872852080071
1999	Central Europe and the Baltics	CEB	27.0610750023229
2000	Central Europe and the Baltics	CEB	26.8856660731871
2001	Central Europe and the Baltics	CEB	26.9288083164709
2002	Central Europe and the Baltics	CEB	24.9071419453043
2003	Central Europe and the Baltics	CEB	24.6390986982875
2004	Central Europe and the Baltics	CEB	23.4937584341117
2005	Central Europe and the Baltics	CEB	22.996742667895
2006	Central Europe and the Baltics	CEB	22.0007480863254
2007	Central Europe and the Baltics	CEB	21.4333942002122
2008	Central Europe and the Baltics	CEB	20.8205880027799
2009	Central Europe and the Baltics	CEB	21.1604663452743
2010	Central Europe and the Baltics	CEB	21.8128225134092
2011	Central Europe and the Baltics	CEB	21.3571749027051
2012	Central Europe and the Baltics	CEB	21.0745946839673
2013	Central Europe and the Baltics	CEB	20.5971448680176
1993	Chad	TCD	93.9000015258789
1990	Chile	CHL	25.2000007629395
1991	Chile	CHL	27.5
1992	Chile	CHL	25
1993	Chile	CHL	27.1000003814697
1994	Chile	CHL	24.7999992370605
1995	Chile	CHL	27.6000003814697
1996	Chile	CHL	29.8999996185303
1997	Chile	CHL	29.6000003814697
1998	Chile	CHL	30.7999992370605
1999	Chile	CHL	30.7999992370605
2000	Chile	CHL	30.6000003814697
2001	Chile	CHL	31.3999996185303
2002	Chile	CHL	31.5
2003	Chile	CHL	31.7999992370605
2004	Chile	CHL	31.7999992370605
2005	Chile	CHL	29.7999992370605
2006	Chile	CHL	28.8999996185303
2007	Chile	CHL	27.8999996185303
2008	Chile	CHL	27.2000007629395
2009	Chile	CHL	27.7000007629395
2010	Chile	CHL	26.5
2011	Chile	CHL	26.6000003814697
1992	Colombia	COL	32.2999992370605
1993	Colombia	COL	31.6000003814697
1994	Colombia	COL	30.3999996185303
1995	Colombia	COL	33.7999992370605
1996	Colombia	COL	33.5
1997	Colombia	COL	35.0999984741211
1998	Colombia	COL	35.9000015258789
1999	Colombia	COL	38.5999984741211
2000	Colombia	COL	47.7999992370605
2001	Colombia	COL	52
2002	Colombia	COL	51.5999984741211
2003	Colombia	COL	49.7000007629395
2004	Colombia	COL	50.9000015258789
2005	Colombia	COL	50.7000007629395
2006	Colombia	COL	49.2000007629395
2007	Colombia	COL	45.7999992370605
2008	Colombia	COL	51.4000015258789
2009	Colombia	COL	52.4000015258789
2010	Colombia	COL	53.5999984741211
2011	Colombia	COL	53.5999984741211
2012	Colombia	COL	53.5
2005	Congo, Rep.	COG	76.1999969482422
1980	Costa Rica	CRI	24.7000007629395
1981	Costa Rica	CRI	24.6000003814697
1982	Costa Rica	CRI	25.7000007629395
1983	Costa Rica	CRI	25.7000007629395
1984	Costa Rica	CRI	24
1985	Costa Rica	CRI	25.7999992370605
1986	Costa Rica	CRI	24.7999992370605
1987	Costa Rica	CRI	29.6000003814697
1988	Costa Rica	CRI	29.2999992370605
1989	Costa Rica	CRI	29.2999992370605
1990	Costa Rica	CRI	30
1991	Costa Rica	CRI	30.3999996185303
1992	Costa Rica	CRI	28.1000003814697
1993	Costa Rica	CRI	28.1000003814697
1994	Costa Rica	CRI	28.1000003814697
1995	Costa Rica	CRI	28.6000003814697
1996	Costa Rica	CRI	28.7999992370605
1997	Costa Rica	CRI	30.1000003814697
1998	Costa Rica	CRI	29.1000003814697
1999	Costa Rica	CRI	29
2000	Costa Rica	CRI	29.2000007629395
2001	Costa Rica	CRI	31.2000007629395
2002	Costa Rica	CRI	31.7000007629395
2003	Costa Rica	CRI	30.5
2004	Costa Rica	CRI	31.2000007629395
2005	Costa Rica	CRI	28.6000003814697
2006	Costa Rica	CRI	29.2999992370605
2007	Costa Rica	CRI	27
2008	Costa Rica	CRI	27.1000003814697
2009	Costa Rica	CRI	27.2999992370605
2010	Costa Rica	CRI	23.8999996185303
2011	Costa Rica	CRI	24
2012	Costa Rica	CRI	23.8999996185303
2002	Cote d'Ivoire	CIV	76.3000030517578
1996	Croatia	HRV	28.6000003814697
1997	Croatia	HRV	25.8999996185303
1998	Croatia	HRV	24.7000007629395
1999	Croatia	HRV	24.7999992370605
2000	Croatia	HRV	23.8999996185303
2001	Croatia	HRV	24.2999992370605
2002	Croatia	HRV	24.1000003814697
2003	Croatia	HRV	24.3999996185303
2004	Croatia	HRV	24.1000003814697
2005	Croatia	HRV	24.8999996185303
2006	Croatia	HRV	23
2007	Croatia	HRV	21.6000003814697
2008	Croatia	HRV	21.6000003814697
2009	Croatia	HRV	21.6000003814697
2010	Croatia	HRV	22.6000003814697
2011	Croatia	HRV	22.7000007629395
2012	Croatia	HRV	21.2000007629395
2013	Croatia	HRV	18.1000003814697
1995	Cuba	CUB	16
1996	Cuba	CUB	15.6999998092651
1997	Cuba	CUB	16.3999996185303
1998	Cuba	CUB	17.2999992370605
1999	Cuba	CUB	18.5
2000	Cuba	CUB	19
2001	Cuba	CUB	19.8999996185303
2002	Cuba	CUB	19.7999992370605
2003	Cuba	CUB	20.2999992370605
2004	Cuba	CUB	20.2000007629395
2005	Cuba	CUB	19.6000003814697
2006	Cuba	CUB	18
2007	Cuba	CUB	16.8999996185303
2008	Cuba	CUB	16.7000007629395
2009	Cuba	CUB	16.2000007629395
2010	Cuba	CUB	16.2000007629395
2011	Cuba	CUB	22.7000007629395
1999	Cyprus	CYP	23.5
2000	Cyprus	CYP	24.2000007629395
2001	Cyprus	CYP	23.7000007629395
2002	Cyprus	CYP	23
2003	Cyprus	CYP	23.7000007629395
2004	Cyprus	CYP	23.7000007629395
2005	Cyprus	CYP	23.2000007629395
2006	Cyprus	CYP	21.5
2007	Cyprus	CYP	20.2999992370605
2008	Cyprus	CYP	19.8999996185303
2009	Cyprus	CYP	19.7999992370605
2010	Cyprus	CYP	18.6000003814697
2011	Cyprus	CYP	17.8999996185303
2012	Cyprus	CYP	16.6000003814697
2013	Cyprus	CYP	17.6000003814697
1993	Czech Republic	CZE	13
1994	Czech Republic	CZE	13.1999998092651
1995	Czech Republic	CZE	13.8999996185303
1996	Czech Republic	CZE	13.8999996185303
1997	Czech Republic	CZE	12.1999998092651
1998	Czech Republic	CZE	13.3999996185303
1999	Czech Republic	CZE	14.5
2000	Czech Republic	CZE	15
2001	Czech Republic	CZE	15.3000001907349
2002	Czech Republic	CZE	15.8999996185303
2003	Czech Republic	CZE	17.3999996185303
2004	Czech Republic	CZE	16.8999996185303
2005	Czech Republic	CZE	16
2006	Czech Republic	CZE	16.1000003814697
2007	Czech Republic	CZE	16.2000007629395
2008	Czech Republic	CZE	16.1000003814697
2009	Czech Republic	CZE	16.7999992370605
2010	Czech Republic	CZE	17.7000007629395
2011	Czech Republic	CZE	18.1000003814697
2012	Czech Republic	CZE	18.3999996185303
2013	Czech Republic	CZE	17.8999996185303
1981	Denmark	DNK	14.6000003814697
1983	Denmark	DNK	14.6000003814697
1984	Denmark	DNK	12.8999996185303
1985	Denmark	DNK	12.3000001907349
1986	Denmark	DNK	11.5
1987	Denmark	DNK	11.5
1988	Denmark	DNK	10.8999996185303
1989	Denmark	DNK	11.1000003814697
1990	Denmark	DNK	11.3999996185303
1991	Denmark	DNK	10.8000001907349
1992	Denmark	DNK	10.6999998092651
1993	Denmark	DNK	10.8000001907349
1994	Denmark	DNK	9.80000019073486
1995	Denmark	DNK	9.5
1996	Denmark	DNK	9.30000019073486
1997	Denmark	DNK	9.39999961853027
1998	Denmark	DNK	9.69999980926514
1999	Denmark	DNK	9.30000019073486
2000	Denmark	DNK	9.10000038146973
2001	Denmark	DNK	8.89999961853027
2002	Denmark	DNK	8.89999961853027
2003	Denmark	DNK	9.10000038146973
2004	Denmark	DNK	8.80000019073486
2005	Denmark	DNK	8.89999961853027
2006	Denmark	DNK	9.10000038146973
2007	Denmark	DNK	9
2008	Denmark	DNK	8.80000019073486
2009	Denmark	DNK	9.30000019073486
2010	Denmark	DNK	9.10000038146973
2011	Denmark	DNK	9.10000038146973
2012	Denmark	DNK	9.10000038146973
2013	Denmark	DNK	9
1996	Djibouti	DJI	42.4000015258789
1991	Dominica	DMA	36.4000015258789
1997	Dominica	DMA	33.7999992370605
1999	Dominica	DMA	40.5
2001	Dominica	DMA	30.8999996185303
1991	Dominican Republic	DOM	42.5999984741211
1992	Dominican Republic	DOM	44.2999992370605
1993	Dominican Republic	DOM	42.2999992370605
1994	Dominican Republic	DOM	39.7999992370605
1995	Dominican Republic	DOM	41.7000007629395
1996	Dominican Republic	DOM	44.9000015258789
1997	Dominican Republic	DOM	46.0999984741211
1998	Dominican Republic	DOM	46.7999992370605
1999	Dominican Republic	DOM	48
2000	Dominican Republic	DOM	43.7000007629395
2001	Dominican Republic	DOM	45.0999984741211
2002	Dominican Republic	DOM	46.0999984741211
2003	Dominican Republic	DOM	45.9000015258789
2004	Dominican Republic	DOM	44.9000015258789
2005	Dominican Republic	DOM	47.2999992370605
2006	Dominican Republic	DOM	46.9000015258789
2007	Dominican Republic	DOM	46.4000015258789
2008	Dominican Republic	DOM	48.2999992370605
2009	Dominican Republic	DOM	48.7000007629395
2010	Dominican Republic	DOM	40.2999992370605
1988	Ecuador	ECU	37.7999992370605
1989	Ecuador	ECU	39.5999984741211
1990	Ecuador	ECU	41.0999984741211
1991	Ecuador	ECU	40.7000007629395
1992	Ecuador	ECU	44
1993	Ecuador	ECU	43.2999992370605
1994	Ecuador	ECU	42
1995	Ecuador	ECU	41.9000015258789
1996	Ecuador	ECU	42.7000007629395
1997	Ecuador	ECU	40.7999992370605
1998	Ecuador	ECU	41.4000015258789
1999	Ecuador	ECU	40.7000007629395
2000	Ecuador	ECU	46.7000007629395
2001	Ecuador	ECU	49.5
2003	Ecuador	ECU	46
2004	Ecuador	ECU	50.2000007629395
2005	Ecuador	ECU	47.7000007629395
2006	Ecuador	ECU	48.2000007629395
2007	Ecuador	ECU	46.9000015258789
2008	Ecuador	ECU	45.0999984741211
2009	Ecuador	ECU	46.5999984741211
2010	Ecuador	ECU	45.2000007629395
2011	Ecuador	ECU	47.4000015258789
2012	Ecuador	ECU	54.9000015258789
1993	Egypt, Arab Rep.	EGY	44.2000007629395
1994	Egypt, Arab Rep.	EGY	43.5999984741211
1995	Egypt, Arab Rep.	EGY	42.9000015258789
1997	Egypt, Arab Rep.	EGY	40
1998	Egypt, Arab Rep.	EGY	40.2000007629395
1999	Egypt, Arab Rep.	EGY	38.9000015258789
2000	Egypt, Arab Rep.	EGY	40.0999984741211
2001	Egypt, Arab Rep.	EGY	38.5
2002	Egypt, Arab Rep.	EGY	39.7999992370605
2003	Egypt, Arab Rep.	EGY	42.0999984741211
2004	Egypt, Arab Rep.	EGY	43.5
2005	Egypt, Arab Rep.	EGY	40
2006	Egypt, Arab Rep.	EGY	38.2000007629395
2007	Egypt, Arab Rep.	EGY	41.5
2009	Egypt, Arab Rep.	EGY	39.4000015258789
2010	Egypt, Arab Rep.	EGY	37.7999992370605
2011	Egypt, Arab Rep.	EGY	38.7999992370605
2012	Egypt, Arab Rep.	EGY	37.5
2013	Egypt, Arab Rep.	EGY	38.9000015258789
1993	El Salvador	SLV	41.7999992370605
1994	El Salvador	SLV	44.5
1995	El Salvador	SLV	43.0999984741211
1996	El Salvador	SLV	43.0999984741211
1997	El Salvador	SLV	42.5999984741211
1998	El Salvador	SLV	41.0999984741211
1999	El Salvador	SLV	39.7000007629395
2000	El Salvador	SLV	43.0999984741211
2001	El Salvador	SLV	43
2002	El Salvador	SLV	43.9000015258789
2003	El Salvador	SLV	41.4000015258789
2004	El Salvador	SLV	40
2005	El Salvador	SLV	43.2000007629395
2006	El Salvador	SLV	39.7999992370605
2007	El Salvador	SLV	39.5999984741211
2008	El Salvador	SLV	40.5
2009	El Salvador	SLV	50.2000007629395
2010	El Salvador	SLV	41.7999992370605
2011	El Salvador	SLV	41.7000007629395
2012	El Salvador	SLV	41.7999992370605
2013	El Salvador	SLV	41.9000015258789
1983	Equatorial Guinea	GNQ	77.8000030517578
1989	Estonia	EST	2.20000004768372
1990	Estonia	EST	2.90000009536743
1991	Estonia	EST	3.79999995231628
1992	Estonia	EST	5.5
1993	Estonia	EST	7.40000009536743
1994	Estonia	EST	8.10000038146973
1995	Estonia	EST	6.90000009536743
1996	Estonia	EST	7.5
1997	Estonia	EST	7.80000019073486
1998	Estonia	EST	8.80000019073486
1999	Estonia	EST	8.89999961853027
2000	Estonia	EST	8.10000038146973
2001	Estonia	EST	7.40000009536743
2002	Estonia	EST	6.80000019073486
2003	Estonia	EST	8.30000019073486
2004	Estonia	EST	9.80000019073486
2005	Estonia	EST	7.90000009536743
2006	Estonia	EST	8.10000038146973
2007	Estonia	EST	9.19999980926514
2008	Estonia	EST	7.90000009536743
2009	Estonia	EST	8.30000019073486
2010	Estonia	EST	8.5
2011	Estonia	EST	8.69999980926514
2012	Estonia	EST	8.89999961853027
2013	Estonia	EST	9.10000038146973
1981	Ethiopia	ETH	97.1999969482422
1987	Ethiopia	ETH	93
1994	Ethiopia	ETH	93.3000030517578
1999	Ethiopia	ETH	91.3000030517578
2005	Ethiopia	ETH	91.8000030517578
1991	Euro area	EMU	18.3192977686338
1992	Euro area	EMU	18.3167437867822
1993	Euro area	EMU	18.1856570574457
1994	Euro area	EMU	18.2131505604722
1995	Euro area	EMU	18.1483507703578
1996	Euro area	EMU	18.0027327820033
1997	Euro area	EMU	17.9115299231087
1998	Euro area	EMU	17.6482349591646
1999	Euro area	EMU	17.2533018770131
2000	Euro area	EMU	16.8385794568351
2001	Euro area	EMU	16.7420930541008
2002	Euro area	EMU	16.5191927365733
2003	Euro area	EMU	16.6275138792405
2004	Euro area	EMU	16.8321894843598
2005	Euro area	EMU	16.6319937703413
2006	Euro area	EMU	16.5379029849693
2007	Euro area	EMU	16.329777594544
2008	Euro area	EMU	15.9945409394192
2009	Euro area	EMU	15.9264796435665
2010	Euro area	EMU	16.0516739975213
2011	Euro area	EMU	15.8838193576351
2012	Euro area	EMU	15.8856059944094
2013	Euro area	EMU	15.8317509925825
1992	Europe & Central Asia (all income levels)	ECS	18.8925417478595
1993	Europe & Central Asia (all income levels)	ECS	18.2561529679473
1994	Europe & Central Asia (all income levels)	ECS	18.8025923186309
1995	Europe & Central Asia (all income levels)	ECS	18.2417287000013
1996	Europe & Central Asia (all income levels)	ECS	18.2104747012883
1997	Europe & Central Asia (all income levels)	ECS	18.2838745009557
1998	Europe & Central Asia (all income levels)	ECS	18.5288381903948
1999	Europe & Central Asia (all income levels)	ECS	19.0121275611517
2000	Europe & Central Asia (all income levels)	ECS	18.4392941928207
2001	Europe & Central Asia (all income levels)	ECS	18.6078277844915
2002	Europe & Central Asia (all income levels)	ECS	18.1906659424118
2003	Europe & Central Asia (all income levels)	ECS	18.729915010076
2004	Europe & Central Asia (all income levels)	ECS	18.7445388778147
2005	Europe & Central Asia (all income levels)	ECS	18.5442518149706
2006	Europe & Central Asia (all income levels)	ECS	18.0874727207647
2007	Europe & Central Asia (all income levels)	ECS	17.7937660558079
2008	Europe & Central Asia (all income levels)	ECS	17.5030253945669
2009	Europe & Central Asia (all income levels)	ECS	19.6200769454582
2010	Europe & Central Asia (all income levels)	ECS	19.9028956869255
2011	Europe & Central Asia (all income levels)	ECS	19.7287988151521
2012	Europe & Central Asia (all income levels)	ECS	19.5847368254778
2013	Europe & Central Asia (all income levels)	ECS	19.8279363091279
2001	Europe & Central Asia (developing only)	ECA	35.4456525656127
2002	Europe & Central Asia (developing only)	ECA	34.2066105632516
2003	Europe & Central Asia (developing only)	ECA	35.8350052664192
2004	Europe & Central Asia (developing only)	ECA	35.4433890134228
2005	Europe & Central Asia (developing only)	ECA	34.8339664100631
2006	Europe & Central Asia (developing only)	ECA	32.9925589878037
2007	Europe & Central Asia (developing only)	ECA	32.5257769969955
2008	Europe & Central Asia (developing only)	ECA	31.8178417659381
2009	Europe & Central Asia (developing only)	ECA	29.9274664276596
2011	Europe & Central Asia (developing only)	ECA	30.7287760226472
2012	Europe & Central Asia (developing only)	ECA	30.1749365699706
2013	Europe & Central Asia (developing only)	ECA	31.1163442873478
1991	European Union	EUU	18.8700184429432
1992	European Union	EUU	19.1345231533621
1993	European Union	EUU	19.0051391671178
1994	European Union	EUU	19.0607086050013
1995	European Union	EUU	19.1187723111104
1996	European Union	EUU	19.0638058909997
1997	European Union	EUU	19.0665257753692
1998	European Union	EUU	18.7763204336888
1999	European Union	EUU	18.5617905749604
2000	European Union	EUU	18.2749602616394
2001	European Union	EUU	18.1360799261858
2002	European Union	EUU	17.5309676947947
2003	European Union	EUU	17.6031344282512
2004	European Union	EUU	17.5134375355457
2005	European Union	EUU	17.293786707145
2006	European Union	EUU	17.0686879354189
2007	European Union	EUU	16.8668280331512
2008	European Union	EUU	16.529896421318
2009	European Union	EUU	16.5637533264608
2010	European Union	EUU	16.816309588084
2011	European Union	EUU	16.6293573143848
2012	European Union	EUU	16.6374624347204
2013	European Union	EUU	16.4857442288104
2002	Fiji	FJI	41.7999992370605
2004	Fiji	FJI	39.5
2005	Fiji	FJI	40.0999984741211
2007	Fiji	FJI	27.7000007629395
2008	Fiji	FJI	41.9000015258789
1980	Finland	FIN	17.2000007629395
1981	Finland	FIN	16.6000003814697
1982	Finland	FIN	16.2999992370605
1983	Finland	FIN	16.2000007629395
1984	Finland	FIN	15.8000001907349
1985	Finland	FIN	14.8999996185303
1986	Finland	FIN	14.8999996185303
1987	Finland	FIN	15.3999996185303
1988	Finland	FIN	15.1999998092651
1989	Finland	FIN	15.8000001907349
1990	Finland	FIN	15.6000003814697
1991	Finland	FIN	15.3000001907349
1992	Finland	FIN	15.6999998092651
1993	Finland	FIN	16
1994	Finland	FIN	16.2999992370605
1995	Finland	FIN	15.8000001907349
1996	Finland	FIN	16.6000003814697
1997	Finland	FIN	15.5
1998	Finland	FIN	14.6000003814697
1999	Finland	FIN	13.8000001907349
2000	Finland	FIN	13.5
2001	Finland	FIN	13
2002	Finland	FIN	12.8999996185303
2003	Finland	FIN	12.8000001907349
2004	Finland	FIN	12.5
2005	Finland	FIN	12.6000003814697
2006	Finland	FIN	12.8999996185303
2007	Finland	FIN	12.6000003814697
2008	Finland	FIN	12.8000001907349
2009	Finland	FIN	13.6000003814697
2010	Finland	FIN	13.3999996185303
2011	Finland	FIN	13.3999996185303
2012	Finland	FIN	13.6000003814697
2013	Finland	FIN	13.3999996185303
1980	France	FRA	16.2999992370605
1981	France	FRA	16.1000003814697
1982	France	FRA	15.6999998092651
1983	France	FRA	17.1000003814697
1984	France	FRA	17.3999996185303
1985	France	FRA	16.7999992370605
1986	France	FRA	16.6000003814697
1987	France	FRA	16.2999992370605
1988	France	FRA	16.2000007629395
1989	France	FRA	15.5
1990	France	FRA	15.6999998092651
1991	France	FRA	15.3000001907349
1992	France	FRA	15.1000003814697
1993	France	FRA	14.1999998092651
1994	France	FRA	14.1000003814697
1995	France	FRA	13.6000003814697
1996	France	FRA	13.1999998092651
1997	France	FRA	13
1998	France	FRA	12.5
1999	France	FRA	12.1999998092651
2000	France	FRA	11.3999996185303
2001	France	FRA	10.8999996185303
2002	France	FRA	10.8000001907349
2003	France	FRA	11.5
2004	France	FRA	11
2005	France	FRA	10.8999996185303
2006	France	FRA	11.3999996185303
2007	France	FRA	11
2008	France	FRA	10.6000003814697
2009	France	FRA	11
2010	France	FRA	11.5
2011	France	FRA	11.6999998092651
2012	France	FRA	11.5
2013	France	FRA	11.1999998092651
1996	French Polynesia	PYF	24
2002	French Polynesia	PYF	19.3999996185303
2007	French Polynesia	PYF	15.8999996185303
1993	Gabon	GAB	49.2999992370605
2005	Gabon	GAB	54
1998	Georgia	GEO	56
1999	Georgia	GEO	56.7000007629395
2000	Georgia	GEO	62
2001	Georgia	GEO	64.3000030517578
2002	Georgia	GEO	64.4000015258789
2003	Georgia	GEO	65.8000030517578
2004	Georgia	GEO	66.1999969482422
2005	Georgia	GEO	65.3000030517578
2006	Georgia	GEO	65.3000030517578
2007	Georgia	GEO	63.2999992370605
2008	Georgia	GEO	64.1999969482422
2009	Georgia	GEO	63.9000015258789
2010	Georgia	GEO	61.9000015258789
2011	Georgia	GEO	61.5999984741211
2012	Georgia	GEO	61.0999984741211
1983	Germany	DEU	12.6000003814697
1984	Germany	DEU	12.8000001907349
1985	Germany	DEU	12.1000003814697
1986	Germany	DEU	11.8999996185303
1987	Germany	DEU	11.6999998092651
1988	Germany	DEU	11.5
1989	Germany	DEU	11.1999998092651
1990	Germany	DEU	11
1991	Germany	DEU	9.69999980926514
1992	Germany	DEU	10
1993	Germany	DEU	10.3000001907349
1994	Germany	DEU	10.6000003814697
1995	Germany	DEU	10.6999998092651
1996	Germany	DEU	10.6000003814697
1997	Germany	DEU	10.8999996185303
1998	Germany	DEU	11
1999	Germany	DEU	10.8000001907349
2000	Germany	DEU	10.8999996185303
2001	Germany	DEU	11.1000003814697
2002	Germany	DEU	11.1000003814697
2003	Germany	DEU	11.3999996185303
2004	Germany	DEU	12.1000003814697
2005	Germany	DEU	12.3999996185303
2006	Germany	DEU	12.1000003814697
2007	Germany	DEU	12
2008	Germany	DEU	11.6999998092651
2009	Germany	DEU	11.6000003814697
2010	Germany	DEU	11.6000003814697
2011	Germany	DEU	11.6999998092651
2012	Germany	DEU	11.6000003814697
2013	Germany	DEU	11.1999998092651
2006	Ghana	GHA	79.9000015258789
2010	Ghana	GHA	81.6999969482422
1980	Greece	GRC	50.2999992370605
1981	Greece	GRC	51.9000015258789
1982	Greece	GRC	50.9000015258789
1983	Greece	GRC	51.5999984741211
1984	Greece	GRC	50.9000015258789
1985	Greece	GRC	50.7000007629395
1986	Greece	GRC	50.7000007629395
1987	Greece	GRC	50.0999984741211
1988	Greece	GRC	49.5
1989	Greece	GRC	48.5
1990	Greece	GRC	47.5999984741211
1991	Greece	GRC	46.7999992370605
1992	Greece	GRC	47.4000015258789
1993	Greece	GRC	46.7000007629395
1994	Greece	GRC	46.7000007629395
1995	Greece	GRC	46.0999984741211
1996	Greece	GRC	45.7000007629395
1997	Greece	GRC	45.2000007629395
1998	Greece	GRC	43.5999984741211
1999	Greece	GRC	42.0999984741211
2000	Greece	GRC	42
2001	Greece	GRC	39.5999984741211
2002	Greece	GRC	38.9000015258789
2003	Greece	GRC	38.5999984741211
2004	Greece	GRC	36.2000007629395
2005	Greece	GRC	36
2006	Greece	GRC	36
2007	Greece	GRC	35.2999992370605
2008	Greece	GRC	35
2009	Greece	GRC	35.2999992370605
2010	Greece	GRC	35.5999984741211
2011	Greece	GRC	36.2000007629395
2012	Greece	GRC	36.5999984741211
2013	Greece	GRC	37
1991	Grenada	GRD	17.7999992370605
1996	Grenada	GRD	27
1998	Grenada	GRD	24
1980	Guam	GUM	3.20000004768372
1990	Guam	GUM	6
2000	Guam	GUM	6.5
2002	Guam	GUM	1.89999997615814
1994	Guatemala	GTM	49.7999992370605
1998	Guatemala	GTM	48.7999992370605
2000	Guatemala	GTM	49.9000015258789
2002	Guatemala	GTM	60.7000007629395
2003	Guatemala	GTM	55.4000015258789
2004	Guatemala	GTM	54.2999992370605
1992	Guyana	GUY	47.5999984741211
1990	Haiti	HTI	79.5
1991	High income	HIC	17.2108884658398
1992	High income	HIC	15.6201632005941
1993	High income	HIC	15.4182290447062
1994	High income	HIC	15.6839471982099
1995	High income	HIC	15.5286614154881
1996	High income	HIC	15.4639233095662
1997	High income	HIC	15.1318338700207
1998	High income	HIC	15.0395516152134
1999	High income	HIC	15.4869972662757
2000	High income	HIC	15.0613843143928
2001	High income	HIC	14.7361615266826
2002	High income	HIC	14.5295759833987
2003	High income	HIC	14.4987589394894
2004	High income	HIC	14.4486938407839
2005	High income	HIC	14.2445338231557
2006	High income	HIC	14.0163897230156
2007	High income	HIC	13.7513983324434
2008	High income	HIC	13.4967538167699
2009	High income	HIC	14.2957584365883
2010	High income	HIC	14.3195525784936
2011	High income	HIC	14.1086521442523
1992	High income: nonOECD	NOC	11.2830713495644
1993	High income: nonOECD	NOC	10.5592633568672
1994	High income: nonOECD	NOC	12.9872898147396
1995	High income: nonOECD	NOC	12.9002247018262
1996	High income: nonOECD	NOC	13.1618451586113
1997	High income: nonOECD	NOC	12.0692899237627
1998	High income: nonOECD	NOC	12.9251971467372
1999	High income: nonOECD	NOC	16.7712253725465
2000	High income: nonOECD	NOC	16.2292489189897
2001	High income: nonOECD	NOC	15.1158925406623
2002	High income: nonOECD	NOC	14.8194601236799
2003	High income: nonOECD	NOC	14.3216218248696
2004	High income: nonOECD	NOC	14.0744342172006
2005	High income: nonOECD	NOC	13.8700793325148
2006	High income: nonOECD	NOC	13.8690395544008
2007	High income: nonOECD	NOC	13.4306544511117
2008	High income: nonOECD	NOC	13.1646990514729
1991	High income: OECD	OEC	16.839442143316
1992	High income: OECD	OEC	16.587875092369
1993	High income: OECD	OEC	16.4385081944704
1994	High income: OECD	OEC	16.2618741610742
1995	High income: OECD	OEC	16.065790580826
1996	High income: OECD	OEC	15.9587585055308
1997	High income: OECD	OEC	15.7680700984205
1998	High income: OECD	OEC	15.4829327605111
1999	High income: OECD	OEC	15.2073868773399
2000	High income: OECD	OEC	14.8076486071816
2001	High income: OECD	OEC	14.6526110787837
2002	High income: OECD	OEC	14.4642402732336
2003	High income: OECD	OEC	14.5391318791256
2004	High income: OECD	OEC	14.5349546425788
2005	High income: OECD	OEC	14.333542588288
2006	High income: OECD	OEC	14.0505373922179
2007	High income: OECD	OEC	13.8266986154333
2008	High income: OECD	OEC	13.5779561237659
2009	High income: OECD	OEC	13.3472073860701
2010	High income: OECD	OEC	13.2857914560455
2011	High income: OECD	OEC	13.098393587062
1990	Honduras	HND	49.9000015258789
1991	Honduras	HND	52.0999984741211
1992	Honduras	HND	48.9000015258789
1994	Honduras	HND	49.2999992370605
1995	Honduras	HND	50.2000007629395
1996	Honduras	HND	53.9000015258789
1997	Honduras	HND	53.2000007629395
1998	Honduras	HND	52
1999	Honduras	HND	53.2000007629395
2001	Honduras	HND	51.0999984741211
2002	Honduras	HND	53.4000015258789
2003	Honduras	HND	54
2004	Honduras	HND	51.7999992370605
2005	Honduras	HND	50
2006	Honduras	HND	52.5999984741211
2007	Honduras	HND	52.4000015258789
2008	Honduras	HND	51.7000007629395
2009	Honduras	HND	54.2000007629395
2010	Honduras	HND	55.7000007629395
1993	Hong Kong SAR, China	HKG	11.3999996185303
1994	Hong Kong SAR, China	HKG	10.8999996185303
1995	Hong Kong SAR, China	HKG	10.8000001907349
1996	Hong Kong SAR, China	HKG	10.8000001907349
1997	Hong Kong SAR, China	HKG	10.3000001907349
1998	Hong Kong SAR, China	HKG	10.3999996185303
1999	Hong Kong SAR, China	HKG	10.8000001907349
2000	Hong Kong SAR, China	HKG	10.5
2001	Hong Kong SAR, China	HKG	11.8999996185303
2002	Hong Kong SAR, China	HKG	12.8999996185303
2003	Hong Kong SAR, China	HKG	12.6999998092651
2004	Hong Kong SAR, China	HKG	12.5
2005	Hong Kong SAR, China	HKG	12.1999998092651
2006	Hong Kong SAR, China	HKG	12.1999998092651
2007	Hong Kong SAR, China	HKG	11.3000001907349
2008	Hong Kong SAR, China	HKG	11.1999998092651
2009	Hong Kong SAR, China	HKG	11.1999998092651
2010	Hong Kong SAR, China	HKG	9.89999961853027
2011	Hong Kong SAR, China	HKG	10.1000003814697
2012	Hong Kong SAR, China	HKG	10.1999998092651
1992	Hungary	HUN	13.8000001907349
1993	Hungary	HUN	12.6999998092651
1994	Hungary	HUN	12.6000003814697
1995	Hungary	HUN	12.8999996185303
1996	Hungary	HUN	17.7999992370605
1997	Hungary	HUN	17.5
1998	Hungary	HUN	16
1999	Hungary	HUN	15.6999998092651
2000	Hungary	HUN	15.1999998092651
2001	Hungary	HUN	14.6000003814697
2002	Hungary	HUN	13.8000001907349
2003	Hungary	HUN	13.3000001907349
2004	Hungary	HUN	14.3999996185303
2005	Hungary	HUN	13.6999998092651
2006	Hungary	HUN	12.6999998092651
2007	Hungary	HUN	12.3999996185303
2008	Hungary	HUN	12.1999998092651
2009	Hungary	HUN	12.5
2010	Hungary	HUN	12.3000001907349
2011	Hungary	HUN	12.1000003814697
2012	Hungary	HUN	11.6999998092651
2013	Hungary	HUN	11.1000003814697
1980	Iceland	ISL	13.1000003814697
1981	Iceland	ISL	12.5
1982	Iceland	ISL	12.6000003814697
1983	Iceland	ISL	12.5
1984	Iceland	ISL	12.6999998092651
1985	Iceland	ISL	12.5
1986	Iceland	ISL	13.5
1987	Iceland	ISL	15.3000001907349
1988	Iceland	ISL	15.1999998092651
1989	Iceland	ISL	15
1990	Iceland	ISL	15.1000003814697
1991	Iceland	ISL	20.2999992370605
1992	Iceland	ISL	19.2999992370605
1993	Iceland	ISL	18
1994	Iceland	ISL	18.3999996185303
1995	Iceland	ISL	18.8999996185303
1996	Iceland	ISL	18.5
1997	Iceland	ISL	17.5
1998	Iceland	ISL	18.7000007629395
1999	Iceland	ISL	18.1000003814697
2000	Iceland	ISL	17.7000007629395
2001	Iceland	ISL	17.1000003814697
2002	Iceland	ISL	17.2000007629395
2003	Iceland	ISL	13.1000003814697
2004	Iceland	ISL	13.1999998092651
2005	Iceland	ISL	14
2006	Iceland	ISL	14.5
2007	Iceland	ISL	13.6000003814697
2008	Iceland	ISL	12.5
2009	Iceland	ISL	11.8000001907349
2010	Iceland	ISL	12.5
2011	Iceland	ISL	12.3999996185303
2012	Iceland	ISL	12.1999998092651
2013	Iceland	ISL	12.3999996185303
1994	India	IND	85
2000	India	IND	84.3000030517578
2005	India	IND	84.4000015258789
2010	India	IND	81.9000015258789
1997	Indonesia	IDN	64.5
1998	Indonesia	IDN	67.0999984741211
1999	Indonesia	IDN	66.9000015258789
2000	Indonesia	IDN	67.1999969482422
2001	Indonesia	IDN	66.6999969482422
2002	Indonesia	IDN	67.6999969482422
2003	Indonesia	IDN	69
2004	Indonesia	IDN	68.0999984741211
2005	Indonesia	IDN	66.4000015258789
2006	Indonesia	IDN	66.0999984741211
2007	Indonesia	IDN	66
2008	Indonesia	IDN	67.4000015258789
2009	Indonesia	IDN	66.5999984741211
2010	Indonesia	IDN	64.5999984741211
2011	Indonesia	IDN	60.5999984741211
2012	Indonesia	IDN	53.5
2013	Indonesia	IDN	53.5
1996	Iran, Islamic Rep.	IRN	45.2000007629395
2007	Iran, Islamic Rep.	IRN	48.2000007629395
2008	Iran, Islamic Rep.	IRN	46.7999992370605
1980	Ireland	IRL	24.7999992370605
1981	Ireland	IRL	23.7000007629395
1982	Ireland	IRL	24
1983	Ireland	IRL	25.2999992370605
1984	Ireland	IRL	25.2000007629395
1985	Ireland	IRL	25
1986	Ireland	IRL	23.7999992370605
1987	Ireland	IRL	24.7000007629395
1988	Ireland	IRL	25.2000007629395
1989	Ireland	IRL	24.7999992370605
1990	Ireland	IRL	25.1000003814697
1991	Ireland	IRL	23.5
1992	Ireland	IRL	24
1993	Ireland	IRL	23.3999996185303
1994	Ireland	IRL	22.6000003814697
1995	Ireland	IRL	22.1000003814697
1996	Ireland	IRL	20.8999996185303
1997	Ireland	IRL	20.7000007629395
1998	Ireland	IRL	20.2999992370605
1999	Ireland	IRL	19.2999992370605
2000	Ireland	IRL	19.1000003814697
2001	Ireland	IRL	18.3999996185303
2002	Ireland	IRL	18
2003	Ireland	IRL	17.7000007629395
2004	Ireland	IRL	17.8999996185303
2005	Ireland	IRL	17
2006	Ireland	IRL	16.2000007629395
2007	Ireland	IRL	17
2008	Ireland	IRL	17.3999996185303
2009	Ireland	IRL	17.6000003814697
2010	Ireland	IRL	16.8999996185303
2011	Ireland	IRL	16.3999996185303
2012	Ireland	IRL	16.3999996185303
2013	Ireland	IRL	17.2999992370605
2001	Isle of Man	IMY	14.6000003814697
1995	Israel	ISR	15.3999996185303
1996	Israel	ISR	15.8000001907349
1997	Israel	ISR	15.3000001907349
1998	Israel	ISR	15
1999	Israel	ISR	15.1000003814697
2000	Israel	ISR	14.1999998092651
2001	Israel	ISR	13.5
2002	Israel	ISR	13.5
2003	Israel	ISR	13.8000001907349
2004	Israel	ISR	13.1999998092651
2005	Israel	ISR	13.1000003814697
2006	Israel	ISR	13.1000003814697
2007	Israel	ISR	12.6999998092651
2008	Israel	ISR	12.6999998092651
2009	Israel	ISR	12.8999996185303
2010	Israel	ISR	12.8000001907349
2011	Israel	ISR	12.6000003814697
1980	Italy	ITA	28.6000003814697
1981	Italy	ITA	28.7999992370605
1982	Italy	ITA	28.7000007629395
1983	Italy	ITA	29
1984	Italy	ITA	30
1985	Italy	ITA	29.2999992370605
1986	Italy	ITA	29
1987	Italy	ITA	29.5
1988	Italy	ITA	29.5
1989	Italy	ITA	29
1990	Italy	ITA	28.2999992370605
1991	Italy	ITA	28.3999996185303
1992	Italy	ITA	28.8999996185303
1993	Italy	ITA	28.5
1994	Italy	ITA	28.6000003814697
1995	Italy	ITA	29.1000003814697
1996	Italy	ITA	29.1000003814697
1997	Italy	ITA	28.7999992370605
1998	Italy	ITA	28.7000007629395
1999	Italy	ITA	28.2999992370605
2000	Italy	ITA	28.2000007629395
2001	Italy	ITA	27.8999996185303
2002	Italy	ITA	27.3999996185303
2003	Italy	ITA	27.2999992370605
2004	Italy	ITA	28.1000003814697
2005	Italy	ITA	26.7000007629395
2006	Italy	ITA	26.3999996185303
2007	Italy	ITA	26.1000003814697
2008	Italy	ITA	25.5
2009	Italy	ITA	25
2010	Italy	ITA	25.2000007629395
2011	Italy	ITA	24.8999996185303
2012	Italy	ITA	24.7999992370605
2013	Italy	ITA	24.7000007629395
1991	Jamaica	JAM	43.4000015258789
1992	Jamaica	JAM	43.0999984741211
1993	Jamaica	JAM	41.0999984741211
1994	Jamaica	JAM	41
1995	Jamaica	JAM	39.7999992370605
1996	Jamaica	JAM	39.9000015258789
1997	Jamaica	JAM	39.7999992370605
1998	Jamaica	JAM	40.4000015258789
1999	Jamaica	JAM	40.5999984741211
2000	Jamaica	JAM	40.5999984741211
2001	Jamaica	JAM	40.0999984741211
2002	Jamaica	JAM	38.2999992370605
2003	Jamaica	JAM	38.5999984741211
2004	Jamaica	JAM	38.7000007629395
2005	Jamaica	JAM	37.5999984741211
2006	Jamaica	JAM	38.5
2007	Jamaica	JAM	36.5999984741211
2008	Jamaica	JAM	39.5999984741211
2011	Jamaica	JAM	39.9000015258789
2012	Jamaica	JAM	40.5999984741211
1980	Japan	JPN	28.1000003814697
1981	Japan	JPN	27.5
1982	Japan	JPN	27.1000003814697
1983	Japan	JPN	26.3999996185303
1984	Japan	JPN	25.7000007629395
1985	Japan	JPN	25.3999996185303
1986	Japan	JPN	24.8999996185303
1987	Japan	JPN	24.7999992370605
1988	Japan	JPN	24.2000007629395
1989	Japan	JPN	23.2999992370605
1990	Japan	JPN	22.2999992370605
1991	Japan	JPN	21.2000007629395
1992	Japan	JPN	20.2000007629395
1993	Japan	JPN	19.1000003814697
1994	Japan	JPN	18.6000003814697
1995	Japan	JPN	18.2999992370605
1996	Japan	JPN	17.7000007629395
1997	Japan	JPN	17.5
1998	Japan	JPN	17.2999992370605
1999	Japan	JPN	17.2000007629395
2000	Japan	JPN	16.6000003814697
2001	Japan	JPN	15.8999996185303
2002	Japan	JPN	15.3999996185303
2003	Japan	JPN	15.1000003814697
2004	Japan	JPN	14.8999996185303
2005	Japan	JPN	14.6999998092651
2006	Japan	JPN	13.8000001907349
2007	Japan	JPN	13.3999996185303
2008	Japan	JPN	13
2009	Japan	JPN	12.6999998092651
2010	Japan	JPN	12.3000001907349
2011	Japan	JPN	11.8999996185303
2000	Jordan	JOR	18.8999996185303
2001	Jordan	JOR	20.1000003814697
2002	Jordan	JOR	19.2000007629395
2003	Jordan	JOR	17.7999992370605
2004	Jordan	JOR	18.2999992370605
2005	Jordan	JOR	17.7999992370605
2006	Jordan	JOR	16.5
2007	Jordan	JOR	16.2000007629395
2008	Jordan	JOR	16
2009	Jordan	JOR	16.3999996185303
2010	Jordan	JOR	16.3999996185303
2011	Jordan	JOR	15.6000003814697
2012	Jordan	JOR	15.8999996185303
2001	Kazakhstan	KAZ	42.2999992370605
2002	Kazakhstan	KAZ	39.9000015258789
2003	Kazakhstan	KAZ	39.5
2004	Kazakhstan	KAZ	37.7999992370605
2005	Kazakhstan	KAZ	36.0999984741211
2006	Kazakhstan	KAZ	35.5
2007	Kazakhstan	KAZ	34.7999992370605
2008	Kazakhstan	KAZ	33.7999992370605
2009	Kazakhstan	KAZ	33.7000007629395
2010	Kazakhstan	KAZ	33.2999992370605
2011	Kazakhstan	KAZ	32.7999992370605
2012	Kazakhstan	KAZ	31.7000007629395
2013	Kazakhstan	KAZ	30.6000003814697
1999	Kenya	KEN	63.4000015258789
1980	Korea, Rep.	KOR	52.7999992370605
1981	Korea, Rep.	KOR	52.9000015258789
1982	Korea, Rep.	KOR	52.4000015258789
1983	Korea, Rep.	KOR	50.5999984741211
1984	Korea, Rep.	KOR	47.0999984741211
1985	Korea, Rep.	KOR	45.9000015258789
1986	Korea, Rep.	KOR	45.5999984741211
1987	Korea, Rep.	KOR	43.7999992370605
1988	Korea, Rep.	KOR	43
1989	Korea, Rep.	KOR	40.7999992370605
1990	Korea, Rep.	KOR	39.5
1991	Korea, Rep.	KOR	38.9000015258789
1992	Korea, Rep.	KOR	39
1993	Korea, Rep.	KOR	39
1994	Korea, Rep.	KOR	38.0999984741211
1995	Korea, Rep.	KOR	37.4000015258789
1996	Korea, Rep.	KOR	37.2000007629395
1997	Korea, Rep.	KOR	37.2999992370605
1998	Korea, Rep.	KOR	39
1999	Korea, Rep.	KOR	38.2999992370605
2000	Korea, Rep.	KOR	36.9000015258789
2001	Korea, Rep.	KOR	36.7000007629395
2002	Korea, Rep.	KOR	36
2003	Korea, Rep.	KOR	34.9000015258789
2004	Korea, Rep.	KOR	34
2005	Korea, Rep.	KOR	33.5999984741211
2006	Korea, Rep.	KOR	32.7999992370605
2007	Korea, Rep.	KOR	31.7999992370605
2008	Korea, Rep.	KOR	31.2999992370605
2009	Korea, Rep.	KOR	30
2010	Korea, Rep.	KOR	28.7999992370605
2011	Korea, Rep.	KOR	28.2000007629395
2012	Kosovo	KSV	25.5
2005	Kuwait	KWT	2.70000004768372
2011	Kuwait	KWT	3.20000004768372
2002	Kyrgyz Republic	KGZ	57.2999992370605
2003	Kyrgyz Republic	KGZ	53.2999992370605
2004	Kyrgyz Republic	KGZ	51.5
2005	Kyrgyz Republic	KGZ	51.2000007629395
2006	Kyrgyz Republic	KGZ	49.2000007629395
1995	Lao PDR	LAO	90.3000030517578
2005	Lao PDR	LAO	88.3000030517578
1992	Latin America & Caribbean (all income levels)	LCN	38.7100423972734
1993	Latin America & Caribbean (all income levels)	LCN	38.7818210702196
1995	Latin America & Caribbean (all income levels)	LCN	38.1243246179868
1996	Latin America & Caribbean (all income levels)	LCN	37.8731953372737
2000	Latin America & Caribbean (all income levels)	LCN	35.795799791455
2001	Latin America & Caribbean (all income levels)	LCN	39.4210007736181
2002	Latin America & Caribbean (all income levels)	LCN	38.959887565389
2003	Latin America & Caribbean (all income levels)	LCN	38.9261171981377
2004	Latin America & Caribbean (all income levels)	LCN	39.5329151557862
2005	Latin America & Caribbean (all income levels)	LCN	36.9538978934656
2006	Latin America & Caribbean (all income levels)	LCN	36.0745266061655
2007	Latin America & Caribbean (all income levels)	LCN	35.1654109733245
2008	Latin America & Caribbean (all income levels)	LCN	35.0387588421708
2009	Latin America & Caribbean (all income levels)	LCN	35.4234951039985
1992	Latin America & Caribbean (developing only)	LAC	40.3241145052603
1993	Latin America & Caribbean (developing only)	LAC	40.1524307736028
1995	Latin America & Caribbean (developing only)	LAC	39.4327978709517
1996	Latin America & Caribbean (developing only)	LAC	39.0405258511749
2000	Latin America & Caribbean (developing only)	LAC	36.5504784743506
2001	Latin America & Caribbean (developing only)	LAC	40.7906334684636
2002	Latin America & Caribbean (developing only)	LAC	40.2653324253667
2003	Latin America & Caribbean (developing only)	LAC	40.3294069249085
2004	Latin America & Caribbean (developing only)	LAC	41.2168411049186
2005	Latin America & Caribbean (developing only)	LAC	38.4529652799841
2006	Latin America & Caribbean (developing only)	LAC	37.5383539267354
2007	Latin America & Caribbean (developing only)	LAC	36.5908716353176
2008	Latin America & Caribbean (developing only)	LAC	36.4414498388434
2009	Latin America & Caribbean (developing only)	LAC	36.4369445152585
1996	Latvia	LVA	14.6000003814697
1997	Latvia	LVA	19.3999996185303
1998	Latvia	LVA	17.2999992370605
1999	Latvia	LVA	16.8999996185303
2000	Latvia	LVA	14.8999996185303
2001	Latvia	LVA	15
2002	Latvia	LVA	13.1999998092651
2003	Latvia	LVA	13.6000003814697
2004	Latvia	LVA	13.6999998092651
2005	Latvia	LVA	11.5
2006	Latvia	LVA	11.6000003814697
2007	Latvia	LVA	11
2008	Latvia	LVA	10.1999998092651
2009	Latvia	LVA	11.5
2010	Latvia	LVA	11.5
2011	Latvia	LVA	11.3000001907349
2012	Latvia	LVA	11.3999996185303
2013	Latvia	LVA	11.6000003814697
2004	Lebanon	LBN	36.9000015258789
2007	Lebanon	LBN	37.2999992370605
1999	Lesotho	LSO	69.5
2007	Liberia	LBR	82.1999969482422
2010	Liberia	LBR	81.6999969482422
1998	Lithuania	LTU	19.6000003814697
1999	Lithuania	LTU	20.5
2000	Lithuania	LTU	19.7000007629395
2001	Lithuania	LTU	20.2000007629395
2002	Lithuania	LTU	20.7999992370605
2003	Lithuania	LTU	20.8999996185303
2004	Lithuania	LTU	18.7999992370605
2005	Lithuania	LTU	17.2000007629395
2006	Lithuania	LTU	17
2007	Lithuania	LTU	14.6000003814697
2008	Lithuania	LTU	11.6999998092651
2009	Lithuania	LTU	12
2010	Lithuania	LTU	10.8999996185303
2011	Lithuania	LTU	10.6000003814697
2012	Lithuania	LTU	11.1000003814697
2013	Lithuania	LTU	11.8000001907349
2000	Lower middle income	LMC	73.7358138998745
2005	Lower middle income	LMC	74.8809348726499
2010	Lower middle income	LMC	73.31337348107
1980	Luxembourg	LUX	13.5
1981	Luxembourg	LUX	12.6999998092651
1982	Luxembourg	LUX	12.3999996185303
1983	Luxembourg	LUX	12.5
1984	Luxembourg	LUX	12.3999996185303
1985	Luxembourg	LUX	11.8000001907349
1986	Luxembourg	LUX	10.8999996185303
1987	Luxembourg	LUX	11.1999998092651
1988	Luxembourg	LUX	10.8999996185303
1989	Luxembourg	LUX	11
1990	Luxembourg	LUX	11
1991	Luxembourg	LUX	10.8000001907349
1992	Luxembourg	LUX	10.1999998092651
1993	Luxembourg	LUX	11.1000003814697
1994	Luxembourg	LUX	10.8999996185303
1995	Luxembourg	LUX	11.3000001907349
1996	Luxembourg	LUX	9.69999980926514
1997	Luxembourg	LUX	9.19999980926514
1998	Luxembourg	LUX	9.39999961853027
1999	Luxembourg	LUX	9.10000038146973
2000	Luxembourg	LUX	9.39999961853027
2001	Luxembourg	LUX	7.30000019073486
2002	Luxembourg	LUX	7.90000009536743
2003	Luxembourg	LUX	7.90000009536743
2004	Luxembourg	LUX	8.19999980926514
2005	Luxembourg	LUX	8
2006	Luxembourg	LUX	7.90000009536743
2007	Luxembourg	LUX	7.19999980926514
2008	Luxembourg	LUX	6.5
2009	Luxembourg	LUX	8.69999980926514
2010	Luxembourg	LUX	8.19999980926514
2011	Luxembourg	LUX	8.60000038146973
2012	Luxembourg	LUX	8.89999961853027
2013	Luxembourg	LUX	8.80000019073486
1996	Macao SAR, China	MAC	10.6999998092651
1997	Macao SAR, China	MAC	9.69999980926514
1998	Macao SAR, China	MAC	9.69999980926514
1999	Macao SAR, China	MAC	10.8999996185303
2000	Macao SAR, China	MAC	11.8000001907349
2001	Macao SAR, China	MAC	10.6999998092651
2002	Macao SAR, China	MAC	10.5
2003	Macao SAR, China	MAC	10.8999996185303
2004	Macao SAR, China	MAC	11.6000003814697
2005	Macao SAR, China	MAC	10.3999996185303
2006	Macao SAR, China	MAC	9.30000019073486
2007	Macao SAR, China	MAC	8.60000038146973
2008	Macao SAR, China	MAC	7.40000009536743
2009	Macao SAR, China	MAC	7.80000019073486
2010	Macao SAR, China	MAC	7.80000019073486
2011	Macao SAR, China	MAC	7.5
2012	Macao SAR, China	MAC	7.30000019073486
1998	Macedonia, FYR	MKD	22.6000003814697
1999	Macedonia, FYR	MKD	25.5
2000	Macedonia, FYR	MKD	25.7000007629395
2001	Macedonia, FYR	MKD	29.8999996185303
2002	Macedonia, FYR	MKD	29.2999992370605
2003	Macedonia, FYR	MKD	27.2999992370605
2004	Macedonia, FYR	MKD	24.6000003814697
2005	Macedonia, FYR	MKD	28.2000007629395
2006	Macedonia, FYR	MKD	29.2999992370605
2007	Macedonia, FYR	MKD	27.7000007629395
2008	Macedonia, FYR	MKD	28.2000007629395
2009	Macedonia, FYR	MKD	28.1000003814697
2010	Macedonia, FYR	MKD	28.5
2011	Macedonia, FYR	MKD	28.2000007629395
2012	Macedonia, FYR	MKD	26.7999992370605
2013	Macedonia, FYR	MKD	28.1000003814697
1993	Madagascar	MDG	85.0999984741211
2003	Madagascar	MDG	84.3000030517578
2005	Madagascar	MDG	86.4000015258789
2010	Madagascar	MDG	90.5
1987	Malawi	MWI	83.9000015258789
1991	Malaysia	MYS	31.8999996185303
1995	Malaysia	MYS	27.3999996185303
1996	Malaysia	MYS	27.7000007629395
1997	Malaysia	MYS	25.5
1998	Malaysia	MYS	26.6000003814697
1999	Malaysia	MYS	25.2999992370605
2000	Malaysia	MYS	25.7000007629395
2001	Malaysia	MYS	24.6000003814697
2002	Malaysia	MYS	23.2999992370605
2003	Malaysia	MYS	23.7999992370605
2004	Malaysia	MYS	25.3999996185303
2005	Malaysia	MYS	24.5
2006	Malaysia	MYS	25.7000007629395
2007	Malaysia	MYS	25.7999992370605
2008	Malaysia	MYS	25.3999996185303
2009	Malaysia	MYS	25.2000007629395
2010	Malaysia	MYS	25.7000007629395
2011	Malaysia	MYS	23.3999996185303
2012	Malaysia	MYS	25.1000003814697
2013	Malaysia	MYS	26.1000003814697
1990	Maldives	MDV	49.0999984741211
1995	Maldives	MDV	58.7000007629395
2000	Maldives	MDV	60.7000007629395
2006	Maldives	MDV	38.2999992370605
2004	Mali	MLI	86.4000015258789
2006	Mali	MLI	87.9000015258789
2007	Mali	MLI	82.9000015258789
2000	Malta	MLT	12
2001	Malta	MLT	12.1000003814697
2002	Malta	MLT	14.5
2003	Malta	MLT	14
2004	Malta	MLT	14.1999998092651
2005	Malta	MLT	13.8000001907349
2006	Malta	MLT	13.8999996185303
2007	Malta	MLT	14.3000001907349
2008	Malta	MLT	13.8000001907349
2009	Malta	MLT	13.8000001907349
2010	Malta	MLT	14.3999996185303
2011	Malta	MLT	13.5
2012	Malta	MLT	13.5
2013	Malta	MLT	13.8999996185303
1999	Marshall Islands	MHL	27.7000007629395
1990	Mauritius	MUS	14.8999996185303
1995	Mauritius	MUS	19.1000003814697
2000	Mauritius	MUS	16.7000007629395
2004	Mauritius	MUS	19.7000007629395
2005	Mauritius	MUS	19.5
2006	Mauritius	MUS	19.2999992370605
2007	Mauritius	MUS	20.2000007629395
2008	Mauritius	MUS	19.6000003814697
2009	Mauritius	MUS	19.7999992370605
2010	Mauritius	MUS	20
2011	Mauritius	MUS	19
2012	Mauritius	MUS	20.6000003814697
1980	Mexico	MEX	55.5
1990	Mexico	MEX	28.2000007629395
1991	Mexico	MEX	44.5999984741211
1992	Mexico	MEX	43.9000015258789
1993	Mexico	MEX	44.7999992370605
1994	Mexico	MEX	43.7000007629395
1995	Mexico	MEX	41.5
1996	Mexico	MEX	40.2999992370605
1997	Mexico	MEX	41.2000007629395
1998	Mexico	MEX	38.7999992370605
1999	Mexico	MEX	38.2999992370605
2000	Mexico	MEX	36.0999984741211
2001	Mexico	MEX	36.5
2002	Mexico	MEX	37
2003	Mexico	MEX	36.7999992370605
2004	Mexico	MEX	36.7000007629395
2005	Mexico	MEX	35.7000007629395
2006	Mexico	MEX	34.5999984741211
2007	Mexico	MEX	34.5
2008	Mexico	MEX	34.0999984741211
2009	Mexico	MEX	33.7999992370605
2010	Mexico	MEX	34.7000007629395
2011	Mexico	MEX	33.7000007629395
2007	Middle East & North Africa (developing only)	MNA	45.0108350333097
1999	Moldova	MDA	33.2000007629395
2000	Moldova	MDA	37.2000007629395
2001	Moldova	MDA	40
2002	Moldova	MDA	40.7999992370605
2003	Moldova	MDA	36
2004	Moldova	MDA	36.0999984741211
2005	Moldova	MDA	37
2006	Moldova	MDA	33
2007	Moldova	MDA	33.2999992370605
2008	Moldova	MDA	32
2009	Moldova	MDA	29.3999996185303
2010	Moldova	MDA	29.2999992370605
2011	Moldova	MDA	29.3999996185303
2012	Moldova	MDA	29.2000007629395
2013	Moldova	MDA	31.2000007629395
2000	Mongolia	MNG	58.2999992370605
2003	Mongolia	MNG	60.5
2007	Mongolia	MNG	62.5
2008	Mongolia	MNG	58
2009	Mongolia	MNG	58.7000007629395
2010	Mongolia	MNG	57.2999992370605
2011	Mongolia	MNG	56.0999984741211
2012	Mongolia	MNG	52.2999992370605
2005	Montenegro	MNE	19.5
2007	Montenegro	MNE	21.1000003814697
2008	Montenegro	MNE	20.1000003814697
2009	Montenegro	MNE	17.7000007629395
2010	Montenegro	MNE	16.8999996185303
2011	Montenegro	MNE	16.3999996185303
2012	Montenegro	MNE	17.7000007629395
1994	Morocco	MAR	51.5
1998	Morocco	MAR	56.7999992370605
1999	Morocco	MAR	57.7000007629395
2002	Morocco	MAR	58.2999992370605
2003	Morocco	MAR	60.9000015258789
2004	Morocco	MAR	62.7999992370605
2005	Morocco	MAR	62.5
2006	Morocco	MAR	56.7000007629395
2007	Morocco	MAR	55
2008	Morocco	MAR	56
2009	Morocco	MAR	53.2999992370605
2010	Morocco	MAR	53.0999984741211
2011	Morocco	MAR	53.9000015258789
2012	Morocco	MAR	53.2999992370605
2003	Mozambique	MOZ	91.1999969482422
1994	Namibia	NAM	43.0999984741211
1997	Namibia	NAM	34.5999984741211
2000	Namibia	NAM	35.7999992370605
2001	Namibia	NAM	32.9000015258789
2004	Namibia	NAM	26.7000007629395
2008	Namibia	NAM	18.2000007629395
2010	Namibia	NAM	35.7999992370605
2011	Namibia	NAM	31.7000007629395
2012	Namibia	NAM	36.7999992370605
2013	Namibia	NAM	36
2001	Nepal	NPL	75.4000015258789
1980	Netherlands	NLD	12.1999998092651
1981	Netherlands	NLD	12.6000003814697
1982	Netherlands	NLD	12.3999996185303
1983	Netherlands	NLD	12.1000003814697
1984	Netherlands	NLD	11.8999996185303
1985	Netherlands	NLD	11.5
1986	Netherlands	NLD	11.3000001907349
1987	Netherlands	NLD	12.3999996185303
1988	Netherlands	NLD	12.1000003814697
1989	Netherlands	NLD	11.8999996185303
1990	Netherlands	NLD	12.3999996185303
1991	Netherlands	NLD	11.3999996185303
1992	Netherlands	NLD	11.3999996185303
1993	Netherlands	NLD	11.8000001907349
1994	Netherlands	NLD	12.3999996185303
1995	Netherlands	NLD	12.6999998092651
1996	Netherlands	NLD	12.3000001907349
1997	Netherlands	NLD	12.3999996185303
1998	Netherlands	NLD	11.6000003814697
1999	Netherlands	NLD	11.5
2000	Netherlands	NLD	11.1999998092651
2001	Netherlands	NLD	11.6000003814697
2002	Netherlands	NLD	11.6999998092651
2003	Netherlands	NLD	11.3999996185303
2004	Netherlands	NLD	12.1000003814697
2005	Netherlands	NLD	12.3999996185303
2006	Netherlands	NLD	12.6999998092651
2007	Netherlands	NLD	13.1000003814697
2008	Netherlands	NLD	13.1999998092651
2009	Netherlands	NLD	13.5
2010	Netherlands	NLD	15
2011	Netherlands	NLD	15
2012	Netherlands	NLD	15.3000001907349
2013	Netherlands	NLD	16.1000003814697
1996	New Caledonia	NCL	16.2000007629395
1980	New Zealand	NZL	18.2999992370605
1981	New Zealand	NZL	14
1986	New Zealand	NZL	17.7000007629395
1987	New Zealand	NZL	17.7000007629395
1988	New Zealand	NZL	18.7999992370605
1989	New Zealand	NZL	19.3999996185303
1990	New Zealand	NZL	19.7000007629395
1991	New Zealand	NZL	20.5
1992	New Zealand	NZL	21.2999992370605
1993	New Zealand	NZL	21.2000007629395
1994	New Zealand	NZL	21.1000003814697
1995	New Zealand	NZL	21
1996	New Zealand	NZL	20.8999996185303
1997	New Zealand	NZL	20.1000003814697
1998	New Zealand	NZL	20.3999996185303
1999	New Zealand	NZL	21
2000	New Zealand	NZL	20.6000003814697
2001	New Zealand	NZL	19.7000007629395
2002	New Zealand	NZL	19.2000007629395
2003	New Zealand	NZL	19.2000007629395
2004	New Zealand	NZL	19
2005	New Zealand	NZL	18.2999992370605
2006	New Zealand	NZL	17.5
2007	New Zealand	NZL	17.1000003814697
2008	New Zealand	NZL	17.1000003814697
2009	New Zealand	NZL	16.2999992370605
2010	New Zealand	NZL	16.1000003814697
2011	New Zealand	NZL	16.5
1993	Nicaragua	NIC	45.2999992370605
1995	Nicaragua	NIC	40.2000007629395
1996	Nicaragua	NIC	40.2999992370605
1997	Nicaragua	NIC	38.9000015258789
1998	Nicaragua	NIC	40.0999984741211
1999	Nicaragua	NIC	40
2000	Nicaragua	NIC	48.5
2003	Nicaragua	NIC	52.7999992370605
2004	Nicaragua	NIC	51.0999984741211
2005	Nicaragua	NIC	50.2000007629395
2006	Nicaragua	NIC	49.5
2007	Nicaragua	NIC	49.2000007629395
2008	Nicaragua	NIC	49.4000015258789
2010	Nicaragua	NIC	54
2005	Niger	NER	85.4000015258789
1991	North America	NAC	9.58744837494782
1992	North America	NAC	9.32627107473333
1993	North America	NAC	9.47689991542146
1994	North America	NAC	9.48068251845185
1995	North America	NAC	9.19640961316669
1996	North America	NAC	9.17796182352253
1997	North America	NAC	9.04253703766212
1998	North America	NAC	8.77571634443087
1999	North America	NAC	8.59124041651429
2000	North America	NAC	8.25070400071831
2001	North America	NAC	8.1629695818135
2002	North America	NAC	7.99208300529844
2003	North America	NAC	8.38787765391048
2004	North America	NAC	8.40197965480156
2005	North America	NAC	8.32013970930313
2006	North America	NAC	8.19678931794175
2007	North America	NAC	8.06030760025246
2008	North America	NAC	7.88393798312572
2009	North America	NAC	7.35664377584123
2010	North America	NAC	7.23955618751899
2011	North America	NAC	7.04078345255162
1980	Norway	NOR	14.3000001907349
1981	Norway	NOR	13.8000001907349
1982	Norway	NOR	13.6999998092651
1983	Norway	NOR	13.1999998092651
1984	Norway	NOR	13.3000001907349
1985	Norway	NOR	12.1999998092651
1986	Norway	NOR	12.6999998092651
1987	Norway	NOR	11.6000003814697
1988	Norway	NOR	11.8999996185303
1989	Norway	NOR	11.8000001907349
1990	Norway	NOR	11.3000001907349
1991	Norway	NOR	10.8000001907349
1992	Norway	NOR	10.3000001907349
1993	Norway	NOR	10.1999998092651
1994	Norway	NOR	9.69999980926514
1995	Norway	NOR	9.5
1996	Norway	NOR	8.80000019073486
1997	Norway	NOR	8.5
1998	Norway	NOR	8.5
1999	Norway	NOR	7.69999980926514
2000	Norway	NOR	7.5
2001	Norway	NOR	7.30000019073486
2002	Norway	NOR	7.30000019073486
2003	Norway	NOR	7.40000009536743
2004	Norway	NOR	7.5
2005	Norway	NOR	7.40000009536743
2006	Norway	NOR	8.5
2007	Norway	NOR	8
2008	Norway	NOR	7.80000019073486
2009	Norway	NOR	8.10000038146973
2010	Norway	NOR	7.69999980926514
2011	Norway	NOR	7
2012	Norway	NOR	6.90000009536743
2013	Norway	NOR	7
1991	OECD members	OED	20.5039199515152
1992	OECD members	OED	20.1998101793203
1993	OECD members	OED	19.9750478875632
1994	OECD members	OED	19.8802434081686
1995	OECD members	OED	19.5062438761772
1996	OECD members	OED	19.3494628059941
1997	OECD members	OED	19.2185933381207
1998	OECD members	OED	18.8111506779957
1999	OECD members	OED	18.5782449825004
2000	OECD members	OED	17.8444435178436
2001	OECD members	OED	17.7834684099549
2002	OECD members	OED	17.5692863388348
2003	OECD members	OED	17.5720213390185
2004	OECD members	OED	17.5708190290507
2005	OECD members	OED	17.2066127230215
2006	OECD members	OED	16.731613276834
2007	OECD members	OED	16.4794703225053
2008	OECD members	OED	16.252962569027
2009	OECD members	OED	16.1003094076536
2010	OECD members	OED	16.2066549637813
2011	OECD members	OED	15.9736089259781
1993	Oman	OMN	13
1996	Oman	OMN	12.8000001907349
2000	Oman	OMN	11.3999996185303
2010	Oman	OMN	3.5
1995	Pakistan	PAK	65.9000015258789
1996	Pakistan	PAK	65.9000015258789
1997	Pakistan	PAK	63.5999984741211
1998	Pakistan	PAK	64.8000030517578
1999	Pakistan	PAK	64.8000030517578
2000	Pakistan	PAK	64.4000015258789
2001	Pakistan	PAK	64.4000015258789
2002	Pakistan	PAK	60.0999984741211
2003	Pakistan	PAK	60.0999984741211
2004	Pakistan	PAK	62.0999984741211
2005	Pakistan	PAK	62.0999984741211
2006	Pakistan	PAK	62.7000007629395
2007	Pakistan	PAK	62.5999984741211
2008	Pakistan	PAK	64
1982	Panama	PAN	34.2999992370605
1983	Panama	PAN	31
1984	Panama	PAN	32.4000015258789
1985	Panama	PAN	34.2999992370605
1986	Panama	PAN	33
1987	Panama	PAN	34.0999984741211
1988	Panama	PAN	39.9000015258789
1989	Panama	PAN	38.4000015258789
1991	Panama	PAN	37.4000015258789
1992	Panama	PAN	34.9000015258789
1993	Panama	PAN	33.0999984741211
1994	Panama	PAN	31.2999992370605
1995	Panama	PAN	32.5
1996	Panama	PAN	32.7999992370605
1997	Panama	PAN	33.7999992370605
1998	Panama	PAN	33.0999984741211
1999	Panama	PAN	33.2000007629395
2000	Panama	PAN	33.2999992370605
2001	Panama	PAN	33.5
2002	Panama	PAN	34.7000007629395
2003	Panama	PAN	35.0999984741211
2004	Panama	PAN	34.2000007629395
2005	Panama	PAN	35
2006	Panama	PAN	33.7999992370605
2007	Panama	PAN	30.8999996185303
2008	Panama	PAN	30.6000003814697
2009	Panama	PAN	35.2999992370605
2010	Panama	PAN	34.0999984741211
2011	Panama	PAN	32.4000015258789
2012	Panama	PAN	31.8999996185303
1990	Paraguay	PRY	31.8999996185303
1991	Paraguay	PRY	32.0999984741211
1992	Paraguay	PRY	31.5
1993	Paraguay	PRY	31.5
1994	Paraguay	PRY	38.0999984741211
1996	Paraguay	PRY	41.9000015258789
1997	Paraguay	PRY	53.5999984741211
1998	Paraguay	PRY	54.2000007629395
1999	Paraguay	PRY	53.5999984741211
2001	Paraguay	PRY	55.0999984741211
2002	Paraguay	PRY	57
2003	Paraguay	PRY	55.9000015258789
2004	Paraguay	PRY	57
2005	Paraguay	PRY	53.2999992370605
2006	Paraguay	PRY	53.7000007629395
2007	Paraguay	PRY	51.9000015258789
2008	Paraguay	PRY	49.5
2009	Paraguay	PRY	51.7000007629395
2010	Paraguay	PRY	48.2999992370605
2011	Paraguay	PRY	47.2999992370605
2012	Paraguay	PRY	48.7000007629395
1990	Peru	PER	41
1991	Peru	PER	41
1992	Peru	PER	42.4000015258789
1993	Peru	PER	41
1994	Peru	PER	41.2999992370605
1995	Peru	PER	41.4000015258789
1996	Peru	PER	47.9000015258789
1997	Peru	PER	50.7999992370605
1998	Peru	PER	47.5
1999	Peru	PER	48.7999992370605
2000	Peru	PER	49.2999992370605
2001	Peru	PER	50.7999992370605
2002	Peru	PER	37
2003	Peru	PER	40.2000007629395
2004	Peru	PER	58.4000015258789
2005	Peru	PER	57.4000015258789
2006	Peru	PER	55.9000015258789
2007	Peru	PER	54.7000007629395
2008	Peru	PER	54.0999984741211
2009	Peru	PER	53.5999984741211
2010	Peru	PER	53.5
2011	Peru	PER	53.0999984741211
2012	Peru	PER	51.7999992370605
1998	Philippines	PHL	50.0999984741211
1999	Philippines	PHL	50.4000015258789
2000	Philippines	PHL	49.2999992370605
2001	Philippines	PHL	50.5
2002	Philippines	PHL	51.2999992370605
2003	Philippines	PHL	49.9000015258789
2004	Philippines	PHL	47.9000015258789
2005	Philippines	PHL	49.5
2006	Philippines	PHL	48.9000015258789
2007	Philippines	PHL	47.7999992370605
2008	Philippines	PHL	47.5999984741211
2009	Philippines	PHL	46.7000007629395
2010	Philippines	PHL	45.5999984741211
2011	Philippines	PHL	44.7999992370605
2012	Philippines	PHL	43.4000015258789
1980	Poland	POL	25.3999996185303
1981	Poland	POL	25.7000007629395
1982	Poland	POL	26.8999996185303
1983	Poland	POL	26.7999992370605
1984	Poland	POL	26.5
1985	Poland	POL	26.5
1986	Poland	POL	26
1987	Poland	POL	25.6000003814697
1988	Poland	POL	25.3999996185303
1989	Poland	POL	25.1000003814697
1990	Poland	POL	27.2000007629395
1991	Poland	POL	30
1992	Poland	POL	30.2000007629395
1993	Poland	POL	31.2000007629395
1994	Poland	POL	30.8999996185303
1995	Poland	POL	29.7000007629395
1996	Poland	POL	29.5
1997	Poland	POL	28.7000007629395
1998	Poland	POL	27.5
1999	Poland	POL	26.7999992370605
2000	Poland	POL	27.3999996185303
2001	Poland	POL	28
2002	Poland	POL	28.2000007629395
2003	Poland	POL	27
2004	Poland	POL	26.5
2005	Poland	POL	25.7999992370605
2006	Poland	POL	24.3999996185303
2007	Poland	POL	23.5
2008	Poland	POL	22.8999996185303
2009	Poland	POL	22.7000007629395
2010	Poland	POL	23
2011	Poland	POL	22.8999996185303
2012	Poland	POL	22.3999996185303
2013	Poland	POL	21.7999992370605
1980	Portugal	PRT	32.4000015258789
1981	Portugal	PRT	32.2999992370605
1982	Portugal	PRT	30.3999996185303
1983	Portugal	PRT	31.2999992370605
1984	Portugal	PRT	32.5
1985	Portugal	PRT	32.2999992370605
1986	Portugal	PRT	31.1000003814697
1987	Portugal	PRT	31.8999996185303
1988	Portugal	PRT	30.8999996185303
1989	Portugal	PRT	30
1990	Portugal	PRT	28.7999992370605
1991	Portugal	PRT	30.2999992370605
1992	Portugal	PRT	25.6000003814697
1993	Portugal	PRT	25.7999992370605
1994	Portugal	PRT	27.2999992370605
1995	Portugal	PRT	27.7000007629395
1996	Portugal	PRT	28.3999996185303
1997	Portugal	PRT	28.3999996185303
1998	Portugal	PRT	28.2000007629395
1999	Portugal	PRT	26.7999992370605
2000	Portugal	PRT	25.8999996185303
2001	Portugal	PRT	27.7999992370605
2002	Portugal	PRT	27.5
2003	Portugal	PRT	27.2999992370605
2004	Portugal	PRT	26.1000003814697
2005	Portugal	PRT	25.7999992370605
2006	Portugal	PRT	24.7000007629395
2007	Portugal	PRT	24.7999992370605
2008	Portugal	PRT	24.2999992370605
2009	Portugal	PRT	24
2010	Portugal	PRT	23.1000003814697
2011	Portugal	PRT	21.5
2012	Portugal	PRT	22.1000003814697
2013	Portugal	PRT	21.8999996185303
1991	Puerto Rico	PRI	15.3999996185303
1992	Puerto Rico	PRI	14.8999996185303
1993	Puerto Rico	PRI	14.8000001907349
1994	Puerto Rico	PRI	15.1000003814697
1995	Puerto Rico	PRI	15.1000003814697
1996	Puerto Rico	PRI	14.8000001907349
1997	Puerto Rico	PRI	14.6999998092651
1998	Puerto Rico	PRI	14
1999	Puerto Rico	PRI	14.6000003814697
2000	Puerto Rico	PRI	14.5
2001	Puerto Rico	PRI	13.8999996185303
2002	Puerto Rico	PRI	14.8999996185303
2003	Puerto Rico	PRI	14.1999998092651
2004	Puerto Rico	PRI	14.5
2005	Puerto Rico	PRI	14.6000003814697
2006	Puerto Rico	PRI	15
2007	Puerto Rico	PRI	15.3999996185303
2008	Puerto Rico	PRI	14.6000003814697
2009	Puerto Rico	PRI	14.6999998092651
2010	Puerto Rico	PRI	14.6999998092651
2011	Puerto Rico	PRI	15.3000001907349
2012	Puerto Rico	PRI	15.6000003814697
1997	Qatar	QAT	1.20000004768372
2004	Qatar	QAT	1.10000002384186
2013	Qatar	QAT	0.5
1991	Romania	ROM	30.6000003814697
1992	Romania	ROM	36.5999984741211
1993	Romania	ROM	36.5
1994	Romania	ROM	37
1995	Romania	ROM	39.2999992370605
1996	Romania	ROM	37.5999984741211
1997	Romania	ROM	40.4000015258789
1998	Romania	ROM	42.0999984741211
1999	Romania	ROM	44.2000007629395
2000	Romania	ROM	46.0999984741211
2001	Romania	ROM	46.0999984741211
2002	Romania	ROM	39.7999992370605
2003	Romania	ROM	39.5
2004	Romania	ROM	34.5999984741211
2005	Romania	ROM	35.4000015258789
2006	Romania	ROM	33.9000015258789
2007	Romania	ROM	33.7000007629395
2008	Romania	ROM	32.5999984741211
2009	Romania	ROM	32.7999992370605
2010	Romania	ROM	34.4000015258789
2011	Romania	ROM	32.7000007629395
2012	Romania	ROM	32.7000007629395
2013	Romania	ROM	32.2000007629395
1992	Russian Federation	RUS	8
1993	Russian Federation	RUS	6.5
1994	Russian Federation	RUS	6.80000019073486
1995	Russian Federation	RUS	6.80000019073486
1996	Russian Federation	RUS	6.30000019073486
1997	Russian Federation	RUS	4.69999980926514
1998	Russian Federation	RUS	4.59999990463257
1999	Russian Federation	RUS	10.8999996185303
2000	Russian Federation	RUS	10.1000003814697
2001	Russian Federation	RUS	8.10000038146973
2002	Russian Federation	RUS	7.80000019073486
2003	Russian Federation	RUS	7.40000009536743
2004	Russian Federation	RUS	7.59999990463257
2005	Russian Federation	RUS	7.80000019073486
2006	Russian Federation	RUS	7.59999990463257
2007	Russian Federation	RUS	7.30000019073486
2008	Russian Federation	RUS	7.30000019073486
1996	Rwanda	RWA	92.5999984741211
2008	Samoa	WSM	49.4000015258789
2011	Samoa	WSM	48.2999992370605
1995	San Marino	SMR	16.1000003814697
1996	San Marino	SMR	15.8000001907349
1997	San Marino	SMR	15.1999998092651
1998	San Marino	SMR	14.3999996185303
1999	San Marino	SMR	13.8000001907349
2001	San Marino	SMR	11.6999998092651
2002	San Marino	SMR	11.6999998092651
2003	San Marino	SMR	11.5
2004	San Marino	SMR	11.1000003814697
2005	San Marino	SMR	10.8000001907349
2006	San Marino	SMR	10.1000003814697
2007	San Marino	SMR	9.60000038146973
2008	San Marino	SMR	9.19999980926514
1991	Sao Tome and Principe	STP	27.5
1992	Saudi Arabia	SAU	8.10000038146973
1991	Senegal	SEN	84
2001	Senegal	SEN	77.6999969482422
2011	Senegal	SEN	58.2999992370605
2004	Serbia	SRB	29.7000007629395
2005	Serbia	SRB	28.7000007629395
2006	Serbia	SRB	27
2007	Serbia	SRB	26.8999996185303
[truncated: 499 more rows]
