# Supplementary material for: Energy and institution size
Source: PLoS One. 2017 Feb 8;12(2):e0171823. doi: 10.1371/journal.pone.0171823 (PMC5298329; doi:10.1371/journal.pone.0171823)
Supplement: S1 File — This zip file contains raw and final data for all analysis conducted in this paper. It also includes R code used for modelling. (ZIP) [file pone.0171823.s002.zip › Supplementary Material Revised/Raw Data/Span of Control/Aggregate Studies/Ariga Data.csv]

Level	N	Span	Pay	Pay Ratio	Info	Source
3		11.4		1.185	Manufacture, small	Ariga et al. 1992
2		13.3		1.358	Manufacture, small	Ariga et al. 1992
1		31.1		1.762	Manufacture, small	Ariga et al. 1992
3		12.1		1.192	Manufacture, medium	Ariga et al. 1992
2		16.1		1.402	Manufacture, medium	Ariga et al. 1992
1		41.4		1.825	Manufacture, medium	Ariga et al. 1992
3		13.2		1.27	Manufacture, large	Ariga et al. 1992
2		18.1		1.528	Manufacture, large	Ariga et al. 1992
1		46		1.901	Manufacture, large	Ariga et al. 1992
3		8.5		1.113	Distribution, small	Ariga et al. 1992
2		8.5		1.268	Distribution, small	Ariga et al. 1992
1		21.6		1.702	Distribution, small	Ariga et al. 1992
3		8.7		1.027	Distribution, medium	Ariga et al. 1992
2		8.5		1.231	Distribution, medium	Ariga et al. 1992
1		23.9		1.613	Distribution, medium	Ariga et al. 1992
3		7		1.063	Distribution, large	Ariga et al. 1992
2		7.4		1.3	Distribution, large	Ariga et al. 1992
1		25.5		1.656	Distribution, large	Ariga et al. 1992
3		6.8		1.072	Finance, small	Ariga et al. 1992
2		8.5		1.246	Finance, small	Ariga et al. 1992
1		17.8		1.539	Finance, small	Ariga et al. 1992
3		6.8		1.096	Finance, medium	Ariga et al. 1992
2		11.3		1.322	Finance, medium	Ariga et al. 1992
1		24.1		1.688	Finance, medium	Ariga et al. 1992
3		8.7		1.218	Finance, large	Ariga et al. 1992
2		8.5		1.462	Finance, large	Ariga et al. 1992
1		31.3		1.874	Finance, large	Ariga et al. 1992
