# Supplementary material for: Energy and institution size
Source: PLoS One. 2017 Feb 8;12(2):e0171823. doi: 10.1371/journal.pone.0171823 (PMC5298329; doi:10.1371/journal.pone.0171823)
Supplement: S1 File — This zip file contains raw and final data for all analysis conducted in this paper. It also includes R code used for modelling. (ZIP) [file pone.0171823.s002.zip › Supplementary Material Revised/Raw Data/Span of Control/Aggregate Studies/Bell Data.csv]

Level	N	Span	Pay	Pay Ratio	Info	Source
1	624	5.93	2048	3.07	CEO	Bell & Van Reenen 2012
2	3700	2.40	668	2.51	Level 2	Bell & Van Reenen 2012
3	8889		266		Level 3	Bell & Van Reenen 2012
1	4295	2.44	1256	1.79	CEO	Bell & Van Reenen 2012
2	10496		702		Level 2	Bell & Van Reenen 2012
