# Supplementary material for: Energy and institution size
Source: PLoS One. 2017 Feb 8;12(2):e0171823. doi: 10.1371/journal.pone.0171823 (PMC5298329; doi:10.1371/journal.pone.0171823)
Supplement: S1 File — This zip file contains raw and final data for all analysis conducted in this paper. It also includes R code used for modelling. (ZIP) [file pone.0171823.s002.zip › Supplementary Material Revised/Raw Data/Span of Control/Aggregate Studies/Eriksson Data.csv]

Level	N	Span	Pay	Pay Ratio	Info	Source
1	1443		505.2983367983		Lower Level Managers	Eriksson 1999
2	561	2.5721925134	777.6160427807	1.5389246038	Higher Level Managers	Eriksson 1999
3	244	2.2991803279	1159.0098360656	1.4904654383	Executives	Eriksson 1999
