# Supplementary material for: Energy and institution size
Source: PLoS One. 2017 Feb 8;12(2):e0171823. doi: 10.1371/journal.pone.0171823 (PMC5298329; doi:10.1371/journal.pone.0171823)
Supplement: S1 File — This zip file contains raw and final data for all analysis conducted in this paper. It also includes R code used for modelling. (ZIP) [file pone.0171823.s002.zip › Supplementary Material Revised/Raw Data/Span of Control/Aggregate Studies/Heyman Data.csv]

Level	N	Span	Pay	Pay Ratio	Info	Source
1	517	6.14	44258.3795115071	1.70	Level 1 Managers	Heyman 2002
2	3175	0.67	25977.8621879268	1.13	Level 2 Managers	Heyman 2002
3	2112	2.08	22952.9098889951	1.43	Level 3 Managers	Heyman 2002
4	4394		16065.8310390439		Level 4 Managers	Heyman 2002
