# Supplementary material for: Energy and institution size
Source: PLoS One. 2017 Feb 8;12(2):e0171823. doi: 10.1371/journal.pone.0171823 (PMC5298329; doi:10.1371/journal.pone.0171823)
Supplement: S1 File — This zip file contains raw and final data for all analysis conducted in this paper. It also includes R code used for modelling. (ZIP) [file pone.0171823.s002.zip › Supplementary Material Revised/Raw Data/Span of Control/Aggregate Studies/Mueller Data.csv]

Level	N	Span	Pay	Pay Ratio	Info	Source
9	696		13778			Mueller et al. 2016
8	890	0.78	16248	1.18		Mueller et al. 2016
7	852	1.04	19621	1.21		Mueller et al. 2016
6	1034	0.82	22815	1.16		Mueller et al. 2016
5	955	1.08	29352	1.29		Mueller et al. 2016
4	868	1.10	38878	1.32		Mueller et al. 2016
3	696	1.25	52977	1.36		Mueller et al. 2016
2	461	1.51	85014	1.60		Mueller et al. 2016
1	240	1.92	110693	1.30		Mueller et al. 2016
