# Supplementary material for: Energy and institution size
Source: PLoS One. 2017 Feb 8;12(2):e0171823. doi: 10.1371/journal.pone.0171823 (PMC5298329; doi:10.1371/journal.pone.0171823)
Supplement: S1 File — This zip file contains raw and final data for all analysis conducted in this paper. It also includes R code used for modelling. (ZIP) [file pone.0171823.s002.zip › Supplementary Material Revised/Raw Data/Span of Control/Aggregate Studies/Rajan Data.csv]

Level	N	Span	Pay	Pay Ratio	Info	Source
1		4.46			1986	Rajan & Wulf 2006
1		4.61			1987	Rajan & Wulf 2006
1		4.75			1988	Rajan & Wulf 2006
1		5.07			1989	Rajan & Wulf 2006
1		4.91			1990	Rajan & Wulf 2006
1		4.81			1991	Rajan & Wulf 2006
1		4.89			1992	Rajan & Wulf 2006
1		5.01			1993	Rajan & Wulf 2006
1		5.38			1994	Rajan & Wulf 2006
1		5.65			1995	Rajan & Wulf 2006
1		5.46			1996	Rajan & Wulf 2006
1		6.1			1997	Rajan & Wulf 2006
1		6.79			1998	Rajan & Wulf 2006
