# Supplementary material for: Energy and institution size
Source: PLoS One. 2017 Feb 8;12(2):e0171823. doi: 10.1371/journal.pone.0171823 (PMC5298329; doi:10.1371/journal.pone.0171823)
Supplement: S1 File — This zip file contains raw and final data for all analysis conducted in this paper. It also includes R code used for modelling. (ZIP) [file pone.0171823.s002.zip › Supplementary Material Revised/Raw Data/Span of Control/Case Studies/Audas Level Results.csv]

Year	Level	N	Mean	Gini	Source
1992	5	338	11881.54		Audas et al 2004
1992	6	259	14747.2		Audas et al 2004
1992	7	190	19229.37		Audas et al 2004
1992	8	92	25639.87		Audas et al 2004
1992	9	53	38847.2		Audas et al 2004
1992	10	16	51936.6		Audas et al 2004
