# Supplementary material for: Energy and institution size
Source: PLoS One. 2017 Feb 8;12(2):e0171823. doi: 10.1371/journal.pone.0171823 (PMC5298329; doi:10.1371/journal.pone.0171823)
Supplement: S1 File — This zip file contains raw and final data for all analysis conducted in this paper. It also includes R code used for modelling. (ZIP) [file pone.0171823.s002.zip › Supplementary Material Revised/Raw Data/Span of Control/Case Studies/BGH data for public use - codebook.xlsx]

## Sheet: BGH data for public use
This is the public use version of the data used in Baker, Gibbs & Holmstrom (BGH) EER 1993, QJE 1994a,b; Gibbs JAE 1995. We shared other versions of the data with many researchers over the years. Those versions may NOT be shared without permission. Researchers interested in using the data should use this version ONLY.
Data are copyright 2014 by Michael Gibbs. Limited use license is granted for academic research & teaching purposes only. Attempting to identify the company, or individual employees using these data is strictly prohibited.
Data are posted in Stata v.12 (created in June 2014), and ascii comma-separated-value formats (text are in double quotes).
If you have questions, please contact Michael Gibbs, michael.gibbs@chicagobooth.edu or gibbs@uchicago.edu
Variable	Not included	Description
AGE		Age in years.
ALLSALOK		SALARYOK = 1 for all observations for this employee. See SALARYOK.
ALLTITOK		TITLEOK = 1 for all observations for this employee. See TITLEOK.
BONUS		Nominal year-end bonus.
BONUS88		Real bonus, year-end 1988 dollars.
BONUSPCT		Bonus as % of salary.
BRANCH	x	1 = employee works in branch office instead of main regional office. Omitted for confidentiality.
BUBBLE		Employee's broad category job title is in BGH "bubble chart" (Figure II in BGH 1994a).
COMP88		Real salary + bonus, year-end 1988 dollars.
COSALINC		Average salary increase across the firm in that year.
COSTCEN		Code for administrative unit ("cost center") as defined by the accounting system for tracking budgets.
COSTNAM	x	Name of cost center COSTCEN. Omitted for confidentiality.
COUNTRY	x	Country employee works in. Omitted for confidentiality. See TITLEOK.
EDLEV		Company's education coding. EDYRS constructed from values underlying this code.
EDYRS		Years of education.
RANDOMID		Employee ID # - randomly changed from original values for confidentiality.
FLEVEL		Employee's first level (if known).
FSAL88		Employee's first salary in $1988 (if known).
FSALARY		Employee's first nominal salary (if known).
FSLEVEL		Employee's first salary in current level.
FUNCT1	x	Function as coded by firm. Omitted for confidentiality. See FUNCTION.
FUNCT2	x	Simplified coding of function. Omitted for confidentiality. See FUNCTION.
FUNCTION		Most simplified coding of function. One value refers to a single large regional office.
FYLEV2		First year employee was in a job in Level 2.
FYLEV3		First year employee was in a job in Level 3.
FYLEV4		First year employee was in a job in Level 4.
FYLEV5		First year employee was in a job in Level 5.
GRADE		Simplified salary grade code, based on SALGRADE.
LEVEL		Hierarchical level. See BGH 1994a for description of how these were defined.
NLEVEL		Employee's level next year.
NNSALINC		Employee's nominal salary increase next year.
NRELINC		Employee's RELINC next year.
NRSALINC		Employee's RSALINC next year.
NSALINC		Nominal salary increase.
OLEVEL		Employee's level last year.
PERFRAT		Performance rating, with some values of unknown meaning (0, A, B, E)
PROMOTED		Employee promoted from job last year. 0 = lateral transfer if TITLECHG = 1. Negative values imply demotions of 1 or more levels.
RACE	x	Employee's race. Omitted for confidentiality.
RACEVAR		Employee's race dummy. 1 = white.
RATING		Performance rating with known values (1-5).
RELINC		RSALINC - COSALINC (real salary increase from last year minus average across the company).
RSALINC		Real salary increase.
SAL88		Real salary in year-end 1988 dollars.
SALARY		Nominal salary.
SALARYOK		Dummy. 1 = TITLEOK = 1, except 4 compensaton outliers. 0 = other. Also see TITLEOK.
SALGRADE		Salary grade code.
SEX		Employee's gender; F or M.
TITLE	x	Job title. Omitted for confidentiality.
TITLE2	x	Simplified job titles for Bubble chart. Omitted for confidentiality.
TITLCODE		Code for broad category of employee's job title (all within the same LEVEL).
TITLECHG		Job title changes this year. Note that this might happen even if there is no change in level.
TITLEOK		Dummy. 1 = US employee not on leave of absence. 0 = foreign employee or on leave. Recommended: use SALARYOK = 1 for all compensation analyses; TITLEOK = 1 for all other analyses.
YEAR		Year. Data are from year-end personnel records.
YRATCO		# of years at company.
YRATITLE		# of years at current job title.
YRATLEVL		# of years at current hierarchical level.
YRTOCHGT		# of years until next title change.
YRTODEMO		# of years until next demotion.
YRTOLATL		# of years until next lateral transfer.
YRTOLEAV		# of years until employee goes on leave of absence.
YRTOPROM		# of years until next promotion.
YRTOQUIT		# of years until employee exits the firm (voluntary or involuntary).
