# Supplementary material for: Energy and institution size
Source: PLoS One. 2017 Feb 8;12(2):e0171823. doi: 10.1371/journal.pone.0171823 (PMC5298329; doi:10.1371/journal.pone.0171823)
Supplement: S1 File — This zip file contains raw and final data for all analysis conducted in this paper. It also includes R code used for modelling. (ZIP) [file pone.0171823.s002.zip › Supplementary Material Revised/Raw Data/Span of Control/Case Studies/BGH data for public use.csv]

year	edlev	age	sex	titleok	edyrs	level	salary	bonus	salgrade	costcen	perfrat	sal88	nsalinc	rsalinc	bonus88	comp88	grade	rating	fsalary	fsal88	fslevel	yratco	yratlevl	yratitle	flevel	fylev2	fylev3	fylev4	fylev5	bonuspct	olevel	titlechg	promoted	nnsalinc	nrsalinc	yrtoquit	yrtoleav	yrtoprom	yrtodemo	yrtolatl	yrtochgt	salaryok	nlevel	relinc	cosalinc	nrelinc	bubble	alltitok	allsalok
75	2A	47	F	1	12	1	18900		000	T3213A	2	41538.46						2	18900	41538.46	41538.46	1	1	1	1									7.936508	2.102102			6		13	6	1	1		.7863457	-1.041043	1	1	1
76	2A	48	F	1	12	1	20400			T3213A	3	42411.64	7.936508	2.102102				3	18900	41538.46	41538.46	2	2	2	1						1	0	0	5.882353	-.5284926			5		12	5	1	1	-1.041043	3.143145	-2.875044	1	1	1
77	2A	49	F	1	12	1	21600			T3213A	2	42187.5	5.882353	-.5284926				2	18900	41538.46	41538.46	3	3	3	1						1	0	0	6.481482	-1.05532			4		11	4	1	1	-2.875044	2.346551	-2.274144	1	1	1
78	2A	50	F	1	12	1	23000		102	T3213A	2	41742.29	6.481482	-1.05532			52	2	18900	41538.46	41538.46	4	4	4	1						1	0	0	4.347826	-6.358873			3		10	3	1	1	-2.274144	1.218823	-4.679727	1	1	1
79	2A	51	F	1	12	1	24000		102	T3213A	2	39087.95	4.347826	-6.358873			52	2	18900	41538.46	41538.46	5	5	5	1						1	0	0	5	-7.503587			2		9	2	1	1	-4.679727	-1.679146	-5.039246	1	1	1
80	2A	52	F	1	12	1	25200		102	T3213A		36154.95	5	-7.503587			52		18900	41538.46	41538.46	6	6	6	1						1	0	0	11.11111	.8391204			1		8	1	1	2	-5.039246	-2.464341	-1.649035	1	1	1
81	2A	53	F	1	12	2	28000	2500	104	T3213A		36458.33	11.11111	.8391204	3255.208	39713.54	53		18900	41538.46	36458.33	7	1	1	1	81				8.875	1	1	1	8.928572	2.521008					7	7	1	2	-1.649035	2.488156	-3.555189	1	1	1
82	2A	54	F	1	12	2	30500	0	104	T3213A		37377.45	8.928572	2.521008	0	37377.45	53		18900	41538.46	36458.33	8	2	2	1	81				0	2	0	0	5.573771	2.313773					6	6	1	2	-3.555189	6.076198	-4.115705	1	1	1
83	2A	55	F	1	12	2	32200	0		Z3090A	2	38242.28	5.573771	2.313773	0	38242.28		2	18900	41538.46	36458.33	9	3	3	1	81				0	2	0	0	10.24845	5.72801					5	5	1	2	-4.115705	6.429478	-.9675564	1	1	1
84	2A	56	F	1	12	2	35500	2000		Z3097A	2	40432.8	10.24845	5.72801	2277.904	42710.71		2	18900	41538.46	36458.33	10	4	4	1	81				5.625	2	0	0	5.633803	1.919208					4	4	1	2	-.9675564	6.695566	-3.784753	1	1	1
85	71	57	F	1	12	2	37500		50	Z3097A	2	41208.79	5.633803	1.919208	0	41208.79		2	18900	41538.46	36458.33	11	5	5	1	81				0	2	0	0	14.93333	12.94744					3	3	1	2	-3.784753	5.703961	4.647129	1	1	1
86	71	58	F	1	12	2	43100		50	Z3097A	2	46544.28	14.93333	12.94744	0	46544.28		2	18900	41538.46	36458.33	12	6	6	1	81				0	2	0	0	6.960557	3.17237					2	2	1	2	4.647129	8.300316	-4.159111	1	1	1
87	71	59	F	1	12	2	46100	0	50	Z3097A	1	48020.83	6.960557	3.17237	0	48020.83		1	18900	41538.46	36458.33	13	7	7	1	81				0	2	0	0	9.507592	5.127288					1	1	1	2	-4.159111	7.331481	-2.288031	1	1	1
88	71	60	F	1	12	2	50483	0	54	Z3097A	1	50483	9.507592	5.127288	0	50483	54	1	18900	41538.46	36458.33	14	8	1	1	81				0	2	1	0									1		-2.288031	7.415319		1	1	1
78	2B	34	M	1	12	1	20000			U8800A	2	36297.64						2	20000	36297.64	36297.64	1	1	1	1									6	-4.876222	3	3					1	1		1.218823	-3.197075	1	1	1
79	2B	35	M	1	12	1	21200			U8908A	2	34527.69	6	-4.876222				2	20000	36297.64	36297.64	2	2	2	1						1	0	0	9.905661	-3.182101	2	2					1	1	-3.197075	-1.679146	-.7177601	1	1	1
80	2B	36	M	1	12	1	23300		103	E0023A		33428.98	9.905661	-3.182101			52		20000	36297.64	36297.64	3	3	3	1						1	0	0			1	1					1		-.7177601	-2.464341		1	1	1
69	2B	52	F	1	12	2	13900			A0450A		44838.71																						7.913669	1.991578	11	8					1	2			-3.26699	1	1	1
70	3D	53	F	1	13	2	15000			A0450A		45731.71	7.913669	1.991578																	2	0	0	10.66667	6.136452	10	7					1	2	-3.26699	5.258567	.1934624	1	1	1
71	3D	54	F	1	13	2	16600		M0	A1450A		48538.01	10.66667	6.136452																	2	0	0	8.433735	5.05478	9	6					1	2	.1934624	5.94299	-.4306509	1	1	1
72	3D	55	F	1	13	2	18000		M0	A1061A		50991.5	8.433735	5.05478																	2	0	0	8.333333	1.977778	8	5					1	2	-.4306509	5.485431	-.8956492	1	1	1
73	3D	56	F	1	13	2	19500		000	A1061A		52000	8.333333	1.977778																	2	0	0	14.87179	3.301974	7	4					1	2	-.8956492	2.873427	-1.73467	1	1	1
74	3D	57	F	1	13	2	22400		000	A1061A	2	53717.03	14.87179	3.301974				2													2	0	0	0	-8.351648	6	3					1	2	-1.73467	5.036644	-9.137994	1	1	1
75	3D	58	F	1	13	2	22400		000	B1126A	2	49230.77	0	-8.351648				2													2	0	0	0	-5.405406	5	2					1	2	-9.137994	.7863457	-8.548551	1	1	1
76	3D	59	F	1	13	2	22400			B1137A	2	46569.65	0	-5.405406				2													2	0	0			4	1					1	U	-8.548551	3.143145		1	1	1
77	3D	60	F	0	13		11200			L2599A	2							2																		3						0			2.346551		0
78	3D	61	F	0	13		11200			L2599A	2							2																		2						0			1.218823		0
79	3D	62	F	0	13		11200			L2599A	2							2																		1						0			-1.679146		0
87		23	M	0			40002	0	55	P5310A							55					1																				0	U		7.331481		0	0	0
88		24	M	0			40002	0	55	P6267A							55					2									U											0			7.415319		0	0	0
69		32	M	1		2	15500			H0137A		50000																						12.90323	6.707317			2			2	1	2			1.44875	1	1	1
70		33	M	1		2	17500			H0105A		53353.66	12.90323	6.707317																	2	0	0	11.42857	6.867168			1			1	1	3	1.44875	5.258567	.9241781	1	1	1
71	6C	34	M	1	14	3	19500		0	H0042A		57017.54	11.42857	6.867168							57017.54		1	1			71				2	1	1	10.25641	6.820658			4			4	1	3	.9241781	5.94299	1.335227	1	1	1
72	6C	35	M	1	14	3	21500		0	E0042A		60906.52	10.25641	6.820658							57017.54		2	2			71				3	0	0	9.302325	2.889922			3			3	1	3	1.335227	5.485431	.0164955	1	1	1
73	6C	36	M	1	14	3	23500		000	E1142A		62666.67	9.302325	2.889922							57017.54		3	3			71				3	0	0	16.59575	4.852288			2			2	1	3	.0164955	2.873427	-.1843558	1	1	1
74	6C	37	M	1	14	3	27400		000	E1142A	2	65707.44	16.59575	4.852288				2			57017.54		4	4			71				3	0	0	13.13869	3.689741			1			1	1	4	-.1843558	5.036644	2.903395	1	1	1
75	6C	38	M	1	14	4	31000		000	E1144A	1	68131.87	13.13869	3.689741				1			68131.87		1	1			71	75			3	1	1	10	4.054054			8			8	1	4	2.903395	.7863457	.9109089	1	1	1
76	6C	39	M	1	14	4	34100			E1144A	2	70893.97	10	4.054054				2			68131.87		2	2			71	75			4	0	0	0	-6.054688			7			7	1	4	.9109089	3.143145	-8.401239	1	1	1
77	6C	40	M	1	14	4	34100			E1144A	2	66601.56	0	-6.054688				2			68131.87		3	3			71	75			4	0	0	11.73021	3.821897			6			6	1	4	-8.401239	2.346551	2.603073	1	1	1
78	6C	41	M	1	14	4	38100		110	H1172A	2	69147.01	11.73021	3.821897			58	2			68131.87		4	4			71	75			4	0	0	12.86089	1.280703			5			5	1	4	2.603073	1.218823	2.959849	1	1	1
79	6C	42	M	1	14	4	43000		110	H1172A	2	70032.57	12.86089	1.280703			58	2			68131.87		5	5			71	75			4	0	0	15.11628	1.408028			4			4	1	4	2.959849	-1.679146	3.872369	1	1	1
80	6C	43	M	1	14	4	49500		111	D1122A		71018.65	15.11628	1.408028			59				68131.87		6	6			71	75			4	0	0	12.12121	1.75584			3			3	1	4	3.872369	-2.464341	-.7323161	1	1	1
81	6C	44	M	1	14	4	55500	15500	111	D1122A		72265.63	12.12121	1.75584	20182.29	92447.91	59				68131.87		7	7			71	75		27	4	0	0	14.95496	8.192899			2			2	1	4	-.7323161	2.488156	2.116701	1	1	1
82	6C	45	M	1	14	4	63800	17000	214	F1154A		78186.27	14.95496	8.192899	20833.33	99019.61	60				68131.87		8	8			71	75		26	4	0	0	25.39185	21.51989			1			1	1	5	2.116701	6.076198	15.09041	1	1	1
83	6C	46	M	1	14	5	80000	24000	215	F1154A	1	95011.88	25.39185	21.51989	28503.56	123515.4	61	1			95011.88		1	1			71	75	83	30	4	1	1	21.25	16.27847							1	5	15.09041	6.429478	9.582908	1	1	1
84	6C	47	M	1	14	5	97000	26000	215	B1154A	2	110478.4	21.25	16.27847	29612.76	140091.1	61	2			95011.88		2	2			71	75	83	26	5	0	0	7.216495	3.446244							1	5	9.582908	6.695566	-2.257716	1	1	1
85	57	48	M	1	14	5	104000	0	61	B1154A	0	114285.7	7.216495	3.446244	0	114285.7	61				95011.88		3	3			71	75	83	0	5	0	0	9.615385	7.721382							1	5	-2.257716	5.703961	-.5789335	1	1	1
86	57	49	M	1	14	5	114000	0	61	A1178A	2	123110.1	9.615385	7.721382	0	123110.1	61	2			95011.88		4	4			71	75	83	0	5	0	0	11.40351	7.457968							1	5	-.5789335	8.300316	.1264866	1	1	1
87	57	50	M	1	14	5	127000	0	61	G1180B	0	132291.7	11.40351	7.457968	0	132291.7	61				95011.88		5	5			71	75	83	0	5	0	0	18.11024	13.38583							1	5	.1264866	7.331481	5.970508	1	1	1
88	57	51	M	1	14	5	150000	0	62	G1180B	0	150000	18.11024	13.38583	0	150000	62				95011.88		6	6			71	75	83	0	5	0	0									1		5.970508	7.415319		1	1	1
69	5E	40	M	1	14	2	14200			E0007A		45806.45																						10.56338	4.495878			4			4	1	2			-.7626894	1	1	1
70	5E	41	M	1	14	2	15700			E0007A		47865.86	10.56338	4.495878																	2	0	0	11.46497	6.902075			3			3	1	2	-.7626894	5.258567	.9590849	1	1	1
71	5E	42	M	1	14	2	17500		M0	E0040B		51169.59	11.46497	6.902075																	2	0	0	9.714286	6.295427			2			2	1	2	.9590849	5.94299	.809996	1	1	1
72	5E	43	M	1	14	2	19200		M0	D0040B		54390.93	9.714286	6.295427																	2	0	0	10.41667	3.938889			1			1	1	3	.809996	5.485431	1.065462	1	1	1
73	5E	44	M	1	14	3	21200		000	D0040B		56533.33	10.41667	3.938889							56533.33		1	1			73				2	1	1	20.51887	8.380277			2			2	1	3	1.065462	2.873427	3.343633	1	1	1
74	5E	45	M	1	14	3	25550		000	D0040A	2	61270.98	20.51887	8.380277				2			56533.33		2	2			73				3	0	0	11.93738	2.588762			1			1	1	4	3.343633	5.036644	1.802416	1	1	1
75	5E	46	M	1	14	4	28600		000	D0040A	2	62857.14	11.93738	2.588762				2			62857.14		1	1			73	75			3	1	1	10.83916	4.847855							1	4	1.802416	.7863457	1.70471	1	1	1
76	5E	47	M	1	14	4	31700			B0040A	2	65904.37	10.83916	4.847855				2			62857.14		2	2			73	75			4	0	0	9.463722	2.836036							1	4	1.70471	3.143145	.4894845	1	1	1
77	5E	48	M	1	14	4	34700			F0040A	2	67773.44	9.463722	2.836036				2			62857.14		3	3			73	75			4	0	0	0	-7.07804							1	4	.4894845	2.346551	-8.296864	1	1	1
78	5E	49	M	1	14	4	34700			F0040A	2	62976.41	0	-7.07804				2			62857.14		4	4			73	75			4	0	0	10.95101	-.4332154							1	4	-8.296864	1.218823	1.245931	1	1	1
79	5E	50	M	1	14	4	38500		108	E1161A	2	62703.58	10.95101	-.4332154			56	2			62857.14		5	5			73	75			4	0	0	8.831169	-4.12864							1	4	1.245931	-1.679146	-1.664299	1	1	1
80	5E	51	M	1	14	4	41900		110	E1161A		60114.78	8.831169	-4.12864			58				62857.14		6	6			73	75			4	0	0	12.88783	2.451584							1	4	-1.664299	-2.464341	-.0365721	1	1	1
81	5E	52	M	1	14	4	47300	18400	110	E1161A		61588.54	12.88783	2.451584	23958.33	85546.88	58				62857.14		7	7			73	75		38	4	0	0	14.79915	8.046263							1	4	-.0365721	2.488156	1.970065	1	1	1
82	5E	53	M	1	14	4	54300	22500	213	E1161A		66544.12	14.79915	8.046263	27573.53	94117.65	59				62857.14		8	8			73	75		41	4	0	0	5.524862	2.266374							1	4	1.970065	6.076198	-4.163104	1	1	1
83	5E	54	M	1	14	4	57300	10000	000	A1027A	2	68052.26	5.524862	2.266374	11876.48	79928.74		2			62857.14		9	9			73	75		17	4	0	0	6.457242	2.092253							1	4	-4.163104	6.429478	-4.603313	1	1	1
84	5E	55	M	1	14	4	61000	5000	000	A1027A	3	69476.08	6.457242	2.092253	5694.761	75170.84		3			62857.14		10	10			73	75		8.1875	4	0	0	0	-3.516484							1	4	-4.603313	6.695566	-9.220445	1	1	1
85	61	56	M	1	14	4	61000		50	A1034A	3	67032.97	0	-3.516484	0	67032.97		3			62857.14		11	11			73	75		0	4	0	0	4.098361	2.299685							1	4	-9.220445	5.703961	-6.000631	1	1	1
86	61	57	M	1	14	4	63500		50	A1082A	3	68574.52	4.098361	2.299685	0	68574.52		3			62857.14		12	12			73	75		0	4	0	0	3.622047	-.0479003							1	4	-6.000631	8.300316	-7.379382	1	1	1
87	61	58	M	1	14	4	65800		57	A1056D	3	68541.66	3.622047	-.0479003	0	68541.66	57	3			62857.14		13	13			73	75		0	4	0	0	7.142857	2.857143							1	4	-7.379382	7.331481	-4.558177	1	1	1
88	61	59	M	1	14	4	70500		57	N9837A	3	70500	7.142857	2.857143	0	70500	57	3			62857.14		14	14			73	75		0	4	0	0									1		-4.558177	7.415319		1	1	1
69		38	M	1		2	14000			A0450A		45161.29																						21.42857	14.76481			2			2	1	2			9.506241	1	1	1
70	6C	39	M	1	14	2	17000			A0450A		51829.27	21.42857	14.76481																	2	0	0	14.70588	10.01032			1			1	1	3	9.506241	5.258567	4.06733	1	1	1
71	6C	40	M	1	14	3	19500		P0	A1450A		57017.54	14.70588	10.01032							57017.54		1	1			71				2	1	1	12.82051	9.304859			2			2	1	3	4.06733	5.94299	3.819428	1	1	1
72	6C	41	M	1	14	3	22000		P0	A1030A		62322.95	12.82051	9.304859							57017.54		2	2			71				3	0	0	15.90909	9.109091			1			1	1	4	3.819428	5.485431	6.235664	1	1	1
73	6C	42	M	1	14	4	25500		000	A1030A		68000	15.90909	9.109091							68000		1	1			71	73			3	1	1	27.2549	14.43786							1	4	6.235664	2.873427	9.401217	1	1	1
74	6C	43	M	1	14	4	32450		000	A1030A	1	77817.74	27.2549	14.43786				1			68000		2	2			71	73			4	0	0	14.02157	4.498891							1	4	9.401217	5.036644	3.712545	1	1	1
75	6C	44	M	1	14	4	37000		000	A1030A	1	81318.68	14.02157	4.498891				1			68000		3	3			71	73			4	0	0	14.86487	8.655953							1	4	3.712545	.7863457	5.512808	1	1	1
76	6C	45	M	1	14	4	42500			A1030A	1	88357.59	14.86487	8.655953				1			68000		4	4			71	73			4	0	0	12.94118	6.102941							1	4	5.512808	3.143145	3.75639	1	1	1
77	6C	46	M	1	14	4	48000			C1145A	1	93750	12.94118	6.102941				1			68000		5	5			71	73			4	0	0	5	-2.431942							1	4	3.75639	2.346551	-3.650765	1	1	1
78	6C	47	M	1	14	4	50400		110	C1145A	1	91470.05	5	-2.431942			58	1			68000		6	6			71	73			4	0	0	0	-10.26059							1	4	-3.650765	1.218823	-8.58144	1	1	1
79	6C	48	M	1	14	4	50400		110	C1145A	1	82084.69	0	-10.26059			58	1			68000		7	7			71	73			4	0	0	9.523809	-3.518481							1	4	-8.58144	-1.679146	-1.054139	1	1	1
80	6C	49	M	1	14	4	55200		110	C1145A		79196.55	9.523809	-3.518481			58				68000		8	8			71	73			4	0	0	9.057971	-1.024211							1	4	-1.054139	-2.464341	-3.512367	1	1	1
81	6C	50	M	1	14	4	60200	10600	110	F1134A		78385.41	9.057971	-1.024211	13802.08	92187.5	58				68000		9	9			71	73		17	4	0	0	9.634551	3.18546							1	4	-3.512367	2.488156	-2.890737	1	1	1
82	6C	51	M	1	14	4	66000	7000	213	F1134A		80882.35	9.634551	3.18546	8578.432	89460.78	59				68000		10	10			71	73		10.5625	4	0	0	8.030303	4.69445							1	4	-2.890737	6.076198	-1.735028	1	1	1
83	6C	52	M	1	14	4	71300	10000	000	A1017A	2	84679.34	8.030303	4.69445	11876.48	96555.82		2			68000		11	11			71	73		14	4	0	0	8.415147	3.969879							1	4	-1.735028	6.429478	-2.725687	1	1	1
84	6C	53	M	1	14	4	77300	11000	000	A1017A	2	88041	8.415147	3.969879	12528.47	100569.5		2			68000		12	12			71	73		14.1875	4	0	0	7.503234	3.722901							1	4	-2.725687	6.695566	-1.98106	1	1	1
85	57	54	M	1	14	4	83100	0	59	A1034A	2	91318.68	7.503234	3.722901	0	91318.68	59	2			68000		13	13			71	73		0	4	0	0	7.701564	5.84063							1	4	-1.98106	5.703961	-2.459686	1	1	1
86	57	55	M	1	14	4	89500	0	59	A1034A	2	96652.27	7.701564	5.84063	0	96652.27	59	2			68000		14	14			71	73		0	4	0	0	7.26257	3.463687							1	4	-2.459686	8.300316	-3.867794	1	1	1
87	57	56	M	1	14	4	96000	0	59	A1034A	0	100000	7.26257	3.463687	0	100000	59				68000		15	15			71	73		0	4	0	0	14.89583	10.3							1	4	-3.867794	7.331481	2.884681	1	1	1
88	57	57	M	1	14	4	110300	0	59	A1034A	3	110300	14.89583	10.3	0	110300	59	3			68000		16	16			71	73		0	4	0	0									1		2.884681	7.415319		1	1	1
87	32	27	F	1	16	1	31500		53	X3871A	2	32812.5			0	32812.5	53	2	31500	32812.5	32812.5	1	1	1	1					0				13.65079	9.104762			1			1	1	2		7.331481	1.689443	1	1	1
88	32	28	F	1	16	2	35800		53	X3871A	3	35800	13.65079	9.104762	0	35800	53	3	31500	32812.5	35800	2	1	1	1	88				0	1	1	1									1		1.689443	7.415319		1	1	1
69		62	M	1		1	12100			G0022A		39032.26																						7.438016	1.542028	2	2			1	1	1	1			-3.716539	1	1	1
70	4A	63	M	1	13	1	13000			G0455A		39634.14	7.438016	1.542028										1							1	1	0			1	1					1		-3.716539	5.258567		1	1	1
87		36	M	0			75000	0	59	V6900A							59					1														1	1					0			7.331481		0	0	0
69		38	M	1		4	21000			H0128A		67741.94																						9.523809	3.513356	18	18					1	4			-1.745211	1	1	1
70		39	M	1		4	23000			H0128A		70121.95	9.523809	3.513356																	4	0	0	10.86957	6.331045	17	17					1	4	-1.745211	5.258567	.3880552	1	1	1
71		40	M	1		4	25500			H0128A		74561.41	10.86957	6.331045																	4	0	0	7.058824	3.722713	16	16					1	4	.3880552	5.94299	-1.762718	1	1	1
72		41	M	1		4	27300		M0	E1141A		77337.11	7.058824	3.722713																	4	0	0	0	-5.866667	15	15					1	4	-1.762718	5.485431	-8.740093	1	1	1
73		42	M	1		4	27300		000	E1141A		72800	0	-5.866667																	4	0	0	9.523809	-1.507366	14	14					1	4	-8.740093	2.873427	-6.54401	1	1	1
74		43	M	1		4	29900		000	E1141A	3	71702.64	9.523809	-1.507366				3													4	0	0	5.351171	-3.447389	13	13					1	4	-6.54401	5.036644	-4.233735	1	1	1
75		44	M	1		4	31500		000	E1142A	3	69230.77	5.351171	-3.447389				3													4	0	0	6.349206	.6006006	12	12					1	4	-4.233735	.7863457	-2.542545	1	1	1
76		45	M	1		4	33500			H1142A	3	69646.57	6.349206	.6006006				3													4	0	0	0	-6.054688	11	11					1	4	-2.542545	3.143145	-8.401239	1	1	1
77		46	M	1		4	33500			H1142A	3	65429.69	0	-6.054688				3													4	0	0	5.671642	-1.807839	10	10					1	4	-8.401239	2.346551	-3.026663	1	1	1
78	6E	47	M	1	14	4	35400		109	H1142A	3	64246.82	5.671642	-1.807839			57	3													4	0	0	6.214689	-4.683561	9	9					1	4	-3.026663	1.218823	-3.004414	1	1	1
79	6E	48	M	1	14	4	37600		109	H1142A	3	61237.79	6.214689	-4.683561			57	3													4	0	0	7.712766	-5.113862	8	8					1	4	-3.004414	-1.679146	-2.649521	1	1	1
80	6E	49	M	1	14	4	40500		109	H1142A		58106.17	7.712766	-5.113862			57														4	0	0	8.641975	-1.401749	7	7					1	4	-2.649521	-2.464341	-3.889905	1	1	1
81	6E	50	M	1	14	4	44000	5670	109	H1142A		57291.67	8.641975	-1.401749	7382.813	64674.48	57													12.875	4	0	0	10	3.529412	6	6					1	4	-3.889905	2.488156	-2.546786	1	1	1
82	6E	51	M	1	14	4	48400	5700	109	H1142A		59313.73	10	3.529412	6985.294	66299.02	57													11.75	4	0	0	9.504132	6.122769	5	5					1	4	-2.546786	6.076198	-.3067089	1	1	1
83	6E	52	M	1	14	4	53000	5000	212	H1142A	1	62945.37	9.504132	6.122769	5938.242	68883.61	57	1												9.375	4	0	0	0	-4.100228	4	4					1	4	-.3067089	6.429478	-10.79579	1	1	1
84	6E	53	M	1	14	4	53000	0	212	H1171A	2	60364.46	0	-4.100228	0	60364.46	57	2												0	4	0	0	3.773585	.1244039	3	3					1	4	-10.79579	6.695566	-5.579557	1	1	1
85	59	54	M	1	14	4	55000		57	H1171A	3	60439.56	3.773585	.1244039	0	60439.56	57	3												0	4	0	0	4.545455	2.739053	2	2					1	4	-5.579557	5.703961	-5.561262	1	1	1
86	59	55	M	1	14	4	57500		57	H1170A	3	62095.03	4.545455	2.739053	0	62095.03	57	3												0	4	0	0			1	1					1		-5.561262	8.300316		1	1	1
69		59	M	1		3	16700			C0016A		53870.97																								1	1					1					1	1	1
69		41	M	1		1	13000			V0432A		41935.48																						15.38461	9.052533			1			1	1	2			3.793966	1	1	1
70	7B	42	M	1	16	2	15000		P0	V0790A		45731.71	15.38461	9.052533							45731.71		1	1		70					1	1	1	20	15.08772			2			2	1	2	3.793966	5.258567	9.14473	1	1	1
71	7B	43	M	1	16	2	18000		P0	V5790A		52631.58	20	15.08772							45731.71		2	2		70					2	0	0	10	6.572238			1			1	1	3	9.14473	5.94299	1.086807	1	1	1
72	7B	44	M	1	16	3	19800		P0	N9408A		56090.65	10	6.572238							56090.65		1	1		70	72				2	1	1	10.10101	3.641751							1	3	1.086807	5.485431	.7683239	1	1	1
73	7B	45	M	1	16	3	21800		000	N9907A	1	58133.33	10.10101	3.641751				1			56090.65		2	2		70	72				3	0	0	15.59633	3.953534							1	3	.7683239	2.873427	-1.08311	1	1	1
74	7B	46	M	1	16	3	25200		000	N9907A	2	60431.66	15.59633	3.953534				2			56090.65		3	3		70	72				3	0	0	0	-8.351648							1	3	-1.08311	5.036644	-9.137994	1	1	1
75	7B	47	M	1	16	3	25200		000	N9907A	2	55384.62	0	-8.351648				2			56090.65		4	4		70	72				3	0	0	5.952381	.2252252							1	3	-9.137994	.7863457	-2.91792	1	1	1
76	7B	48	M	1	16	3	26700			N9300A	3	55509.36	5.952381	.2252252				3			56090.65		5	5		70	72				3	0	0	5.992509	-.4250059							1	3	-2.91792	3.143145	-2.771557	1	1	1
77	7B	49	M	1	16	3	28300		106	N9300A	3	55273.44	5.992509	-.4250059			55	3			56090.65		6	6		70	72				3	0	0	10.60071	2.772345							1	3	-2.771557	2.346551	1.553521	1	1	1
78	7B	50	M	1	16	3	31300		107	N9300A	3	56805.81	10.60071	2.772345			55	3			56090.65		7	7		70	72				3	0	0	5.750799	-5.099853							1	3	1.553521	1.218823	-3.420707	1	1	1
79	7B	51	M	1	16	3	33100		107	N9300A	3	53908.79	5.750799	-5.099853			55	3			56090.65		8	8		70	72				3	0	0	9.063444	-3.924025							1	3	-3.420707	-1.679146	-1.459684	1	1	1
80	7B	52	M	1	16	3	36100		107	N9922A		51793.4	9.063444	-3.924025			55				56090.65		9	9		70	72				3	0	0	4.98615	-4.719601							1	3	-1.459684	-2.464341	-7.207757	1	1	1
81	7B	53	M	1	16	3	37900		107	N9922A		49348.96	4.98615	-4.719601	0	49348.96	55				56090.65		10	10		70	72			0	3	0	0	4.485488	-1.660717							1	3	-7.207757	2.488156	-7.736915	1	1	1
82	7B	54	M	1	16	3	39600	0	208	N9922B		48529.41	4.485488	-1.660717	0	48529.41	53				56090.65		11	11		70	72			0	3	0	0	8.585858	5.232851							1	3	-7.736915	6.076198	-1.196627	1	1	1
83	7B	55	M	1	16	3	43000	4000	208	N9816A	2	51068.88	8.585858	5.232851	4750.594	55819.48	53	2			56090.65		12	12		70	72			9.25	3	0	0	10	5.489749							1	3	-1.196627	6.429478	-1.205817	1	1	1
84	7B	56	M	1	16	3	47300	0	211	N9812A	2	53872.44	10	5.489749	0	53872.44	56	2			56090.65		13	13		70	72			0	3	0	0	7.399577	3.622889							1	3	-1.205817	6.695566	-2.081072	1	1	1
85	34	57	M	1	16	3	50800	4800	56	N9812A	2	55824.18	7.399577	3.622889	5274.725	61098.9	56	2			56090.65		14	14		70	72			9.4375	3	0	0	7.874016	6.010102							1	3	-2.081072	5.703961	-2.290214	1	1	1
86	34	58	M	1	16	3	54800	4500	56	N9812A	2	59179.27	7.874016	6.010102	4859.611	64038.88	56	2			56090.65		15	15		70	72			8.1875	3	0	0	0	-3.541667							1	3	-2.290214	8.300316	-10.87315	1	1	1
87	34	59	M	1	16	3	54800		50	N9996A	2	57083.33	0	-3.541667	0	57083.33		2			56090.65		16	16		70	72			0	3	0	0	0	-4							1	3	-10.87315	7.331481	-11.41532	1	1	1
88	34	60	M	1	16	3	54800		50	N9996A	2	54800	0	-4	0	54800		2			56090.65		17	17		70	72			0	3	0	0									1		-11.41532	7.415319		1	1	1
69	2A	63	M	1	12	1	12400			J0256A		40000																						8.064516	2.134146	2	2					1	1			-3.124421	1	1	1
70	2A	64	M	1	12	1	13400			J0256A		40853.66	8.064516	2.134146																	1	0	0			1	1					1		-3.124421	5.258567		1	1	1
69		38	M	1		2	15500			F0126A		50000																						9.67742	3.658537		18	11		10	10	1	2			-1.600031	1	1	1
70	6C	39	M	1	14	2	17000		M0	F0126A		51829.27	9.67742	3.658537																	2	0	0	11.76471	7.189542		17	10		9	9	1	2	-1.600031	5.258567	1.246553	1	1	1
71	6C	40	M	1	14	2	19000		M0	F0083A		55555.55	11.76471	7.189542																	2	0	0	9.473684	6.062323		16	9		8	8	1	2	1.246553	5.94299	.576892	1	1	1
72	6C	41	M	1	14	2	20800		M0	C0083A		58923.51	9.473684	6.062323																	2	0	0	0	-5.866667		15	8		7	7	1	2	.576892	5.485431	-8.740093	1	1	1
73	6C	42	M	1	14	2	20800		000	C0083A		55466.67	0	-5.866667																	2	0	0	12.5	1.169065		14	7		6	6	1	2	-8.740093	2.873427	-3.867579	1	1	1
74	6C	43	M	1	14	2	23400		000	B0083A	2	56115.11	12.5	1.169065				2													2	0	0	4.273504	-4.435052		13	6		5	5	1	2	-3.867579	5.036644	-5.221398	1	1	1
75	6C	44	M	1	14	2	24400		000	B0083A	2	53626.38	4.273504	-4.435052				2													2	0	0	6.557377	.7975188		12	5		4	4	1	2	-5.221398	.7863457	-2.345626	1	1	1
76	6C	45	M	1	14	2	26000			B0083A	2	54054.05	6.557377	.7975188				2													2	0	0	0	-6.054688		11	4		3	3	1	2	-2.345626	3.143145	-8.401239	1	1	1
77	6C	46	M	1	14	2	26000			A1030A	2	50781.25	0	-6.054688				2													2	0	0	0	-7.07804		10	3		2	2	1	2	-8.401239	2.346551	-8.296864	1	1	1
78	6C	47	M	1	14	2	26000			A1030A	2	47186.93	0	-7.07804				2													2	0	0	7.692307	-3.357554		9	2		1	1	1	2	-8.296864	1.218823	-1.678408	1	1	1
79	6C	48	M	1	14	2	28000		106	A1030A	2	45602.61	7.692307	-3.357554			55	2						1							2	1	0	10	-3.098996		8	1			1	1	3	-1.678408	-1.679146	-.6346546	1	1	1
80	6C	49	M	1	14	3	30800		106	A1030A		44189.38	10	-3.098996			55				44189.38		1	1			80				2	1	1	8.116883	-1.878297		7					1	3	-.6346546	-2.464341	-4.366453	1	1	1
81	6C	50	M	1	14	3	33300		106	A1037A		43359.38	8.116883	-1.878297	0	43359.38	55				44189.38		2	2			80			0	3	0	0	9.009009	2.596714		6					1	3	-4.366453	2.488156	-3.479483	1	1	1
82	6C	51	M	1	14	3	36300	0	106	A1037A		44485.29	9.009009	2.596714	0	44485.29	55				44189.38		3	3			80			0	3	0	0	9.090909	5.722306		5					1	3	-3.479483	6.076198	-.7071722	1	1	1
83	6C	52	M	1	14	3	39600	5000	209	A1037A	1	47030.88	9.090909	5.722306	5938.242	52969.12	54	1			44189.38		4	4			80			12.625	3	0	0	8.585858	4.133591		4					1	3	-.7071722	6.429478	-2.561975	1	1	1
84	6C	53	M	1	14	3	43000	0	209	A1037A	2	48974.94	8.585858	4.133591	0	48974.94	54	2			44189.38		5	5			80			0	3	0	0	5.813953	2.093023		3					1	3	-2.561975	6.695566	-3.610938	1	1	1
85	57	54	M	1	14	3	45500		54	A1034A	2	50000	5.813953	2.093023	0	50000	54	2			44189.38		6	6			80			0	3	0	0	0	-1.727862		2					1	3	-3.610938	5.703961	-10.02818	1	1	1
86	57	55	M	1	14	3	45500		54	A1034A	3	49136.07	0	-1.727862	0	49136.07	54	3			44189.38		7	7			80			0	3	0	0				1					1	3	-10.02818	8.300316		1	1	1
87	57	56	M	0	14	3	47000		54	N9952A	3						54	3																								0			7.331481		1
88	57	57	M	0	14	3	47000		54	N9952A	3						54	3																								0			7.415319		1
87		25	M	0		1	19002			P5310A												1	1	1	1																	0	1		7.331481		1	0	0
88		26	M	0		1	22002	0		P5499A	3							3				2	2	2	1						1	0	0									0			7.415319		1	0	0
87		43	M	0		3	32502		53	P5310A							53					1	1	1	3		87															0	3		7.331481		1	0	0
88		44	M	0		3	32502	0	53	N9137A							53					2	2	2	3		87				3	0	0									0			7.415319		1	0	0
84	8C	29	M	1	18	1	30200	0	208	X3873B	2	34396.36			0	34396.36	53	2	30200	34396.36	34396.36	1	1	1	1					0				12.58278	8.623827			2			2	1	1		6.695566	2.919866	1	1	1
85	13	30	M	1	18	1	34000		53	P5385A	2	37362.64	12.58278	8.623827	0	37362.64	53	2	30200	34396.36	34396.36	2	2	2	1					0	1	0	0	32.35294	30.06606			1			1	1	2	2.919866	5.703961	21.76575	1	1	1
86	13	31	M	1	18	2	45000		53	N5385A	2	48596.11	32.35294	30.06606	0	48596.11	53	2	30200	34396.36	48596.11	3	1	1	1	86				0	1	1	1	23.33333	18.96528			1			1	1	3	21.76575	8.300316	11.6338	1	1	1
87	13	32	M	1	18	3	55500	7000	55	N5385A	1	57812.5	23.33333	18.96528	7291.667	65104.17	55	1	30200	34396.36	57812.5	4	1	1	1	86	87			12.5625	2	1	1	10.20721	5.798919							1	3	11.6338	7.331481	-1.6164	1	1	1
88	13	33	M	1	18	3	61165	0	55	N5385A	1	61165	10.20721	5.798919	0	61165	55	1	30200	34396.36	57812.5	5	2	2	1	86	87			0	3	0	0									1		-1.6164	7.415319		1	1	1
79	2A	54	F	1	12	1	20500		104	Q8703A	1	33387.62					53	1	20500	33387.62	33387.62	1	1	1	1									21.95122	7.429051	8	8	1			1	1	2		-1.679146	9.893393	1	1	1
80	2A	55	F	1	12	2	25000		105	Q8703A		35868	21.95122	7.429051			54		20500	33387.62	35868	2	1	1	1	80					1	1	1	12	1.645833	7	7					1	2	9.893393	-2.464341	-.8423224	1	1	1
81	2A	56	F	1	12	2	28000	2000	105	S8703A		36458.33	12	1.645833	2604.167	39062.5	54		20500	33387.62	35868	3	2	2	1	80				7.125	2	0	0	10	3.529412	6	6					1	2	-.8423224	2.488156	-2.546786	1	1	1
82	2A	57	F	1	12	2	30800	0	105	S8703A		37745.1	10	3.529412	0	37745.1	54		20500	33387.62	35868	4	3	3	1	80				0	2	0	0	7.142857	3.834408	5	5					1	2	-2.546786	6.076198	-2.595071	1	1	1
83	2A	58	F	1	12	2	33000	0		S8703A	2	39192.4	7.142857	3.834408	0	39192.4		2	20500	33387.62	35868	5	4	4	1	80				0	2	0	0	0	-4.100228	4	4					1	2	-2.595071	6.429478	-10.79579	1	1	1
84	2A	59	F	1	12	2	33000	0		S8703A	4	37585.42	0	-4.100228	0	37585.42		4	20500	33387.62	35868	6	5	5	1	80				0	2	0	0	4.545455	.8691308	3	3					1	2	-10.79579	6.695566	-4.83483	1	1	1
85	71	60	F	1	12	2	34500		52	S8703A	3	37912.09	4.545455	.8691308	0	37912.09	52	3	20500	33387.62	35868	7	6	6	1	80				0	2	0	0	4.347826	2.54484	2	2					1	2	-4.83483	5.703961	-5.755476	1	1	1
86	71	61	F	1	12	2	36000		52	S8703A	3	38876.89	4.347826	2.54484	0	38876.89	52	3	20500	33387.62	35868	8	7	7	1	80				0	2	0	0			1	1					1		-5.755476	8.300316		1	1	1
69	2B	42	M	1	12		19000			S0544A		61290.32																						7.894737	1.973684		16	5			1	1	3			-3.284883	0	1	1
70	2B	43	M	1	12	3	20500			S0544A		62500	7.894737	1.973684							62500		1	1			70				O	1		9.756098	5.263158		15	4			4	1	3	-3.284883	5.258567	-.6798319	1	1	1
71	2B	44	M	1	12	3	22500		M0	S6544A		65789.48	9.756098	5.263158							62500		2	2			70				3	0	0	11.11111	7.648725		14	3			3	1	3	-.6798319	5.94299	2.163294	1	1	1
72	2B	45	M	1	12	3	25000		M0	T3100A		70821.53	11.11111	7.648725							62500		3	3			70				3	0	0	10	3.546667		13	2			2	1	3	2.163294	5.485431	.6732397	1	1	1
73	2B	46	M	1	12	3	27500		000	T3100A		73333.34	10	3.546667							62500		4	4			70				3	0	0	17.81818	5.951602		12	1			1	1	4	.6732397	2.873427	.9149582	1	1	1
74	2B	47	M	1	12	4	32400		000	T3100A	2	77697.84	17.81818	5.951602				2			77697.84		1	1			70	74			3	1	1	9.567902	.4171754		11					1	4	.9149582	5.036644	-.3691703	1	1	1
75	2B	48	M	1	12	4	35500		000	T3100A	2	78021.98	9.567902	.4171754				2			77697.84		2	2			70	74			4	0	0	7.042253	1.256186		10					1	4	-.3691703	.7863457	-1.886959	1	1	1
76	2B	49	M	1	12	4	38000			T3100A	2	79002.08	7.042253	1.256186				2			77697.84		3	3			70	74			4	0	0	7.894737	1.362048		9					1	4	-1.886959	3.143145	-.9845038	1	1	1
77	2B	50	M	1	12	4	41000			T3100A	2	80078.13	7.894737	1.362048				2			77697.84		4	4			70	74			4	0	0	3.658537	-3.678456		8					1	4	-.9845038	2.346551	-4.897279	1	1	1
78	2B	51	M	1	12	4	42500		109	T3100A	2	77132.48	3.658537	-3.678456			57	2			77697.84		5	5			70	74			4	0	0	4.705883	-6.037555		7					1	4	-4.897279	1.218823	-4.358409	1	1	1
79	2B	52	M	1	12	4	44500		109	T3100A	2	72475.57	4.705883	-6.037555			57	2			77697.84		6	6			70	74			4	0	0	7.865169	-4.979608		6					1	4	-4.358409	-1.679146	-2.515267	1	1	1
80	2B	53	M	1	12	4	48000		109	T3100A		68866.57	7.865169	-4.979608			57				77697.84		7	7			70	74			4	0	0	4.166667	-5.463325		5					1	4	-2.515267	-2.464341	-7.95148	1	1	1
81	2B	54	M	1	12	4	50000		109	T3100A		65104.17	4.166667	-5.463325	0	65104.17	57				77697.84		8	8			70	74		0	4	0	0	8	1.647059		4					1	4	-7.95148	2.488156	-4.429139	1	1	1
82	2B	55	M	1	12	4	54000	2000	109	T3100A		66176.47	8	1.647059	2450.98	68627.45	57				77697.84		9	9			70	74		3.6875	4	0	0	5.555555	2.29612		3					1	4	-4.429139	6.076198	-4.133358	1	1	1
83	2B	56	M	1	12	4	57000	0		T3100A	2	67695.96	5.555555	2.29612	0	67695.96		2			77697.84		10	10			70	74		0	4	0	0	3.508772	-.7353235		2					1	4	-4.133358	6.429478	-7.43089	1	1	1
84	2B	57	M	1	12	4	59000	0		T3100A	2	67198.18	3.508772	-.7353235	0	67198.18		2			77697.84		11	11			70	74		0	4	0	0				1					1	U	-7.43089	6.695566		1	1	1
85	76	58	M	0	12		29500		50	L2599A	2							2																								0			5.703961		0
86	76	59	M	0	12		29500		50	L2599A	2							2																								0			8.300316		0
87	76	60	M	0	12		29500		50	L2599A	2							2																								0			7.331481		0
88	76	61	M	0	12		29500		50	L2599A	2							2																								0			7.415319		0
69		58	M	1		4	25500			S0530A		82258.06																						7.843137	1.924916	7	7					1	4			-3.333651	1	1	1
70	6C	59	M	1	14	4	27500			S0530A		83841.46	7.843137	1.924916																	4	0	0	9.090909	4.625199	6	6					1	4	-3.333651	5.258567	-1.317791	1	1	1
71	6C	60	M	1	14	4	30000			S6530A		87719.3	9.090909	4.625199																	4	0	0	6.666667	3.342776	5	5					1	4	-1.317791	5.94299	-2.142655	1	1	1
72	6C	61	M	1	14	4	32000		0	T3110A		90651.55	6.666667	3.342776																	4	0	0	0	-5.866667	4	4					1	4	-2.142655	5.485431	-8.740093	1	1	1
73	6C	62	M	1	14	4	32000		000	T3110A		85333.34	0	-5.866667																	4	0	0	12.5	1.169065	3	3					1	4	-8.740093	2.873427	-3.867579	1	1	1
74	6C	63	M	1	14	4	36000		000	T3110A	2	86330.94	12.5	1.169065				2													4	0	0	11.11111	1.831502	2	2					1	4	-3.867579	5.036644	1.045156	1	1	1
75	6C	64	M	1	14	4	40000		000	T3110A	1	87912.09	11.11111	1.831502				1													4	0	0			1	1					1		1.045156	.7863457		1	1	1
69		34	M	1		1	11000			M0395A		35483.87																						13.63636	7.400222			2			2	1	1			2.141655	1	1	1
70	2A	35	M	1	12	1	12500		0	M0394A		38109.76	13.63636	7.400222																	1	0	0	10.4	5.880702			1			1	1	2	2.141655	5.258567	-.0622881	1	1	1
71	2A	36	M	1	12	2	13800		0	M4394A		40350.88	10.4	5.880702							40350.88		1	1		71					1	1	1	10.86957	7.414706			4			4	1	2	-.0622881	5.94299	1.929275	1	1	1
72	2A	37	M	1	12	2	15300		0	A1350A		43342.78	10.86957	7.414706							40350.88		2	2		71					2	0	0	11.11111	4.592593			3			3	1	2	1.929275	5.485431	1.719166	1	1	1
73	2A	38	M	1	12	2	17000		000	A1350A		45333.33	11.11111	4.592593							40350.88		3	3		71					2	0	0	19.58824	7.543377			2			2	1	2	1.719166	2.873427	2.506733	1	1	1
74	2A	39	M	1	12	2	20330		000	A1320A	1	48753	19.58824	7.543377				1			40350.88		4	4		71					2	0	0	13.1333	3.684805			1			1	1	3	2.506733	5.036644	2.898459	1	1	1
75	2A	40	M	1	12	3	23000		000	A1320A	1	50549.45	13.1333	3.684805				1			50549.45		1	1		71	75				2	1	1	6.086957	.3525264			13			13	1	3	2.898459	.7863457	-2.790619	1	1	1
76	2A	41	M	1	12	3	24400			A1320A	3	50727.65	6.086957	.3525264				3			50549.45		2	2		71	75				3	0	0	6.147541	-.2793609			12			12	1	3	-2.790619	3.143145	-2.625912	1	1	1
77	2A	42	M	1	12	3	25900			A1320A	3	50585.94	6.147541	-.2793609				3			50549.45		3	3		71	75				3	0	0	2.702703	-4.566636			11			11	1	3	-2.625912	2.346551	-5.785459	1	1	1
78	2A	43	M	1	12	3	26600		106	A1320A	3	48275.86	2.702703	-4.566636			55	3			50549.45		4	4		71	75				3	0	0	6.015038	-4.862727			10			10	1	3	-5.785459	1.218823	-3.183581	1	1	1
79	2A	44	M	1	12	3	28200		106	A1320A	3	45928.34	6.015038	-4.862727			55	3			50549.45		5	5		71	75				3	0	0	6.028369	-6.597678			9			9	1	3	-3.183581	-1.679146	-4.133337	1	1	1
80	2A	45	M	1	12	3	29900		106	A1320A		42898.14	6.028369	-6.597678			55				50549.45		6	6		71	75				3	0	0	8.695652	-1.353034			8			8	1	3	-4.133337	-2.464341	-3.84119	1	1	1
81	2A	46	M	1	12	3	32500		106	A1320A		42317.71	8.695652	-1.353034	0	42317.71	55				50549.45		7	7		71	75			0	3	0	0	9.846154	3.384615			7			7	1	3	-3.84119	2.488156	-2.691582	1	1	1
82	2A	47	M	1	12	3	35700	0	107	A1173A		43750	9.846154	3.384615	0	43750	55				50549.45		8	8		71	75			0	3	0	0	9.243697	5.870377			6			6	1	3	-2.691582	6.076198	-.5591017	1	1	1
83	2A	48	M	1	12	3	39000	2000	210	A1173A	2	46318.29	9.243697	5.870377	2375.297	48693.59	55	2			50549.45		9	9		71	75			5.125	3	0	0	7.692307	3.276678			5			5	1	3	-.5591017	6.429478	-3.418888	1	1	1
84	2A	49	M	1	12	3	42000	0	210	A1006B	2	47835.99	7.692307	3.276678	0	47835.99	55	2			50549.45		10	10		71	75			0	3	0	0	5.952381	2.226583			4			4	1	3	-3.418888	6.695566	-3.477378	1	1	1
85	63	50	M	1	13	3	44500		56	A1006B	2	48901.1	5.952381	2.226583	0	48901.1	56	2			50549.45		11	11		71	75			0	3	0	0	5.617978	3.793045			3			3	1	3	-3.477378	5.703961	-4.507271	1	1	1
86	63	51	M	1	13	3	47000		56	S8710A	3	50755.94	5.617978	3.793045	0	50755.94	56	3			50549.45		12	12		71	75			0	3	0	0	6.382979	2.615248			2			2	1	3	-4.507271	8.300316	-4.716233	1	1	1
87	63	52	M	1	13	3	50000		56	S8710A	3	52083.33	6.382979	2.615248	0	52083.33	56	3			50549.45		13	13		71	75			0	3	0	0	16	11.36			1			1	1	4	-4.716233	7.331481	3.944681	1	1	1
88	63	53	M	1	13	4	58000		57	K8702A	2	58000	16	11.36	0	58000	57	2			58000		1	1		71	75	88		0	3	1	1									1		3.944681	7.415319		1	1	1
87		29	F	0			6924		20	P5310A												1														1	1					0			7.331481		0	0	0
69	1B	58	M	1	12	2	15600			F0074A		50322.58																						7.692307	1.782364	4	4					1	2			-3.476203	1	1	1
70	4A	59	M	1	13	2	16800			F0074A		51219.51	7.692307	1.782364																	2	0	0	8.928572	4.469507	3	3					1	2	-3.476203	5.258567	-1.473483	1	1	1
71	4A	60	M	1	13	2	18300			F0074A		53508.77	8.928572	4.469507																	2	0	0	7.650273	4.295732	2	2					1	2	-1.473483	5.94299	-1.189699	1	1	1
72	4A	61	M	1	13	2	19700		M0	C0074A		55807.37	7.650273	4.295732																	2	0	0			1	1					1		-1.189699	5.485431		1	1	1
69		42	M	1		2	16000			G0070A		51612.9																						9.375	3.372713	6	6	3			3	1	2			-1.885854	1	1	1
70	6C	43	M	1	14	2	17500			G0070A		53353.66	9.375	3.372713																	2	0	0	9.714286	5.223058	5	5	2			2	1	2	-1.885854	5.258567	-.7199322	1	1	1
71	6C	44	M	1	14	2	19200		M0	G0082A		56140.35	9.714286	5.223058																	2	0	0	11.97917	8.489731	4	4	1			1	1	3	-.7199322	5.94299	3.0043	1	1	1
72	6C	45	M	1	14	3	21500		M0	F0082A		60906.52	11.97917	8.489731							60906.52		1	1			72				2	1	1	11.62791	5.07907	3	3					1	3	3.0043	5.485431	2.205643	1	1	1
73	6C	46	M	1	14	3	24000		000	F0082A	1	64000	11.62791	5.07907				1			60906.52		2	2			72				3	0	0	18.33333	6.414868	2	2					1	3	2.205643	2.873427	1.378224	1	1	1
74	6C	47	M	1	14	3	28400		000	F0082A	1	68105.52	18.33333	6.414868				1			60906.52		3	3			72				3	0	0			1	1					1		1.378224	5.036644		1	1	1
73	4A	55	F	1	13	1	15260		000	T3300A	5	40693.33						1	15260	40693.33	40693.33	1	1	1	1									14.01704	2.533308	10	9	2			2	1	1		2.873427	-2.503337	1	1	1
74	4A	56	F	1	13	1	17399		000	T3300A	3	41724.22	14.01704	2.533308				3	15260	40693.33	40693.33	2	2	2	1						1	0	0	9.201678	.0815381	9	8	1			1	1	2	-2.503337	5.036644	-.7048076	1	1	1
75	4A	57	F	1	13	2	19000		000	T3300A	2	41758.24	9.201678	.0815381				2	15260	40693.33	41758.24	3	1	1	1	75					1	1	1	6.31579	.5689901	8	7					1	2	-.7048076	.7863457	-2.574155	1	1	1
76	4A	58	F	1	13	2	20200			T3015A	2	41995.84	6.31579	.5689901				2	15260	40693.33	41758.24	4	2	2	1	75					2	0	0	7.425743	.9214495	7	6					1	2	-2.574155	3.143145	-1.425102	1	1	1
77	4A	59	F	1	13	2	21700			T3015A	2	42382.81	7.425743	.9214495				2	15260	40693.33	41758.24	5	3	3	1	75					2	0	0	6.451613	-1.083075	6	5					1	2	-1.425102	2.346551	-2.301898	1	1	1
78	4A	60	F	1	13	2	23100		102	T3015A	2	41923.77	6.451613	-1.083075			52	2	15260	40693.33	41758.24	6	4	4	1	75					2	0	0	0	-10.26059	5	4					1	2	-2.301898	1.218823	-8.58144	1	1	1
79	4A	61	F	1	13	2	23100		102	T3376A	2	37622.15	0	-10.26059			52	2	15260	40693.33	41758.24	7	5	5	1	75					2	0	0	9.95671	-3.137131	4	3					1	2	-8.58144	-1.679146	-.6727896	1	1	1
80	4A	62	F	1	13	2	25400		102	T3376A		36441.89	9.95671	-3.137131			52		15260	40693.33	41758.24	8	6	6	1	75					2	0	0	4.72441	-4.957144	3	2					1	2	-.6727896	-2.464341	-7.4453	1	1	1
81	4A	63	F	1	13	2	26600		102	T3400A		34635.42	4.72441	-4.957144	0	34635.42	52		15260	40693.33	41758.24	9	7	7	1	75				0	2	0	0			2	1					1	U	-7.4453	2.488156		1	1	1
82	4A	64	F	0	13		28700	0	208	L2599A							53		15260																	1						0			6.076198		0
69		60	M	1			18300			R0398A		59032.26																								1	1					1					0	1	1
69	2B	64	M	1	12	4	26500			R0398A		85483.87																								1	1					1					1	1	1
69		37	M	1		3	17000			N0522A		54838.71																						8.823529	2.851506	15	15	4			4	1	3			-2.407061	1	1	1
70	2A	38	M	1	12	3	18500			N0776A		56402.44	8.823529	2.851506																	3	0	0	10.81081	6.274696	14	14	3			3	1	3	-2.407061	5.258567	.3317059	1	1	1
71	2A	39	M	1	12	3	20500		M0	N9776A		59941.52	10.81081	6.274696																	3	0	0	9.756098	6.335936	13	13	2			2	1	3	.3317059	5.94299	.8505049	1	1	1
72	2A	40	M	1	12	3	22500		M0	N9776A		63739.38	9.756098	6.335936																	3	0	0	13.33333	6.684444	12	12	1			1	1	4	.8505049	5.485431	3.811018	1	1	1
73	2A	41	M	1	12	4	25500		000	N9776A		68000	13.33333	6.684444							68000		1	1				73			3	1	1	20.19608	8.089998	11	11					1	4	3.811018	2.873427	3.053355	1	1	1
74	2A	42	M	1	12	4	30650		000	N9778A	2	73501.2	20.19608	8.089998				2			68000		2	2				73			4	0	0	9.624796	.4693186	10	10					1	4	3.053355	5.036644	-.3170271	1	1	1
75	2A	43	M	1	12	4	33600		000	N9778A	3	73846.16	9.624796	.4693186				3			68000		3	3				73			4	0	0	7.440476	1.632883	9	9					1	4	-.3170271	.7863457	-1.510262	1	1	1
76	2A	44	M	1	12	4	36100			N9778A	2	75051.98	7.440476	1.632883				2			68000		4	4				73			4	0	0	8.864266	2.272875	8	8					1	4	-1.510262	3.143145	-.0736767	1	1	1
77	2A	45	M	1	12	4	39300		110	N9778A	2	76757.81	8.864266	2.272875			58	2			68000		5	5				73			4	0	0	7.124682	-.4576458	7	7					1	4	-.0736767	2.346551	-1.676469	1	1	1
78	2A	46	M	1	12	4	42100		110	N9775A	2	76406.53	7.124682	-.4576458			58	2			68000		6	6				73			4	0	0	7.60095	-3.439538	6	6					1	4	-1.676469	1.218823	-1.760392	1	1	1
79	2A	47	M	1	12	4	45300		110	N9775A	2	73778.5	7.60095	-3.439538			58	2			68000		7	7				73			4	0	0	8.16777	-4.71304	5	5					1	4	-1.760392	-1.679146	-2.248699	1	1	1
80	2A	48	M	1	12	4	49000		110	N9775A		70301.29	8.16777	-4.71304			58				68000		8	8				73			4	0	0	10.20408	.0159439	4	4					1	4	-2.248699	-2.464341	-2.472212	1	1	1
81	2A	49	M	1	12	4	54000	13800	110	N9775A		70312.5	10.20408	.0159439	17968.75	88281.25	58				68000		9	9				73		25	4	0	0	8.333333	1.960784	3	3					1	4	-2.472212	2.488156	-4.115413	1	1	1
82	2A	50	M	1	12	4	58500	10500	213	N9406A		71691.18	8.333333	1.960784	12867.65	84558.82	59				68000		10	10				73		17	4	0	0	10.25641	6.851818	2	2					1	4	-4.115413	6.076198	.4223396	1	1	1
83	2A	51	M	1	12	4	64500	22000	213	N9406A	1	76603.33	10.25641	6.851818	26128.27	102731.6	59	1			68000		11	11				73		34	4	0	0			1	1					1		.4223396	6.429478		1	1	1
71	3D	51	M	1	13	1	13700		S0	N9978A	4	40058.48						2	13700	40058.48	40058.48	1	1	1	1									5.839416	2.541304	2	2					1	1		5.94299	-2.944127	1	1	1
72	3D	52	M	1	13	1	14500		S0	N9978A	4	41076.49	5.839416	2.541304				2	13700	40058.48	40058.48	2	2	2	1						1	0	0			1	1					1		-2.944127	5.485431		1	1	1
87		42	M	0		2	21285		52	P5310A	0						52		13700			1	1	1	2	87																0	2		7.331481		1	0	0
88		43	M	1		2	21285		52	N9988A	0	21285			0	21285	52		13700			2	2	2	2	87				0	2	0	0									1			7.415319		1	0	0
69	7B	40	M	1	16	3	17000			C0001A		54838.71																						23.52941	16.75036		19	1			1	1	4			11.49179	1	1	1
70	7B	41	M	1	16	4	21000		P0	C0001A		64024.39	23.52941	16.75036							64024.39		1	1				70			3	1	1	9.523809	5.040379		18					1	4	11.49179	5.258567	-.9026111	1	1	1
71	7B	42	M	1	16	4	23000		P0	C0001A		67251.46	9.523809	5.040379							64024.39		2	2				70			4	0	0	8.695652	5.308536		17					1	4	-.9026111	5.94299	-.1768954	1	1	1
72	7B	43	M	1	16	4	25000		P0	D0007A		70821.53	8.695652	5.308536							64024.39		3	3				70			4	0	0	14.8	8.065066		16					1	4	-.1768954	5.485431	5.19164	1	1	1
73	7B	44	M	1	16	4	28700		000	A1061A	1	76533.34	14.8	8.065066				1			64024.39		4	4				70			4	0	0	12.19512	.8948938		15					1	4	5.19164	2.873427	-4.14175	1	1	1
74	7B	45	M	1	16	4	32200		000	D0019A	3	77218.23	12.19512	.8948938				3			64024.39		5	5				70			4	0	0	9.937888	.7562624		14					1	4	-4.14175	5.036644	-.0300833	1	1	1
75	7B	46	M	1	16	4	35400		000	D0019A	2	77802.2	9.937888	.7562624				2			64024.39		6	6				70			4	0	0	10.16949	4.214384		13					1	4	-.0300833	.7863457	1.071239	1	1	1
76	7B	47	M	1	16	4	39000			B0019A	1	81081.08	10.16949	4.214384				1			64024.39		7	7				70			4	0	0	0	-6.054688		12					1	4	1.071239	3.143145	-8.401239	1	1	1
77	7B	48	M	1	16	4	39000			F0007A	1	76171.88	0	-6.054688				1			64024.39		8	8				70			4	0	0	1.282051	-5.886733		11					1	4	-8.401239	2.346551	-7.105556	1	1	1
78	7B	49	M	1	16	4	39500		108	F0007A	1	71687.84	1.282051	-5.886733			56	1			64024.39		9	9				70			4	0	0	0	-10.26059		10					1	4	-7.105556	1.218823	-8.58144	1	1	1
79	7B	50	M	1	16	4	39500		108	F0007A	1	64332.25	0	-10.26059			56	1			64024.39		10	10				70			4	0	0	7.088608	-5.663694		9					1	4	-8.58144	-1.679146	-3.199353	1	1	1
80	7B	51	M	1	16	4	42300		108	F0007A		60688.66	7.088608	-5.663694			56				64024.39		11	11				70			4	0	0	7.565012	-2.379149		8					1	4	-3.199353	-2.464341	-4.867305	1	1	1
81	7B	52	M	1	16	4	45500	4500	108	F0007A		59244.79	7.565012	-2.379149	5859.375	65104.17	56				64024.39		12	12				70		9.875	4	0	0	7.692307	1.357466		7					1	4	-4.867305	2.488156	-4.718731	1	1	1
82	7B	53	M	1	16	4	49000	0	108	F0007A		60049.02	7.692307	1.357466	0	60049.02	56				64024.39		13	13				70		0	4	0	0	6.122449	2.845509		6					1	4	-4.718731	6.076198	-3.58397	1	1	1
83	7B	54	M	1	16	4	52000	0		F0007A	2	61757.72	6.122449	2.845509	0	61757.72		2			64024.39		14	14				70		0	4	0	0	6.730769	2.354565		5					1	4	-3.58397	6.429478	-4.341002	1	1	1
84	7B	55	M	1	16	4	55500	0	212	B0007A	3	63211.84	6.730769	2.354565	0	63211.84	57	3			64024.39		15	15				70		0	4	0	0	7.027027	3.263439		4					1	4	-4.341002	6.695566	-2.440521	1	1	1
85	34	56	M	1	16	4	59400		57	B0007A	2	65274.73	7.027027	3.263439	0	65274.73	57	2			64024.39		16	16				70		0	4	0	0	9.76431	7.867734		3					1	4	-2.440521	5.703961	-.4325815	1	1	1
86	34	57	M	1	16	4	65200	3000	57	B0007A	2	70410.37	9.76431	7.867734	3239.741	73650.11	57	2			64024.39		17	17				70		4.5625	4	0	0	7.361963	3.55956		2					1	4	-.4325815	8.300316	-3.771921	1	1	1
87	34	58	M	1	16	4	70000	4000	57	B0007A	2	72916.66	7.361963	3.55956	4166.667	77083.34	57	2			64024.39		18	18				70		5.6875	4	0	0				1					1	U	-3.771921	7.331481		1	1	1
88	34	59	M	0	16		72100		57	N9952A	2						57	2																								0			7.415319		0
69	2A	61	M	1	12	2	15000			H0125A		48387.1																						10	3.963415	2	2					1	2			-1.295152	1	1	1
70	4A	62	M	1	13	2	16500			H0125A		50304.88	10	3.963415																	2	0	0			1	1					1		-1.295152	5.258567		1	1	1
69	4A	57	M	1	13	3	18000			R0398A		58064.52																						6.666667	.8130081	7	6					1	3			-4.445559	1	1	1
70	4A	58	M	1	13	3	19200			N0776A		58536.59	6.666667	.8130081																	3	0	0	7.8125	3.399123	6	5					1	3	-4.445559	5.258567	-2.543867	1	1	1
71	4A	59	M	1	13	3	20700		M0	N9776A		60526.32	7.8125	3.399123																	3	0	0	5.31401	2.03227	5	4					1	3	-2.543867	5.94299	-3.453161	1	1	1
72	4A	60	M	1	13	3	21800		M0	N9776A		61756.38	5.31401	2.03227																	3	0	0	4.587156	-1.548624	4	3					1	3	-3.453161	5.485431	-4.422051	1	1	1
73	4A	61	M	1	13	3	22800		000	N9776A		60800	4.587156	-1.548624																	3	0	0	6.140351	-4.550044	3	2					1	3	-4.422051	2.873427	-9.586688	1	1	1
74	4A	62	M	1	13	3	24200		000	N9525A		58033.57	6.140351	-4.550044																	3	0	0			2	1					1	U	-9.586688	5.036644		1	1	1
75	4A	63	M	0	13		15000		000	L2599A																										1						0			.7863457		0
88		41	F	0		3	16500	0	53	V6900A	2						53	2				1	1	1	3		88															0			7.415319		1	0	0
87		23	M	0			15001	0	53	P5310A							53					1														1	1					0			7.331481		0	0	0
87		32	F	0			12000		53	P5310A							53					1																				0	U		7.331481		0	0	0
88		33	F	1			12000		53	O3173A		12000			0	12000	53					2								0	U											1			7.415319		0	0	0
87		34	M	0			18000			P5310A												1														1	1					0			7.331481		0	0	0
83	8A	33	F	1	18	1	41800	0	209	Y4347A		49643.71			0	49643.71	54		41800	49643.71	49643.71	1	1	1	1					0				11.96172	7.371037	3	3	1			1	1	2		6.429478	.6754707	1	1	1
84	8A	34	F	1	18	2	46800	2800	210	Y9164A	1	53302.96	11.96172	7.371037	3189.066	56492.03	55	1	41800	49643.71	53302.96	2	1	1	1	84				5.9375	1	1	1	15.17094	11.12097	2	2					1	2	.6754707	6.695566	5.417012	1	1	1
85	12	35	F	1	18	2	53900	3200	55	Z9164A	2	59230.77	15.17094	11.12097	3516.483	62747.25	55	2	41800	49643.71	53302.96	3	2	2	1	84				5.875	2	0	0			1	1					1		5.417012	5.703961		1	1	1
69		46	M	1			12300			N0920A		39677.42																						26.01626	19.10073	4	4				2	1	O			13.84217	0	1	1
70	2A	47	M	1	12		15500			N0907A		47256.1	26.01626	19.10073																	O	0		16.12903	11.37521	3	3				1	1	2	13.84217	5.258567	5.432222	0	1	1
71	2A	48	M	1	12	2	18000		M0	N9907A		52631.58	16.12903	11.37521							52631.58		1	1		71					O	1		0	-3.116147	2	2					1	2	5.432222	5.94299	-8.601579	1	1	1
72	2A	49	M	1	12	2	18000		M0	N9907A		50991.5	0	-3.116147							52631.58		2	2		71					2	0	0			1	1					1		-8.601579	5.485431		1	1	1
85		32	F	0		1	10500		55	V6912A							55					1	1	1	1											2	2	1			1	0	3		5.703961		1	0	0
86		33	F	0		3	12312		55	V6912A	3						55	3				2	1	1	1		86				1	1	2			1	1					0			8.300316		0	0	0
87		29	M	0		3	26004			P5310A												1	1	1	3		87															0	3		7.331481		1	0	0
88		30	M	0		3	29000	0		P6691A												2	2	2	3		87				3	0	0									0			7.415319		1	0	0
69		53	M	1		2	15900			I0212A		51290.32																						9.433962	3.42844	11	9					1	2			-1.830127	1	1	1
70	2A	54	M	1	12	2	17400			I0212A		53048.78	9.433962	3.42844																	2	0	0	0	-4.093567	10	8					1	2	-1.830127	5.258567	-10.03656	1	1	1
71	2A	55	M	1	12	2	17400			I0212A		50877.19	0	-4.093567																	2	0	0	6.896552	3.565498	9	7					1	2	-10.03656	5.94299	-1.919933	1	1	1
72	2A	56	M	1	12	2	18600		0	E0212A		52691.22	6.896552	3.565498																	2	0	0	0	-5.866667	8	6					1	2	-1.919933	5.485431	-8.740093	1	1	1
73	2A	57	M	1	12	2	18600		000	E0212A		49600	0	-5.866667																	2	0	0	12.75269	1.396302	7	5					1	2	-8.740093	2.873427	-3.640342	1	1	1
74	2A	58	M	1	12	2	20972		000	E0212A	3	50292.57	12.75269	1.396302				3													2	0	0	0	-8.351648	6	4					1	2	-3.640342	5.036644	-9.137994	1	1	1
75	2A	59	M	1	12	2	20972		000	E0212A	3	46092.31	0	-8.351648				3													2	0	0	4.901774	-.7685924	5	3					1	2	-9.137994	.7863457	-3.911737	1	1	1
76	2A	60	M	1	12	2	22000			C0212A	3	45738.05	4.901774	-.7685924				3													2	0	0	0	-6.054688	4	2					1	2	-3.911737	3.143145	-8.401239	1	1	1
77	2A	61	M	1	12	2	22000			C0212A	3	42968.75	0	-6.054688				3													2	0	0			3	1					1	U	-8.401239	2.346551		1	1	1
78	2A	62	M	0	12		22000			L2599A	3							3																		2						0			1.218823		0
79	2A	63	M	0	12		22000			L2599A	3							3																		1						0			-1.679146		0
69		37	M	1		1	14000			G0094A		45161.29																						14.28571	8.013937	6	6	1			1	1	2			2.75537	1	1	1
70	6C	38	M	1	14	2	16000			G0094A		48780.49	14.28571	8.013937							48780.49		1	1		70					1	1	1	10	5.497076	5	5	2			2	1	2	2.75537	5.258567	-.4459138	1	1	1
71	6C	39	M	1	14	2	17600		M0	G0094A		51461.99	10	5.497076							48780.49		2	2		70					2	0	0	11.36364	7.893382	4	4	1			1	1	3	-.4459138	5.94299	2.40795	1	1	1
72	6C	40	M	1	14	3	19600		M0	F0094A		55524.08	11.36364	7.893382							55524.08		1	1		70	72				2	1	1	0	-5.866667	3	3					1	3	2.40795	5.485431	-8.740093	1	1	1
73	6C	41	M	1	14	3	19600		000	F0094A		52266.67	0	-5.866667							55524.08		2	2		70	72				3	0	0	12.2449	.9396564	2	2					1	3	-8.740093	2.873427	-4.096988	1	1	1
74	6C	42	M	1	14	3	22000		000	F0094A	2	52757.79	12.2449	.9396564				2			55524.08		3	3		70	72				3	0	0			1	1					1		-4.096988	5.036644		1	1	1
69	7B	57	M	1	16	3	20500			S0530A		66129.03																						12.19512	6.038073	5	5	3		1	1	1	3			.7795055	0	1	1
70	7B	58	M	1	16	3	23000			S0530A		70121.95	12.19512	6.038073										1							3	1	0	8.695652	4.246122	4	4	2			2	1	3	.7795055	5.258567	-1.696867	1	1	1
71	7B	59	M	1	16	3	25000		M0	S6530A		73099.41	8.695652	4.246122										2							3	0	0	12	8.509915	3	3	1			1	1	4	-1.696867	5.94299	3.024484	1	1	1
72	7B	60	M	1	16	4	28000		M0	T3110A		79320.12	12	8.509915							79320.12		1	1				72			3	1	1	10.71429	4.219048	2	2					1	4	3.024484	5.485431	1.345621	1	1	1
73	7B	61	M	1	16	4	31000		000	T3110A		82666.66	10.71429	4.219048							79320.12		2	2				72			4	0	0			1	1					1		1.345621	2.873427		1	1	1
85			F	0		3	25500	0	53	V6065A							53					1	1	1	3		85									1	1					0			5.703961		0	0	0
71	3D	49	M	1	13	2	12800		P0	N9978A	5	37426.9						1	12800	37426.9	37426.9	1	1	1	2	71								7.8125	4.452904	14	14			10	10	1	2		5.94299	-1.032527	1	1	1
72	3D	50	M	1	13	2	13800		P0	N9978A	5	39093.48	7.8125	4.452904				1	12800	37426.9	37426.9	2	2	2	2	71					2	0	0	12.02899	5.456618	13	13			9	9	1	2	-1.032527	5.485431	2.583191	1	1	1
73	3D	51	M	1	13	2	15460		000	N9963A	2	41226.67	12.02899	5.456618				2	12800	37426.9	37426.9	3	3	3	2	71					2	0	0	17.07633	5.284466	12	12			8	8	1	2	2.583191	2.873427	.2478217	1	1	1
74	3D	52	M	1	13	2	18100		000	N9978A	2	43405.28	17.07633	5.284466				2	12800	37426.9	37426.9	4	4	4	2	71					2	0	0	11.04972	1.775241	11	11			7	7	1	2	.2478217	5.036644	.9888957	1	1	1
75	3D	53	M	1	13	2	20100		000	N9978A	2	44175.82	11.04972	1.775241				2	12800	37426.9	37426.9	5	5	5	2	71					2	0	0	11.9403	5.889472	10	10			6	6	1	2	.9888957	.7863457	2.746326	1	1	1
76	3D	54	M	1	13	2	22500			N9978A	1	46777.55	11.9403	5.889472				1	12800	37426.9	37426.9	6	6	6	2	71					2	0	0	0	-6.054688	9	9			5	5	1	2	2.746326	3.143145	-8.401239	1	1	1
77	3D	55	M	1	13	2	22500		103	N9978A	1	43945.31	0	-6.054688			52	1	12800	37426.9	37426.9	7	7	7	2	71					2	0	0	3.555556	-3.774148	8	8			4	4	1	2	-8.401239	2.346551	-4.992971	1	1	1
78	3D	56	M	1	13	2	23300		104	N9986A	1	42286.75	3.555556	-3.774148			53	1	12800	37426.9	37426.9	8	8	8	2	71					2	0	0	8.154507	-2.94278	7	7			3	3	1	2	-4.992971	1.218823	-1.263634	1	1	1
79	3D	57	M	1	13	2	25200		104	N9987A	1	41042.34	8.154507	-2.94278			53	1	12800	37426.9	37426.9	9	9	9	2	71					2	0	0	7.936508	-4.916763	6	6			2	2	1	2	-1.263634	-1.679146	-2.452422	1	1	1
80	3D	58	M	1	13	2	27200		104	N9978A		39024.39	7.936508	-4.916763			53		12800	37426.9	37426.9	10	10	10	2	71					2	0	0	9.191176	-.9033203	5	5			1	1	1	2	-2.452422	-2.464341	-3.391476	1	1	1
81	3D	59	M	1	13	2	29700	2800	105	N9978A		38671.88	9.191176	-.9033203	3645.833	42317.71	54		12800	37426.9	37426.9	11	11	1	2	71				9.375	2	1	0	9.76431	3.307586	4	4					1	2	-3.391476	2.488156	-2.768612	1	1	1
82	3D	60	M	1	13	2	32600	0	210	N9978A		39950.98	9.76431	3.307586	0	39950.98	55		12800	37426.9	37426.9	12	12	2	2	71				0	2	0	0	6.134969	2.857642	3	3					1	2	-2.768612	6.076198	-3.571836	1	1	1
83	3D	61	M	1	13	2	34600	0	210	N9978A	2	41092.64	6.134969	2.857642	0	41092.64	55	2	12800	37426.9	37426.9	13	13	3	2	71				0	2	0	0	5.780347	1.443112	2	2					1	2	-3.571836	6.429478	-5.252454	1	1	1
84	3D	62	M	1	13	2	36600	0	210	N9978A	2	41685.65	5.780347	1.443112	0	41685.65	55	2	12800	37426.9	37426.9	14	14	4	2	71				0	2	0	0			1	1					1		-5.252454	6.695566		1	1	1
69	4A	36	M	1	13	2	14750			N0522A		47580.64																						6.440678	.5994213	16	13		2	8	2	1	2			-4.659146	1	1	1
70	4A	37	M	1	13	2	15700		M0	N0776A		47865.86	6.440678	.5994213																	2	0	0	12.73885	8.123813	15	12		1	7	1	1	1	-4.659146	5.258567	2.180823	1	1	1
71	4A	38	M	1	13	1	17700		M0	S6725A		51754.39	12.73885	8.123813							51754.39		1	1							2	1	-1	5.649717	2.357517	14	11	2		6	2	1	1	2.180823	5.94299	-3.127914	1	1	1
72	4A	39	M	1	13	1	18700		M0	T3300A		52974.5	5.649717	2.357517							51754.39		2	2							1	0	0	9.625669	3.194296	13	10	1		5	1	1	2	-3.127914	5.485431	.320869	1	1	1
73	4A	40	M	1	13	2	20500		000	T3300A		54666.67	9.625669	3.194296							54666.67		1	1		73					1	1	1	15.12195	3.526935	12	9	3		4	3	1	2	.320869	2.873427	-1.50971	1	1	1
74	4A	41	M	1	13	2	23600		000	T3300A	2	56594.72	15.12195	3.526935				2			54666.67		2	2		73					2	0	0	11.86441	2.521885	11	8	2		3	2	1	2	-1.50971	5.036644	1.735539	1	1	1
75	4A	42	M	1	13	2	26400		000	T3300A	2	58021.98	11.86441	2.521885				2			54666.67		3	3		73					2	0	0	11.74242	5.702293	10	7	1		2	1	1	3	1.735539	.7863457	2.559148	1	1	1
76	4A	43	M	1	13	3	29500			T3300A	2	61330.56	11.74242	5.702293				2			61330.56		1	1		73	76				2	1	1	13.55932	6.68366	9	6	3		1	1	1	3	2.559148	3.143145	4.337109	1	1	1
77	4A	44	M	1	13	3	33500			T3300A	1	65429.69	13.55932	6.68366				1			61330.56		2	1		73	76				3	1	0	10.14925	2.352846	8	5	2			2	1	3	4.337109	2.346551	1.134022	1	1	1
78	4A	45	M	1	13	3	36900		109	T3300A	1	66969.15	10.14925	2.352846			57	1			61330.56		3	2		73	76				3	0	0	21.40921	8.951917	7	4	1			1	1	4	1.134022	1.218823	10.63106	1	1	1
79	4A	46	M	1	13	4	44800		109	T3300A	1	72964.17	21.40921	8.951917			57	1			72964.17		1	1		73	76	79			3	1	1	0	-11.90818	6	3					1	4	10.63106	-1.679146	-9.443837	1	1	1
80	4A	47	M	1	13	4	44800		109	T3300A		64275.46	0	-11.90818			57				72964.17		2	2		73	76	79			4	0	0	10.49107	.2764021	5	2					1	4	-9.443837	-2.464341	-2.211754	1	1	1
81	4A	48	M	1	13	4	49500		109	L8899A		64453.13	10.49107	.2764021	0	64453.13	57				72964.17		3	3		73	76	79		0	4	0	0			4	1					1	U	-2.211754	2.488156		1	1	1
82	4A	49	M	0	13		49500	0	109	L2599A							57																			3						0			6.076198		0
83	4A	50	M	0	13		24750	0		L2599A	1							1																		2						0			6.429478		0
84	4A	51	M	0	13		24750	0		L2599A	1							1																		1						0			6.695566		0
87		26	M	0		1	26001		53	P5310A							53					1	1	1	1																	0	1		7.331481		1	0	0
88		27	M	0		1	28080	0	53	P5499A	2						53	2				2	2	2	1						1	0	0									0			7.415319		1	0	0
70		32	M	1		1	12800			E0050A	5	39024.39						1	12800	39024.39	39024.39	1	1	1	1											1	1					1			5.258567		1	1	1
69	7C	39	M	1	16	2	17000			A0450A		54838.71																						11.76471	5.631277	8	8	1			1	1	3			.3727098	1	1	1
70	7C	40	M	1	16	3	19000			A0450A		57926.83	11.76471	5.631277							57926.83		1	1			70				2	1	1	13.1579	8.525701	7	7	4			4	1	3	.3727098	5.258567	2.58271	1	1	1
71	7C	41	M	1	16	3	21500			A1450A		62865.5	13.1579	8.525701							57926.83		2	2			70				3	0	0	9.302325	5.896304	6	6	3			3	1	3	2.58271	5.94299	.4108731	1	1	1
72	7C	42	M	1	16	3	23500		M0	D0005A		66572.23	9.302325	5.896304							57926.83		3	3			70				3	0	0	10.21277	3.74695	5	5	2			2	1	3	.4108731	5.485431	.8735234	1	1	1
73	7C	43	M	1	16	3	25900		000	D0007A		69066.66	10.21277	3.74695							57926.83		4	4			70				3	0	0	16.60232	4.858198	4	4	1			1	1	4	.8735234	2.873427	-.1784457	1	1	1
74	7C	44	M	1	16	4	30200		000	D0007A	1	72422.06	16.60232	4.858198				1			72422.06		1	1			70	74			3	1	1	9.933775	.7524925	3	3					1	4	-.1784457	5.036644	-.0338531	1	1	1
75	7C	45	M	1	16	4	33200		000	D0007A	2	72967.03	9.933775	.7524925				2			72422.06		2	2			70	74			4	0	0	9.036144	3.142299	2	2					1	4	-.0338531	.7863457	-.0008463	1	1	1
76	7F	46	M	1	17	4	36200			B0007A	2	75259.88	9.036144	3.142299				2			72422.06		3	3			70	74			4	0	0			1	1					1		-.0008463	3.143145		1	1	1
69		45	M	1		1	10800			N0522A		34838.71																						15.74074	9.389114	3	3	1			1	1	2			4.130548	1	1	1
70	2A	46	M	1	12	2	12500			N0776A		38109.76	15.74074	9.389114							38109.76		1	1		70					1	1	1	12	7.415205	2	2					1	2	4.130548	5.258567	1.472215	1	1	1
71	2A	47	M	1	12	2	14000			N9776A		40935.67	12	7.415205							38109.76		2	2		70					2	0	0			1	1					1		1.472215	5.94299		1	1	1
69	7C	34	M	1	16	2	13700			G0107A		44193.55																						14.59854	8.309596	6	6	3		1	1	1	2			3.051029	1	1	1
70	7C	35	M	1	16	2	15700			G0107A		47865.86	14.59854	8.309596										1							2	1	0	10.19108	5.680337	5	5	2			2	1	2	3.051029	5.258567	-.2626531	1	1	1
71	7C	36	M	1	16	2	17300		M0	G0106A		50584.8	10.19108	5.680337										2							2	0	0	14.45087	10.88441	4	4	1			1	1	3	-.2626531	5.94299	5.398979	1	1	1
72	7C	37	M	1	16	3	19800		M0	F1151A		56090.65	14.45087	10.88441							56090.65		1	1			72				2	1	1	10.10101	3.641751	3	3					1	3	5.398979	5.485431	.7683239	1	1	1
73	7C	38	M	1	16	3	21800		000	F1151A		58133.33	10.10101	3.641751							56090.65		2	2			72				3	0	0	15.59633	3.953534	2	2					1	3	.7683239	2.873427	-1.08311	1	1	1
74	7C	39	M	1	16	3	25200		000	F1151A	2	60431.66	15.59633	3.953534				2			56090.65		3	3			72				3	0	0			1	1					1		-1.08311	5.036644		1	1	1
69		33	M	1		1	13500			W0852A		43548.39																						9.259259	3.263324			2			2	1	1			-1.995243	1	1	1
70	2A	34	M	1	12	1	14750			W0852A		44969.51	9.259259	3.263324																	1	0	0	11.86441	7.285162			1			1	1	2	-1.995243	5.258567	1.342172	1	1	1
71	2A	35	M	1	12	2	16500		0	W5852A		48245.61	11.86441	7.285162							48245.61		1	1		71					1	1	1	9.090909	5.691476			4			4	1	2	1.342172	5.94299	.2060447	1	1	1
72	2A	36	M	1	12	2	18000		0	W5852A		50991.5	9.090909	5.691476							48245.61		2	2		71					2	0	0	10	3.546667			3			3	1	2	.2060447	5.485431	.6732397	1	1	1
73	2A	37	M	1	12	2	19800		000	W5871A		52800	10	3.546667							48245.61		3	3		71					2	0	0	17.17172	5.370249			2			2	1	2	.6732397	2.873427	.3336051	1	1	1
74	2A	38	M	1	12	2	23200		000	W5871A	1	55635.49	17.17172	5.370249				1			48245.61		4	4		71					2	0	0	25	14.56044			1			1	1	3	.3336051	5.036644	13.77409	1	1	1
75	2A	39	M	1	12	3	29000		000	W5871A	1	63736.27	25	14.56044				1			63736.27		1	1		71	75				2	1	1	10	4.054054							1	3	13.77409	.7863457	.9109089	1	1	1
76	2A	40	M	1	12	3	31900			W5871A	1	66320.16	10	4.054054				1			63736.27		2	2		71	75				3	0	0	7.523511	1.013298							1	3	.9109089	3.143145	-1.333253	1	1	1
77	2A	41	M	1	12	3	34300			W5871A	2	66992.19	7.523511	1.013298				2			63736.27		3	3		71	75				3	0	0	0	-7.07804							1	3	-1.333253	2.346551	-8.296864	1	1	1
78	2A	42	M	1	12	3	34300			W5871A	2	62250.45	0	-7.07804				2			63736.27		4	4		71	75				3	0	0	4.664723	-6.074491							1	3	-8.296864	1.218823	-4.395345	1	1	1
79	2A	43	M	1	12	3	35900		105	W5871A	2	58469.05	4.664723	-6.074491			54	2			63736.27		5	5		71	75				3	0	0	8.635098	-4.301363							1	3	-4.395345	-1.679146	-1.837022	1	1	1
80	2A	44	M	1	12	3	39000		105	W5873A		55954.09	8.635098	-4.301363			54				63736.27		6	6		71	75				3	0	0	10.25641	.0634348							1	3	-1.837022	-2.464341	-2.424721	1	1	1
81	3B	45	M	1	13	3	43000		000	W5873A		55989.58	10.25641	.0634348	0	55989.58					63736.27		7	7		71	75			0	3	0	0	10	3.529412							1	3	-2.424721	2.488156	-2.546786	1	1	1
82	3B	46	M	1	13	3	47300	0	000	W5873A		57965.69	10	3.529412	0	57965.69					63736.27		8	8		71	75			0	3	0	0	6.342494	3.05876							1	3	-2.546786	6.076198	-3.370719	1	1	1
83	3B	47	M	1	13	3	50300	0	211	W5868A	3	59738.72	6.342494	3.05876	0	59738.72	56	3			63736.27		9	9		71	75			0	3	0	0	5.367793	1.047474							1	3	-3.370719	6.429478	-5.648092	1	1	1
84	3B	48	M	1	13	3	53000	0	211	N9595A	3	60364.46	5.367793	1.047474	0	60364.46	56	3			63736.27		10	10		71	75			0	3	0	0	7.54717	3.765291							1	3	-5.648092	6.695566	-1.938669	1	1	1
85	66	49	M	1	13	3	57000	0	55	N9595A	3	62637.36	7.54717	3.765291	0	62637.36	55	3			63736.27		11	11		71	75			0	3	0	0	5.263158	3.444356							1	3	-1.938669	5.703961	-4.85596	1	1	1
86	66	50	M	1	13	3	60000	0	55	N9595A	2	64794.82	5.263158	3.444356	0	64794.82	55	2			63736.27		12	12		71	75			0	3	0	0	9.5	5.621875							1	3	-4.85596	8.300316	-1.709606	1	1	1
87	66	51	M	1	13	3	65700	0	55	N9595B	1	68437.5	9.5	5.621875	0	68437.5	55	1			63736.27		13	13		71	75			0	3	0	0	7.153729	2.86758							1	3	-1.709606	7.331481	-4.547739	1	1	1
88	66	52	M	1	13	3	70400	0	55	N9595A	3	70400	7.153729	2.86758	0	70400	55	3			63736.27		14	14		71	75			0	3	0	0									1		-4.547739	7.415319		1	1	1
87		32	M	0		1	20001			P5310A												1	1	1	1																	0	1		7.331481		1	0	0
88		33	M	1		1	20001			N9988A		20001			0	20001						2	2	2	1					0	1	0	0									1			7.415319		1	0	0
69	7A	43	M	1	16	2	12700			R0398A		40967.74																						11.81102	5.675053	19	15	8			8	1	2			.4164857	1	1	1
70	7A	44	M	1	16	2	14200		M0	N0776A		43292.68	11.81102	5.675053																	2	0	0	9.859155	5.361997	18	14	7			7	1	2	.4164857	5.258567	-.5809933	1	1	1
71	7A	45	M	1	16	2	15600		M0	N9776A		45614.04	9.859155	5.361997																	2	0	0	7.692307	4.336457	17	13	6			6	1	2	-.5809933	5.94299	-1.148974	1	1	1
72	7A	46	M	1	16	2	16800		M0	N9776A		47592.07	7.692307	4.336457																	2	0	0	9.523809	3.098413	16	12	5			5	1	2	-1.148974	5.485431	.2249857	1	1	1
73	7A	47	M	1	16	2	18400		000	N9776A		49066.67	9.523809	3.098413																	2	0	0	13.97826	2.498436	15	11	4			4	1	2	.2249857	2.873427	-2.538208	1	1	1
74	7A	48	M	1	16	2	20972		000	N9777A	2	50292.57	13.97826	2.498436				2													2	0	0	7.285905	-1.674237	14	10	3			3	1	2	-2.538208	5.036644	-2.460582	1	1	1
75	7A	49	M	1	16	2	22500		000	N9777A	1	49450.55	7.285905	-1.674237				1													2	0	0	0	-5.405406	13	9	2			2	1	2	-2.460582	.7863457	-8.548551	1	1	1
76	7A	50	M	1	16	2	22500			N9777A	1	46777.55	0	-5.405406				1													2	0	0	20	12.73438	12	8	1			1	1	3	-8.548551	3.143145	10.38782	1	1	1
77	7A	51	M	1	16	3	27000			Q7801A	1	52734.38	20	12.73438				1			52734.38		1	1			77				2	1	1	0	-7.07804	11	7					1	3	10.38782	2.346551	-8.296864	1	1	1
78	7A	52	M	1	16	3	27000			Q7801A	1	49001.82	0	-7.07804				1			52734.38		2	2			77				3	0	0	7.407407	-3.613222	10	6					1	3	-8.296864	1.218823	-1.934076	1	1	1
79	7A	53	M	1	16	3	29000			Q7801A	1	47231.27	7.407407	-3.613222				1			52734.38		3	3			77				3	0	0	8.275862	-4.61782	9	5					1	3	-1.934076	-1.679146	-2.153479	1	1	1
80	7A	54	M	1	16	3	31400			Q8615A		45050.21	8.275862	-4.61782							52734.38		4	4			77				3	0	0	7.961783	-2.019058	8	4					1	3	-2.153479	-2.464341	-4.507214	1	1	1
81	7A	55	M	1	16	3	33900			Q8330A		44140.63	7.961783	-2.019058	0	44140.63					52734.38		5	5			77			0	3	0	0	7.669617	1.33611	7	3					1	3	-4.507214	2.488156	-4.740088	1	1	1
82	7A	56	M	1	16	3	36500	0	210	Q8330A		44730.39	7.669617	1.33611	0	44730.39	55				52734.38		6	6			77			0	3	0	0	4.109589	.8948036	6	2					1	3	-4.740088	6.076198	-5.534675	1	1	1
83	7A	57	M	1	16	3	38000	0	210	V8321A	3	45130.64	4.109589	.8948036	0	45130.64	55	3			52734.38		7	7			77			0	3	0	0			5	1					1	U	-5.534675	6.429478		1	1	1
84	7A	58	M	0	16		19000	0	210	L2599A	3						55	3																		4						0			6.695566		0
85	32	59	M	0	16		19000		55	L2599A	3						55	3																		3						0			5.703961		0
86	32	60	M	0	16		19000		55	L2599A	3						55	3																		2						0			8.300316		0
87	32	61	M	0	16		19000		55	L2599A	3						55	3																		1						0			7.331481		0
76	4A	44	M	1	13	1	17700			B0034A	1	36798.34						1	17700	36798.34	36798.34	1	1	1	1									7.909605	1.376015		11	3			3	1	1		3.143145	-.9705364	1	1	1
77	4A	45	M	1	13	1	19100			F0034A	3	37304.69	7.909605	1.376015				3	17700	36798.34	36798.34	2	2	2	1						1	0	0	5.759162	-1.726513		10	2			2	1	1	-.9705364	2.346551	-2.945337	1	1	1
78	4A	46	M	1	13	1	20200		103	F0007A	3	36660.62	5.759162	-1.726513			52	3	17700	36798.34	36798.34	3	3	3	1						1	0	0	10.89109	-.4869868		9	1			1	1	2	-2.945337	1.218823	1.19216	1	1	1
79	4A	47	M	1	13	2	22400		103	F0007A	3	36482.09	10.89109	-.4869868			52	3	17700	36798.34	36482.09	4	1	1	1	79					1	1	1	8.928572	-4.042837		8	6			6	1	2	1.19216	-1.679146	-1.578496	1	1	1
80	4A	48	M	1	13	2	24400		103	F0007A		35007.17	8.928572	-4.042837			52		17700	36798.34	36482.09	5	2	2	1	79					2	0	0	6.557377	-3.29363		7	5			5	1	2	-1.578496	-2.464341	-5.781786	1	1	1
81	4A	49	M	1	13	2	26000	2500	103	F0007A		33854.17	6.557377	-3.29363	3255.208	37109.38	52		17700	36798.34	36482.09	6	3	3	1	79				9.5625	2	0	0	9.615385	3.167421		6	4			4	1	2	-5.781786	2.488156	-2.908777	1	1	1
82	4A	50	M	1	13	2	28500	0	103	F0007A		34926.47	9.615385	3.167421	0	34926.47	52		17700	36798.34	36482.09	7	4	4	1	79				0	2	0	0	7.017544	3.712964		5	3			3	1	2	-2.908777	6.076198	-2.716514	1	1	1
83	4A	51	M	1	13	2	30500	0		F0007A	2	36223.28	7.017544	3.712964	0	36223.28		2	17700	36798.34	36482.09	8	5	5	1	79				0	2	0	0	6.229508	1.873856		4	2			2	1	2	-2.716514	6.429478	-4.82171	1	1	1
84	4A	52	M	1	13	2	32400	0	208	B0007A	2	36902.05	6.229508	1.873856	0	36902.05	53	2	17700	36798.34	36482.09	9	6	6	1	79				0	2	0	0	20.06173	15.83978		3	1			1	1	3	-4.82171	6.695566	10.13582	1	1	1
85	68	53	M	1	13	3	38900		55	B0007A	2	42747.25	20.06173	15.83978	0	42747.25	55	2	17700	36798.34	42747.25	10	1	1	1	79	85			0	2	1	1	7.712082	5.850966		2					1	3	10.13582	5.703961	-2.449349	1	1	1
86	68	54	M	1	13	3	41900		55	B0007A	2	45248.38	7.712082	5.850966	0	45248.38	55	2	17700	36798.34	42747.25	11	2	2	1	79	85			0	3	0	0				1					1	3	-2.449349	8.300316		1	1	1
87	68	55	M	0	13	3	41900	3000	55	N9952A	2						55	2	17700																							0			7.331481		1
88	68	56	M	0	13	3	41900		55	N9952A	2						55	2	17700																							0			7.415319		1
86	34	29	F	1	16	1	28400	1000	52	U8884A	1	30669.55			1079.914	31749.46	52	1	28400	30669.55	30669.55	1	1	1	1					3.5						1	1					1			8.300316		1	1	1
75	6C	38	M	1	14	1	18100		000	F0022A	1	39780.22						1	18100	39780.22	39780.22	1	1	1	1									0	-5.405406	5	5					1	1		.7863457	-8.548551	1	1	1
76	6C	39	M	1	14	1	18100			B0082A	1	37629.94	0	-5.405406				1	18100	39780.22	39780.22	2	2	2	1						1	0	0	0	-6.054688	4	4					1	1	-8.548551	3.143145	-8.401239	1	1	1
77	6C	40	M	1	14	1	18100			B0082A	1	35351.56	0	-6.054688				1	18100	39780.22	39780.22	3	3	3	1						1	0	0	0	-7.07804	3	3					1	1	-8.401239	2.346551	-8.296864	1	1	1
78	6C	41	M	1	14	1	18100			B1162A	1	32849.36	0	-7.07804				1	18100	39780.22	39780.22	4	4	4	1						1	0	0	0	-10.26059	2	2					1	1	-8.296864	1.218823	-8.58144	1	1	1
79	6C	42	M	1	14	1	18100		103	E0064A	1	29478.83	0	-10.26059			52	1	18100	39780.22	39780.22	5	5	5	1						1	0	0			1	1					1		-8.58144	-1.679146		1	1	1
69		39	M	1		1	13900			J0255A		44838.71																						15.10791	8.791016			1		9	1	1	2			3.532449	1	1	1
70	6E	40	M	1	14	2	16000			G0039A		48780.49	15.10791	8.791016							48780.49		1	1		70					1	1	1	10	5.497076			10		8	8	1	2	3.532449	5.258567	-.4459138	1	1	1
71	6E	41	M	1	14	2	17600			G0039A		51461.99	10	5.497076							48780.49		2	2		70					2	0	0	9.659091	6.241952			9		7	7	1	2	-.4459138	5.94299	.7565212	1	1	1
72	6E	42	M	1	14	2	19300		M0	F0039A		54674.22	9.659091	6.241952							48780.49		3	3		70					2	0	0	7.772021	1.449396			8		6	6	1	2	.7565212	5.485431	-1.424031	1	1	1
73	6E	43	M	1	14	2	20800		000	F0039A		55466.67	7.772021	1.449396							48780.49		4	4		70					2	0	0	15.38461	3.763143			7		5	5	1	2	-1.424031	2.873427	-1.273501	1	1	1
74	6E	44	M	1	14	2	24000		000	F0039A	1	57553.96	15.38461	3.763143				1			48780.49		5	5		70					2	0	0	12.91667	3.486264			6		4	4	1	2	-1.273501	5.036644	2.699918	1	1	1
75	6E	45	M	1	14	2	27100		000	F0039A	1	59560.44	12.91667	3.486264				1			48780.49		6	6		70					2	0	0	0	-5.405406			5		3	3	1	2	2.699918	.7863457	-8.548551	1	1	1
76	6E	46	M	1	14	2	27100			B0135A	1	56340.96	0	-5.405406				1			48780.49		7	7		70					2	0	0	0	-6.054688			4		2	2	1	2	-8.548551	3.143145	-8.401239	1	1	1
77	6E	47	M	1	14	2	27100			F0135A	1	52929.69	0	-6.054688				1			48780.49		8	8		70					2	0	0	8.856089	1.151211			3		1	1	1	2	-8.401239	2.346551	-.0676121	1	1	1
78	6E	48	M	1	14	2	29500		105	F0085A	1	53539.02	8.856089	1.151211			54	1			48780.49		9	1		70					2	1	0	0	-10.26059			2			2	1	2	-.0676121	1.218823	-8.58144	1	1	1
79	6E	49	M	1	14	2	29500		105	F0085A	1	48045.6	0	-10.26059			54	1			48780.49		10	2		70					2	0	0	10.16949	-2.949687			1			1	1	3	-8.58144	-1.679146	-.4853464	1	1	1
80	6E	50	M	1	14	3	32500		105	F0085A		46628.41	10.16949	-2.949687			54				46628.41		1	1		70	80				2	1	1	9.538462	-.588141							1	3	-.4853464	-2.464341	-3.076297	1	1	1
81	6E	51	M	1	14	3	35600	3300	105	F0085A		46354.17	9.538462	-.588141	4296.875	50651.04	54				46628.41		2	2		70	80			9.25	3	0	0	9.550562	3.106411							1	3	-3.076297	2.488156	-2.969786	1	1	1
82	6E	52	M	1	14	3	39000	0	105	F0085A		47794.12	9.550562	3.106411	0	47794.12	54				46628.41		3	3		70	80			0	3	0	0	8.974359	5.609355							1	3	-2.969786	6.076198	-.8201233	1	1	1
83	6E	53	M	1	14	3	42500	0		F0085A	2	50475.06	8.974359	5.609355	0	50475.06		2			46628.41		4	4		70	80			0	3	0	0	8.235294	3.7974							1	3	-.8201233	6.429478	-2.898166	1	1	1
84	6E	54	M	1	14	3	46000	3800	210	B0085A	2	52391.8	8.235294	3.7974	4328.018	56719.82	55	2			46628.41		5	5		70	80			8.25	3	0	0	8.695652	4.873387							1	3	-2.898166	6.695566	-.8305733	1	1	1
85	59	55	M	1	14	3	50000		55	B0085A	2	54945.05	8.695652	4.873387	0	54945.05	55	2			46628.41		6	6		70	80			0	3	0	0	6	4.168467							1	3	-.8305733	5.703961	-4.131849	1	1	1
86	59	56	M	1	14	3	53000		55	B0085A	2	57235.42	6	4.168467	0	57235.42	55	2			46628.41		7	7		70	80			0	3	0	0	5.660378	1.918239							1	3	-4.131849	8.300316	-5.413242	1	1	1
87	59	57	M	1	14	3	56000		55	G0263A	2	58333.33	5.660378	1.918239	0	58333.33	55	2			46628.41		8	8		70	80			0	3	0	0	10.35714	5.942857							1	3	-5.413242	7.331481	-1.472462	1	1	1
88	59	58	M	1	14	3	61800	0	55	G0255A	2	61800	10.35714	5.942857	0	61800	55	2			46628.41		9	9		70	80			0	3	0	0									1		-1.472462	7.415319		1	1	1
82	7A	61	F	1	16	1	27300	0		T3324A		33455.88			0	33455.88			27300	33455.88	33455.88	1	1	1	1					0				4.761905	1.526977	4	4					1	1		6.076198	-4.902502	1	1	1
83	7A	62	F	1	16	1	28600	0		T3213A	3	33966.75	4.761905	1.526977	0	33966.75		3	27300	33455.88	33455.88	2	2	2	1					0	1	0	0	0	-4.100228	3	3					1	1	-4.902502	6.429478	-10.79579	1	1	1
84	7A	63	F	1	16	1	28600	0	207	T3066A	3	32574.03	0	-4.100228	0	32574.03	52	3	27300	33455.88	33455.88	3	3	3	1					0	1	0	0	3.496504	-.142934	2	2					1	1	-10.79579	6.695566	-5.846895	1	1	1
85	32	64	F	1	16	1	29600		52	T3066A	3	32527.47	3.496504	-.142934	0	32527.47	52	3	27300	33455.88	33455.88	4	4	4	1					0	1	0	0			1	1					1		-5.846895	5.703961		1	1	1
69	2B	40	M	1	12	1	15800			W0852A		50967.74																						8.86076	2.886693	19	19	2			2	1	1			-2.371874	0	1	1
70	7C	41	M	1	16	1	17200			W0852A		52439.02	8.86076	2.886693																	1	0	0	10.46512	5.943152	18	18	1			1	1	2	-2.371874	5.258567	.0001626	0	1	1
71	7C	42	M	1	16	2	19000		P0	W5852A		55555.55	10.46512	5.943152							55555.55		1	1		71					1	1	1	10	6.572238	17	17	3			3	1	2	.0001626	5.94299	1.086807	0	1	1
72	7C	43	M	1	16	2	20900		P0	W5852A		59206.8	10	6.572238							55555.55		2	2		71					2	0	0	14.35407	7.645295	16	16	2			2	1	2	1.086807	5.485431	4.771868	0	1	1
73	7C	44	M	1	16	2	23900		000	W5870B		63733.33	14.35407	7.645295							55555.55		3	3		71					2	0	0	18.41004	6.48385	15	15	1			1	1	3	4.771868	2.873427	1.447206	0	1	1
74	7C	45	M	1	16	3	28300		000	W5870B	1	67865.71	18.41004	6.48385				1			67865.71		1	1		71	74				2	1	1	12.36749	2.982954	14	14	3			3	1	3	1.447206	5.036644	2.196608	1	1	1
75	7C	46	M	1	16	3	31800		000	W5870B	2	69890.11	12.36749	2.982954				2			67865.71		2	2		71	74				3	0	0	9.433962	3.518613	13	13	2			2	1	3	2.196608	.7863457	.3754678	1	1	1
76	7C	47	M	1	16	3	34800			W5870B	1	72349.27	9.433962	3.518613				1			67865.71		3	3		71	74				3	0	0	10.05747	3.393835	12	12	1			1	1	4	.3754678	3.143145	1.047284	1	1	1
77	7C	48	M	1	16	4	38300			W5870B	1	74804.69	10.05747	3.393835				1			74804.69		1	1		71	74	77			3	1	1	9.921671	2.141371	11	11					1	4	1.047284	2.346551	.922548	1	1	1
78	7C	49	M	1	16	4	42100		108	W5870B	1	76406.53	9.921671	2.141371			56	1			74804.69		2	2		71	74	77			4	0	0	8.31354	-2.800065	10	10					1	4	.922548	1.218823	-1.120919	1	1	1
79	7C	50	M	1	16	4	45600		108	W5877A	1	74267.1	8.31354	-2.800065			56	1			74804.69		3	3		71	74	77			4	0	0	8.552631	-4.374009	9	9					1	4	-1.120919	-1.679146	-1.909668	1	1	1
80	7C	51	M	1	16	4	49500		108	W5877A		71018.65	8.552631	-4.374009			56				74804.69		4	4		71	74	77			4	0	0	7.474748	-2.461069	8	8					1	4	-1.909668	-2.464341	-4.949225	1	1	1
81	7C	52	M	1	16	4	53200	5000	108	W5877A		69270.84	7.474748	-2.461069	6510.417	75781.25	56				74804.69		5	5		71	74	77		9.375	4	0	0	8.458647	2.078726	7	7					1	4	-4.949225	2.488156	-3.997471	1	1	1
82	7C	53	M	1	16	4	57700	5000	108	W5877A		70710.78	8.458647	2.078726	6127.451	76838.23	56				74804.69		6	6		71	74	77		8.625	4	0	0	6.585789	3.294541	6	6					1	4	-3.997471	6.076198	-3.134938	1	1	1
83	7C	54	M	1	16	4	61500	6000	212	W5877A	2	73040.38	6.585789	3.294541	7125.891	80166.27	57	2			74804.69		7	7		71	74	77		9.75	4	0	0	4.878049	.5778099	5	5					1	4	-3.134938	6.429478	-6.117756	1	1	1
84	7C	55	M	1	16	4	64500	6000	212	W5877A	2	73462.41	4.878049	.5778099	6833.713	80296.13	57	2			74804.69		8	8		71	74	77		9.25	4	0	0	5.426357	1.719056	4	4					1	4	-6.117756	6.695566	-3.984905	1	1	1
85	33	56	M	1	16	4	68000	5000	57	W5853A	2	74725.27	5.426357	1.719056	5494.505	80219.78	57	2			74804.69		9	9		71	74	77		7.3125	4	0	0	0	-1.727862	3	3					1	4	-3.984905	5.703961	-10.02818	1	1	1
86	33	57	M	1	16	4	68000		57	W5853B	3	73434.13	0	-1.727862	0	73434.13	57	3			74804.69		10	10		71	74	77		0	4	0	0	4.411765	.7138481	2	2					1	4	-10.02818	8.300316	-6.617633	1	1	1
87	33	58	M	1	16	4	71000		57	W5853B	3	73958.34	4.411765	.7138481	0	73958.34	57	3			74804.69		11	11		71	74	77		0	4	0	0			1	1					1		-6.617633	7.331481		1	1	1
87		26	M	0		1	30000	0		P5310A												1	1	1	1																	0	1		7.331481		1	0	0
88		27	M	0		1	31000	0		P5499A	3							3				2	2	2	1						1	0	0									0			7.415319		1	0	0
70	2A	42	M	1	12	2	17000		0	G0037A		51829.27							17000	51829.27	51829.27	1	1	1	2	70								11.76471	7.189542		18	1			1	1	3		5.258567	1.246553	1	1	1
71	2A	43	M	1	12	3	19000		0	G0037A		55555.55	11.76471	7.189542					17000	51829.27	55555.55	2	1	1	2	70	71				2	1	1	10.52632	7.082153		17	12			12	1	3	1.246553	5.94299	1.596722	1	1	1
72	2A	44	M	1	12	3	21000		0	F1151A		59490.09	10.52632	7.082153					17000	51829.27	55555.55	3	2	2	2	70	71				3	0	0	9.523809	3.098413		16	11			11	1	3	1.596722	5.485431	.2249857	1	1	1
73	2A	45	M	1	12	3	23000		000	F1151A		61333.33	9.523809	3.098413					17000	51829.27	55555.55	4	3	3	2	70	71				3	0	0	14.78261	3.221771		15	10			10	1	3	.2249857	2.873427	-1.814874	1	1	1
74	2A	46	M	1	12	3	26400		000	F1151A	2	63309.35	14.78261	3.221771				2	17000	51829.27	55555.55	5	4	4	2	70	71				3	0	0	11.36364	2.062937		14	9			9	1	3	-1.814874	5.036644	1.276591	1	1	1
75	2A	47	M	1	12	3	29400		000	F1151A	2	64615.38	11.36364	2.062937				2	17000	51829.27	55555.55	6	5	5	2	70	71				3	0	0	8.843537	2.960103		13	8			8	1	3	1.276591	.7863457	-.1830422	1	1	1
76	2A	48	M	1	12	3	32000			D1151A	2	66528.07	8.843537	2.960103				2	17000	51829.27	55555.55	7	6	6	2	70	71				3	0	0	0	-6.054688		12	7			7	1	3	-.1830422	3.143145	-8.401239	1	1	1
77	2A	49	M	1	12	3	32000			R7514A	2	62500	0	-6.054688				2	17000	51829.27	55555.55	8	7	7	2	70	71				3	0	0	7.8125	.1814882		11	6			6	1	3	-8.401239	2.346551	-1.037335	1	1	1
78	2A	50	M	1	12	3	34500		107	R7514A	2	62613.43	7.8125	.1814882			55	2	17000	51829.27	55555.55	9	8	8	2	70	71				3	0	0	5.797101	-5.058301		10	5			5	1	3	-1.037335	1.218823	-3.379155	1	1	1
79	2A	51	M	1	12	3	36500		107	R7514A	2	59446.25	5.797101	-5.058301			55	2	17000	51829.27	55555.55	10	9	9	2	70	71				3	0	0	6.849315	-5.874492		9	4			4	1	3	-3.379155	-1.679146	-3.41015	1	1	1
80	2A	52	M	1	12	3	39000		107	R7514A		55954.09	6.849315	-5.874492			55		17000	51829.27	55555.55	11	10	10	2	70	71				3	0	0	10.25641	.0634348		8	3			3	1	3	-3.41015	-2.464341	-2.424721	1	1	1
81	2A	53	M	1	12	3	43000	4000	107	R7514A		55989.58	10.25641	.0634348	5208.333	61197.92	55		17000	51829.27	55555.55	12	11	11	2	70	71			9.25	3	0	0	11.62791	5.06156		7	2			2	1	3	-2.424721	2.488156	-1.014638	1	1	1
82	2A	54	M	1	12	3	48000	0	210	R7514A		58823.53	11.62791	5.06156	0	58823.53	55		17000	51829.27	55555.55	13	12	12	2	70	71			0	3	0	0	7.916667	4.584323		6	1			1	1	4	-1.014638	6.076198	-1.845155	1	1	1
83	2A	55	M	1	12	4	51800	0	212	V7514A	2	61520.19	7.916667	4.584323	0	61520.19	57	2	17000	51829.27	61520.19	14	1	1	2	70	71	83		0	3	1	1	25.48263	20.33755		5					1	4	-1.845155	6.429478	13.64199	1	1	1
84	2A	56	M	1	12	4	65000	11000	212	V7514A	2	74031.89	25.48263	20.33755	12528.47	86560.37	57	2	17000	51829.27	61520.19	15	2	2	2	70	71	83		16	4	0	0	6.923077	3.163145		4					1	4	13.64199	6.695566	-2.540816	1	1	1
85	71	57	M	1	12	4	69500	0	57	V7514A	2	76373.63	6.923077	3.163145	0	76373.63	57	2	17000	51829.27	61520.19	16	3	3	2	70	71	83		0	4	0	0	7.194244	5.342076		3					1	4	-2.540816	5.703961	-2.95824	1	1	1
86	71	58	M	1	12	4	74500	0	57	V7514A	2	80453.56	7.194244	5.342076	0	80453.56	57	2	17000	51829.27	61520.19	17	4	4	2	70	71	83		0	4	0	0	7.38255	3.579418		2					1	4	-2.95824	8.300316	-3.752063	1	1	1
87	71	59	M	1	12	4	80000	0	57	V7514A	0	83333.34	7.38255	3.579418	0	83333.34	57		17000	51829.27	61520.19	18	5	5	2	70	71	83		0	4	0	0				1					1	U	-3.752063	7.331481		1	1	1
88	71	60	M	0	12		87600	5000	57	L2594A	0						57		17000																							0			7.415319		0
75	7B	49	M	1	16	1	19000		000	X3870B	2	41758.24						2	19000	41758.24	41758.24	1	1	1	1									8.947369	3.058321	13	13	4			4	1	1		.7863457	-.0848237	1	1	1
76	7B	50	M	1	16	1	20700			X3873A	2	43035.34	8.947369	3.058321				2	19000	41758.24	41758.24	2	2	2	1						1	0	0	6.763285	.2991017	12	12	3			3	1	1	-.0848237	3.143145	-2.04745	1	1	1
77	7B	51	M	1	16	1	22100			X3873A	2	43164.06	6.763285	.2991017				2	19000	41758.24	41758.24	3	3	3	1						1	0	0	6.334842	-1.191581	11	11	2			2	1	1	-2.04745	2.346551	-2.410404	1	1	1
78	7B	52	M	1	16	1	23500		106	X3873A	2	42649.73	6.334842	-1.191581			55	2	19000	41758.24	41758.24	4	4	4	1						1	0	0	7.234043	-3.768799	10	10	1			1	1	2	-2.410404	1.218823	-2.089653	1	1	1
79	7B	53	M	1	16	2	25200		106	X3873A	2	41042.34	7.234043	-3.768799			55	2	19000	41758.24	41042.34	5	1	1	1	79					1	1	1	3.968254	-8.412471	9	9					1	2	-2.089653	-1.679146	-5.94813	1	1	1
80	7B	54	M	1	16	2	26200		106	X3873A		37589.67	3.968254	-8.412471			55		19000	41758.24	41042.34	6	2	2	1	79					2	0	0	0	-9.244792	8	8					1	2	-5.94813	-2.464341	-11.73295	1	1	1
81	7B	55	M	1	16	2	26200		106	X3873A		34114.58	0	-9.244792	0	34114.58	55		19000	41758.24	41042.34	7	3	3	1	79				0	2	0	0	4.961832	-1.212393	7	7					1	2	-11.73295	2.488156	-7.288591	1	1	1
82	7B	56	M	1	16	2	27500	0	106	X3850A		33700.98	4.961832	-1.212393	0	33700.98	55		19000	41758.24	41042.34	8	4	4	1	79				0	2	0	0	5.090909	1.845822	6	6					1	2	-7.288591	6.076198	-4.583657	1	1	1
83	7B	57	M	1	16	2	28900	0	208	X3850A	2	34323.04	5.090909	1.845822	0	34323.04	53	2	19000	41758.24	41042.34	9	5	5	1	79				0	2	0	0	4.844291	.5454359	5	5					1	2	-4.583657	6.429478	-6.15013	1	1	1
84	7B	58	M	1	16	2	30300	0	208	X3850A	2	34510.25	4.844291	.5454359	0	34510.25	53	2	19000	41758.24	41042.34	10	6	6	1	79				0	2	0	0	5.610561	1.896783	4	4					1	2	-6.15013	6.695566	-3.807178	1	1	1
85	34	59	M	1	16	2	32000		53	X3873A	2	35164.84	5.610561	1.896783	0	35164.84	53	2	19000	41758.24	41042.34	11	7	7	1	79				0	2	0	0	3.125	1.343143	3	3					1	2	-3.807178	5.703961	-6.957173	1	1	1
86	34	60	M	1	16	2	33000		53	X3870A	3	35637.15	3.125	1.343143	0	35637.15	53	3	19000	41758.24	41042.34	12	8	8	1	79				0	2	0	0	4.545455	.842803	2	2					1	2	-6.957173	8.300316	-6.488678	1	1	1
87	34	61	M	1	16	2	34500		53	X3870A	3	35937.5	4.545455	.842803	0	35937.5	53	3	19000	41758.24	41042.34	13	9	9	1	79				0	2	0	0			1	1					1		-6.488678	7.331481		1	1	1
87		31	F	0			6003		55	P5310A							55		19000			1																				0	U		7.331481		0	0	0
88		32	F	0			7533	0	55	N8250A							55		19000			2									U											0			7.415319		0	0	0
71	1B	58	M	1	12	1	14900		M0	N9907A	5	43567.25						1	14900	43567.25	43567.25	1	1	1	1									5.033557	1.760557	5	5	4			4	1	1		5.94299	-3.724874	1	1	1
72	1B	59	M	1	12	1	15650		M0	N9907A	5	44334.28	5.033557	1.760557				1	14900	43567.25	43567.25	2	2	2	1						1	0	0	11.82109	5.260916	4	4	3			3	1	1	-3.724874	5.485431	2.387489	1	1	1
73	1B	60	M	1	12	1	17500		000	N9907A	5	46666.67	11.82109	5.260916				1	14900	43567.25	43567.25	3	3	3	1						1	0	0	16.17143	4.470709	3	3	2			2	1	1	2.387489	2.873427	-.565935	1	1	1
74	1B	61	M	1	12	1	20330		000	N9907A	2	48753	16.17143	4.470709				2	14900	43567.25	43567.25	4	4	4	1						1	0	0	10.182	.9799841	2	2	1			1	1	2	-.565935	5.036644	.1936384	1	1	1
75	1B	62	M	1	12	2	22400		000	N9907A	2	49230.77	10.182	.9799841				2	14900	43567.25	49230.77	5	1	1	1	75					1	1	1			1	1					1		.1936384	.7863457		1	1	1
87		27	M	0		1	18501			P5310A									14900			1	1	1	1											1	1					0			7.331481		1	0	0
69		58	M	1		2	13600			F0454A		43870.97																						0	-5.487805	2	2			1	1	1	2			-10.74637	1	1	1
70	2A	59	M	1	12	2	13600			F0454A		41463.41	0	-5.487805										1							2	1	0			1	1					1		-10.74637	5.258567		1	1	1
88		35	F	0			9501	0	52	U8823A							52					1																				0			7.415319		0	0	0
87		26	F	0		1	15591			P5310A	0											1	1	1	1																	0	1		7.331481		1	0	0
88		27	F	0		1	15591			X3860A	0											2	2	2	1						1	0	0									0			7.415319		1	0	0
87		37	M	0		3	41505	0	56	V6900A							56					1	1	1	3		87															0	3		7.331481		1	0	0
88		38	M	0		3	42501	0	56	V6900A	2						56	2				2	2	2	3		87				3	0	0									0			7.415319		1	0	0
69	7D	47	M	1	16	5	37500			A0450A		120967.7																						20	13.41463	17	15					1	5			8.156067	1	1	1
70	9B	48	M	1	23	5	45000			A0450A		137195.1	20	13.41463																	5	0	0	11.11111	6.562703	16	14					1	5	8.156067	5.258567	.6197132	1	1	1
71	9B	49	M	1	23	5	50000		M0	A1450A		146198.8	11.11111	6.562703																	5	0	0	10	6.572238	15	13					1	5	.6197132	5.94299	1.086807	1	1	1
72	9B	50	M	1	23	5	55000		M0	B1110A		155807.4	10	6.572238																	5	0	0	9.090909	2.690909	14	12					1	5	1.086807	5.485431	-.1825179	1	1	1
73	9B	51	M	1	23	5	60000		000	B1110A		160000	9.090909	2.690909																	5	0	0	10	-1.079137	13	11					1	5	-.1825179	2.873427	-6.115781	1	1	1
74	9B	52	M	1	23	5	66000		000	B1110A	1	158273.4	10	-1.079137				1													5	0	0	13.63636	4.145854	12	10					1	5	-6.115781	5.036644	3.359509	1	1	1
75	9B	53	M	1	23	5	75000		000	A1025A	1	164835.2	13.63636	4.145854				1													5	0	0	12	5.945946	11	9					1	5	3.359509	.7863457	2.802801	1	1	1
76	9B	54	M	1	23	5	84000			A1025A	1	174636.2	12	5.945946				1													5	0	0	7.142857	.655692	10	8					1	5	2.802801	3.143145	-1.69086	1	1	1
77	9B	55	M	1	23	5	90000			A1025A	1	175781.3	7.142857	.655692				1													5	0	0	0	-7.07804	9	7					1	5	-1.69086	2.346551	-8.296864	1	1	1
78	9B	56	M	1	23	5	90000		116	A1025A	1	163339.4	0	-7.07804			62	1													5	0	0	11.11111	-.2895404	8	6					1	5	-8.296864	1.218823	1.389606	1	1	1
79	9B	57	M	1	23	5	100000		116	A1025A	1	162866.5	11.11111	-.2895404			62	1													5	0	0	12.5	-.8967001	7	5					1	5	1.389606	-1.679146	1.567641	1	1	1
80	9B	58	M	1	23	5	112500		116	A1025A		161406	12.5	-.8967001			62														5	0	0	6.666667	-3.194444	6	4					1	5	1.567641	-2.464341	-5.6826	1	1	1
81	9B	59	M	1	23	5	120000		116	A1025A		156250	6.666667	-3.194444	0	156250	62													0	5	0	0	8.333333	1.960784	5	3					1	5	-5.6826	2.488156	-4.115413	1	1	1
82	9B	60	M	1	23	5	130000	45000	216	A1025A		159313.7	8.333333	1.960784	55147.06	214460.8	62													34	5	0	0	5.769231	2.503197	4	2					1	5	-4.115413	6.076198	-3.926281	1	1	1
83	9B	61	M	1	23	5	137500	45000	216	A1025A	0	163301.7	5.769231	2.503197	53444.18	216745.8	62													32	5	0	0			3	1					1	5	-3.926281	6.429478		1	1	1
84	9B	62	M	0	23	5	91666	20000	216	A1025A	0						62																			2						0			6.695566		1
85	05	63	M	0	23	5	91666	0	62	A1025A	0						62																			1						0			5.703961		1
74	3D	45	F	1	13	1	14400		000	D1133A	2	34532.38						2	14400	34532.38	34532.38	1	1	1	1									13.19444	3.740843	12	12	4			4	1	1		5.036644	2.954497	1	1	1
75	3D	46	F	1	13	1	16300		000	D1133A	2	35824.18	13.19444	3.740843				2	14400	34532.38	34532.38	2	2	2	1						1	0	0	9.202454	3.299619	11	11	3			3	1	1	2.954497	.7863457	.1564735	1	1	1
76	3D	47	F	1	13	1	17800			D1133A	3	37006.24	9.202454	3.299619				3	14400	34532.38	34532.38	3	3	3	1						1	0	0	9.550562	2.917618	10	10	2			2	1	1	.1564735	3.143145	.5710661	1	1	1
77	3D	48	F	1	13	1	19500			D1133A	3	38085.94	9.550562	2.917618				3	14400	34532.38	34532.38	4	4	4	1						1	0	0	7.692307	.0698032	9	9	1			1	1	2	.5710661	2.346551	-1.14902	1	1	1
78	3D	49	F	1	13	2	21000		105	D1133A	3	38112.52	7.692307	.0698032			54	3	14400	34532.38	38112.52	5	1	1	1	78					1	1	1	8.571428	-2.568637	8	8	4			4	1	2	-1.14902	1.218823	-.8894902	1	1	1
79	3D	50	F	1	13	2	22800		105	D1133A	3	37133.55	8.571428	-2.568637			54	3	14400	34532.38	38112.52	6	2	2	1	78					2	0	0	9.649123	-3.40809	7	7	3			3	1	2	-.8894902	-1.679146	-.9437487	1	1	1
80	3D	51	F	1	13	2	25000		105	D1133A		35868	9.649123	-3.40809			54		14400	34532.38	38112.52	7	3	3	1	78					2	0	0	10	-.1692708	6	6	2			2	1	2	-.9437487	-2.464341	-2.657427	1	1	1
81	3D	52	F	1	13	2	27500		105	D1133A		35807.29	10	-.1692708	0	35807.29	54		14400	34532.38	38112.52	8	4	4	1	78				0	2	0	0	19.27273	12.25668	5	5	1			1	1	3	-2.657427	2.488156	6.180487	1	1	1
82	3D	53	F	1	13	3	32800	0	107	D1133A		40196.08	19.27273	12.25668	0	40196.08	55		14400	34532.38	40196.08	9	1	1	1	78	82			0	2	1	1	3.963415	.753143	4	4					1	3	6.180487	6.076198	-5.676335	1	1	1
83	3D	54	F	1	13	3	34100	0	210	D1133A	3	40498.81	3.963415	.753143	0	40498.81	55	3	14400	34532.38	40196.08	10	2	2	1	78	82			0	3	0	0	5.865103	1.524392	3	3					1	3	-5.676335	6.429478	-5.171174	1	1	1
84	3D	55	F	1	13	3	36100	0	210	D1133A	3	41116.17	5.865103	1.524392	0	41116.17	55	3	14400	34532.38	40196.08	11	3	3	1	78	82			0	3	0	0	0	-3.516484	2	2					1	3	-5.171174	6.695566	-9.220445	1	1	1
85	63	56	F	1	13	3	36100		55	D1133A	3	39670.33	0	-3.516484	0	39670.33	55	3	14400	34532.38	40196.08	12	4	4	1	78	82			0	3	0	0			1	1					1		-9.220445	5.703961		1	1	1
69		42	M	1		1	12500			H0120A		40322.58																						12	5.853659	5	5					1	1			.5950914	1	1	1
70	6C	43	M	1	14	1	14000			H0120A		42682.93	12	5.853659																	1	0	0	10.71429	6.182122	4	4					1	1	.5950914	5.258567	.2391321	1	1	1
71	6C	44	M	1	14	1	15500		0	H0093A		45321.64	10.71429	6.182122																	1	0	0	9.67742	6.259709	3	3					1	1	.2391321	5.94299	.7742785	1	1	1
72	6C	45	M	1	14	1	17000		0	E0093A		48158.64	9.67742	6.259709																	1	0	0	0	-5.866667	2	2					1	1	.7742785	5.485431	-8.740093	1	1	1
73	6C	46	M	1	14	1	17000		000	E0093A		45333.33	0	-5.866667																	1	0	0			1	1					1		-8.740093	2.873427		1	1	1
85		33		0		3	67554		53	V6902A							53					1	1	1	3		85									3	3					0	3		5.703961		1	0	0
86		34		0		3	80555		53	V6902A	2						53	2				2	2	2	3		85				3	0	0			2	2					0	3		8.300316		1	0	0
87		35		0		3	100000	0	53	V6902A	1						53	1				3	3	3	3		85				3	0	0			1	1					0			7.331481		1	0	0
75	4A	39	M	1	13	1	20000		000	A1981A	1	43956.04						1	20000	43956.04	43956.04	1	1	1	1									9	3.108108			3			3	1	1		.7863457	-.0350371	1	1	1
76	4A	40	M	1	13	1	21800			A1981A	2	45322.25	9	3.108108				2	20000	43956.04	43956.04	2	2	2	1						1	0	0	0	-6.054688			2			2	1	1	-.0350371	3.143145	-8.401239	1	1	1
77	4A	41	M	1	13	1	21800			A1981A	2	42578.13	0	-6.054688				2	20000	43956.04	43956.04	3	3	3	1						1	0	0	5.504587	-1.96307			1			1	1	2	-8.401239	2.346551	-3.181893	1	1	1
78	4A	42	M	1	13	2	23000		104	A1981A	2	41742.29	5.504587	-1.96307			53	2	20000	43956.04	41742.29	4	1	1	1	78					1	1	1	7.391304	-3.627673			3			3	1	2	-3.181893	1.218823	-1.948527	1	1	1
79	4A	43	M	1	13	2	24700		104	A1981A	2	40228.01	7.391304	-3.627673			53	2	20000	43956.04	41742.29	5	2	2	1	78					2	0	0	15.78947	2.001057			2			2	1	2	-1.948527	-1.679146	4.465398	1	1	1
80	4A	44	M	1	13	2	28600		104	A1981A		41033	15.78947	2.001057			53		20000	43956.04	41742.29	6	3	3	1	78					2	0	0	14.68532	4.082896			1			1	1	3	4.465398	-2.464341	1.594741	1	1	1
81	4A	45	M	1	13	3	32800	2500	104	Y9170A		42708.33	14.68532	4.082896	3255.208	45963.54	53		20000	43956.04	42708.33	7	1	1	1	78	81			7.5625	2	1	1	9.756098	3.299856							1	3	1.594741	2.488156	-2.776341	1	1	1
82	4A	46	M	1	13	3	36000	2500	104	Y9170A		44117.65	9.756098	3.299856	3063.726	47181.37	53		20000	43956.04	42708.33	8	2	2	1	78	81			6.9375	3	0	0	6.944445	3.642122							1	3	-2.776341	6.076198	-2.787356	1	1	1
83	4A	47	M	1	13	3	38500	3000	209	Y9170A	1	45724.46	6.944445	3.642122	3562.945	49287.41	54	1	20000	43956.04	42708.33	9	3	3	1	78	81			7.75	3	0	0	8.051948	3.621572							1	3	-2.787356	6.429478	-3.073994	1	1	1
84	4A	48	M	1	13	3	41600	2500	209	Y9170A	1	47380.41	8.051948	3.621572	2847.38	50227.79	54	1	20000	43956.04	42708.33	10	4	4	1	78	81			6	3	0	0	7.692307	3.905325							1	3	-3.073994	6.695566	-1.798635	1	1	1
85	68	49	M	1	13	3	44800	2000	54	Z9176A	1	49230.77	7.692307	3.905325	2197.802	51428.57	54	1	20000	43956.04	42708.33	11	5	5	1	78	81			4.4375	3	0	0	6.919643	5.072219							1	3	-1.798635	5.703961	-3.228096	1	1	1
86	68	50	M	1	13	3	47900	3000	54	Z9176A	2	51727.86	6.919643	5.072219	3239.741	54967.6	54	2	20000	43956.04	42708.33	12	6	6	1	78	81			6.25	3	0	0	5.845511	2.096816							1	3	-3.228096	8.300316	-5.234665	1	1	1
87	68	51	M	1	13	3	50700	3000	54	Z9176A	1	52812.5	5.845511	2.096816	3125	55937.5	54	1	20000	43956.04	42708.33	13	7	7	1	78	81			5.875	3	0	0	13.21499	8.686391							1	3	-5.234665	7.331481	1.271071	1	1	1
88	68	52	M	1	13	3	57400	0	56	Z9176A	1	57400	13.21499	8.686391	0	57400	56	1	20000	43956.04	42708.33	14	8	8	1	78	81			0	3	0	0									1		1.271071	7.415319		1	1	1
87		38	M	0		3	140000	0	55	P5308A							55		20000			1	1	1	3		87															0	3		7.331481		1	0	0
88		39	M	0		3	78750	0	55	P6095A	2						55	2	20000			2	2	2	3		87				3	0	0									0			7.415319		1	0	0
69	7A	41	M	1	16		22500			T0504A		72580.65																						6.666667	.8130081						1	1	3			-4.445559	0	1	1
70	7A	42	M	1	16	3	24000			T0740A		73170.73	6.666667	.8130081							73170.73		1	1			70				O	1		10.41667	5.896686							1	3	-4.445559	5.258567	-.0463037	0	1	1
71	7A	43	M	1	16	3	26500		M0	T7740A		77485.38	10.41667	5.896686							73170.73		2	2			70				3	0	0	11.32076	7.851836							1	3	-.0463037	5.94299	2.366405	0	1	1
72	7A	44	M	1	16	3	29500		M0	T3112A		83569.41	11.32076	7.851836							73170.73		3	3			70				3	0	0	6.779661	.5152543							1	3	2.366405	5.485431	-2.358173	0	1	1
73	7A	45	M	1	16	3	31500		000	T3112A	3	84000	6.779661	.5152543				3			73170.73		4	4			70				3	0	0	10.79365	-.365422							1	3	-2.358173	2.873427	-5.402066	0	1	1
74	7A	46	M	1	16	3	34900		000	T3112A	3	83693.05	10.79365	-.365422				3			73170.73		5	5			70				3	0	0	7.163324	-1.78658							1	3	-5.402066	5.036644	-2.572926	0	1	1
75	7A	47	M	1	16	3	37400		000	T3112A	3	82197.8	7.163324	-1.78658				3			73170.73		6	6			70				3	0	0	6.149733	.4119092							1	3	-2.572926	.7863457	-2.731236	0	1	1
76	7A	48	M	1	16	3	39700			T3112A	2	82536.38	6.149733	.4119092				2			73170.73		7	7			70				3	0	0	5.037783	-1.321926							1	3	-2.731236	3.143145	-3.668478	0	1	1
77	7A	49	M	1	16	3	41700			T3112A	3	81445.31	5.037783	-1.321926				3			73170.73		8	8			70				3	0	0	2.877698	-4.404027							1	3	-3.668478	2.346551	-5.62285	0	1	1
78	7A	50	M	1	16	3	42900		109	T3112A	3	77858.44	2.877698	-4.404027			57	3			73170.73		9	9			70				3	0	0	4.662004	-6.076931							1	3	-5.62285	1.218823	-4.397784	0	1	1
79	7A	51	M	1	16	3	44900		109	T3112A	3	73127.04	4.662004	-6.076931			57	3			73170.73		10	10			70				3	0	0	6.904232	-5.826115							1	3	-4.397784	-1.679146	-3.361773	0	1	1
80	7A	52	M	1	16	3	48000		109	T3112A		68866.57	6.904232	-5.826115			57				73170.73		11	11			70				3	0	0	10.41667	.2088759							1	3	-3.361773	-2.464341	-2.27928	0	1	1
81	7A	53	M	1	16	3	53000		109	T3112A		69010.41	10.41667	.2088759	0	69010.41	57				73170.73		12	12			70			0	3	0	0	6.037736	-.199778							1	3	-2.27928	2.488156	-6.275976	0	1	1
82	7A	54	M	1	16	3	56200	0	109	T3112A		68872.55	6.037736	-.199778	0	68872.55	57				73170.73		13	13			70			0	3	0	0	4.448399	1.223151							1	3	-6.275976	6.076198	-5.206327	0	1	1
83	7A	55	M	1	16	3	58700	0		T3112A	2	69714.96	4.448399	1.223151	0	69714.96		2			73170.73		14	14			70			0	3	0	0	0	-4.100228							1	3	-5.206327	6.429478	-10.79579	0	1	1
84	7A	56	M	1	16	3	58700	0		Z3082A	0	66856.49	0	-4.100228	0	66856.49					73170.73		15	15			70			0	3	0	0	0	-3.516484							1	3	-10.79579	6.695566	-9.220445	0	1	1
85	32	57	M	1	16	3	58700		50	Z3082A	0	64505.5	0	-3.516484	0	64505.5					73170.73		16	16			70			0	3	0	0	15.84327	13.84166							1	3	-9.220445	5.703961	5.541344	0	1	1
86	32	58	M	1	16	3	68000		50	Z3082A	0	73434.13	15.84327	13.84166	0	73434.13					73170.73		17	17			70			0	3	0	0	0	-3.541667							1	3	5.541344	8.300316	-10.87315	0	1	1
87	32	59	M	1	16	3	68000		50	Z3082A	0	70833.34	0	-3.541667	0	70833.34					73170.73		18	18			70			0	3	0	0	10.29412	5.882353							1	3	-10.87315	7.331481	-1.532966	0	1	1
88	32	60	M	1	16	3	75000		50	Z3085A	0	75000	10.29412	5.882353	0	75000					73170.73		19	19			70			0	3	0	0									1		-1.532966	7.415319		0	1	1
80		34	M	1		1	24700		103	B0052A	2	35437.59					52	2	24700	35437.59	35437.59	1	1	1	1									19.83806	8.759278			1		2	1	1	2		-2.464341	6.271122	1	1	1
81		35	M	1		2	29600		105	B0089A	2	38541.67	19.83806	8.759278	0	38541.67	54	2	24700	35437.59	38541.67	2	1	1	1	81				0	1	1	1	11.48649	4.928458			2		1	1	1	2	6.271122	2.488156	-1.14774	1	1	1
82		36	M	1		2	33000	4000	105	B1124A	2	40441.18	11.48649	4.928458	4901.961	45343.14	54	2	24700	35437.59	38541.67	3	2	1	1	81				12.0625	2	1	0	12.12121	8.659037			1			1	1	3	-1.14774	6.076198	2.229558	1	1	1
83		37	M	1		3	37000	0	210	B1124A	1	43942.99	12.12121	8.659037	0	43942.99	55	1	24700	35437.59	43942.99	4	1	1	1	81	83			0	2	1	1	18.91892	14.04297			2			2	1	3	2.229558	6.429478	7.347406	1	1	1
84		38	M	1		3	44000	3500	210	B1124A	1	50113.89	18.91892	14.04297	3986.333	54100.23	55	1	24700	35437.59	43942.99	5	2	2	1	81	83			7.9375	3	0	0	17.04545	12.92957			1			1	1	4	7.347406	6.695566	7.22561	1	1	1
85		39	M	1		4	51500	4000	57	B1127A	1	56593.41	17.04545	12.92957	4395.604	60989.01	57	1	24700	35437.59	56593.41	6	1	1	1	81	83	85		7.75	3	1	1	10.67961	8.76722							1	4	7.22561	5.703961	.4669052	1	1	1
86		40	M	1		4	57000	3500	57	D0716A	1	61555.07	10.67961	8.76722	3779.698	65334.77	57	1	24700	35437.59	56593.41	7	2	2	1	81	83	85		6.125	4	0	0	14.03509	9.996345							1	4	.4669052	8.300316	2.664864	1	1	1
87		41	M	1		4	65000	0	57	Z1157A	2	67708.34	14.03509	9.996345	0	67708.34	57	2	24700	35437.59	56593.41	8	3	3	1	81	83	85		0	4	0	0	13.84615	9.292308							1	4	2.664864	7.331481	1.876989	1	1	1
88		42	M	1		4	74000	0	57	Z1157A	1	74000	13.84615	9.292308	0	74000	57	1	24700	35437.59	56593.41	9	4	4	1	81	83	85		0	4	0	0									1		1.876989	7.415319		1	1	1
69	2B	64	M	1	12	1	11988			F0085A		38670.97																								1	1					1					1	1	1
70	6C	44	M	1	14	2	12500			N0777A		38109.76							12500	38109.76	38109.76	1	1	1	2	70								6.4	2.044445	14	14					1	2		5.258567	-3.898546	1	1	1
71	6C	45	M	1	14	2	13300		M0	N9777A		38888.89	6.4	2.044445					12500	38109.76	38109.76	2	2	2	2	70					2	0	0	5.263158	1.983003	13	13					1	2	-3.898546	5.94299	-3.502428	1	1	1
72	6C	46	M	1	14	2	14000		M0	N9777A		39660.06	5.263158	1.983003					12500	38109.76	38109.76	3	3	3	2	70					2	0	0	10	3.546667	12	12					1	2	-3.502428	5.485431	.6732397	1	1	1
73	6C	47	M	1	14	2	15400		000	N9777A		41066.67	10	3.546667					12500	38109.76	38109.76	4	4	4	2	70					2	0	0	13.25325	1.846445	11	11					1	2	.6732397	2.873427	-3.190199	1	1	1
74	6C	48	M	1	14	2	17441		000	N9777A	2	41824.94	13.25325	1.846445				2	12500	38109.76	38109.76	5	5	5	2	70					2	0	0	8.938707	-.1594701	10	10					1	2	-3.190199	5.036644	-.9458158	1	1	1
75	6C	49	M	1	14	2	19000		000	N9777A	2	41758.24	8.938707	-.1594701				2	12500	38109.76	38109.76	6	6	6	2	70					2	0	0	8.947369	3.058321	9	9					1	2	-.9458158	.7863457	-.0848237	1	1	1
76	6C	50	M	1	14	2	20700			N9777A	2	43035.34	8.947369	3.058321				2	12500	38109.76	38109.76	7	7	7	2	70					2	0	0	2.415459	-3.785477	8	8					1	2	-.0848237	3.143145	-6.132029	1	1	1
77	6C	51	M	1	14	2	21200			N9778A	2	41406.25	2.415459	-3.785477				2	12500	38109.76	38109.76	8	8	8	2	70					2	0	0	7.075472	-.503373	7	7					1	2	-6.132029	2.346551	-1.722196	1	1	1
78	6C	52	M	1	14	2	22700		103	N9775A	2	41197.82	7.075472	-.503373			52	2	12500	38109.76	38109.76	9	9	9	2	70					2	0	0	4.845815	-5.91198	6	6					1	2	-1.722196	1.218823	-4.232834	1	1	1
79	6C	53	M	1	14	2	23800		000	N9775A	2	38762.21	4.845815	-5.91198				2	12500	38109.76	38109.76	10	10	10	2	70					2	0	0	6.302521	-6.356172	5	5					1	2	-4.232834	-1.679146	-3.891831	1	1	1
80	6C	54	M	1	14	2	25300		000	N9775A		36298.42	6.302521	-6.356172					12500	38109.76	38109.76	11	11	11	2	70					2	0	0	7.905138	-2.070467	4	4					1	2	-3.891831	-2.464341	-4.558623	1	1	1
81	6C	55	M	1	14	2	27300	2500	000	N9775A		35546.88	7.905138	-2.070467	3255.208	38802.08			12500	38109.76	38109.76	12	12	12	2	70				9.125	2	0	0	8.058608	1.702219	3	3					1	2	-4.558623	2.488156	-4.373978	1	1	1
82	6C	56	M	1	14	2	29500	0	207	N9552A		36151.96	8.058608	1.702219	0	36151.96	52		12500	38109.76	38109.76	13	13	13	2	70				0	2	0	0	8.474576	5.125005	2	2					1	2	-4.373978	6.076198	-1.304473	1	1	1
83	6C	57	M	1	14	2	32000	0	207	N9552A	2	38004.75	8.474576	5.125005	0	38004.75	52	2	12500	38109.76	38109.76	14	14	14	2	70				0	2	0	0			1	1					1		-1.304473	6.429478		1	1	1
69		38	M	1		2	12500			A0480A		40322.58																						8	2.073171		19		3		3	1	2			-3.185396	0	1	1
70	2A	39	M	1	12	2	13500			A0480A		41158.54	8	2.073171																	2	0	0	7.407407	3.010613		18		2		2	1	2	-3.185396	5.258567	-2.932377	0	1	1
71	2A	40	M	1	12	2	14500		0	A1469A		42397.66	7.407407	3.010613																	2	0	0	10.34483	6.90632		17		1		1	1	1	-2.932377	5.94299	1.420889	0	1	1
72	2A	41	M	1	12	1	16000		0	F0263A		45325.78	10.34483	6.90632							45325.78		1	1							2	1	-1	9.375	2.958333		16	1			1	1	2	1.420889	5.485431	.0849064	1	1	1
73	2A	42	M	1	12	2	17500		000	F0263A		46666.67	9.375	2.958333							46666.67		1	1		73					1	1	1	15.42857	3.802672		15	11			11	1	2	.0849064	2.873427	-1.233972	1	1	1
74	2A	43	M	1	12	2	20200		000	E0215A	2	48441.25	15.42857	3.802672				2			46666.67		2	2		73					2	0	0	9.90099	.7224458		14	10			10	1	2	-1.233972	5.036644	-.0638998	1	1	1
75	2A	44	M	1	12	2	22200		000	E0215A	2	48791.21	9.90099	.7224458				2			46666.67		3	3		73					2	0	0	9.009009	3.11663		13	9			9	1	2	-.0638998	.7863457	-.026515	1	1	1
76	2A	45	M	1	12	2	24200			C0209A	2	50311.85	9.009009	3.11663				2			46666.67		4	4		73					2	0	0	0	-6.054688		12	8			8	1	2	-.026515	3.143145	-8.401239	1	1	1
77	2A	46	M	1	12	2	24200			C0209A	2	47265.63	0	-6.054688				2			46666.67		5	5		73					2	0	0	4.132231	-3.23829		11	7			7	1	2	-8.401239	2.346551	-4.457113	1	1	1
78	2A	47	M	1	12	2	25200		105	H0209A	2	45735.03	4.132231	-3.23829			54	2			46666.67		6	6		73					2	0	0	3.968254	-6.699499		10	6			6	1	2	-4.457113	1.218823	-5.020352	1	1	1
79	2A	48	M	1	12	2	26200		105	H0209A	2	42671.01	3.968254	-6.699499			54	2			46666.67		7	7		73					2	0	0	8.778625	-4.174926		9	5			5	1	2	-5.020352	-1.679146	-1.710585	1	1	1
80	2A	49	M	1	12	2	28500		105	H0209A		40889.53	8.778625	-4.174926			54				46666.67		8	8		73					2	0	0	9.824561	-.3284905		8	4			4	1	2	-1.710585	-2.464341	-2.816646	1	1	1
81	2A	50	M	1	12	2	31300	3990	105	H0209A		40755.21	9.824561	-.3284905	5195.313	45950.52	54				46666.67		9	9		73				12.6875	2	0	0	9.904154	3.439203		7	3			3	1	2	-2.816646	2.488156	-2.636994	1	1	1
82	2A	51	M	1	12	2	34400	0	105	H0209A		42156.86	9.904154	3.439203	0	42156.86	54				46666.67		10	10		73				0	2	0	0	8.72093	5.363752		6	2			2	1	2	-2.636994	6.076198	-1.065727	1	1	1
83	2A	52	M	1	12	2	37400	4128		H0209A	2	44418.05	8.72093	5.363752	4902.613	49320.66		2			46666.67		11	11		73				11	2	0	0	8.02139	3.592267		5	1			1	1	3	-1.065727	6.429478	-3.103299	1	1	1
84	2A	53	M	1	12	3	40400	4900	210	H0209A	2	46013.67	8.02139	3.592267	5580.866	51594.53	55	2			46013.67		1	1		73	84			12.125	2	1	1	7.920792	4.125775		4					1	3	-3.103299	6.695566	-1.578186	1	1	1
85	71	54	M	1	12	3	43600	4848	55	H0209A	2	47912.09	7.920792	4.125775	5327.473	53239.56	55	2			46013.67		2	2		73	84			11.0625	3	0	0	6.880734	5.033983		3					1	3	-1.578186	5.703961	-3.266333	1	1	1
86	71	55	M	1	12	3	46600		55	A0905F	2	50323.97	6.880734	5.033983	0	50323.97	55	2			46013.67		3	3		73	84			0	3	0	0	8.583691	4.738019		2					1	3	-3.266333	8.300316	-2.593463	1	1	1
87	71	56	M	1	12	3	50600		55	H0876A	0	52708.33	8.583691	4.738019	0	52708.33	55				46013.67		4	4		73	84			0	3	0	0				1					1	U	-2.593463	7.331481		1	1	1
88	71	57	M	0	12		27900	0	55	L2599A	2						55	2																								0			7.415319		0
88		28	M	0		3	6500000	0	53	P5493A							53					1	1	1	3		88															0			7.415319		0	0	0
69	7B	41	M	1	16	4	24000			E0019A		77419.35																						6.25	.4192073	3	3					1	4			-4.83936	1	1	1
70	7B	42	M	1	16	4	25500		0	F0091A		77743.91	6.25	.4192073																	4	0	0	7.843137	3.428506	2	2					1	4	-4.83936	5.258567	-2.514484	1	1	1
71	7B	43	M	1	16	4	27500		0	F0091A		80409.36	7.843137	3.428506																	4	0	0			1	1					1		-2.514484	5.94299		1	1	1
75	6C	47	M	1	14	1	16600		000	V6230A	2	36483.52						2	16600	36483.52	36483.52	1	1	1	1									9.036144	3.142299		12	3		11	3	1	1		.7863457	-.0008463	1	1	1
76	6C	48	M	1	14	1	18100			V6230A	2	37629.94	9.036144	3.142299				2	16600	36483.52	36483.52	2	2	2	1						1	0	0	8.287292	1.730836		11	2		10	2	1	1	-.0008463	3.143145	-.6157159	1	1	1
77	6C	49	M	1	14	1	19600			V6230A	3	38281.25	8.287292	1.730836				3	16600	36483.52	36483.52	3	3	3	1						1	0	0	10.20408	2.403793		10	1		9	1	1	2	-.6157159	2.346551	1.184969	1	1	1
78	6C	50	M	1	14	2	21600		105	V6230A	3	39201.45	10.20408	2.403793			54	3	16600	36483.52	39201.45	4	1	1	1	78					1	1	1	6.018518	-4.859603		9			8	8	1	2	1.184969	1.218823	-3.180457	1	1	1
79	6C	51	M	1	14	2	22900		105	V6230A	3	37296.42	6.018518	-4.859603			54	3	16600	36483.52	39201.45	5	2	2	1	78					2	0	0	6.550218	-6.137971		8			7	7	1	2	-3.180457	-1.679146	-3.67363	1	1	1
80	6C	52	M	1	14	2	24400		104	V6230A		35007.17	6.550218	-6.137971			53		16600	36483.52	39201.45	6	3	3	1	78					2	0	0	6.557377	-3.29363		7			6	6	1	2	-3.67363	-2.464341	-5.781786	1	1	1
81	6C	53	M	1	14	2	26000		104	V6230A		33854.17	6.557377	-3.29363	0	33854.17	53		16600	36483.52	39201.45	7	4	4	1	78				0	2	0	0	9.615385	3.167421		6			5	5	1	2	-5.781786	2.488156	-2.908777	1	1	1
82	6C	54	M	1	14	2	28500	0	207	V6230A		34926.47	9.615385	3.167421	0	34926.47	52		16600	36483.52	39201.45	8	5	5	1	78				0	2	0	0	7.017544	3.712964		5			4	4	1	2	-2.908777	6.076198	-2.716514	1	1	1
83	6C	55	M	1	14	2	30500	0	207	V6230B	2	36223.28	7.017544	3.712964	0	36223.28	52	2	16600	36483.52	39201.45	9	6	6	1	78				0	2	0	0	6.557377	2.188282		4			3	3	1	2	-2.716514	6.429478	-4.507284	1	1	1
84	6C	56	M	1	14	2	32500	0	207	K6230B	2	37015.95	6.557377	2.188282	0	37015.95	52	2	16600	36483.52	39201.45	10	7	7	1	78				0	2	0	0	7.384615	3.608453		3			2	2	1	2	-4.507284	6.695566	-2.095508	1	1	1
85	57	57	M	1	14	2	34900		52	K6230B	2	38351.65	7.384615	3.608453	0	38351.65	52	2	16600	36483.52	39201.45	11	8	8	1	78				0	2	0	0	4.297994	2.495869		2			1	1	1	2	-2.095508	5.703961	-5.804447	1	1	1
86	57	58	M	1	14	2	36400		52	K3554B	3	39308.86	4.297994	2.495869	0	39308.86	52	3	16600	36483.52	39201.45	12	9	1	1	78				0	2	1	0				1					1	2	-5.804447	8.300316		0	1	1
87	57	59	M	0	14	2	36400		52	K3561A	3						52	3	16600																							0			7.331481		0
88	57	60	M	0	14	2	36400		52	K3561A	3						52	3	16600																							0			7.415319		0
69	7C	43	M	1	16	4	26500			E0453A		85483.87																						9.433962	3.42844	15	11	6			6	1	4			-1.830127	1	1	1
70	7C	44	M	1	16	4	29000			E0006A		88414.63	9.433962	3.42844																	4	0	0	8.620689	4.174229	14	10	5			5	1	4	-1.830127	5.258567	-1.768761	1	1	1
71	7C	45	M	1	16	4	31500		M0	E0004A		92105.27	8.620689	4.174229																	4	0	0	9.523809	6.110886	13	9	4			4	1	4	-1.768761	5.94299	.6254553	1	1	1
72	7C	46	M	1	16	4	34500		M0	B1112A		97733.71	9.523809	6.110886																	4	0	0	10.14493	3.683092	12	8	3			3	1	4	.6254553	5.485431	.8096648	1	1	1
73	7C	47	M	1	16	4	38000		000	B1112A		101333.3	10.14493	3.683092																	4	0	0	14.21053	2.707308	11	7	2			2	1	4	.8096648	2.873427	-2.329336	1	1	1
74	7C	48	M	1	16	4	43400		000	B1112A	1	104076.7	14.21053	2.707308				1													4	0	0	23.27189	12.97666	10	6	1			1	1	5	-2.329336	5.036644	12.19031	1	1	1
75	7C	49	M	1	16	5	53500		000	B1110A	1	117582.4	23.27189	12.97666				1			117582.4		1	1					75		4	1	1	11.21495	5.203334	9	5					1	5	12.19031	.7863457	2.060189	1	1	1
76	7C	50	M	1	16	5	59500			B1110A	2	123700.6	11.21495	5.203334				2			117582.4		2	2					75		5	0	0	10.92437	4.208246	8	4					1	5	2.060189	3.143145	1.861694	1	1	1
77	7C	51	M	1	16	5	66000			G1780A	1	128906.3	10.92437	4.208246				1			117582.4		3	3					75		5	0	0	3.484848	-3.83985	7	3					1	5	1.861694	2.346551	-5.058674	1	1	1
78	7C	52	M	1	16	5	68300		114	Q1780A	1	123956.4	3.484848	-3.83985			61	1			117582.4		4	4					75		5	0	0	3.953148	-6.713055	6	2					1	5	-5.058674	1.218823	-5.033908	1	1	1
79	7C	53	M	1	16	5	71000		114	Q1780A	1	115635.2	3.953148	-6.713055			61	1			117582.4		5	5					75		5	0	0			5	1					1	U	-5.033908	-1.679146		1	1	1
80	7C	54	M	0	16		35500		114	L2599A							61																			4						0			-2.464341		0
81	7C	55	M	0	16		35500		114	L2599A							61																			3						0			2.488156		0
82	7C	56	M	0	16		35500	0	114	L2599A							61																			2						0			6.076198		0
83	7C	57	M	0	16		35500	0		L2599A																										1						0			6.429478		0
85		34	M	0		3	7140		53	V6911A							53					1	1	1	3		85									3	3					0	3		5.703961		1	0	0
86		35	M	0		3	783240		53	V6911A	2						53	2				2	2	2	3		85				3	0	0			2	2					0	3		8.300316		1	0	0
87		36	M	0		3	822440	0	53	V6911A	0						53					3	3	3	3		85				3	0	0			1	1					0			7.331481		1	0	0
87	71	37	M	1	12		32100			Z7412E		33437.5			0	33437.5			32100	33437.5		1								0				9.345795	4.971962							1	U		7.331481	-2.443357	0	1	1
88	71	38	M	1	12		35100		18	Z7412E	0	35100	9.345795	4.971962	0	35100			32100	33437.5		2								0	U											1		-2.443357	7.415319		0	1	1
80	2A	42	F	1	12	1	22600		103	A1974A	2	32424.68					52	2	22600	32424.68	32424.68	1	1	1	1									6.637168	-3.221216			5			5	1	1		-2.464341	-5.709372	1	1	1
81	2A	43	F	1	12	1	24100		103	Y9174A	2	31380.21	6.637168	-3.221216	0	31380.21	52	2	22600	32424.68	32424.68	2	2	2	1					0	1	0	0	9.543569	3.099829			4			4	1	1	-5.709372	2.488156	-2.976368	1	1	1
82	2A	44	F	1	12	1	26400	0	103	Y9174A	2	32352.94	9.543569	3.099829	0	32352.94	52	2	22600	32424.68	32424.68	3	3	3	1					0	1	0	0	7.19697	3.886849			3			3	1	1	-2.976368	6.076198	-2.542629	1	1	1
83	2A	45	F	1	12	1	28300	0	207	Y9174A	2	33610.45	7.19697	3.886849	0	33610.45	52	2	22600	32424.68	32424.68	4	4	4	1					0	1	0	0	8.127209	3.693747			2			2	1	1	-2.542629	6.429478	-3.00182	1	1	1
84	2A	46	F	1	12	1	30600	0	207	Y9174A	2	34851.94	8.127209	3.693747	0	34851.94	52	2	22600	32424.68	32424.68	5	5	5	1					0	1	0	0	8.169934	4.366157			1			1	1	2	-3.00182	6.695566	-1.337804	1	1	1
85	71	47	F	1	12	2	33100		53	Z9174A	2	36373.63	8.169934	4.366157	0	36373.63	53	2	22600	32424.68	36373.63	6	1	1	1	85				0	1	1	1	6.042296	4.210032							1	2	-1.337804	5.703961	-4.090284	1	1	1
86	71	48	F	1	12	2	35100		53	Z9174A	2	37904.97	6.042296	4.210032	0	37904.97	53	2	22600	32424.68	36373.63	7	2	2	1	85				0	2	0	0	7.407407	3.603395							1	2	-4.090284	8.300316	-3.728086	1	1	1
87	71	49	F	1	12	2	37700		53	Z9174A	2	39270.83	7.407407	3.603395	0	39270.83	53	2	22600	32424.68	36373.63	8	3	3	1	85				0	2	0	0	9.549071	5.167109							1	2	-3.728086	7.331481	-2.24821	1	1	1
88	71	50	F	1	12	2	41300	0	53	Z9174A	2	41300	9.549071	5.167109	0	41300	53	2	22600	32424.68	36373.63	9	4	4	1	85				0	2	0	0									1		-2.24821	7.415319		1	1	1
87		29	M	0		3	6000000	0	53	V6906A	2						53	2	22600			1	1	1	3		87									1	1					0			7.331481		1	0	0
69	2B	47	M	1	12	1	12900			N0970A		41612.9																						13.95349	7.699943	17	13	1			1	1	2			2.441376	1	1	1
70	2B	48	M	1	12	2	14700			N0970A		44817.07	13.95349	7.699943							44817.07		1	1		70					1	1	1	10.20408	5.692803	16	12	2			2	1	2	2.441376	5.258567	-.2501864	1	1	1
71	2B	49	M	1	12	2	16200			N9970A		47368.42	10.20408	5.692803							44817.07		2	2		70					2	0	0	11.11111	7.648725	15	11	1			1	1	3	-.2501864	5.94299	2.163294	1	1	1
72	2B	50	M	1	12	3	18000		P0	Q8662A		50991.5	11.11111	7.648725							50991.5		1	1		70	72				2	1	1	8.333333	1.977778	14	10					1	3	2.163294	5.485431	-.8956492	1	1	1
73	2B	51	M	1	12	3	19500		000	Q8661A		52000	8.333333	1.977778							50991.5		2	2		70	72				3	0	0	17.4359	5.607821	13	9					1	3	-.8956492	2.873427	.5711773	1	1	1
74	2B	52	M	1	12	3	22900		000	Q8661A	2	54916.07	17.4359	5.607821				2			50991.5		3	3		70	72				3	0	0	11.35371	2.053841	12	8					1	3	.5711773	5.036644	1.267496	1	1	1
75	2B	53	M	1	12	3	25500		000	Q8661A	2	56043.96	11.35371	2.053841				2			50991.5		4	4		70	72				3	0	0	10.98039	4.981452	11	7					1	3	1.267496	.7863457	1.838307	1	1	1
76	2B	54	M	1	12	3	28300			Q8661A	2	58835.76	10.98039	4.981452				2			50991.5		5	5		70	72				3	0	0	9.540636	2.908293	10	6					1	3	1.838307	3.143145	.5617414	1	1	1
77	2B	55	M	1	12	3	31000			Q8661A	2	60546.88	9.540636	2.908293				2			50991.5		6	6		70	72				3	0	0	13.22581	5.211638	9	5					1	3	.5617414	2.346551	3.992815	1	1	1
78	2B	56	M	1	12	3	35100		107	Q8661A	2	63702.36	13.22581	5.211638			55	2			50991.5		7	7		70	72				3	0	0	2.849003	-7.703908	8	4					1	3	3.992815	1.218823	-6.024762	1	1	1
79	2B	57	M	1	12	3	36100		107	Q8661A	2	58794.79	2.849003	-7.703908			55	2			50991.5		8	8		70	72				3	0	0	7.756233	-5.075571	7	3					1	3	-6.024762	-1.679146	-2.61123	1	1	1
80	2B	58	M	1	12	3	38900		107	Q8661A		55810.62	7.756233	-5.075571			55				50991.5		9	9		70	72				3	0	0	7.969151	-2.012372	6	2					1	3	-2.61123	-2.464341	-4.500527	1	1	1
81	2B	59	M	1	12	3	42000		107	Q8312A		54687.5	7.969151	-2.012372	0	54687.5	55				50991.5		10	10		70	72			0	3	0	0			5	1					1	U	-4.500527	2.488156		1	1	1
82	2B	60	M	0	12		22750	0	107	L2599A							55																			4						0			6.076198		0
83	2B	61	M	0	12		22750	0		L2599A	2							2																		3						0			6.429478		0
84		62	M	0																																2						0			6.695566		0
85	76	63	M	0	12		22750		50	L2599A	2							2																		1						0			5.703961		0
69	8C	41	M	1	18	3	19000			X0855A		61290.32																						13.1579	6.94801			2		3	2	1	3			1.689443	0	1	1
70	8C	42	M	1	18	3	21500			X0855A		65548.78	13.1579	6.94801																	3	0	0	25.5814	20.44064			1		2	1	1	4	1.689443	5.258567	14.49765	0	1	1
71	8C	43	M	1	18	4	27000		M0	X3855A		78947.37	25.5814	20.44064							78947.37		1	1				71			3	1	1	22.22222	18.4136			10		1	1	1	4	14.49765	5.94299	12.92817	1	1	1
72	8C	44	M	1	18	4	33000		M0	X3855A		93484.42	22.22222	18.4136							78947.37		2	1				71			4	1	0	18.18182	11.24848			9			9	1	4	12.92817	5.485431	8.375058	0	1	1
73	8C	45	M	1	18	4	39000		000	X3855A	1	104000	18.18182	11.24848				1			78947.37		3	2				71			4	0	0	20.51282	8.374839			8			8	1	4	8.375058	2.873427	3.338194	0	1	1
74	8C	46	M	1	18	4	47000		000	X3855A	1	112709.8	20.51282	8.374839				1			78947.37		4	3				71			4	0	0	14.89362	5.298106			7			7	1	4	3.338194	5.036644	4.51176	0	1	1
75	8C	47	M	1	18	4	54000		000	X3870A	1	118681.3	14.89362	5.298106				1			78947.37		5	4				71			4	0	0	9.259259	3.353353			6			6	1	4	4.51176	.7863457	.2102082	0	1	1
76	8C	48	M	1	18	4	59000			X3870A	2	122661.1	9.259259	3.353353				2			78947.37		6	5				71			4	0	0	8.474576	1.90678			5			5	1	4	.2102082	3.143145	-.4397719	0	1	1
77	8C	49	M	1	18	4	64000			X3850A	2	125000	8.474576	1.90678				2			78947.37		7	6				71			4	0	0	3.28125	-4.029038			4			4	1	4	-.4397719	2.346551	-5.247861	0	1	1
78	8C	50	M	1	18	4	66100		114	X3850A	2	119963.7	3.28125	-4.029038			61	2			78947.37		8	7				71			4	0	0	9.984872	-1.300221			3			3	1	4	-5.247861	1.218823	.3789251	0	1	1
79	8C	51	M	1	18	4	72700		114	X3850A	2	118403.9	9.984872	-1.300221			61	2			78947.37		9	8				71			4	0	0	10.04127	-3.062644			2			2	1	4	.3789251	-1.679146	-.5983031	0	1	1
80	8C	52	M	1	18	4	80000		114	X3850A		114777.6	10.04127	-3.062644			61				78947.37		10	9				71			4	0	0	18.75	7.77181			1			1	1	5	-.5983031	-2.464341	5.283654	0	1	1
81	8C	53	M	1	18	5	95000		114	X3870A		123697.9	18.75	7.77181	0	123697.9	61				123697.9		1	1				71	81	0	4	1	1	5.263158	-.9287926							1	5	5.283654	2.488156	-7.00499	1	1	1
82	8C	54	M	1	18	5	100000	25000	215	X3870A		122549	5.263158	-.9287926	30637.26	153186.3	61				123697.9		2	2				71	81	25	5	0	0	15	11.44893							1	5	-7.00499	6.076198	5.019453	1	1	1
83	8C	55	M	1	18	5	115000	28000	215	X3850A	2	136579.6	15	11.44893	33254.16	169833.7	61	2			123697.9		3	3				71	81	24	5	0	0	8.695652	4.238883							1	5	5.019453	6.429478	-2.456683	1	1	1
84	8C	56	M	1	18	5	125000	25000	216	X3850A	2	142369	8.695652	4.238883	28473.8	170842.8	62	2			123697.9		4	4				71	81	20	5	0	0	8	4.202198							1	5	-2.456683	6.695566	-1.501763	1	1	1
85	13	57	M	1	18	5	135000	0	62	X3870A	0	148351.6	8	4.202198	0	148351.6	62				123697.9		5	5				71	81	0	5	0	0	8.888889	7.00744							1	5	-1.501763	5.703961	-1.292876	1	1	1
86	13	58	M	1	18	5	147000	0	62	X3870A	0	158747.3	8.888889	7.00744	0	158747.3	62				123697.9		6	6				71	81	0	5	0	0	0	-3.541667							1	5	-1.292876	8.300316	-10.87315	1	1	1
87	13	59	M	1	18	5	147000	0	62	X3870A	0	153125	0	-3.541667	0	153125	62				123697.9		7	7				71	81	0	5	0	0	10.20408	5.795918							1	5	-10.87315	7.331481	-1.619401	1	1	1
88	13	60	M	1	18	5	162000	0	62	X3870A	0	162000	10.20408	5.795918	0	162000	62				123697.9		8	8				71	81	0	5	0	0									1		-1.619401	7.415319		1	1	1
69		34	M	1		1	11450			D0026A		36935.48																						9.606987	3.591969	10	10					1	1			-1.666598	1	1	1
70		35	M	1		1	12550		M0	D0026A		38262.2	9.606987	3.591969																	1	0	0	8.76494	4.312574	9	9					1	1	-1.666598	5.258567	-1.630416	1	1	1
71		36	M	1		1	13650		M0	D0026A		39912.28	8.76494	4.312574																	1	0	0	7.326007	3.981571	8	8					1	1	-1.630416	5.94299	-1.50386	1	1	1
72		37	M	1		1	14650		M0	C0026A		41501.42	7.326007	3.981571																	1	0	0	9.897611	3.450284	7	7					1	1	-1.50386	5.485431	.5768574	1	1	1
73		38	M	1		1	16100		000	C0026A	2	42933.33	9.897611	3.450284				2													1	0	0	18.01242	6.126279	6	6					1	1	.5768574	2.873427	1.089635	1	1	1
74		39	M	1		1	19000		000	B0003A	2	45563.55	18.01242	6.126279				2													1	0	0	11.57895	2.260266	5	5					1	1	1.089635	5.036644	1.47392	1	1	1
75		40	M	1		1	21200		000	B0003A	2	46593.41	11.57895	2.260266				2													1	0	0	8.962264	3.072412	4	4					1	1	1.47392	.7863457	-.0707332	1	1	1
76	4A	41	M	1	13	1	23100			B0003A	2	48024.95	8.962264	3.072412				2													1	0	0	0	-6.054688	3	3					1	1	-.0707332	3.143145	-8.401239	1	1	1
77	4A	42	M	1	13	1	23100			F0003A	2	45117.19	0	-6.054688				2													1	0	0	0	-7.07804	2	2					1	1	-8.401239	2.346551	-8.296864	1	1	1
78	4A	43	M	1	13	1	23100			C0120A	2	41923.77	0	-7.07804				2													1	0	0			1	1					1		-8.296864	1.218823		1	1	1
77	6C	59	M	1	14	1	26000			W5875A	1	50781.25						1	26000	50781.25	50781.25	1	1	1	1									7.692307	.0698032	7	5	1			1	1	2		2.346551	-1.14902	1	1	1
78	6C	60	M	1	14	2	28000		105	W5875A	1	50816.7	7.692307	.0698032			54	1	26000	50781.25	50816.7	2	1	1	1	78					1	1	1	5.357143	-5.453118	6	4					1	2	-1.14902	1.218823	-3.773971	1	1	1
79	6C	61	M	1	14	2	29500		105	W5875A	1	48045.6	5.357143	-5.453118			54	1	26000	50781.25	50816.7	3	2	2	1	78					2	0	0	10.16949	-2.949687	5	3					1	2	-3.773971	-1.679146	-.4853464	1	1	1
80	6C	62	M	1	14	2	32500		105	W5875A		46628.41	10.16949	-2.949687			54		26000	50781.25	50816.7	4	3	3	1	78					2	0	0	9.846154	-.3088942	4	2					1	2	-.4853464	-2.464341	-2.79705	1	1	1
81	6C	63	M	1	14	2	35700		105	W5875A		46484.38	9.846154	-.3088942	0	46484.38	54		26000	50781.25	50816.7	5	4	4	1	78				0	2	0	0			3	1					1	U	-2.79705	2.488156		1	1	1
82	6C	64	M	0	14		35700	0	105	L2599A							54		26000																	2						0			6.076198		0
83	6C	65	M	0	14		35700	0		L2599A	2							2	26000																	1						0			6.429478		0
69	2B	53	M	1	12	2	14500			F0010A		46774.2																						9.655172	3.637511	7	7					1	2			-1.621057	1	1	1
70	2B	54	M	1	12	2	15900			F0010A		48475.61	9.655172	3.637511																	2	0	0	9.433962	4.954209	6	6					1	2	-1.621057	5.258567	-.9887804	1	1	1
71	2B	55	M	1	12	2	17400		M0	F0010A		50877.19	9.433962	4.954209																	2	0	0	6.896552	3.565498	5	5					1	2	-.9887804	5.94299	-1.919933	1	1	1
72	2B	56	M	1	12	2	18600		M0	C0010A		52691.22	6.896552	3.565498																	2	0	0	0	-5.866667	4	4					1	2	-1.919933	5.485431	-8.740093	1	1	1
73	2B	57	M	1	12	2	18600		000	C0010A		49600	0	-5.866667																	2	0	0	7	-3.776978	3	3					1	2	-8.740093	2.873427	-8.813622	1	1	1
74	2B	58	M	1	12	2	19902		000	B0010A		47726.62	7	-3.776978																	2	0	0	0	-8.351648	2	2					1	2	-8.813622	5.036644	-9.137994	1	1	1
75	2B	59	M	1	12	2	19902		000	B0010A		43740.66	0	-8.351648																	2	0	0			1	1					1		-9.137994	.7863457		1	1	1
69	7C	34	M	1	16	3	16500			A0450A		53225.8																						18.18182	11.69623	5	5	2			2	1	3			6.437664	1	1	1
70	7C	35	M	1	16	3	19500		M0	Y0780A		59451.22	18.18182	11.69623																	3	0	0	20.51282	15.57955	4	4	1			1	1	4	6.437664	5.258567	9.636558	1	1	1
71	7C	36	M	1	16	4	23500		M0	Y2784A		68713.45	20.51282	15.57955							68713.45		1	1				71			3	1	1	12.76596	9.252004	3	3					1	4	9.636558	5.94299	3.766573	1	1	1
72	7C	37	M	1	16	4	26500		M0	G1784A		75070.82	12.76596	9.252004							68713.45		2	2				71			4	0	0	13.20755	6.566038	2	2					1	4	3.766573	5.485431	3.692611	1	1	1
73	7C	38	M	1	16	4	30000		000	G1784A		80000	13.20755	6.566038							68713.45		3	3				71			4	0	0			1	1					1		3.692611	2.873427		1	1	1
69	8C	51	M	1	18	4	33000			Z0335A		106451.6																						10.60606	4.536216	14	11	2			2	1	4			-.7223513	1	1	1
70	8C	52	M	1	18	4	36500			Z0335A		111280.5	10.60606	4.536216																	4	0	0	23.28767	18.24081	13	10	1			1	1	5	-.7223513	5.258567	12.29782	1	1	1
71	8C	53	M	1	18	5	45000		0	Q2300A		131579	23.28767	18.24081							131579		1	1					71		4	1	1	11.11111	7.648725	12	9					1	5	12.29782	5.94299	2.163294	1	1	1
72	8C	54	M	1	18	5	50000		0	Q7900A		141643.1	11.11111	7.648725							131579		2	2					71		5	0	0	10	3.546667	11	8					1	5	2.163294	5.485431	.6732397	1	1	1
73	8C	55	M	1	18	5	55000		000	Q8700A	1	146666.7	10	3.546667				1			131579		3	3					71		5	0	0	12.72727	1.373447	10	7					1	5	.6732397	2.873427	-3.663198	1	1	1
74	8C	56	M	1	18	5	62000		000	Q8700A	1	148681.1	12.72727	1.373447				1			131579		4	4					71		5	0	0	8.064516	-.9606522	9	6					1	5	-3.663198	5.036644	-1.746998	1	1	1
75	8C	57	M	1	18	5	67000		000	Q8000A	2	147252.8	8.064516	-.9606522				2			131579		5	5					71		5	0	0	0	-5.405406	8	5					1	5	-1.746998	.7863457	-8.548551	1	1	1
76	8C	58	M	1	18	5	67000			Q7900A	2	139293.1	0	-5.405406				2			131579		6	6					71		5	0	0	5.970149	-.4460121	7	4					1	5	-8.548551	3.143145	-2.792564	1	1	1
77	8C	59	M	1	18	5	71000			Q7810A	3	138671.9	5.970149	-.4460121				3			131579		7	7					71		5	0	0	0	-7.07804	6	3					1	5	-2.792564	2.346551	-8.296864	1	1	1
78	8C	60	M	1	18	5	71000		111	Q7810A	3	128856.6	0	-7.07804			59	3			131579		8	8					71		5	0	0	3.521127	-7.100748	5	2					1	5	-8.296864	1.218823	-5.421601	1	1	1
79	8C	61	M	1	18	5	73500		111	Q7810A	3	119706.8	3.521127	-7.100748			59	3			131579		9	9					71		5	0	0			4	1					1	U	-5.421601	-1.679146		1	1	1
80	8C	62	M	0	18		36750		110	L2599A							58																			3						0			-2.464341		0
81	8C	63	M	0	18		36750		110	L2599A							58																			2						0			2.488156		0
82	8C	64	M	0	18		36750	0	110	L2599A							58																			1						0			6.076198		0
87	33	36	M	1	16		49000		22	Z7412G		51041.67			0	51041.67			49000	51041.67		1								0				6.250775	2.000745							1	U		7.331481	-5.414575	0	1	1
88	33	37	M	1	16		52062.88		55	Z7412G	0	52062.88	6.250775	2.000745	0	52062.88	55		49000	51041.67		2								0	U											1		-5.414575	7.415319		0	1	1
80	4A	54	M	1	13	1	21400		101	F0061A		30703.01					52		21400	30703.01	30703.01	1	1	1	1									14.48598	3.901991		7					1	1		-2.464341	1.413835	1	1	1
81	4A	55	M	1	13	1	24500		103	F0126A		31901.04	14.48598	3.901991	0	31901.04	52		21400	30703.01	30703.01	2	2	2	1					0	1	0	0	7.346939	1.032413		6					1	1	1.413835	2.488156	-5.043785	1	1	1
82	4A	56	M	1	13	1	26300	0	103	G0255A		32230.39	7.346939	1.032413	0	32230.39	52		21400	30703.01	30703.01	3	3	3	1					0	1	0	0	5.703422	2.439421		5					1	1	-5.043785	6.076198	-3.990057	1	1	1
83	4A	57	M	1	13	1	27800	0		G0263A	2	33016.63	5.703422	2.439421	0	33016.63		2	21400	30703.01	30703.01	4	4	4	1					0	1	0	0	7.194244	2.799037		4					1	1	-3.990057	6.429478	-3.89653	1	1	1
84	4A	58	M	1	13	1	29800	0	208	G0254A	2	33940.77	7.194244	2.799037	0	33940.77	53	2	21400	30703.01	30703.01	5	5	5	1					0	1	0	0	3.355705	-.2787816		3					1	1	-3.89653	6.695566	-5.982742	1	1	1
85	68	59	M	1	13	1	30800		52	G0257A	3	33846.15	3.355705	-.2787816	0	33846.15	52	3	21400	30703.01	30703.01	6	6	6	1					0	1	0	0	3.246753	1.462792		2					1	1	-5.982742	5.703961	-6.837524	1	1	1
86	68	60	M	1	13	1	31800		52	G0254A	3	34341.25	3.246753	1.462792	0	34341.25	52	3	21400	30703.01	30703.01	7	7	7	1					0	1	0	0				1					1	1	-6.837524	8.300316		1	1	1
87	68	61	M	0	13	1	33800		52	N9952A	3						52	3	21400																							0			7.331481		1
88	68	62	M	0	13	1	33800		52	N9952A	3						52	3	21400																							0			7.415319		1
69	2A	59	M	1	12	2	12500			R0398A		40322.58																						8	2.073171	3	3					1	2			-3.185396	1	1	1
70	2A	60	M	1	12	2	13500			R0398A		41158.54	8	2.073171																	2	0	0	7.407407	3.010613	2	2					1	2	-3.185396	5.258567	-2.932377	1	1	1
71	2A	61	M	1	12	2	14500			R6398A		42397.66	7.407407	3.010613																	2	0	0			1	1					1		-2.932377	5.94299		1	1	1
78	4A	54	M	1	13	1	18000			G0266A	3	32667.88						3	18000	32667.88	32667.88	1	1	1	1									19.44444	7.188744	8	4	1			1	1	2		1.218823	8.86789	1	1	1
79	4A	55	M	1	13	2	21500		105	G0266A	3	35016.29	19.44444	7.188744			54	3	18000	32667.88	35016.29	2	1	1	1	79					1	1	1	9.302325	-3.71359	7	3					1	2	8.86789	-1.679146	-1.249249	1	1	1
80	4A	56	M	1	13	2	23500		105	G0266A		33715.93	9.302325	-3.71359			54		18000	32667.88	35016.29	3	2	2	1	79					2	0	0	6.382979	-3.451906	6	2					1	2	-1.249249	-2.464341	-5.940062	1	1	1
81	4A	57	M	1	13	2	25000		103	G0266A		32552.08	6.382979	-3.451906	0	32552.08	52		18000	32667.88	35016.29	4	3	3	1	79				0	2	0	0			5	1					1	U	-5.940062	2.488156		1	1	1
82	4A	58	M	0	13		13250	0	103	L2599A							52		18000																	4						0			6.076198		0
83	4A	59	M	0	13		13250	0		L2599A	2							2	18000																	3						0			6.429478		0
84	4A	60	M	0	13		13250	0		L2599A	2							2	18000																	2						0			6.695566		0
85	68	61	M	0	13		13250		50	L2599A	2							2	18000																	1						0			5.703961		0
69	7A	42	M	1	16	3	18500			A0450A		59677.42																						8.108109	2.175346		18	16			16	1	3			-3.083221	1	1	1
70	7A	43	M	1	16	3	20000			A0450A		60975.61	8.108109	2.175346																	3	0	0	7.5	3.099415		17	15			15	1	3	-3.083221	5.258567	-2.843575	1	1	1
71	7A	44	M	1	16	3	21500		0	E0135A		62865.5	7.5	3.099415																	3	0	0	6.976744	3.643191		16	14			14	1	3	-2.843575	5.94299	-1.84224	1	1	1
72	7A	45	M	1	16	3	23000		0	D1133A		65155.81	6.976744	3.643191																	3	0	0	6.521739	.2724638		15	13			13	1	3	-1.84224	5.485431	-2.600963	1	1	1
73	7A	46	M	1	16	3	24500		000	D1133A	3	65333.33	6.521739	.2724638				3													3	0	0	15.91837	4.243136		14	12			12	1	3	-2.600963	2.873427	-.7935081	1	1	1
74	7A	47	M	1	16	3	28400		000	D1133A	2	68105.52	15.91837	4.243136				2													3	0	0	0	-8.351648		13	11			11	1	3	-.7935081	5.036644	-9.137994	1	1	1
75	7A	48	M	1	16	3	28400		000	D0015A	2	62417.58	0	-8.351648				2													3	0	0	9.859155	3.920822		12	10			10	1	3	-9.137994	.7863457	.7776771	1	1	1
76	7F	49	M	1	17	3	31200			D0015A	2	64864.86	9.859155	3.920822				2													3	0	0	5.769231	-.6347656		11	9			9	1	3	.7776771	3.143145	-2.981317	1	1	1
77	7F	50	M	1	17	3	33000			D0015A	2	64453.13	5.769231	-.6347656				2													3	0	0	0	-7.07804		10	8			8	1	3	-2.981317	2.346551	-8.296864	1	1	1
78	7F	51	M	1	17	3	33000			D0015A	2	59891.11	0	-7.07804				2													3	0	0	6.060606	-4.821834		9	7			7	1	3	-8.296864	1.218823	-3.142688	1	1	1
79	7F	52	M	1	17	3	35000		107	F0015A	2	57003.26	6.060606	-4.821834			55	2													3	0	0	9.142858	-3.854069		8	6			6	1	3	-3.142688	-1.679146	-1.389727	1	1	1
80	7F	53	M	1	17	3	38200		107	D0015A		54806.31	9.142858	-3.854069			55														3	0	0	9.947644	-.2167867		7	5			5	1	3	-1.389727	-2.464341	-2.704942	1	1	1
81	7F	54	M	1	17	3	42000		107	D0015A		54687.5	9.947644	-.2167867	0	54687.5	55													0	3	0	0	8.095238	1.736695		6	4			4	1	3	-2.704942	2.488156	-4.339503	1	1	1
82	7F	55	M	1	17	3	45400	0	107	D0015A		55637.25	8.095238	1.736695	0	55637.25	55													0	3	0	0	5.947136	2.67561		5	3			3	1	3	-4.339503	6.076198	-3.753869	1	1	1
83	7F	56	M	1	17	3	48100	5000		A1000A	3	57125.89	5.947136	2.67561	5938.242	63064.13		3												10.375	3	0	0	6.029106	1.681671		4	2			2	1	3	-3.753869	6.429478	-5.013895	1	1	1
84	7F	57	M	1	17	3	51000	3000	000	A1000A	3	58086.56	6.029106	1.681671	3416.856	61503.42		3												5.875	3	0	0	13.72549	9.726352		3	1			1	1	4	-5.013895	6.695566	4.022391	1	1	1
85	26	58	M	1	17	4	58000	3000	57	A1000A	1	63736.27	13.72549	9.726352	3296.703	67032.97	57	1			63736.27		1	1				85		5.125	3	1	1	8.620689	6.743874		2					1	4	4.022391	5.703961	-1.556441	1	1	1
86	26	59	M	1	17	4	63000		57	A1000A	2	68034.55	8.620689	6.743874	0	68034.55	57	2			63736.27		2	2				85		0	4	0	0				1					1	U	-1.556441	8.300316		1	1	1
87	26	60	M	0	17		63000		57	A1004A	2						57	2																								0			7.331481		0
88	26	61	M	0	17		63000		57	A1004A	2						57	2																								0			7.415319		0
85		28	F	0		3	30000		53	V6915A							53					1	1	1	3		85															0	3		5.703961		1	0	0
86		29	F	0		3	39155		53	V6910A	3						53	3				2	2	2	3		85				3	0	0									0	3		8.300316		1	0	0
87		30	F	0		3	42000	0	53	V6910A	0						53					3	3	3	3		85				3	0	0									0	3		7.331481		1	0	0
88		31	F	0		3	42000	0	53	V6910A	0						53					4	4	4	3		85				3	0	0									0			7.415319		1	0	0
75	2A	59	F	1	12	1	18000		000	K3550A	1	39560.44						1	18000	39560.44	39560.44	1	1	1	1											1	1					1			.7863457		1	1	1
69	2B	62	M	1	12	2	14200			N0970A		45806.45																						12.67606	6.492614	3	3					1	2			1.234047	1	1	1
70	2B	63	M	1	12	2	16000			N0970A		48780.49	12.67606	6.492614																	2	0	0	9.375	4.897661	2	2					1	2	1.234047	5.258567	-1.045329	1	1	1
71	2B	64	M	1	12	2	17500			N9970A		51169.59	9.375	4.897661																	2	0	0			1	1					1		-1.045329	5.94299		1	1	1
85	34	25	F	1	16	1	28200		52	V8101A	1	30989.01			0	30989.01	52	1	28200	30989.01	30989.01	1	1	1	1					0				18.79433	16.74172			1		2	1	1	2		5.703961	8.441409	1	1	1
86	34	26	F	1	16	2	33500		52	S1309A	2	36177.11	18.79433	16.74172	0	36177.11	52	2	28200	30989.01	36177.11	2	1	1	1	86				0	1	1	1	8.955224	5.096393					1	1	1	2	8.441409	8.300316	-2.235088	0	1	1
87	34	27	F	1	16	2	36500		54	N9349A	2	38020.83	8.955224	5.096393	0	38020.83	54	2	28200	30989.01	36177.11	3	2	1	1	86				0	2	1	0	23.28767	18.35616							1	2	-2.235088	7.331481	10.94085	1	1	1
88	13	28	F	1	18	2	45000	3100	54	S1350A	1	45000	23.28767	18.35616	3100	48100	54	1	28200	30989.01	36177.11	4	3	2	1	86				6.875	2	0	0									1		10.94085	7.415319		1	1	1
78	1A	38	F	1	12	1	20000			B0107A	1	36297.64						1	20000	36297.64	36297.64	1	1	1	1									10	-1.286645	5	5	2			2	1	1		1.218823	.3925014	1	1	1
79	1A	39	F	1	12	1	22000		101	E0039A	1	35830.62	10	-1.286645			52	1	20000	36297.64	36297.64	2	2	2	1						1	0	0	17.27273	3.307682	4	4	1			1	1	2	.3925014	-1.679146	5.772023	1	1	1
80	1A	40	F	1	12	2	25800		105	F0148A		37015.78	17.27273	3.307682			54		20000	36297.64	37015.78	3	1	1	1	80					1	1	1	7.751938	-2.209504	3	3	2			2	1	2	5.772023	-2.464341	-4.69766	1	1	1
81	1A	41	F	1	12	2	27800	2500	105	F0148A		36197.92	7.751938	-2.209504	3255.208	39453.13	54		20000	36297.64	37015.78	4	2	2	1	80				8.9375	2	0	0	22.30216	15.10791	2	2	1			1	1	3	-4.69766	2.488156	9.031716	1	1	1
82	1A	42	F	1	12	3	34000	0	105	F0148A		41666.67	22.30216	15.10791	0	41666.67	54		20000	36297.64	41666.67	5	1	1	1	80	82			0	2	1	1			1	1					1		9.031716	6.076198		1	1	1
69		41	M	1		3	19000			E0040B		61290.32																						10.52632	4.460847	5	5					1	3			-.7977198	1	1	1
70		42	M	1		3	21000			E0112B		64024.39	10.52632	4.460847																	3	0	0	9.523809	5.040379	4	4					1	3	-.7977198	5.258567	-.9026111	1	1	1
71	7A	43	M	1	16	3	23000		M0	E0111A		67251.46	9.523809	5.040379																	3	0	0	8.695652	5.308536	3	3					1	3	-.9026111	5.94299	-.1768954	1	1	1
72	7A	44	M	1	16	3	25000		M0	Q8430A		70821.53	8.695652	5.308536																	3	0	0	10	3.546667	2	2					1	3	-.1768954	5.485431	.6732397	1	1	1
73	7A	45	M	1	16	3	27500		000	Q8430A		73333.34	10	3.546667																	3	0	0			1	1					1		.6732397	2.873427		1	1	1
69		42	M	1		3	19000			G0100A		61290.32																						12.10526	5.953145		19	12			12	1	3			.6945779	1	1	1
70		43	M	1		3	21300			D0098A		64939.02	12.10526	5.953145																	3	0	0	9.859155	5.361997		18	11			11	1	3	.6945779	5.258567	-.5809933	1	1	1
71		44	M	1		3	23400		0	D0026A		68421.05	9.859155	5.361997																	3	0	0	8.547009	5.164524		17	10			10	1	3	-.5809933	5.94299	-.3209071	1	1	1
72	6C	45	M	1	14	3	25400		0	C1122A		71954.67	8.547009	5.164524																	3	0	0	0	-5.866667		16	9			9	1	3	-.3209071	5.485431	-8.740093	1	1	1
73	6C	46	M	1	14	3	25400		000	C1122A		67733.34	0	-5.866667																	3	0	0	13.77953	2.319719		15	8			8	1	3	-8.740093	2.873427	-2.716925	1	1	1
74	6C	47	M	1	14	3	28900		000	Q8740A	2	69304.55	13.77953	2.319719				2													3	0	0	10.72664	1.479144		14	7			7	1	3	-2.716925	5.036644	.692798	1	1	1
75	6C	48	M	1	14	3	32000		000	Z7411A	1	70329.67	10.72664	1.479144				1													3	0	0	0	-5.405406		13	6			6	1	3	.692798	.7863457	-8.548551	1	1	1
76	6C	49	M	1	14	3	32000			Z7411B	1	66528.07	0	-5.405406				1													3	0	0	16.25	9.211426		12	5			5	1	3	-8.548551	3.143145	6.864874	1	1	1
77	6C	50	M	1	14	3	37200			Z7411B	2	72656.25	16.25	9.211426				2													3	0	0	0	-7.07804		11	4			4	1	3	6.864874	2.346551	-8.296864	1	1	1
78	6C	51	M	1	14	3	37200			Z7411B	2	67513.61	0	-7.07804				2													3	0	0	18.27957	6.143393		10	3			3	1	3	-8.296864	1.218823	7.822539	1	1	1
79	6C	52	M	1	14	3	44000			Z7411B	2	71661.23	18.27957	6.143393				2													3	0	0	7.954545	-4.900874		9	2			2	1	3	7.822539	-1.679146	-2.436533	1	1	1
80	6C	53	M	1	14	3	47500			Z7411B		68149.21	7.954545	-4.900874																	3	0	0	10	-.1692708		8	1			1	1	4	-2.436533	-2.464341	-2.657427	1	1	1
81	6C	54	M	1	14	4	52250	4000		Z7411B		68033.85	10	-.1692708	5208.333	73242.19					68033.85		1	1				81		7.625	3	1	1	12	5.411765		7					1	4	-2.657427	2.488156	-.6644328	1	1	1
82	6C	55	M	1	14	4	58520	4000		Z7411B		71715.69	12	5.411765	4901.961	76617.65					68033.85		2	2				81		6.8125	4	0	0	8.544087	5.19237		6					1	4	-.6644328	6.076198	-1.237109	1	1	1
83	6C	56	M	1	14	4	63520	0		Z7411B		75439.43	8.544087	5.19237	0	75439.43					68033.85		3	3				81		0	4	0	0	12.59446	7.977829		5					1	4	-1.237109	6.429478	1.282263	1	1	1
84	6C	57	M	1	14	4	71520	0		Z7411X	1	81457.86	12.59446	7.977829	0	81457.86		1			68033.85		4	4				81		0	4	0	0	10.48658	6.601335		4					1	4	1.282263	6.695566	.8973741	1	1	1
85	57	58	M	1	14	4	79020		50	Z7411X	2	86835.16	10.48658	6.601335	0	86835.16		2			68033.85		5	5				81		0	4	0	0	9.465958	7.574538		3					1	4	.8973741	5.703961	-.7257782	1	1	1
86	57	59	M	1	14	4	86500		50	Z7411X	2	93412.52	9.465958	7.574538	0	93412.52		2			68033.85		6	6				81		0	4	0	0	0	-3.541667		2					1	4	-.7257782	8.300316	-10.87315	1	1	1
87	57	60	M	1	14	4	86500		50	Z7411G	2	90104.16	0	-3.541667	0	90104.16		2			68033.85		7	7				81		0	4	0	0				1					1	4	-10.87315	7.331481		1	1	1
88	57	61	M	0	14	4	64875		50	Z9952A	2							2																								0			7.415319		1
69	2B	55	M	1	12	4	26000			R0398A		83870.97																						0	-5.487805	11	9		4		4	1	4			-10.74637	1	1	1
70	2B	56	M	1	12	4	26000			R0398A		79268.29	0	-5.487805																	4	0	0	5.769231	1.439496	10	8		3		3	1	4	-10.74637	5.258567	-4.503494	1	1	1
71	2B	57	M	1	12	4	27500			R6398A		80409.36	5.769231	1.439496																	4	0	0	0	-3.116147	9	7		2		2	1	4	-4.503494	5.94299	-8.601579	1	1	1
72	2B	58	M	1	12	4	27500		0	T3035A		77903.68	0	-3.116147																	4	0	0	0	-5.866667	8	6		1		1	1	2	-8.601579	5.485431	-8.740093	1	1	1
73	2B	59	M	1	12	2	27500		000	T3035A		73333.34	0	-5.866667							73333.34		1	1		73					4	1	-2	5.090909	-5.493787	7	5					1	2	-8.740093	2.873427	-10.53043	1	1	1
74	2B	60	M	1	12	2	28900		000	T3235A		69304.55	5.090909	-5.493787							73333.34		2	2		73					2	0	0	0	-8.351648	6	4					1	2	-10.53043	5.036644	-9.137994	1	1	1
75	2B	61	M	1	12	2	28900		000	T3235A		63516.48	0	-8.351648							73333.34		3	3		73					2	0	0	0	-5.405406	5	3					1	2	-9.137994	.7863457	-8.548551	1	1	1
76	2B	62	M	1	12	2	28900			T3235A		60083.16	0	-5.405406							73333.34		4	4		73					2	0	0	0	-6.054688	4	2					1	2	-8.548551	3.143145	-8.401239	1	1	1
77	2B	63	M	1	12	2	28900			T3235A		56445.31	0	-6.054688							73333.34		5	5		73					2	0	0			3	1					1	U	-8.401239	2.346551		1	1	1
78	2B	64	M	0	12		24020			L2599A																										2						0			1.218823		0
79	2B	65	M	0	12		24020			L2599A																										1						0			-1.679146		0
69	8A	52	M	1	18	1	13000			C0001A		41935.48																						0	-5.487805	5	5					1	1			-10.74637	1	1	1
70	8A	53	M	1	18	1	13000			C0001A		39634.14	0	-5.487805																	1	0	0	0	-4.093567	4	4					1	1	-10.74637	5.258567	-10.03656	1	1	1
71	8A	54	M	1	18	1	13000			C0001A		38011.7	0	-4.093567																	1	0	0	0	-3.116147	3	3					1	1	-10.03656	5.94299	-8.601579	1	1	1
72	8A	55	M	1	18	1	13000			B0001A		36827.2	0	-3.116147																	1	0	0	2	-3.984	2	2					1	1	-8.601579	5.485431	-6.857427	1	1	1
73	8A	56	M	1	18	1	13260		000	B1118A		35360	2	-3.984																	1	0	0			1	1					1		-6.857427	2.873427		1	1	1
72	6C	48	M	1	14	1	14600		P0	F0259A	5	41359.77						1	14600	41359.77	41359.77	1	1	1	1									1.780822	-4.19032	14	13					1	1		5.485431	-7.063746	1	1	1
73	6C	49	M	1	14	1	14860		000	F0259A	5	39626.67	1.780822	-4.19032				1	14600	41359.77	41359.77	2	2	2	1						1	0	0	15.74697	4.089004	13	12					1	1	-7.063746	2.873427	-.9476408	1	1	1
74	6C	50	M	1	14	1	17200		000	F0259A	2	41247	15.74697	4.089004				2	14600	41359.77	41359.77	3	3	3	1						1	0	0	9.302325	.1737797	12	11					1	1	-.9476408	5.036644	-.612566	1	1	1
75	6C	51	M	1	14	1	18800		000	F0254A	2	41318.68	9.302325	.1737797				2	14600	41359.77	41359.77	4	4	4	1						1	0	0	0	-5.405406	11	10					1	1	-.612566	.7863457	-8.548551	1	1	1
76	6C	52	M	1	14	1	18800			C0254A	2	39085.24	0	-5.405406				2	14600	41359.77	41359.77	5	5	5	1						1	0	0	0	-6.054688	10	9					1	1	-8.548551	3.143145	-8.401239	1	1	1
77	6C	53	M	1	14	1	18800			C0254A	2	36718.75	0	-6.054688				2	14600	41359.77	41359.77	6	6	6	1						1	0	0	0	-7.07804	9	8					1	1	-8.401239	2.346551	-8.296864	1	1	1
78	6C	54	M	1	14	1	18800			G0259A	2	34119.78	0	-7.07804				2	14600	41359.77	41359.77	7	7	7	1						1	0	0	10.6383	-.7138402	8	7					1	1	-8.296864	1.218823	.9653061	1	1	1
79	6C	55	M	1	14	1	20800		101	G0259A	2	33876.22	10.6383	-.7138402			52	2	14600	41359.77	41359.77	8	8	8	1						1	0	0	4.807693	-7.672994	7	6					1	1	.9653061	-1.679146	-5.208653	1	1	1
80	6C	56	M	1	14	1	21800		101	G0259A		31276.9	4.807693	-7.672994			52		14600	41359.77	41359.77	9	9	9	1						1	0	0	0	-9.244792	6	5					1	1	-5.208653	-2.464341	-11.73295	1	1	1
81	6C	57	M	1	14	1	21800		101	G0259A		28385.42	0	-9.244792	0	28385.42	52		14600	41359.77	41359.77	10	10	10	1					0	1	0	0	10.09174	3.615758	5	4					1	1	-11.73295	2.488156	-2.460439	1	1	1
82	6C	58	M	1	14	1	24000	0	103	G0259A		29411.77	10.09174	3.615758	0	29411.77	52		14600	41359.77	41359.77	11	11	11	1					0	1	0	0	8.333333	4.988123	4	3					1	1	-2.460439	6.076198	-1.441355	1	1	1
83	6C	59	M	1	14	1	26000	2500		G0266A	3	30878.86	8.333333	4.988123	2969.121	33847.98		3	14600	41359.77	41359.77	12	12	12	1					9.5625	1	0	0	4.615385	.3259155	3	2					1	1	-1.441355	6.429478	-6.369651	1	1	1
84	6C	60	M	1	14	1	27200	0	208	G0266A	3	30979.5	4.615385	.3259155	0	30979.5	53	3	14600	41359.77	41359.77	13	13	13	1					0	1	0	0			2	1					1	U	-6.369651	6.695566		1	1	1
85	55	61	M	0	14		27200		53	L2599A	3						53	3	14600																	1						0			5.703961		0
87	71	36	M	1	12		48000		20	Z7412G		50000			0	50000			48000	50000		1								0				3	-1.12							1	U		7.331481	-8.535319	0	1	1
88	71	37	M	1	12		49440		55	Z7412G	0	49440	3	-1.12	0	49440	55		48000	50000		2								0	U											1		-8.535319	7.415319		0	1	1
69	8C	39	M	1	18	4	30000			Q0312A		96774.2																								1	1					1					1	1	1
85		31	F	0		1	28392		52	V6910A							52					1	1	1	1													1			1	0	2		5.703961		1	0	0
86		32	F	0		2	35290		52	N8249A	3						52	3				2	1	1	1	86					1	1	1						1		1	0	1		8.300316		0	0	0
87		33	F	0		1	36700		52	N8249A	3						52	3				3	1	1	1	86					2	1	-1									0	1		7.331481		1	0	0
88		34	F	0		1	37800	0	52	N8249A	3						52	3				4	2	2	1	86					1	0	0									0			7.415319		1	0	0
77	5B	38	F	1	14	1	15600			F0006A	2	30468.75						2	15600	30468.75	30468.75	1	1	1	1											1	1					1			2.346551		1	1	1
77	3B	55	M	1	13	1	21800			P5390A	1	42578.13						1	21800	42578.13	42578.13	1	1	1	1									8.715596	1.020663	7	5					1	1		2.346551	-.1981603	1	1	1
78	3B	56	M	1	13	1	23700		104	P5390A	1	43012.7	8.715596	1.020663			53	1	21800	42578.13	42578.13	2	2	2	1						1	0	0	7.594937	-3.444935	6	4					1	1	-.1981603	1.218823	-1.765788	1	1	1
79	3B	57	M	1	13	1	25500		104	P5390A	1	41530.95	7.594937	-3.444935			53	1	21800	42578.13	42578.13	3	3	3	1						1	0	0	9.803922	-3.271725	5	3					1	1	-1.765788	-1.679146	-.8073837	1	1	1
80	3B	58	M	1	13	1	28000		104	P5390A		40172.17	9.803922	-3.271725			53		21800	42578.13	42578.13	4	4	4	1						1	0	0	7.142857	-2.762277	4	2					1	1	-.8073837	-2.464341	-5.250432	1	1	1
81	3B	59	M	1	13	1	30000		104	P5390A		39062.5	7.142857	-2.762277	0	39062.5	53		21800	42578.13	42578.13	5	5	5	1					0	1	0	0			3	1					1	U	-5.250432	2.488156		1	1	1
82	3B	60	M	0	13		33000	750	104	L2599A							53		21800																	2						0			6.076198		0
83	3B	61	M	0	13		33000	0		L2599A	3							3	21800																	1						0			6.429478		0
69		32	M	1		1	12500			H0065A		40322.58																						12	5.853659	13	13	4			4	1	1			.5950914	1	1	1
70	6C	33	M	1	14	1	14000			H0065A		42682.93	12	5.853659																	1	0	0	10.71429	6.182122	12	12	3			3	1	1	.5950914	5.258567	.2391321	1	1	1
71	6C	34	M	1	14	1	15500		0	J0256A		45321.64	10.71429	6.182122																	1	0	0	10.96774	7.509824	11	11	2			2	1	1	.2391321	5.94299	2.024393	1	1	1
72	6C	35	M	1	14	1	17200		0	F0256A		48725.21	10.96774	7.509824																	1	0	0	0	-5.866667	10	10	1			1	1	3	2.024393	5.485431	-8.740093	1	1	1
73	6C	36	M	1	14	3	17200		000	Z7435A		45866.67	0	-5.866667							45866.67		1	1			73				1	1	2	22.09302	9.795884	9	9		4		4	1	3	-8.740093	2.873427	4.75924	1	1	1
74	6C	37	M	1	14	3	21000		000	Z7435A		50359.71	22.09302	9.795884							45866.67		2	2			73				3	0	0	0	-8.351648	8	8		3		3	1	3	4.75924	5.036644	-9.137994	1	1	1
75	6C	38	M	1	14	3	21000		000	Z7435A		46153.85	0	-8.351648							45866.67		3	3			73				3	0	0	18.09524	11.71171	7	7		2		2	1	3	-9.137994	.7863457	8.568566	1	1	1
76	6C	39	M	1	14	3	24800			Z7435E	2	51559.25	18.09524	11.71171				2			45866.67		4	4			73				3	0	0	0	-6.054688	6	6		1		1	1	2	8.568566	3.143145	-8.401239	1	1	1
77	6C	40	M	1	14	2	24800			C1158A	2	48437.5	0	-6.054688				2			48437.5		1	1		77	73				3	1	-1	8.064516	.4156665	5	5					1	2	-8.401239	2.346551	-.8031567	1	1	1
78	6C	41	M	1	14	2	26800			G1158A	2	48638.84	8.064516	.4156665				2			48437.5		2	2		77	73				2	0	0	9.328359	-1.889372	4	4					1	2	-.8031567	1.218823	-.210226	1	1	1
79	6C	42	M	1	14	2	29300		106	G1158A	2	47719.87	9.328359	-1.889372			55	2			48437.5		3	3		77	73				2	0	0	0	-11.90818	3	3					1	2	-.210226	-1.679146	-9.443837	1	1	1
80	6C	43	M	1	14	2	29300		105	G1182A		42037.3	0	-11.90818			54				48437.5		4	4		77	73				2	0	0	0	-9.244792	2	2					1	2	-9.443837	-2.464341	-11.73295	1	1	1
81	6C	44	M	1	14	2	29300		103	G0275A		38151.04	0	-9.244792	0	38151.04	52				48437.5		5	5		77	73			0	2	0	0			1	1					1		-11.73295	2.488156		1	1	1
71	6C	36	M	1	14	1	13300		S0	D0020A	5	38888.89						1	13300	38888.89	38888.89	1	1	1	1									8.270677	4.896803			8			8	1	1		5.94299	-.5886281	1	1	1
72	6C	37	M	1	14	1	14400		S0	C0020A	5	40793.2	8.270677	4.896803				1	13300	38888.89	38888.89	2	2	2	1						1	0	0	1.805556	-4.167037			7			7	1	1	-.5886281	5.485431	-7.040464	1	1	1
73	6C	38	M	1	14	1	14660		000	C0020A	5	39093.33	1.805556	-4.167037				1	13300	38888.89	38888.89	3	3	3	1						1	0	0	16.05048	4.36194			6			6	1	1	-7.040464	2.873427	-.674704	1	1	1
74	6C	39	M	1	14	1	17013		000	D0004A	2	40798.56	16.05048	4.36194				2	13300	38888.89	38888.89	4	4	4	1						1	0	0	9.915947	.7361533			5			5	1	1	-.674704	5.036644	-.0501924	1	1	1
75	6C	40	M	1	14	1	18700		000	D0085A	2	41098.9	9.915947	.7361533				2	13300	38888.89	38888.89	5	5	5	1						1	0	0	6.951872	1.170689			4			4	1	1	-.0501924	.7863457	-1.972456	1	1	1
76	6C	41	M	1	14	1	20000			B0085A	3	41580.04	6.951872	1.170689				3	13300	38888.89	38888.89	6	6	6	1						1	0	0	0	-6.054688			3			3	1	1	-1.972456	3.143145	-8.401239	1	1	1
77	6C	42	M	1	14	1	20000			F0126A	3	39062.5	0	-6.054688				3	13300	38888.89	38888.89	7	7	7	1						1	0	0	13	5.001815			2			2	1	1	-8.401239	2.346551	3.782992	1	1	1
78	6C	43	M	1	14	1	22600		103	F0092A	3	41016.33	13	5.001815			52	3	13300	38888.89	38888.89	8	8	8	1						1	0	0	8.849558	-2.319045			1			1	1	2	3.782992	1.218823	-.639899	1	1	1
79	6C	44	M	1	14	2	24600		103	F0092A	3	40065.15	8.849558	-2.319045			52	3	13300	38888.89	40065.15	9	1	1	1	79					1	1	1	8.130081	-4.746241							1	2	-.639899	-1.679146	-2.2819	1	1	1
80	6C	45	M	1	14	2	26600		103	F0092A		38163.56	8.130081	-4.746241			52		13300	38888.89	40065.15	10	2	2	1	79					2	0	0	7.518797	-2.421092							1	2	-2.2819	-2.464341	-4.909247	1	1	1
81	6C	46	M	1	14	2	28600		105	F0092A		37239.58	7.518797	-2.421092	0	37239.58	54		13300	38888.89	40065.15	11	3	3	1	79				0	2	0	0	0	-5.882353							1	2	-4.909247	2.488156	-11.95855	1	1	1
82	6C	47	M	1	14	2	28600	0	103	F0092A		35049.02	0	-5.882353	0	35049.02	52		13300	38888.89	40065.15	12	4	4	1	79				0	2	0	0	4.195804	.9783565							1	2	-11.95855	6.076198	-5.451122	1	1	1
83	6C	48	M	1	14	2	29800	0		F0092A	2	35391.93	4.195804	.9783565	0	35391.93		2	13300	38888.89	40065.15	13	5	5	1	79				0	2	0	0	5.033557	.7269419							1	2	-5.451122	6.429478	-5.968624	1	1	1
84	6C	49	M	1	14	2	31300	0	208	B0092A	2	35649.2	5.033557	.7269419	0	35649.2	53	2	13300	38888.89	40065.15	14	6	6	1	79				0	2	0	0	10.22364	6.347646							1	2	-5.968624	6.695566	.6436852	1	1	1
85	57	50	M	1	14	2	34500		53	B0092A	2	37912.09	10.22364	6.347646	0	37912.09	53	2	13300	38888.89	40065.15	15	7	7	1	79				0	2	0	0	8.695652	6.817542							1	2	.6436852	5.703961	-1.482774	1	1	1
86	57	51	M	1	14	2	37500		53	B0092A	2	40496.76	8.695652	6.817542	0	40496.76	53	2	13300	38888.89	40065.15	16	8	8	1	79				0	2	0	0	6.666667	2.888889							1	2	-1.482774	8.300316	-4.442592	1	1	1
87	57	52	M	1	14	2	40000		53	B0092A	2	41666.67	6.666667	2.888889	0	41666.67	53	2	13300	38888.89	40065.15	17	9	9	1	79				0	2	0	0	8.75	4.4							1	2	-4.442592	7.331481	-3.015319	1	1	1
88	57	53	M	1	14	2	43500	0	53	B0092A	2	43500	8.75	4.4	0	43500	53	2	13300	38888.89	40065.15	18	10	10	1	79				0	2	0	0									1		-3.015319	7.415319		1	1	1
69	7B	32	M	1	16	2	14100			G0100A		45483.87																						14.1844	7.91818	2	2			1	1	1	2			2.659613	1	1	1
70	7B	33	M	1	16	2	16100			G0100A		49085.37	14.1844	7.91818										1							2	1	0			1	1					1		2.659613	5.258567		1	1	1
69	2B	64	M	1	12	2	17000			U0882A		54838.71																								1	1					1					0	1	1
86	32	35	M	1	16	1	34000		54	P5360A	1	36717.06			0	36717.06	54	1	34000	36717.06	36717.06	1	1	1	1					0				17.64706	13.48039							1	1		8.300316	6.148911	1	1	1
87	32	36	M	1	16	1	40000	0	54	P5488A	1	41666.67	17.64706	13.48039	0	41666.67	54	1	34000	36717.06	36717.06	2	2	2	1					0	1	0	0	15	10.4							1	1	6.148911	7.331481	2.984681	1	1	1
88	32	37	M	1	16	1	46000	0	54	P5313A	1	46000	15	10.4	0	46000	54	1	34000	36717.06	36717.06	3	3	3	1					0	1	0	0									1		2.984681	7.415319		1	1	1
69	2A	57	M	1	12	1	12500			F0069A		40322.58																						8.8	2.829268	5	5					1	1			-2.429299	1	1	1
70	2A	58	M	1	12	1	13600			F0069A		41463.41	8.8	2.829268																	1	0	0	10.29412	5.779154	4	4					1	1	-2.429299	5.258567	-.1638361	1	1	1
71	2A	59	M	1	12	1	15000			F0069A		43859.65	10.29412	5.779154																	1	0	0	8	4.634561	3	3					1	1	-.1638361	5.94299	-.8508701	1	1	1
72	2A	60	M	1	12	1	16200		0	C0069A		45892.35	8	4.634561																	1	0	0	0	-5.866667	2	2					1	1	-.8508701	5.485431	-8.740093	1	1	1
73	2A	61	M	1	12	1	16200		000	C0069A		43200	0	-5.866667																	1	0	0			1	1					1		-8.740093	2.873427		1	1	1
69	4A	38	M	1	13	2	12250			P0385A		39516.13																						14.28571	8.013937		17	5			5	1	2			2.75537	1	1	1
70	4A	39	M	1	13	2	14000			P0385A		42682.93	14.28571	8.013937																	2	0	0	14.28571	9.607351		16	4			4	1	2	2.75537	5.258567	3.664362	1	1	1
71	4A	40	M	1	13	2	16000			P5385A		46783.63	14.28571	9.607351																	2	0	0	12.5	8.994334		15	3			3	1	2	3.664362	5.94299	3.508903	1	1	1
72	4A	41	M	1	13	2	18000		M0	P5385A		50991.5	12.5	8.994334																	2	0	0	11.11111	4.592593		14	2			2	1	2	3.508903	5.485431	1.719166	1	1	1
73	4A	42	M	1	13	2	20000		000	P5385A		53333.33	11.11111	4.592593																	2	0	0	17	5.215827		13	1			1	1	3	1.719166	2.873427	.1791832	1	1	1
74	4A	43	M	1	13	3	23400		000	P5385A	1	56115.11	17	5.215827				1			56115.11		1	1			74				2	1	1	8.974359	-.1267963		12					1	3	.1791832	5.036644	-.913142	1	1	1
75	4A	44	M	1	13	3	25500		000	P5385A	2	56043.96	8.974359	-.1267963				2			56115.11		2	2			74				3	0	0	9.803922	3.868574		11					1	3	-.913142	.7863457	.7254293	1	1	1
76	4A	45	M	1	13	3	28000			P5385A	2	58212.06	9.803922	3.868574				2			56115.11		3	3			74				3	0	0	8.928572	2.333287		10					1	3	.7254293	3.143145	-.0132647	1	1	1
77	4A	46	M	1	13	3	30500			P5385A	2	59570.31	8.928572	2.333287				2			56115.11		4	4			74				3	0	0	11.14754	3.280474		9					1	3	-.0132647	2.346551	2.06165	1	1	1
78	4A	47	M	1	13	3	33900		107	P5385A	2	61524.5	11.14754	3.280474			55	2			56115.11		5	5			74				3	0	0	7.964602	-3.113199		8					1	3	2.06165	1.218823	-1.434053	1	1	1
79	4A	48	M	1	13	3	36600		107	P5385A	2	59609.12	7.964602	-3.113199			55	2			56115.11		6	6			74				3	0	0	8.196721	-4.687537		7					1	3	-1.434053	-1.679146	-2.223196	1	1	1
80	4A	49	M	1	13	3	39600		107	P5385A		56814.92	8.196721	-4.687537			55				56115.11		7	7			74				3	0	0	8.585858	-1.452678		6					1	3	-2.223196	-2.464341	-3.940834	1	1	1
81	4A	50	M	1	13	3	43000	2000	107	P5385A		55989.58	8.585858	-1.452678	2604.167	58593.75	55				56115.11		8	8			74			4.625	3	0	0	8.139535	1.778386		5					1	3	-3.940834	2.488156	-4.297812	1	1	1
82	4A	51	M	1	13	3	46500	2500	107	P5385A		56985.29	8.139535	1.778386	3063.726	60049.02	55				56115.11		9	9			74			5.375	3	0	0	7.956989	4.623401		4					1	3	-4.297812	6.076198	-1.806078	1	1	1
83	4A	52	M	1	13	3	50200	0		P5385A	2	59619.95	7.956989	4.623401	0	59619.95		2			56115.11		10	10			74			0	3	0	0	0	-4.100228		3					1	3	-1.806078	6.429478	-10.79579	1	1	1
84	4A	53	M	1	13	3	50200	0		P5385A	2	57175.4	0	-4.100228	0	57175.4		2			56115.11		11	11			74			0	3	0	0	0	-3.516484		2					1	3	-10.79579	6.695566	-9.220445	1	1	1
85	68	54	M	1	13	3	50200		50	P5385A	4	55164.84	0	-3.516484	0	55164.84		4			56115.11		12	12			74			0	3	0	0				1					1	U	-9.220445	5.703961		1	1	1
86	68	55	M	0	13		25100		50	L2599A	4							4																								0			8.300316		0
87	68	56	M	0	13		25100		50	L2599A	4							4																								0			7.331481		0
88	68	57	M	0	13		25100		50	L2599A	4							4																								0			7.415319		0
69	4A	39	M	1	13	3	19000			D0020A		61290.32																						10.52632	4.460847		18	3			3	1	3			-.7977198	1	1	1
70	4A	40	M	1	13	3	21000		M0	D0020A		64024.39	10.52632	4.460847																	3	0	0	9.523809	5.040379		17	2			2	1	3	-.7977198	5.258567	-.9026111	1	1	1
71	5E	41	M	1	14	3	23000		M0	D0020A		67251.46	9.523809	5.040379																	3	0	0	13.04348	9.520877		16	1			1	1	4	-.9026111	5.94299	4.035446	1	1	1
72	5E	42	M	1	14	4	26000		M0	C1121A		73654.39	13.04348	9.520877							73654.39		1	1				72			3	1	1	11.53846	4.994872		15					1	4	4.035446	5.485431	2.121445	1	1	1
73	5E	43	M	1	14	4	29000		000	B1112A		77333.34	11.53846	4.994872							73654.39		2	2				72			4	0	0	15.17241	3.572315		14					1	4	2.121445	2.873427	-1.46433	1	1	1
74	5E	44	M	1	14	4	33400		000	B1112A	1	80095.92	15.17241	3.572315				1			73654.39		3	3				72			4	0	0	12.87425	3.447391		13					1	4	-1.46433	5.036644	2.661045	1	1	1
75	5E	45	M	1	14	4	37700		000	A1010A	1	82857.14	12.87425	3.447391				1			73654.39		4	4				72			4	0	0	11.93634	5.885726		12					1	4	2.661045	.7863457	2.742581	1	1	1
76	5E	46	M	1	14	4	42200			A1010A	1	87733.89	11.93634	5.885726				1			73654.39		5	5				72			4	0	0	11.37441	4.631035		11					1	4	2.742581	3.143145	2.284484	1	1	1
77	5E	47	M	1	14	4	47000			A1010A	1	91796.88	11.37441	4.631035				1			73654.39		6	6				72			4	0	0	0	-7.07804		10					1	4	2.284484	2.346551	-8.296864	1	1	1
78	5E	48	M	1	14	4	47000			A1010A	1	85299.45	0	-7.07804				1			73654.39		7	7				72			4	0	0	0	-10.26059		9					1	4	-8.296864	1.218823	-8.58144	1	1	1
79	5E	49	M	1	14	4	47000		109	A1010A	1	76547.23	0	-10.26059			57	1			73654.39		8	8				72			4	0	0	8.510638	-4.411002		8					1	4	-8.58144	-1.679146	-1.946661	1	1	1
80	5E	50	M	1	14	4	51000		109	A1010A		73170.73	8.510638	-4.411002			57				73654.39		9	9				72			4	0	0	6.862745	-3.016493		7					1	4	-1.946661	-2.464341	-5.504649	1	1	1
81	5E	51	M	1	14	4	54500	5500	109	A1010A		70963.54	6.862745	-3.016493	7161.458	78125	57				73654.39		10	10				72		10.0625	4	0	0	8.256881	1.888829		6					1	4	-5.504649	2.488156	-4.187368	1	1	1
82	5E	52	M	1	14	4	59000	0	109	A1010A		72303.92	8.256881	1.888829	0	72303.92	57				73654.39		11	11				72		0	4	0	0	6.779661	3.482427		5					1	4	-4.187368	6.076198	-2.947052	1	1	1
83	5E	53	M	1	14	4	63000	5000	212	A1010A	1	74821.85	6.779661	3.482427	5938.242	80760.09	57	1			73654.39		12	12				72		7.875	4	0	0	7.936508	3.510865		4					1	4	-2.947052	6.429478	-3.184701	1	1	1
84	5E	54	M	1	14	4	68000	5500	212	A1010A	2	77448.75	7.936508	3.510865	6264.237	83712.98	57	2			73654.39		13	13				72		8.0625	4	0	0	8.088235	4.28733		3					1	4	-3.184701	6.695566	-1.416631	1	1	1
85	61	55	M	1	14	4	73500	0	57	A1010A	1	80769.23	8.088235	4.28733	0	80769.23	57	1			73654.39		14	14				72		0	4	0	0	7.482993	5.625835		2					1	4	-1.416631	5.703961	-2.67448	1	1	1
86	61	56	M	1	14	4	79000	0	58	A1010A	2	85313.17	7.482993	5.625835	0	85313.17	58	2			73654.39		15	15				72		0	4	0	0				1					1	4	-2.67448	8.300316		1	1	1
87	61	57	M	0	14	4	85000	7000	58	A1004A	2						58	2																								0			7.331481		1
88	61	58	M	0	14	4	85000		58	A1004A	2						58	2																								0			7.415319		1
69	7C	37	M	1	16	4	22500			Q0312A		72580.65																						17.77778	11.31436							1	4			6.055796	1	1	1
70	7C	38	M	1	16	4	26500		M0	Q0312A		80792.68	17.77778	11.31436																	4	0	0	9.433962	4.954209							1	4	6.055796	5.258567	-.9887804	1	1	1
71	7C	39	M	1	16	4	29000		M0	Q2312A		84795.32	9.433962	4.954209																	4	0	0	6.896552	3.565498							1	4	-.9887804	5.94299	-1.919933	1	1	1
72	7C	40	M	1	16	4	31000		M0	Q8110A		87818.7	6.896552	3.565498																	4	0	0	8.064516	1.724731							1	4	-1.919933	5.485431	-1.148696	1	1	1
73	7C	41	M	1	16	4	33500		000	Q8420A		89333.34	8.064516	1.724731																	4	0	0	11.64179	.3972941							1	4	-1.148696	2.873427	-4.63935	1	1	1
74	7C	42	M	1	16	4	37400		000	Q8420A	2	89688.25	11.64179	.3972941				2													4	0	0	6.951872	-1.980373							1	4	-4.63935	5.036644	-2.766718	1	1	1
75	7C	43	M	1	16	4	40000		000	Q8620A	2	87912.09	6.951872	-1.980373				2													4	0	0	6.25	.5067568							1	4	-2.766718	.7863457	-2.636389	1	1	1
76	7C	44	M	1	16	4	42500			Q8620A	2	88357.59	6.25	.5067568				2													4	0	0	0	-6.054688							1	4	-2.636389	3.143145	-8.401239	1	1	1
77	7C	45	M	1	16	4	42500			R7524A	2	83007.81	0	-6.054688				2													4	0	0	12.70588	4.728515							1	4	-8.401239	2.346551	3.509692	1	1	1
78	7C	46	M	1	16	4	47900		111	R7524A	2	86932.85	12.70588	4.728515			59	2													4	0	0	9.394572	-1.829952							1	4	3.509692	1.218823	-.1508062	1	1	1
79	7C	47	M	1	16	4	52400		111	R7524A	2	85342.02	9.394572	-1.829952			59	2													4	0	0	9.541985	-3.50247							1	4	-.1508062	-1.679146	-1.038129	1	1	1
80	7C	48	M	1	16	4	57400		111	R7524A		82352.94	9.541985	-3.50247			59														4	0	0	9.581882	-.5487351							1	4	-1.038129	-2.464341	-3.036891	1	1	1
81	7C	49	M	1	16	4	62900	15000	111	R7524A		81901.04	9.581882	-.5487351	19531.25	101432.3	59													23	4	0	0	9.697933	3.245114							1	4	-3.036891	2.488156	-2.831084	1	1	1
82	7C	50	M	1	16	4	69000	15000	213	D1130A		84558.82	9.697933	3.245114	18382.35	102941.2	59													21	4	0	0	0	-3.087886							1	4	-2.831084	6.076198	-9.517365	1	1	1
83	7C	51	M	1	16	4	69000	0	212	Z1157A	2	81947.74	0	-3.087886	0	81947.74	57	2												0	4	0	0	3.913043	-.347628							1	4	-9.517365	6.429478	-7.043194	1	1	1
84	7C	52	M	1	16	4	71700	7000	212	Z1157A	2	81662.87	3.913043	-.347628	7972.665	89635.54	57	2												9.75	4	0	0	3.48675	-.1523442							1	4	-7.043194	6.695566	-5.856305	1	1	1
85	33	53	M	1	16	4	74200	7200	57	Z1157A	2	81538.46	3.48675	-.1523442	7912.088	89450.55	57	2												9.6875	4	0	0	3.773585	1.980521							1	4	-5.856305	5.703961	-6.319795	1	1	1
86	33	54	M	1	16	4	77000	6000	57	Z1157A	2	83153.35	3.773585	1.980521	6479.481	89632.83	57	2												7.75	4	0	0	6.493506	2.721861							1	4	-6.319795	8.300316	-4.60962	1	1	1
87	33	55	M	1	16	4	82000	0	57	Z1157A	2	85416.66	6.493506	2.721861	0	85416.66	57	2												0	4	0	0	9.146341	4.780488							1	4	-4.60962	7.331481	-2.634831	1	1	1
88	33	56	M	1	16	4	89500	0	57	Z1157A	2	89500	9.146341	4.780488	0	89500	57	2												0	4	0	0									1		-2.634831	7.415319		1	1	1
73	2A	43	M	1	12	1	12860		000	T3470A	5	34293.33						1	12860	34293.33	34293.33	1	1	1	1									16.48523	4.752901		14					1	1		2.873427	-.2837435	1	1	1
74	2A	44	M	1	12	1	14980		000	T3470A	3	35923.26	16.48523	4.752901				3	12860	34293.33	34293.33	2	2	2	1						1	0	0	6.809079	-2.11124		13					1	1	-.2837435	5.036644	-2.897586	1	1	1
75	2A	45	M	1	12	1	16000		000	T3470A	3	35164.84	6.809079	-2.11124				3	12860	34293.33	34293.33	3	3	3	1						1	0	0	7.5	1.689189		12					1	1	-2.897586	.7863457	-1.453956	1	1	1
76	2A	46	M	1	12	1	17200			T3300A	3	35758.84	7.5	1.689189				3	12860	34293.33	34293.33	4	4	4	1						1	0	0	5.813953	-.5927507		11					1	1	-1.453956	3.143145	-2.939302	1	1	1
77	2A	47	M	1	12	1	18200			T3300A	3	35546.88	5.813953	-.5927507				3	12860	34293.33	34293.33	5	5	5	1						1	0	0	0	-7.07804		10					1	1	-2.939302	2.346551	-8.296864	1	1	1
78	2A	48	M	1	12	1	18200		104	T3300A	3	33030.85	0	-7.07804			53	3	12860	34293.33	34293.33	6	6	6	1						1	0	0	5.494505	-5.329849		9					1	1	-8.296864	1.218823	-3.650703	1	1	1
79	2A	49	M	1	12	1	19200		103	T3300A	3	31270.36	5.494505	-5.329849			52	3	12860	34293.33	34293.33	7	7	7	1						1	0	0	6.770833	-5.943627		8					1	1	-3.650703	-1.679146	-3.479286	1	1	1
80	2A	50	M	1	12	1	20500		103	T3005A		29411.77	6.770833	-5.943627			52		12860	34293.33	34293.33	8	8	8	1						1	0	0	7.317073	-2.604167		7					1	1	-3.479286	-2.464341	-5.092322	1	1	1
81	2A	51	M	1	12	1	22000		000	T3005A		28645.83	7.317073	-2.604167	0	28645.83			12860	34293.33	34293.33	9	9	9	1					0	1	0	0	13.63636	6.951872		6					1	1	-5.092322	2.488156	.8756741	1	1	1
82	2A	52	M	1	12	1	25000	0	207	T3005A		30637.26	13.63636	6.951872	0	30637.26	52		12860	34293.33	34293.33	10	10	10	1					0	1	0	0	6.8	3.502138		5					1	1	.8756741	6.076198	-2.927341	1	1	1
83	2A	53	M	1	12	1	26700	0	207	T3007A	2	31710.21	6.8	3.502138	0	31710.21	52	2	12860	34293.33	34293.33	11	11	11	1					0	1	0	0	6.741573	2.364925		4					1	1	-2.927341	6.429478	-4.330641	1	1	1
84	2A	54	M	1	12	1	28500	0	207	T3007A	3	32460.14	6.741573	2.364925	0	32460.14	52	3	12860	34293.33	34293.33	12	12	12	1					0	1	0	0	5.263158	1.561596		3					1	1	-4.330641	6.695566	-4.142365	1	1	1
85	71	55	M	1	12	1	30000		52	T3007A	3	32967.03	5.263158	1.561596	0	32967.03	52	3	12860	34293.33	34293.33	13	13	13	1					0	1	0	0	5	3.185745		2					1	1	-4.142365	5.703961	-5.114571	1	1	1
86	71	56	M	1	12	1	31500		52	N9476A	3	34017.28	5	3.185745	0	34017.28	52	3	12860	34293.33	34293.33	14	14	14	1					0	1	0	0				1					1	2	-5.114571	8.300316		1	1	1
87	71	57	M	0	12	2	33500		52	L8899A	3						52	3	12860																							0			7.331481		0
88	71	58	M	0	12	2	34505		52	N7577A	3						52	3	12860																							0			7.415319		0
69		42	M	1		2	15500			H0128A		50000																						16.12903	9.756098		18	13		1	1	1	2			4.49753	1	1	1
70	6C	43	M	1	14	2	18000			H0075A		54878.05	16.12903	9.756098										1							2	1	0	0	-4.093567		17	12		2	2	1	2	4.49753	5.258567	-10.03656	1	1	1
71	6C	44	M	1	14	2	18000			H0075A		52631.58	0	-4.093567										2							2	0	0	6.666667	3.342776		16	11		1	1	1	2	-10.03656	5.94299	-2.142655	1	1	1
72	6C	45	M	1	14	2	19200		M0	E0203A		54390.93	6.666667	3.342776										1							2	1	0	6.770833	.5069444		15	10		3	3	1	2	-2.142655	5.485431	-2.366482	1	1	1
73	6C	46	M	1	14	2	20500		000	E0203A		54666.67	6.770833	.5069444										2							2	0	0	14.14634	2.649588		14	9		2	2	1	2	-2.366482	2.873427	-2.387057	1	1	1
74	6C	47	M	1	14	2	23400		000	E0203A	2	56115.11	14.14634	2.649588				2						3							2	0	0	0	-8.351648		13	8		1	1	1	2	-2.387057	5.036644	-9.137994	1	1	1
75	6C	48	M	1	14	2	23400		000	E0210A	2	51428.57	0	-8.351648				2						1							2	1	0	0	-5.405406		12	7			7	1	2	-9.137994	.7863457	-8.548551	1	1	1
76	6C	49	M	1	14	2	23400			C0210A	2	48648.65	0	-5.405406				2						2							2	0	0	6.410256	-.0325521		11	6			6	1	2	-8.548551	3.143145	-2.379104	1	1	1
77	6C	50	M	1	14	2	24900			C0210A	3	48632.81	6.410256	-.0325521				3						3							2	0	0	0	-7.07804		10	5			5	1	2	-2.379104	2.346551	-8.296864	1	1	1
78	6C	51	M	1	14	2	24900			H0210A	3	45190.56	0	-7.07804				3						4							2	0	0	4.016064	-6.656594		9	4			4	1	2	-8.296864	1.218823	-4.977448	1	1	1
79	6C	52	M	1	14	2	25900		105	H0210A	3	42182.41	4.016064	-6.656594			54	3						5							2	0	0	8.880309	-4.085352		8	3			3	1	2	-4.977448	-1.679146	-1.621011	1	1	1
80	6C	53	M	1	14	2	28200		105	H0210A		40459.11	8.880309	-4.085352			54							6							2	0	0	9.929078	-.2336362		7	2			2	1	2	-1.621011	-2.464341	-2.721792	1	1	1
81	6C	54	M	1	14	2	31000	4230	105	H0210A		40364.58	9.929078	-.2336362	5507.813	45872.39	54							7						13.625	2	0	0	12.90323	6.261859		6	1			1	1	3	-2.721792	2.488156	.185662	1	1	1
82	6C	55	M	1	14	3	35000	0	105	H0210A		42892.16	12.90323	6.261859	0	42892.16	54				42892.16		1	1			82			0	2	1	1	6.571429	3.280624		5					1	3	.185662	6.076198	-3.148854	1	1	1
83	6C	56	M	1	14	3	37300	0		H0210A	3	44299.29	6.571429	3.280624	0	44299.29		3			42892.16		2	2			82			0	3	0	0	5.36193	1.041851		4					1	3	-3.148854	6.429478	-5.653715	1	1	1
84	6C	57	M	1	14	3	39300	0	209	H0215A	3	44760.82	5.36193	1.041851	0	44760.82	54	3			42892.16		3	3			82			0	3	0	0	0	-3.516484		3					1	3	-5.653715	6.695566	-9.220445	1	1	1
85	55	58	M	1	14	3	39300		54	H0215A	4	43186.81	0	-3.516484	0	43186.81	54	4			42892.16		4	4			82			0	3	0	0	4.3257	2.523096		2					1	3	-9.220445	5.703961	-5.77722	1	1	1
86	55	59	M	1	14	3	41000		54	H0215A	3	44276.46	4.3257	2.523096	0	44276.46	54	3			42892.16		5	5			82			0	3	0	0				1					1	U	-5.77722	8.300316		1	1	1
87	55	60	M	0	14		42800		54	N9952A	3						54	3																								0			7.331481		0
88	55	61	M	0	14		42800		54	N9952A	3						54	3																								0			7.415319		0
69		32	M	1		1	13800			J0250A		44516.13																						10.86957	4.78526	6	6	3			3	1	1			-.4733073	1	1	1
70	4A	33	M	1	13	1	15300			J0250A		46646.34	10.86957	4.78526																	1	0	0	9.803922	5.309024	5	5	2			2	1	1	-.4733073	5.258567	-.6339656	1	1	1
71	4A	34	M	1	13	1	16800		M0	J0250A		49122.81	9.803922	5.309024																	1	0	0	10.71429	7.264266	4	4	1			1	1	2	-.6339656	5.94299	1.778835	1	1	1
72	4A	35	M	1	13	2	18600		M0	F0250A		52691.22	10.71429	7.264266							52691.22		1	1		72					1	1	1	10.75269	4.255197	3	3					1	2	1.778835	5.485431	1.38177	1	1	1
73	4A	36	M	1	13	2	20600		000	F0250A	1	54933.33	10.75269	4.255197				1			52691.22		2	2		72					2	0	0	18.4466	6.516728	2	2					1	2	1.38177	2.873427	1.480084	1	1	1
74	4A	37	M	1	13	2	24400		000	F0250A	1	58513.19	18.4466	6.516728				1			52691.22		3	3		72					2	0	0			1	1					1		1.480084	5.036644		1	1	1
85		27	M	0		3	30000		53	V6317A							53					1	1	1	3		85									2	2					0	3		5.703961		1	0	0
86		28	M	0		3	76990	3000	55	V6317A	2						55	2				2	2	2	3		85				3	0	0			1	1					0			8.300316		1	0	0
69	7C	40	M	1	16	4	20000			E0092A		64516.13																						25	18.14024	17	17					1	4			12.88168	1	1	1
70	7C	41	M	1	16	4	25000			E0092A		76219.52	25	18.14024																	4	0	0	12	7.415205	16	16					1	4	12.88168	5.258567	1.472215	1	1	1
71	7C	42	M	1	16	4	28000		M0	E0092A		81871.34	12	7.415205																	4	0	0	10.71429	7.264266	15	15					1	4	1.472215	5.94299	1.778835	1	1	1
72	7C	43	M	1	16	4	31000		M0	C1123A		87818.7	10.71429	7.264266																	4	0	0	9.67742	3.243011	14	14					1	4	1.778835	5.485431	.3695838	1	1	1
73	7C	44	M	1	16	4	34000		000	C1122A		90666.66	9.67742	3.243011																	4	0	0	10.88235	-.2856538	13	13					1	4	.3695838	2.873427	-5.322298	1	1	1
74	7C	45	M	1	16	4	37700		000	B1122A	1	90407.67	10.88235	-.2856538				1													4	0	0	3.448276	-5.19136	12	12					1	4	-5.322298	5.036644	-5.977706	1	1	1
75	7C	46	M	1	16	4	39000		000	B1122A	1	85714.29	3.448276	-5.19136				1													4	0	0	5.384615	-.3118503	11	11					1	4	-5.977706	.7863457	-3.454995	1	1	1
76	4A	47	M	1	13	4	41100			E1122A	1	85446.98	5.384615	-.3118503				1													4	0	0	0	-6.054688	10	10					1	4	-3.454995	3.143145	-8.401239	1	1	1
77	4A	48	M	1	13	4	41100			E1122A	1	80273.44	0	-6.054688				1													4	0	0	9.002433	1.287197	9	9					1	4	-8.401239	2.346551	.0683741	1	1	1
78	4A	49	M	1	13	4	44800		109	E1122A	1	81306.72	9.002433	1.287197			57	1													4	0	0	4.464286	-6.254363	8	8					1	4	.0683741	1.218823	-4.575216	1	1	1
79	4A	50	M	1	13	4	46800		109	D1122A	1	76221.5	4.464286	-6.254363			57	1													4	0	0	6.410256	-6.261266	7	7					1	4	-4.575216	-1.679146	-3.796925	1	1	1
80	4A	51	M	1	13	4	49800		109	D1122A		71449.07	6.410256	-6.261266			57														4	0	0	8.032128	-1.955217	6	6					1	4	-3.796925	-2.464341	-4.443372	1	1	1
81	4A	52	M	1	13	4	53800	5000	109	D1122A		70052.09	8.032128	-1.955217	6510.417	76562.5	57													9.25	4	0	0	7.434944	1.115242	5	5					1	4	-4.443372	2.488156	-4.960956	1	1	1
82	4A	53	M	1	13	4	57800	0	109	G1152A		70833.34	7.434944	1.115242	0	70833.34	57													0	4	0	0	7.266436	3.954171	4	4					1	4	-4.960956	6.076198	-2.475308	1	1	1
83	4A	54	M	1	13	4	62000	0	212	G1152A	2	73634.2	7.266436	3.954171	0	73634.2	57	2												0	4	0	0	7.580645	3.169594	3	3					1	4	-2.475308	6.429478	-3.525973	1	1	1
84	4A	55	M	1	13	4	66700	6500	212	G1152A	2	75968.11	7.580645	3.169594	7403.189	83371.3	57	2												9.6875	4	0	0	4.497751	.8231049	2	2					1	4	-3.525973	6.695566	-4.880856	1	1	1
85	68	56	M	1	13	4	69700	5000	57	L8899A	2	76593.41	4.497751	.8231049	5494.505	82087.91	57	2												7.125	4	0	0			1	1					1		-4.880856	5.703961		1	1	1
70	6C	42	M	1	14	1	14000		F0	N0926A	5	42682.93						1	14000	42682.93	42682.93	1	1	1	1									10	5.497076	2	2					1	1		5.258567	-.4459138	1	1	1
71	6C	43	M	1	14	1	15400		F0	N9926A	5	45029.24	10	5.497076				1	14000	42682.93	42682.93	2	2	2	1						1	0	0			1	1					1		-.4459138	5.94299		1	1	1
74	2A	41	F	1	12	1	16585		000	T3300A	1	39772.18						1	16585	39772.18	39772.18	1	1	1	1									9.13476	.0202089		13			3	3	1	1		5.036644	-.7661368	1	1	1
75	2A	42	F	1	12	1	18100		000	T3300A	2	39780.22	9.13476	.0202089				2	16585	39772.18	39772.18	2	2	2	1						1	0	0	5.524862	-.1791847		12			2	2	1	1	-.7661368	.7863457	-3.32233	1	1	1
76	2A	43	F	1	12	1	19100			T3300A	3	39708.94	5.524862	-.1791847				3	16585	39772.18	39772.18	3	3	3	1						1	0	0	5.235602	-1.136085		11			1	1	1	1	-3.32233	3.143145	-3.482636	1	1	1
77	2A	44	F	1	12	1	20100			T3300A	3	39257.81	5.235602	-1.136085				3	16585	39772.18	39772.18	4	4	1	1						1	1	0	3.980099	-3.379653		10					1	1	-3.482636	2.346551	-4.598477	1	1	1
78	2A	45	F	1	12	1	20900		101	T3300A	3	37931.04	3.980099	-3.379653			52	3	16585	39772.18	39772.18	5	5	2	1						1	0	0	4.784689	-5.966835		9					1	1	-4.598477	1.218823	-4.287688	1	1	1
79	2A	46	F	1	12	1	21900		101	T3371A	3	35667.75	4.784689	-5.966835			52	3	16585	39772.18	39772.18	6	6	3	1						1	0	0	6.849315	-5.874492		8					1	1	-4.287688	-1.679146	-3.41015	1	1	1
80	2A	47	F	1	12	1	23400		101	T3371A		33572.45	6.849315	-5.874492			52		16585	39772.18	39772.18	7	7	4	1						1	0	0	8.547009	-1.487936		7					1	1	-3.41015	-2.464341	-3.976092	1	1	1
81	2A	48	F	1	12	1	25400		102	T3400A		33072.92	8.547009	-1.487936	0	33072.92	52		16585	39772.18	39772.18	8	8	5	1					0	1	0	0	10.23622	3.751737		6					1	1	-3.976092	2.488156	-2.324461	1	1	1
82	2A	49	F	1	12	1	28000	0	207	T3400A		34313.73	10.23622	3.751737	0	34313.73	52		16585	39772.18	39772.18	9	9	6	1					0	1	0	0	4.285714	1.06549		5					1	1	-2.324461	6.076198	-5.363988	1	1	1
83	2A	50	F	1	12	1	29200	0	207	T3400A	3	34679.34	4.285714	1.06549	0	34679.34	52	3	16585	39772.18	39772.18	10	10	7	1					0	1	0	0	4.79452	.4977065		4					1	1	-5.363988	6.429478	-6.19786	1	1	1
84	2A	51	F	1	12	1	30600	0	207	T3370A	3	34851.94	4.79452	.4977065	0	34851.94	52	3	16585	39772.18	39772.18	11	11	8	1					0	1	0	0	0	-3.516484		3					1	1	-6.19786	6.695566	-9.220445	1	1	1
85	71	52	F	1	12	1	30600		52	T3370A	3	33626.38	0	-3.516484	0	33626.38	52	3	16585	39772.18	39772.18	12	12	9	1					0	1	0	0	4.575163	2.768249		2					1	1	-9.220445	5.703961	-5.532067	1	1	1
86	71	53	F	1	12	1	32000		52	T3124A	3	34557.23	4.575163	2.768249	0	34557.23	52	3	16585	39772.18	39772.18	13	13	10	1					0	1	0	0				1					1	1	-5.532067	8.300316		1	1	1
87	71	54	F	0	12	1	16750		52	N9952A	2						52	2	16585																							0			7.331481		1
88	71	55	F	0	12	1	16750		52	N9952A	2						52	2	16585																							0			7.415319		1
69		55	M	1		3	22500			T0504A		72580.65																						11.11111	5.01355	7	7	1			1	1	4			-.245017	1	1	1
70	6C	56	M	1	14	4	25000		0	T0749A		76219.52	11.11111	5.01355							76219.52		1	1				70			3	1	1	10	5.497076	6	6					1	4	-.245017	5.258567	-.4459138	1	1	1
71	6C	57	M	1	14	4	27500		0	T7749A		80409.36	10	5.497076							76219.52		2	2				70			4	0	0	18.18182	14.4991	5	5					1	4	-.4459138	5.94299	9.013668	1	1	1
72	6C	58	M	1	14	4	32500		0	T3052A		92067.99	18.18182	14.4991							76219.52		3	3				70			4	0	0	7.692307	1.374359	4	4					1	4	9.013668	5.485431	-1.499068	1	1	1
73	6C	59	M	1	14	4	35000		000	T3052A		93333.34	7.692307	1.374359							76219.52		4	4				70			4	0	0	11.14286	-.0513875	3	3					1	4	-1.499068	2.873427	-5.088032	1	1	1
74	6C	60	M	1	14	4	38900		000	T3052A	2	93285.38	11.14286	-.0513875				2			76219.52		5	5				70			4	0	0	9.254498	.1299472	2	2					1	4	-5.088032	5.036644	-.6563985	1	1	1
75	6C	61	M	1	14	4	42500		000	T3052A	2	93406.59	9.254498	.1299472				2			76219.52		6	6				70			4	0	0			1	1					1		-.6563985	.7863457		1	1	1
70	7B	50	M	1	16	2	13000		R	X0855A		39634.14							13000	39634.14	39634.14	1	1	1	2	70								19.23077	14.34998	4	4	2			2	1	2		5.258567	8.406988	0	1	1
71	7B	51	M	1	16	2	15500		R	X3855A		45321.64	19.23077	14.34998					13000	39634.14	39634.14	2	2	2	2	70					2	0	0	12.90323	9.384995	3	3	1			1	1	3	8.406988	5.94299	3.899564	0	1	1
72	7B	52	M	1	16	3	17500		R	X3855A		49575.07	12.90323	9.384995					13000	39634.14	49575.07	3	1	1	2	70	72				2	1	1	8.571428	2.201905	2	2					1	3	3.899564	5.485431	-.6715222	1	1	1
73	7B	53	M	1	16	3	19000		000	X3855A		50666.67	8.571428	2.201905					13000	39634.14	49575.07	4	2	2	2	70	72				3	0	0			1	1					1		-.6715222	2.873427		1	1	1
77	2A	45	F	1	12	1	18800			C0146A	1	36718.75						1	18800	36718.75	36718.75	1	1	1	1									22.34043	13.68112			1			1	1	2		2.346551	12.4623	1	1	1
78	2A	46	F	1	12	2	23000		103	C0048A	1	41742.29	22.34043	13.68112			52	1	18800	36718.75	41742.29	2	1	1	1	78					1	1	1	10.86957	-.5063022			2			2	1	2	12.4623	1.218823	1.172844	1	1	1
79	2A	47	F	1	12	2	25500		105	C0048A	1	41530.95	10.86957	-.5063022			54	1	18800	36718.75	41742.29	3	2	2	1	78					2	0	0	13.72549	.1828565			1			1	1	3	1.172844	-1.679146	2.647197	1	1	1
80	2A	48	F	1	12	3	29000		105	F0006A		41606.89	13.72549	.1828565			54		18800	36718.75	41606.89	4	1	1	1	78	80				2	1	1	10.34483	.1436782							1	3	2.647197	-2.464341	-2.344478	1	1	1
81	2A	49	F	1	12	3	32000		105	P5343A		41666.67	10.34483	.1436782	0	41666.67	54		18800	36718.75	41606.89	5	2	2	1	78	80			0	3	0	0	6.25	0							1	3	-2.344478	2.488156	-6.076198	1	1	1
82	2A	50	F	1	12	3	34000	0	105	P5343A		41666.67	6.25	0	0	41666.67	54		18800	36718.75	41606.89	6	3	3	1	78	80			0	3	0	0	0	-3.087886							1	3	-6.076198	6.076198	-9.517365	1	1	1
83	2A	51	F	1	12	3	34000	0		P5395A	3	40380.05	0	-3.087886	0	40380.05		3	18800	36718.75	41606.89	7	4	4	1	78	80			0	3	0	0	0	-4.100228							1	3	-9.517365	6.429478	-10.79579	1	1	1
84	2A	52	F	1	12	3	34000	0		P5397A	3	38724.38	0	-4.100228	0	38724.38		3	18800	36718.75	41606.89	8	5	5	1	78	80			0	3	0	0	8.823529	4.996768							1	3	-10.79579	6.695566	-.7071929	1	1	1
85	71	53	F	1	12	3	37000		55	G1180A	2	40659.34	8.823529	4.996768	0	40659.34	55	2	18800	36718.75	41606.89	9	6	6	1	78	80			0	3	0	0	8.108109	6.240149							1	3	-.7071929	5.703961	-2.060166	1	1	1
86	71	54	F	1	12	3	40000	3000	55	G1158A	2	43196.54	8.108109	6.240149	3239.741	46436.29	55	2	18800	36718.75	41606.89	10	7	7	1	78	80			7.5	3	0	0	7.5	3.692708							1	3	-2.060166	8.300316	-3.638773	1	1	1
87	71	55	F	1	12	3	43000	2800	55	G1163A	2	44791.67	7.5	3.692708	2916.667	47708.33	55	2	18800	36718.75	41606.89	11	8	8	1	78	80			6.5	3	0	0	10	5.6							1	3	-3.638773	7.331481	-1.815319	1	1	1
88	71	56	F	1	12	3	47300		55	A2652C	2	47300	10	5.6	0	47300	55	2	18800	36718.75	41606.89	12	9	9	1	78	80			0	3	0	0									1		-1.815319	7.415319		1	1	1
69		47	M	0		3	18500			V0402A																										15	11	5			5	0	3				1	0	0
70	7F	48	M	0	17	3	20000			V0402A																					3	0	0			14	10	4			4	0	3		5.258567		1	0	0
71	7F	49	M	0	17	3	21750		M0	V5402A																					3	0	0			13	9	3			3	0	3		5.94299		1	0	0
72	7F	50	M	0	17	3	23250		M0	V6060A																					3	0	0			12	8	2			2	0	3		5.485431		1	0	0
73	7F	51	M	0	17	3	25250		000	V6060A	2							2													3	0	0			11	7	1			1	0	4		2.873427		1	0	0
74	7F	52	M	0	17	4	29000		000	V6060A	1							1					1	1				74			3	1	1			10	6					0	4		5.036644		1	0	0
75	7F	53	M	0	17	4	31500		000	V6060A	2							2					2	2				74			4	0	0			9	5					0	4		.7863457		1	0	0
76	7F	54	M	0	17	4	34000			V6210A	3							3					3	3				74			4	0	0			8	4					0	4		3.143145		1	0	0
77	7F	55	M	0	17	4	34000			V6210A	3							3					4	4				74			4	0	0			7	3					0	4		2.346551		1	0	0
78	7F	56	M	0	17	4	34900		109	V6210A	3						57	3					5	5				74			4	0	0			6	2					0	4		1.218823		1	0	0
79	7F	57	M	0	17	4	37000		109	V6210A	3						57	3					6	6				74			4	0	0			5	1					0	U		-1.679146		1	0	0
80	7F	58	M	0	17		23122		109	L2599A							57																			4						0			-2.464341		0
81	7F	59	M	0	17		23122		109	L2599A							57																			3						0			2.488156		0
82	7F	60	M	0	17		23122	0	109	L2599A							57																			2						0			6.076198		0
83	7F	61	M	0	17		23122	0		L2599A																										1						0			6.429478		0
85		33	M	0		3	29100		53	V6065A							53					1	1	1	3		85									3	3					0	3		5.703961		0	0	0
86		34	M	0		3	40000		53	V6065A	2						53	2				2	2	2	3		85				3	0	0			2	2					0	3		8.300316		0	0	0
87		35	M	0		3	53000	0	53	V6065A	3						53	3				3	3	3	3		85				3	0	0			1	1					0			7.331481		0	0	0
69	7A	35	M	1	16	2	15000			V0420A		48387.1																						13.33333	7.113821	19	19	1			1	1	3			1.855254	1	0	0
70	8C	36	M	1	18	3	17000			V0420A		51829.27	13.33333	7.113821							51829.27		1	1			70				2	1	1	11.76471	7.189542	18	18	3			3	1	3	1.855254	5.258567	1.246553	1	0	0
71	8C	37	M	1	18	3	19000		M0	V5420A		55555.55	11.76471	7.189542							51829.27		2	2			70				3	0	0	10.52632	7.082153	17	17	2			2	1	3	1.246553	5.94299	1.596722	1	0	0
72	8C	38	M	1	18	3	21000		M0	V6110A		59490.09	10.52632	7.082153							51829.27		3	3			70				3	0	0	16.66667	9.822222	16	16	1			1	1	4	1.596722	5.485431	6.948795	1	0	0
73	8C	39	M	1	18	4	24500		000	V6190A		65333.33	16.66667	9.822222							65333.33		1	1			70	73			3	1	1			15	15					1	4	6.948795	2.873427		1	0	0
74	8C	40	M	0	18	4	29500		000	V6089A	1							1			65333.33		2	2			70	73			4	0	0			14	14					0	4		5.036644		1	0	0
75	8C	41	M	0	18	4	34000		000	V6089A	1							1			65333.33		3	3			70	73			4	0	0			13	13					0	4		.7863457		1	0	0
76	8C	42	M	0	18	4	38000			V6089A	2							2			65333.33		4	4			70	73			4	0	0			12	12					0	4		3.143145		1	0	0
77	8C	43	M	0	18	4	41000			V6089A	2							2			65333.33		5	5			70	73			4	0	0			11	11					0	4		2.346551		1	0	0
78	8C	44	M	0	18	4	44000		111	V6170A	2						59	2			65333.33		6	6			70	73			4	0	0			10	10					0	4		1.218823		1	0	0
79	8C	45	M	0	18	4	46000		111	V6170A	2						59	2			65333.33		7	7			70	73			4	0	0			9	9					0	4		-1.679146		1	0	0
80	8C	46	M	0	18	4	48500		110	V6329A							58				65333.33		8	8			70	73			4	0	0			8	8					0	4		-2.464341		1	0	0
81	8C	47	M	1	18	4	52000	5000	110	T3040A		67708.34			6510.417	74218.75	58				65333.33		9	9			70	73		9.5625	4	0	0			7	7					1	4		2.488156		1	0	0
82	8C	48	M	0	18	4	57000	0	211	O3029A							56				65333.33		10	10			70	73			4	0	0			6	6					0	4		6.076198		1	0	0
83	8C	49	M	1	18	4	61000	2000	211	O3004A	2	72446.55			2375.297	74821.85	56	2			65333.33		11	11			70	73		3.25	4	0	0	8.196721	3.760409	5	5					1	4		6.429478	-2.935157	1	0	0
84	8C	50	M	1	18	4	66000	2300	211	O3004A	2	75170.84	8.196721	3.760409	2619.59	77790.43	56	2			65333.33		12	12			70	73		3.4375	4	0	0	7.575758	3.792874	4	4					1	4	-2.935157	6.695566	-1.911087	1	0	0
85	13	51	M	1	18	4	71000	0	58	O3004A	2	78021.98	7.575758	3.792874	0	78021.98	58	2			65333.33		13	13			70	73		0	4	0	0	7.042253	5.192711	3	3					1	4	-1.911087	5.703961	-3.107605	1	0	0
86	13	52	M	1	18	4	76000	0	58	O3004A	2	82073.44	7.042253	5.192711	0	82073.44	58	2			65333.33		14	14			70	73		0	4	0	0	6.973684	3.185033	2	2					1	4	-3.107605	8.300316	-4.146448	1	0	0
87	13	53	M	1	18	4	81300	0	58	O3004A	2	84687.5	6.973684	3.185033	0	84687.5	58	2			65333.33		15	15			70	73		0	4	0	0			1	1					1		-4.146448	7.331481		1	0	0
69	2B	59	M	1	12	2	14800			V0432A		47741.93																						11.48649	5.368326	4	4					1	2			.1097585	1	1	1
70	2B	60	M	1	12	2	16500		0	V0790A		50304.88	11.48649	5.368326																	2	0	0	9.090909	4.625199	3	3					1	2	.1097585	5.258567	-1.317791	1	1	1
71	2B	61	M	1	12	2	18000		0	V5790A		52631.58	9.090909	4.625199																	2	0	0	5.555555	2.266289	2	2					1	2	-1.317791	5.94299	-3.219142	1	1	1
72	2B	62	M	1	12	2	19000		0	N9408A		53824.36	5.555555	2.266289																	2	0	0			1	1					1		-3.219142	5.485431		1	1	1
85		30	F	0		2	16803	17000	50	P5310A												1	1	1	2	85																0	2		5.703961		1	0	0
86		31	F	0		2	16803	0	50	P5310A												2	2	2	2	85					2	0	0									0	2		8.300316		1	0	0
87		32	F	0		2	38000	45000	54	P5310A	0						54					3	3	3	2	85					2	0	0									0	2		7.331481		1	0	0
88		33	F	0		2	54000	0	54	P5499A	1						54	1				4	4	4	2	85					2	0	0									0			7.415319		1	0	0
79	4A	61	M	1	13	1	22800		103	N9775A	1	37133.55					52	1	22800	37133.55	37133.55	1	1	1	1											4	1					1	1		-1.679146		1	1	1
80	4A	62	M	0	13	1	15200		103	L2599A							52		22800																	3						0			-2.464341		1
81	4A	63	M	0	13	1	15200		103	L2599A							52		22800																	2						0			2.488156		1
82	4A	64	M	0	13		15200	0	103	L2599A							52		22800																	1						0			6.076198		0
69	8C	45	M	1	18	2	16000			F0063A		51612.9																						8.75	2.782012		18	2			2	1	2			-2.476555	1	1	1
70	8C	46	M	1	18	2	17400			F0063A		53048.78	8.75	2.782012																	2	0	0	12.06897	7.481347		17	1			1	1	3	-2.476555	5.258567	1.538357	1	1	1
71	8C	47	M	1	18	3	19500			F0063A		57017.54	12.06897	7.481347							57017.54		1	1			71				2	1	1	7.692307	4.336457		16					1	3	1.538357	5.94299	-1.148974	1	1	1
72	8C	48	M	1	18	3	21000		0	C0063A		59490.09	7.692307	4.336457							57017.54		2	2			71				3	0	0	0	-5.866667		15					1	3	-1.148974	5.485431	-8.740093	1	1	1
73	8C	49	M	1	18	3	21000		000	C0119A		56000	0	-5.866667							57017.54		3	3			71				3	0	0	6.666667	-4.076739		14					1	3	-8.740093	2.873427	-9.113382	1	1	1
74	8C	50	M	1	18	3	22400		000	B0119A		53717.03	6.666667	-4.076739							57017.54		4	4			71				3	0	0	0	-8.351648		13					1	3	-9.113382	5.036644	-9.137994	1	1	1
75	8C	51	M	1	18	3	22400		000	B0119A		49230.77	0	-8.351648							57017.54		5	5			71				3	0	0	4.464286	-1.182432		12					1	3	-9.137994	.7863457	-4.325578	1	1	1
76	8C	52	M	1	18	3	23400			B0119A	3	48648.65	4.464286	-1.182432				3			57017.54		6	6			71				3	0	0	0	-6.054688		11					1	3	-4.325578	3.143145	-8.401239	1	1	1
77	8C	53	M	1	18	3	23400			F0010A	3	45703.13	0	-6.054688				3			57017.54		7	7			71				3	0	0	6.410256	-1.121504		10					1	3	-8.401239	2.346551	-2.340327	1	1	1
78	8C	54	M	1	18	3	24900		105	F0010A	3	45190.56	6.410256	-1.121504			54	3			57017.54		8	8			71				3	0	0	6.827309	-4.133799		9					1	3	-2.340327	1.218823	-2.454653	1	1	1
79	8C	55	M	1	18	3	26600		105	F0010A	3	43322.48	6.827309	-4.133799			54	3			57017.54		9	9			71				3	0	0	6.015038	-6.609422		8					1	3	-2.454653	-1.679146	-4.145081	1	1	1
80	8C	56	M	1	18	3	28200		105	F0010A		40459.11	6.015038	-6.609422			54				57017.54		10	10			71				3	0	0	7.092198	-2.808252		7					1	3	-4.145081	-2.464341	-5.296408	1	1	1
81	8C	57	M	1	18	3	30200		105	F0010A		39322.92	7.092198	-2.808252	0	39322.92	54				57017.54		11	11			71			0	3	0	0	4.139073	-1.986755		6					1	3	-5.296408	2.488156	-8.062952	1	1	1
82	8C	58	M	1	18	3	31450	0	105	F0010A		38541.67	4.139073	-1.986755	0	38541.67	54				57017.54		12	12			71			0	3	0	0	11.28776	7.851319		5					1	3	-8.062952	6.076198	1.421841	1	1	1
83	8C	59	M	1	18	3	35000	0		F0010A	2	41567.7	11.28776	7.851319	0	41567.7		2			57017.54		13	13			71			0	3	0	0	4	-.2642369		4					1	3	1.421841	6.429478	-6.959803	1	1	1
84	8C	60	M	1	18	3	36400	0	210	B0010A	2	41457.86	4	-.2642369	0	41457.86	55	2			57017.54		14	14			71			0	3	0	0	3.021978	-.6007729		3					1	3	-6.959803	6.695566	-6.304734	1	1	1
85	12	61	M	1	18	3	37500		55	B0010A	3	41208.79	3.021978	-.6007729	0	41208.79	55	3			57017.54		15	15			71			0	3	0	0	2.933333	1.154788		2					1	3	-6.304734	5.703961	-7.145528	1	1	1
86	12	62	M	1	18	3	38600	3000	55	A0903A	3	41684.66	2.933333	1.154788	3239.741	44924.41	55	3			57017.54		16	16			71			7.75	3	0	0				1					1	3	-7.145528	8.300316		1	1	1
87	12	63	M	0	18	3	38600		55	N9952A	4						55	4																								0			7.331481		1
88	12	64	M	0	18	3	38600		55	N9952A	4						55	4																								0			7.415319		1
69	2A	48	M	1	12	2	15500			S0540C		50000																						9.67742	3.658537	15	13	8			8	1	2			-1.600031	1	1	1
70	2A	49	M	1	12	2	17000			S0540C		51829.27	9.67742	3.658537																	2	0	0	8.823529	4.368765	14	12	7			7	1	2	-1.600031	5.258567	-1.574225	1	1	1
71	2A	50	M	1	12	2	18500		M0	S6540C		54093.57	8.823529	4.368765																	2	0	0	5.405406	2.120818	13	11	6			6	1	2	-1.574225	5.94299	-3.364613	1	1	1
72	2A	51	M	1	12	2	19500		M0	T3300A		55240.79	5.405406	2.120818																	2	0	0	0	-5.866667	12	10	5			5	1	2	-3.364613	5.485431	-8.740093	1	1	1
73	2A	52	M	1	12	2	19500		000	T3300A		52000	0	-5.866667																	2	0	0	7	-3.776978	11	9	4			4	1	2	-8.740093	2.873427	-8.813622	1	1	1
74	2A	53	M	1	12	2	20865		000	T3300A		50035.97	7	-3.776978																	2	0	0	5.439732	-3.366224	10	8	3			3	1	2	-8.813622	5.036644	-4.15257	1	1	1
75	2A	54	M	1	12	2	22000		000	T3300A	3	48351.65	5.439732	-3.366224				3													2	0	0	8.181818	2.334152	9	7	2			2	1	2	-4.15257	.7863457	-.8089929	1	1	1
76	2A	55	M	1	12	2	23800			T3300A	3	49480.25	8.181818	2.334152				3													2	0	0	10.08403	3.418789	8	6	1			1	1	3	-.8089929	3.143145	1.072238	1	1	1
77	2A	56	M	1	12	3	26200			T3300A	2	51171.88	10.08403	3.418789				2			51171.88		1	1			77				2	1	1	9.923664	2.143223	7	5					1	3	1.072238	2.346551	.9244	1	1	1
78	2A	57	M	1	12	3	28800		107	T3300A	2	52268.6	9.923664	2.143223			55	2			51171.88		2	2			77				3	0	0	0	-10.26059	6	4					1	3	.9244	1.218823	-8.58144	1	1	1
79	2A	58	M	1	12	3	28800		104	T3300A	2	46905.54	0	-10.26059			53	2			51171.88		3	3			77				3	0	0	4.166667	-8.237685	5	3					1	3	-8.58144	-1.679146	-5.773344	1	1	1
80	2A	59	M	1	12	3	30000		104	T3300A		43041.61	4.166667	-8.237685			53				51171.88		4	4			77				3	0	0	0	-9.244792	4	2					1	3	-5.773344	-2.464341	-11.73295	1	1	1
81	2A	60	M	1	12	3	30000		104	T3300A		39062.5	0	-9.244792	0	39062.5	53				51171.88		5	5			77			0	3	0	0			3	1					1	U	-11.73295	2.488156		1	1	1
82	2A	61	M	0	12		30000	0	211	L2599A							56																			2						0			6.076198		0
83	2A	62	M	0	12		30000	0	211	L2599A	2						56	2																		1						0			6.429478		0
69		37	M	1		2	18000			S0530A		58064.52																						13.88889	7.638889		19	1			1	1	3			2.380322	1	1	1
70	7B	38	M	1	16	3	20500			S0530A		62500	13.88889	7.638889							62500		1	1			70				2	1	1	14.63415	9.941521		18	7			7	1	3	2.380322	5.258567	3.998531	1	1	1
71	7B	39	M	1	16	3	23500		M0	S6530A		68713.45	14.63415	9.941521							62500		2	2			70				3	0	0	8.510638	5.129287		17	6			6	1	3	3.998531	5.94299	-.356144	1	1	1
72	7B	40	M	1	16	3	25500		M0	T3110A		72237.96	8.510638	5.129287							62500		3	3			70				3	0	0	7.843137	1.51634		16	5			5	1	3	-.356144	5.485431	-1.357087	1	1	1
73	7B	41	M	1	16	3	27500		000	T3110A		73333.34	7.843137	1.51634							62500		4	4			70				3	0	0	12.36364	1.046436		15	4			4	1	3	-1.357087	2.873427	-3.990209	1	1	1
74	7B	42	M	1	16	3	30900		000	T3110A	3	74100.72	12.36364	1.046436				3			62500		5	5			70				3	0	0	8.090615	-.9367332		14	3			3	1	3	-3.990209	5.036644	-1.723079	1	1	1
75	7B	43	M	1	16	3	33400		000	T3110A	3	73406.59	8.090615	-.9367332				3			62500		6	6			70				3	0	0	8.982036	3.091115		13	2			2	1	3	-1.723079	.7863457	-.0520301	1	1	1
76	7B	44	M	1	16	3	36400			T3110A	2	75675.67	8.982036	3.091115				2			62500		7	7			70				3	0	0	9.89011	3.236607		12	1			1	1	4	-.0520301	3.143145	.8900556	1	1	1
77	7B	45	M	1	16	4	40000			T3110A	2	78125	9.89011	3.236607				2			78125		1	1			70	77			3	1	1	5.75	-1.735027		11					1	4	.8900556	2.346551	-2.953851	1	1	1
78	7B	46	M	1	16	4	42300		109	T3110A	2	76769.51	5.75	-1.735027			57	2			78125		2	2			70	77			4	0	0	4.728132	-6.017588		10					1	4	-2.953851	1.218823	-4.338442	1	1	1
79	7B	47	M	1	16	4	44300		109	T3110A	2	72149.84	4.728132	-6.017588			57	2			78125		3	3			70	77			4	0	0	6.772009	-5.942592		9					1	4	-4.338442	-1.679146	-3.478251	1	1	1
80	7B	48	M	1	16	4	47300		109	T3110A		67862.27	6.772009	-5.942592			57				78125		4	4			70	77			4	0	0	7.82241	-2.145547		8					1	4	-3.478251	-2.464341	-4.633703	1	1	1
81	7B	49	M	1	16	4	51000		109	T3110A		66406.25	7.82241	-2.145547	0	66406.25	57				78125		5	5			70	77		0	4	0	0	7.843137	1.499423		7					1	4	-4.633703	2.488156	-4.576774	1	1	1
82	7B	50	M	1	16	4	55000	0	109	T3110A		67401.96	7.843137	1.499423	0	67401.96	57				78125		6	6			70	77		0	4	0	0	7.272727	3.960268		6					1	4	-4.576774	6.076198	-2.469211	1	1	1
83	7B	51	M	1	16	4	59000	0		T3110A	2	70071.26	7.272727	3.960268	0	70071.26		2			78125		7	7			70	77		0	4	0	0	6.779661	2.401452		5					1	4	-2.469211	6.429478	-4.294115	1	1	1
84	7B	52	M	1	16	4	63000	0	211	T3110A	1	71753.98	6.779661	2.401452	0	71753.98	56	1			78125		8	8			70	77		0	4	0	0	6.349206	2.609454		4					1	4	-4.294115	6.695566	-3.094507	1	1	1
85	34	53	M	1	16	4	67000	6000	56	T3110A	1	73626.38	6.349206	2.609454	6593.407	80219.78	56	1			78125		9	9			70	77		8.9375	4	0	0	5.970149	4.139132		3					1	4	-3.094507	5.703961	-4.161184	1	1	1
86	34	54	M	1	16	4	71000	4000	56	T3110A	1	76673.87	5.970149	4.139132	4319.654	80993.52	56	1			78125		10	10			70	77		5.625	4	0	0	18.30986	14.11972		2					1	4	-4.161184	8.300316	6.788237	1	1	1
87	34	55	M	1	16	4	84000	6000	56	T3110A	1	87500	18.30986	14.11972	6250	93750	56	1			78125		11	11			70	77		7.125	4	0	0				1					1	4	6.788237	7.331481		1	1	1
88	34	56	M	0	16	4	90800	4000	56	L2593A	1						56	1																								0			7.415319		1
69	8C	49	F	1	18		13600			M0342A		43870.97																						11.02941	4.936334	13	13	6			1	1	O			-.3222328	0	1	1
70	8C	50	F	1	18		15100		M0	M0342A		46036.59	11.02941	4.936334										1							O	1		7.94702	3.528136	12	12	5			2	1	O	-.3222328	5.258567	-2.414854	0	1	1
71	8C	51	F	1	18		16300		M0	M4342A		47660.82	7.94702	3.528136										2							O	0		4.907976	1.638888	11	11	4			1	1	2	-2.414854	5.94299	-3.846543	0	1	1
72	8C	52	F	1	18	2	17100		M0	M4342A		48441.93	4.907976	1.638888							48441.93		1	1		72					O	1		8.77193	2.390643	10	10	3			3	1	2	-3.846543	5.485431	-.4827837	1	1	1
73	8C	53	F	1	18	2	18600		000	M4340A		49600	8.77193	2.390643							48441.93		2	2		72					2	0	0	14.51613	2.982131	9	9	2			2	1	2	-.4827837	2.873427	-2.054514	1	1	1
74	8C	54	F	1	18	2	21300		000	M4340A		51079.14	14.51613	2.982131							48441.93		3	3		72					2	0	0	10.32864	1.114379	8	8	1			1	1	3	-2.054514	5.036644	.3280329	1	1	1
75	8C	55	F	1	18	3	23500		000	M4340A	2	51648.35	10.32864	1.114379				2			51648.35		1	1		72	75				2	1	1	8.510638	2.645198	7	7					1	3	.3280329	.7863457	-.4979468	1	1	1
76	8C	56	F	1	18	3	25500			M4342A	2	53014.55	8.510638	2.645198				2			51648.35		2	2		72	75				3	0	0	5.882353	-.5284926	6	6					1	3	-.4979468	3.143145	-2.875044	1	1	1
77	8C	57	F	1	18	3	27000			M4342A	1	52734.38	5.882353	-.5284926				1			51648.35		3	3		72	75				3	0	0	5.555555	-1.915709	5	5					1	3	-2.875044	2.346551	-3.134532	1	1	1
78	8C	58	F	1	18	3	28500			A1030A	1	51724.14	5.555555	-1.915709				1			51648.35		4	4		72	75				3	0	0	7.017544	-3.963084	4	4					1	3	-3.134532	1.218823	-2.283937	1	1	1
79	8C	59	F	1	18	3	30500		107	A1030A	1	49674.27	7.017544	-3.963084			55	1			51648.35		5	5		72	75				3	0	0	8.196721	-4.687537	3	3					1	3	-2.283937	-1.679146	-2.223196	1	1	1
80	8C	60	F	1	18	3	33000		107	A1040A		47345.77	8.196721	-4.687537			55				51648.35		6	6		72	75				3	0	0	6.060606	-3.744476	2	2					1	3	-2.223196	-2.464341	-6.232632	1	1	1
81	8C	61	F	1	18	3	35000		106	A1040A		45572.92	6.060606	-3.744476	0	45572.92	55				51648.35		7	7		72	75			0	3	0	0			1	1					1		-6.232632	2.488156		1	1	1
69		47	M	1		1	12900			E0004A		41612.9																						9.302325	3.304027	16	12					1	1			-1.95454	1	1	1
70		48	M	1		1	14100			E0004A		42987.8	9.302325	3.304027																	1	0	0	8.510638	4.068682	15	11					1	1	-1.95454	5.258567	-1.874308	1	1	1
71		49	M	1		1	15300			E0004A		44736.84	8.510638	4.068682																	1	0	0	0	-3.116147	14	10					1	1	-1.874308	5.94299	-8.601579	1	1	1
72		50	M	1		1	15300		N	C0004A		43342.78	0	-3.116147																	1	0	0	0	-5.866667	13	9					1	1	-8.601579	5.485431	-8.740093	1	1	1
73		51	M	1		1	15300			C0004A		40800	0	-5.866667																	1	0	0	16.33987	4.622185	12	8					1	1	-8.740093	2.873427	-.4144595	1	1	1
74		52	M	1		1	17800			D0058A	2	42685.85	16.33987	4.622185				2													1	0	0	8.988764	-.1135943	11	7					1	1	-.4144595	5.036644	-.89994	1	1	1
75		53	M	1		1	19400			D0058A	2	42637.36	8.988764	-.1135943				2													1	0	0	0	-5.405406	10	6					1	1	-.89994	.7863457	-8.548551	1	1	1
76	4A	54	M	1	13	1	19400			B0058A	2	40332.64	0	-5.405406				2													1	0	0	0	-6.054688	9	5					1	1	-8.548551	3.143145	-8.401239	1	1	1
77	4A	55	M	1	13	1	19400			F0058A	2	37890.63	0	-6.054688				2													1	0	0	4.639175	-2.767227	8	4					1	1	-8.401239	2.346551	-3.986051	1	1	1
78	4A	56	M	1	13	1	20300		103	F0058A	2	36842.11	4.639175	-2.767227			52	2													1	0	0	0	-10.26059	7	3					1	1	-3.986051	1.218823	-8.58144	1	1	1
79	4A	57	M	1	13	1	20300		103	F0058A	2	33061.89	0	-10.26059			52	2													1	0	0	4.926108	-7.568679	6	2					1	1	-8.58144	-1.679146	-5.104338	1	1	1
80	4A	58	M	1	13	1	21300		103	F0058A		30559.54	4.926108	-7.568679			52														1	0	0			5	1					1	U	-5.104338	-2.464341		1	1	1
81	4A	59	M	0	13		10650		103	L2599A							52																			4						0			2.488156		0
82	4A	60	M	0	13		10650	0	103	L2599A							52																			3						0			6.076198		0
83	4A	61	M	0	13		10650	0		L2599A																										2						0			6.429478		0
84	4A	62	M	0	13		10650	0		L2599A																										1						0			6.695566		0
69	7B	35	M	1	16	3	23500			Q0328A		75806.45																						21.2766	14.62117	3	3	1			1	1	4			9.362606	1	1	1
70	7B	36	M	1	16	4	28500			Q0312A		86890.24	21.2766	14.62117							86890.24		1	1				70			3	1	1	14.03509	9.366984	2	2					1	4	9.362606	5.258567	3.423995	1	1	1
71	7B	37	M	1	16	4	32500		M0	Q2312A		95029.24	14.03509	9.366984							86890.24		2	2				70			4	0	0			1	1					1		3.423995	5.94299		1	1	1
69		48	M	1		2	17000			F0072A		54838.71																						7.647059	1.739598	14	12	4			4	1	2			-3.518969	1	1	1
70	3D	49	M	1	13	2	18300			F0072A		55792.68	7.647059	1.739598																	2	0	0	7.103825	2.719458	13	11	3			3	1	2	-3.518969	5.258567	-3.223532	1	1	1
71	3D	50	M	1	13	2	19600			F0072A		57309.94	7.103825	2.719458																	2	0	0	0	-3.116147	12	10	2			2	1	2	-3.223532	5.94299	-8.601579	1	1	1
72	3D	51	M	1	13	2	19600		0	C0069A		55524.08	0	-3.116147																	2	0	0	10.20408	3.738775	11	9	1			1	1	3	-8.601579	5.485431	.8653486	1	1	1
73	3D	52	M	1	13	3	21600		000	C0069A		57600	10.20408	3.738775							57600		1	1			73				2	1	1	13.42593	2.001732	10	8					1	3	.8653486	2.873427	-3.034912	1	1	1
74	3D	53	M	1	13	3	24500		000	D0069A	2	58753	13.42593	2.001732				2			57600		2	2			73				3	0	0	4.897959	-3.86275	9	7					1	3	-3.034912	5.036644	-4.649095	1	1	1
75	3D	54	M	1	13	3	25700		000	D0069A	2	56483.52	4.897959	-3.86275				2			57600		3	3			73				3	0	0	0	-5.405406	8	6					1	3	-4.649095	.7863457	-8.548551	1	1	1
76	3D	55	M	1	13	3	25700			B0069A	2	53430.35	0	-5.405406				2			57600		4	4			73				3	0	0	8.171206	1.621778	7	5					1	3	-8.548551	3.143145	-.7247738	1	1	1
77	3D	56	M	1	13	3	27800			F0069A	2	54296.88	8.171206	1.621778				2			57600		5	5			73				3	0	0	7.553957	-.0587552	6	4					1	3	-.7247738	2.346551	-1.277578	1	1	1
78	3D	57	M	1	13	3	29900		105	F0069A	2	54264.97	7.553957	-.0587552			54	2			57600		6	6			73				3	0	0	0	-10.26059	5	3					1	3	-1.277578	1.218823	-8.58144	1	1	1
79	3D	58	M	1	13	3	29900		105	F0069A	2	48697.07	0	-10.26059			54	2			57600		7	7			73				3	0	0	5.351171	-7.194234	4	2					1	3	-8.58144	-1.679146	-4.729893	1	1	1
80	3D	59	M	1	13	3	31500		105	F0069A		45193.69	5.351171	-7.194234			54				57600		8	8			73				3	0	0			3	1					1	U	-4.729893	-2.464341		1	1	1
81	3D	60	M	0	13		31500		105	L2599A							54																			2						0			2.488156		0
82	3D	61	M	0	13		31500	0	105	L2599A							54																			1						0			6.076198		0
69	1A	49	M	1	12	1	13500			G0059A		43548.39																						8.888889	2.913279	13	11					1	1			-2.345288	1	1	1
70	1A	50	M	1	12	1	14700			G0059A		44817.07	8.888889	2.913279																	1	0	0	0	-4.093567	12	10					1	1	-2.345288	5.258567	-10.03656	1	1	1
71	1A	51	M	1	12	1	14700			G0059A		42982.46	0	-4.093567																	1	0	0	6.802721	3.474591	11	9					1	1	-10.03656	5.94299	-2.01084	1	1	1
72	1A	52	M	1	12	1	15700		0	F0059A		44475.92	6.802721	3.474591																	1	0	0	0	-5.866667	10	8					1	1	-2.01084	5.485431	-8.740093	1	1	1
73	1A	53	M	1	12	1	15700		000	F0059A		41866.67	0	-5.866667																	1	0	0	7	-3.776978	9	7					1	1	-8.740093	2.873427	-8.813622	1	1	1
74	1A	54	M	1	12	1	16799		000	F0070A		40285.37	7	-3.776978																	1	0	0	7.149235	-1.799492	8	6					1	1	-8.813622	5.036644	-2.585838	1	1	1
75	1A	55	M	1	12	1	18000		000	F0070A	3	39560.44	7.149235	-1.799492				3													1	0	0	0	-5.405406	7	5					1	1	-2.585838	.7863457	-8.548551	1	1	1
76	1A	56	M	1	12	1	18000			B1157A	3	37422.04	0	-5.405406				3													1	0	0	0	-6.054688	6	4					1	1	-8.548551	3.143145	-8.401239	1	1	1
77	1A	57	M	1	12	1	18000			B1160A	3	35156.25	0	-6.054688				3													1	0	0	0	-7.07804	5	3					1	1	-8.401239	2.346551	-8.296864	1	1	1
78	1A	58	M	1	12	1	18000			B1160A	3	32667.88	0	-7.07804				3													1	0	0	0	-10.26059	4	2					1	1	-8.296864	1.218823	-8.58144	1	1	1
79	1A	59	M	1	12	1	18000		101	E0039A	3	29315.96	0	-10.26059			52	3													1	0	0			3	1					1	1	-8.58144	-1.679146		1	1	1
80	1A	60	M	0	12	1	19100		103	L2596A							52																			2						0			-2.464341		1
81	1A	61	M	0	12		19100		103	L2599A							52																			1						0			2.488156		0
85			M	0		1	18501	9000	50	P5310A												1	1	1	1											2	2					0	1		5.703961		1	0	0
86			M	0		1	18501		50	P5310A												2	2	2	1						1	0	0			1	1					0			8.300316		1	0	0
69	7B	56	M	1	16	3	19500			T0504A		62903.23																						7.692307	1.782364	9	8			1	1	1	3			-3.476203	1	1	1
70	7B	57	M	1	16	3	21000			T0748A		64024.39	7.692307	1.782364										1							3	1	0	7.142857	2.756892	8	7					1	3	-3.476203	5.258567	-3.186098	0	1	1
71	7B	58	M	1	16	3	22500		M0	T7748A		65789.48	7.142857	2.756892										2							3	0	0	6.666667	3.342776	7	6					1	3	-3.186098	5.94299	-2.142655	0	1	1
72	7B	59	M	1	16	3	24000		M0	T3052A		67988.67	6.666667	3.342776										3							3	0	0	5.833333	-.3755555	6	5					1	3	-2.142655	5.485431	-3.248982	0	1	1
73	7B	60	M	1	16	3	25400		000	T3052A		67733.34	5.833333	-.3755555										4							3	0	0	14.56693	3.027814	5	4					1	3	-3.248982	2.873427	-2.00883	0	1	1
74	7B	61	M	1	16	3	29100		000	T3052A	3	69784.17	14.56693	3.027814				3						5							3	0	0	4.810997	-3.942449	4	3					1	3	-2.00883	5.036644	-4.728795	0	1	1
75	7B	62	M	1	16	3	30500		000	T3052A	3	67032.97	4.810997	-3.942449				3						6							3	0	0	6.557377	.7975188	3	2					1	3	-4.728795	.7863457	-2.345626	0	1	1
76	7B	63	M	1	16	3	32500			T3052A	3	67567.57	6.557377	.7975188				3						7							3	0	0			2	1					1	U	-2.345626	3.143145		0	1	1
77	7B	64	M	0	16		16250			L2599A	3							3																		1						0			2.346551		0
69		60	M	1		2	14700			C0066A		47419.36																						8.843537	2.870416	4	4					1	2			-2.388151	1	1	1
70	2A	61	M	1	12	2	16000			C0066A		48780.49	8.843537	2.870416																	2	0	0	9.375	4.897661	3	3					1	2	-2.388151	5.258567	-1.045329	1	1	1
71	2A	62	M	1	12	2	17500			C0066A		51169.59	9.375	4.897661																	2	0	0	8.571428	5.188183	2	2					1	2	-1.045329	5.94299	-.297248	1	1	1
72	2A	63	M	1	12	2	19000		N	Q8661A		53824.36	8.571428	5.188183																	2	0	0			1	1					1		-.297248	5.485431		1	1	1
88		22	F	1		2	26255		52	U8880A	1	26255			0	26255	52	1	26255	26255	26255	1	1	1	2	88				0												1			7.415319		0	1	1
87		38	M	0		3		0	53	P5304A							53		26255																							0			7.331481		1
88		39	M	0		3	1.71e+07	0	53	P6770A							53		26255												3	0	0									0			7.415319		1	0	0
88		28	M	0		3	1.58e+07	0	53	P5531A							53		26255			1	1	1	3		88															0			7.415319		1	0	0
87	34	34	F	1	16	1	40000		52	X3880A		41666.67			0	41666.67	52		40000	41666.67	41666.67	1	1	1	1					0				10	5.6							1	1		7.331481	-1.815319	1	1	1
88	34	35	F	1	16	1	44000	0	53	X3880A	3	44000	10	5.6	0	44000	53	3	40000	41666.67	41666.67	2	2	2	1					0	1	0	0									1		-1.815319	7.415319		1	1	1
69		63	M	1		4	38000			K0565A		122580.6																						15.78947	9.435173	2	2	1			1	1	5			4.176606	1	1	1
70		64	M	1		5	44000			K0565A		134146.3	15.78947	9.435173							134146.3		1	1					70		4	1	1			1	1					1		4.176606	5.258567		1	1	1
69		48	M	1		2	14200			I0208A		45806.45																						8.450705	2.499141	16	16	14			14	1	2			-2.759426	1	1	1
70	6C	49	M	1	14	2	15400			I0208A		46951.22	8.450705	2.499141																	2	0	0	6.493506	2.134123	15	15	13			13	1	2	-2.759426	5.258567	-3.808867	1	1	1
71	6C	50	M	1	14	2	16400		M0	I0205A		47953.21	6.493506	2.134123																	2	0	0	7.317073	3.972915	14	14	12			12	1	2	-3.808867	5.94299	-1.512516	1	1	1
72	6C	51	M	1	14	2	17600		M0	E0205A		49858.36	7.317073	3.972915																	2	0	0	0	-5.866667	13	13	11			11	1	2	-1.512516	5.485431	-8.740093	1	1	1
73	6C	52	M	1	14	2	17600		000	E0205A		46933.33	0	-5.866667																	2	0	0	14.29545	2.783682	12	12	10			10	1	2	-8.740093	2.873427	-2.252962	1	1	1
74	6C	53	M	1	14	2	20116		000	E0205A	3	48239.81	14.29545	2.783682				3													2	0	0	5.885862	-2.957353	11	11	9			9	1	2	-2.252962	5.036644	-3.743699	1	1	1
75	6C	54	M	1	14	2	21300		000	E0205A	3	46813.19	5.885862	-2.957353				3													2	0	0	0	-5.405406	10	10	8			8	1	2	-3.743699	.7863457	-8.548551	1	1	1
76	6C	55	M	1	14	2	21300			C0205A	3	44282.75	0	-5.405406				3													2	0	0	5.633803	-.7619938	9	9	7			7	1	2	-8.548551	3.143145	-3.108545	1	1	1
77	6C	56	M	1	14	2	22500			C0861A	3	43945.31	5.633803	-.7619938				3													2	0	0	9.333333	1.594676	8	8	6			6	1	2	-3.108545	2.346551	.3758531	1	1	1
78	6C	57	M	1	14	2	24600		105	H0861A	3	44646.1	9.333333	1.594676			54	3													2	0	0	6.097561	-4.788671	7	7	5			5	1	2	.3758531	1.218823	-3.109524	1	1	1
79	6C	58	M	1	14	2	26100		105	H0861A	3	42508.14	6.097561	-4.788671			54	3													2	0	0	9.195402	-3.807781	6	6	4			4	1	2	-3.109524	-1.679146	-1.343439	1	1	1
80	6C	59	M	1	14	2	28500		105	H0861A		40889.53	9.195402	-3.807781			54														2	0	0	9.122807	-.9653692	5	5	3			3	1	2	-1.343439	-2.464341	-3.453525	1	1	1
81	6C	60	M	1	14	2	31100		105	H0861A		40494.79	9.122807	-.9653692	0	40494.79	54													0	2	0	0	9.646302	3.19652	4	4	2			2	1	2	-3.453525	2.488156	-2.879678	1	1	1
82	6C	61	M	1	14	2	34100	0	105	H0861A		41789.21	9.646302	3.19652	0	41789.21	54													0	2	0	0	8.797654	5.438107	3	3	1			1	1	3	-2.879678	6.076198	-.9913719	1	1	1
83	6C	62	M	1	14	3	37100	0		H0861A	2	44061.76	8.797654	5.438107	0	44061.76		2			44061.76		1	1			83			0	2	1	1	7.816711	3.395981	2	2					1	3	-.9913719	6.429478	-3.299585	1	1	1
84	6C	63	M	1	14	3	40000	0	210	H0861A	2	45558.09	7.816711	3.395981	0	45558.09	55	2			44061.76		2	2			83			0	3	0	0			1	1					1		-3.299585	6.695566		1	1	1
69	7E	45	M	1	16	2	13500			S0534A		43548.39																						33.33333	26.01626	18	18	1			1	1	3			20.75769	1	1	1
70	6C	46	M	1	14	3	18000			S0534A		54878.05	33.33333	26.01626							54878.05		1	1			70				2	1	1	11.11111	6.562703	17	17	5			5	1	3	20.75769	5.258567	.6197132	1	1	1
71	6C	47	M	1	14	3	20000		M0	S6534A		58479.53	11.11111	6.562703							54878.05		2	2			70				3	0	0	11	7.541077	16	16	4			4	1	3	.6197132	5.94299	2.055645	1	1	1
72	6C	48	M	1	14	3	22200		M0	T3113A		62889.52	11	7.541077							54878.05		3	3			70				3	0	0	12.61261	6.006006	15	15	3			3	1	3	2.055645	5.485431	3.132579	1	1	1
73	6C	49	M	1	14	3	25000		000	T3113A		66666.66	12.61261	6.006006							54878.05		4	4			70				3	0	0	17.6	5.755396	14	14	2			2	1	3	3.132579	2.873427	.7187515	1	1	1
74	6C	50	M	1	14	3	29400		000	T3113A	1	70503.59	17.6	5.755396				1			54878.05		5	5			70				3	0	0	13.60544	4.117515	13	13	1			1	1	4	.7187515	5.036644	3.331169	1	1	1
75	6C	51	M	1	14	4	33400		000	T3113A	1	73406.59	13.60544	4.117515				1			73406.59		1	1			70	75			3	1	1	11.97605	5.923288	12	12					1	4	3.331169	.7863457	2.780143	1	1	1
76	6C	52	M	1	14	4	37400			T3113A	1	77754.68	11.97605	5.923288				1			73406.59		2	2			70	75			4	0	0	8.02139	1.481033	11	11					1	4	2.780143	3.143145	-.8655187	1	1	1
77	6C	53	M	1	14	4	40400			T3113A	2	78906.25	8.02139	1.481033				2			73406.59		3	3			70	75			4	0	0	0	-7.07804	10	10					1	4	-.8655187	2.346551	-8.296864	1	1	1
78	6C	54	M	1	14	4	40400			T3113A	2	73321.23	0	-7.07804				2			73406.59		4	4			70	75			4	0	0	4.950495	-5.818041	9	9					1	4	-8.296864	1.218823	-4.138895	1	1	1
79	6C	55	M	1	14	4	42400			T3113A	2	69055.38	4.950495	-5.818041				2			73406.59		5	5			70	75			4	0	0	7.900943	-4.948093	8	8					1	4	-4.138895	-1.679146	-2.483752	1	1	1
80	6C	56	M	1	14	4	45750			T3113A		65638.45	7.900943	-4.948093							73406.59		6	6			70	75			4	0	0	7.103825	-2.7977	7	7					1	4	-2.483752	-2.464341	-5.285856	1	1	1
81	6C	57	M	1	14	4	49000	2000		T3113A		63802.08	7.103825	-2.7977	2604.167	66406.25					73406.59		7	7			70	75		4.0625	4	0	0	8.163265	1.80072	6	6					1	4	-5.285856	2.488156	-4.275477	1	1	1
82	6C	58	M	1	14	4	53000	0		T3113A		64950.98	8.163265	1.80072	0	64950.98					73406.59		8	8			70	75		0	4	0	0	5.660378	2.397705	5	5					1	4	-4.275477	6.076198	-4.031773	1	1	1
83	6C	59	M	1	14	4	56000	1700		T3113A	2	66508.31	5.660378	2.397705	2019.002	68527.31		2			73406.59		9	9			70	75		3	4	0	0	0	-4.100228	4	4					1	4	-4.031773	6.429478	-10.79579	1	1	1
84	6C	60	M	1	14	4	56000	0	210	T3113A	3	63781.32	0	-4.100228	0	63781.32	55	3			73406.59		10	10			70	75		0	4	0	0	0	-3.516484	3	3					1	4	-10.79579	6.695566	-9.220445	1	1	1
85	31	61	M	1	16	4	56000		55	T3008A	2	61538.46	0	-3.516484	0	61538.46	55	2			73406.59		11	11			70	75		0	4	0	0	0	-1.727862	2	2					1	4	-9.220445	5.703961	-10.02818	1	1	1
86	31	62	M	1	16	4	56000		55	T3008A	3	60475.16	0	-1.727862	0	60475.16	55	3			73406.59		12	12			70	75		0	4	0	0			1	1					1		-10.02818	8.300316		1	1	1
69	7C	42	M	1	16	3	18500			A0450A		59677.42																						10.81081	4.72973		11	9			9	1	3			-.5288374	1	1	1
70	7C	43	M	1	16	3	20500			A0450A		62500	10.81081	4.72973																	3	0	0	7.317073	2.923977		10	8			8	1	3	-.5288374	5.258567	-3.019013	1	1	1
71	7C	44	M	1	16	3	22000			A1450A		64327.48	7.317073	2.923977																	3	0	0	8.181818	4.810713		9	7			7	1	3	-3.019013	5.94299	-.6747176	1	1	1
72	7C	45	M	1	16	3	23800		N	D0112B		67422.09	8.181818	4.810713																	3	0	0	7.983193	1.648179		8	6			6	1	3	-.6747176	5.485431	-1.225248	1	1	1
73	7C	46	M	1	16	3	25700			D0112B	2	68533.34	7.983193	1.648179				2													3	0	0	5.447471	-5.173138		7	5			5	1	3	-1.225248	2.873427	-10.20978	1	1	1
74	7C	47	M	1	16	3	27100			D0112A	2	64988.01	5.447471	-5.173138				2													3	0	0	7.749077	-1.249747		6	4			4	1	3	-10.20978	5.036644	-2.036092	1	1	1
75	7C	48	M	1	16	3	29200			D0112A	2	64175.82	7.749077	-1.249747				2													3	0	0	8.90411	3.017401		5	3			3	1	3	-2.036092	.7863457	-.1257442	1	1	1
76	7C	49	M	1	16	3	31800			B0114A	2	66112.27	8.90411	3.017401				2													3	0	0	6.918239	.4446737		4	2			2	1	3	-.1257442	3.143145	-1.901878	1	1	1
77	7C	50	M	1	16	3	34000			F0110A	2	66406.25	6.918239	.4446737				2													3	0	0	5	-2.431942		3	1			1	1	4	-1.901878	2.346551	-3.650765	1	1	1
78	7C	51	M	1	16	4	35700		108	F0110A	2	64791.29	5	-2.431942			56	2			64791.29		1	1				78			3	1	1	6.442577	-4.479055		2					1	4	-3.650765	1.218823	-2.799909	1	1	1
79	7C	52	M	1	16	4	38000		000	D1067A	2	61889.25	6.442577	-4.479055				2			64791.29		2	2				78			4	0	0				1					1	4	-2.799909	-1.679146		1	1	1
80	7C	53	M	0	16	4	38000		000	L2599A																																0			-2.464341		1
81	7C	54	M	0	16	4	41200		000	E1161A																																0			2.488156		1
82	7C	55	M	0	16	4	43800	0	000	F0118A																																0			6.076198		1
83	7C	56	M	0	16	4	45800	0		F0118A	1							1																								0			6.429478		1
84	7C	57	M	0	16	4	49500	3500	210	B0118A	2						55	2																								0			6.695566		1
85	33	58	M	0	16		24750		55	L2599A	2						55	2																								0			5.703961		0
86	33	59	M	0	16		24750		55	L2599A	2						55	2																								0			8.300316		0
87	33	60	M	0	16		24750		55	L2599A	2						55	2																								0			7.331481		0
88	33	61	M	0	16		24750		55	L2599A	2						55	2																								0			7.415319		0
69		61	M	1		2	16100			C0041A		51935.48																						10.55901	4.491744	2	2					1	2			-.7668234	1	1	1
70	2A	62	M	1	12	2	17800			C0041A		54268.29	10.55901	4.491744																	2	0	0			1	1					1		-.7668234	5.258567		1	1	1
69	2A	59	F	1	12	1	10300			D0084A		33225.8																						7.76699	1.852948	6	6					1	1			-3.405619	1	1	1
70	3B	60	F	1	13	1	11100			D0084A		33841.46	7.76699	1.852948																	1	0	0	9.90991	5.410674	5	5					1	1	-3.405619	5.258567	-.532316	1	1	1
71	3B	61	F	1	13	1	12200			D0084A		35672.52	9.90991	5.410674																	1	0	0	8.196721	4.825152	4	4					1	1	-.532316	5.94299	-.6602789	1	1	1
72	3B	62	F	1	13	1	13200		M0	B0084A		37393.77	8.196721	4.825152																	1	0	0	9.545455	3.118788	3	3					1	1	-.6602789	5.485431	.2453609	1	1	1
73	3B	63	F	1	13	1	14460		000	B0084A		38560	9.545455	3.118788																	1	0	0	14.40526	2.882424	2	2					1	1	.2453609	2.873427	-2.15422	1	1	1
74	3B	64	F	1	13	1	16543		000	B0084A	3	39671.46	14.40526	2.882424				3													1	0	0			1	1					1		-2.15422	5.036644		1	1	1
82	9B	27	M	1	23	1	40000			W5875A		49019.61			0	49019.61			40000	49019.61	49019.61	1	1	1	1					0				5	1.75772	3	3	2			2	1	1		6.076198	-4.671759	1	1	1
83	9B	28	M	1	23	1	42000	0	209	W5875A	2	49881.23	5	1.75772	0	49881.23	54	2	40000	49019.61	49019.61	2	2	2	1					0	1	0	0	11.66667	7.088079	2	2	1			1	1	2	-4.671759	6.429478	.3925128	1	1	1
84	9B	29	M	1	23	2	46900	0	209	W5875A	2	53416.86	11.66667	7.088079	0	53416.86	54	2	40000	49019.61	53416.86	3	1	1	1	84				0	1	1	1			1	1					1		.3925128	6.695566		1	1	1
82	7B	34	F	1	16	3	44000		210	Z9032A		53921.57			0	53921.57	55		44000	53921.57	53921.57	1	1	1	3		82			0				4.545455	1.31721	3	3					1	3		6.076198	-5.112268	1	1	1
83	7B	35	F	1	16	3	46000	0	211	Z9032A	2	54631.83	4.545455	1.31721	0	54631.83	56	2	44000	53921.57	53921.57	2	2	2	3		82			0	3	0	0	8.695652	4.238883	2	2					1	3	-5.112268	6.429478	-2.456683	1	1	1
84	7B	36	F	1	16	3	50000	3000	211	Z9032A	1	56947.61	8.695652	4.238883	3416.856	60364.46	56	1	44000	53921.57	53921.57	3	3	3	3		82			6	3	0	0			1	1					1		-2.456683	6.695566		1	1	1
69		48	M	1		1	13500			A0469A		43548.39																						13.33333	7.113821	15	13	1			1	1	2			1.855254	1	0	0
70	6E	49	M	1	14	2	15300		0	C0033A		46646.34	13.33333	7.113821							46646.34		1	1		70					1	1	1	8.496732	4.055346	14	12					1	2	1.855254	5.258567	-1.887645	1	0	0
71	6E	50	M	1	14	2	16600		0	C0033A		48538.01	8.496732	4.055346							46646.34		2	2		70					2	0	0	0	-3.116147	13	11					1	2	-1.887645	5.94299	-8.601579	1	0	0
72	6E	51	M	1	14	2	16600		0	B0001A		47025.5	0	-3.116147							46646.34		3	3		70					2	0	0			12	10					1	2	-8.601579	5.485431		1	0	0
73	6E	52	M	0	14	2	16600		000	V6030A											46646.34		4	4		70					2	0	0			11	9					0	2		2.873427		1	0	0
74	6E	53	M	0	14	2	19046		000	V6030A	2							2			46646.34		5	5		70					2	0	0			10	8					0	2		5.036644		1	0	0
75	6E	54	M	0	14	2	20500		000	V6030A	2							2			46646.34		6	6		70					2	0	0			9	7					0	2		.7863457		1	0	0
76	6E	55	M	0	14	2	22200			V6024A	2							2			46646.34		7	7		70					2	0	0			8	6					0	2		3.143145		1	0	0
77	6E	56	M	0	14	2	23900			V6024A	3							3			46646.34		8	8		70					2	0	0			7	5					0	2		2.346551		1	0	0
78	6E	57	M	0	14	2	26100		105	V6024A	3						54	3			46646.34		9	9		70					2	0	0			6	4					0	2		1.218823		1	0	0
79	6E	58	M	0	14	2	27100		105	V6024A	3						54	3			46646.34		10	10		70					2	0	0			5	3					0	2		-1.679146		1	0	0
80	6E	59	M	0	14	2	28500		105	V6026A							54				46646.34		11	11		70					2	0	0			4	2					0	2		-2.464341		1	0	0
81	6E	60	M	0	14	2	28500		105	V6026A							54				46646.34		12	12		70					2	0	0			3	1					0	U		2.488156		1	0	0
82	6E	61	M	0	14		28500	0	207	L2599A							52																			2						0			6.076198		0
83	6E	62	M	0	14		28500	0	207	L2599A	4						52	4																		1						0			6.429478		0
69	2B	64	M	1	12	2	17700			F0069A		57096.77																								1	1					1					1	1	1
69	2B	57	M	1	12	2	14700			E0006A		47419.36																						0	-5.487805	6	6					1	2			-10.74637	1	1	1
70	4A	58	M	1	13	2	14700			E0006A		44817.07	0	-5.487805																	2	0	0	6.802721	2.43068	5	5					1	2	-10.74637	5.258567	-3.51231	1	1	1
71	4A	59	M	1	13	2	15700			E0006A		45906.43	6.802721	2.43068																	2	0	0	6.369427	3.054799	4	4					1	2	-3.51231	5.94299	-2.430632	1	1	1
72	4A	60	M	1	13	2	16700		0	D0006A		47308.78	6.369427	3.054799																	2	0	0	0	-5.866667	3	3					1	2	-2.430632	5.485431	-8.740093	1	1	1
73	4A	61	M	1	13	2	16700		000	D0006A		44533.33	0	-5.866667																	2	0	0	7	-3.776978	2	2					1	2	-8.740093	2.873427	-8.813622	1	1	1
74	4A	62	M	1	13	2	17869		000	D0006A		42851.32	7	-3.776978																	2	0	0			1	1					1		-8.813622	5.036644		1	1	1
69		53	M	1		2	16500			G0102A		53225.8																						9.69697	3.677014	9	8					1	2			-1.581553	1	1	1
70		54	M	1		2	18100			G0102A		55182.93	9.69697	3.677014																	2	0	0	7.734807	3.32461	8	7					1	2	-1.581553	5.258567	-2.61838	1	1	1
71		55	M	1		2	19500			G0102A		57017.54	7.734807	3.32461																	2	0	0	0	-3.116147	7	6					1	2	-2.61838	5.94299	-8.601579	1	1	1
72		56	M	1		2	19500		0	F0029A		55240.79	0	-3.116147																	2	0	0	0	-5.866667	6	5					1	2	-8.601579	5.485431	-8.740093	1	1	1
73		57	M	1		2	19500		000	F0029A		52000	0	-5.866667																	2	0	0	14.87179	3.301974	5	4					1	2	-8.740093	2.873427	-1.73467	1	1	1
74		58	M	1		2	22400		000	F0029A	2	53717.03	14.87179	3.301974				2													2	0	0	4.910714	-3.85106	4	3					1	2	-1.73467	5.036644	-4.637405	1	1	1
75		59	M	1		2	23500		000	F0029A	2	51648.35	4.910714	-3.85106				2													2	0	0	0	-5.405406	3	2					1	2	-4.637405	.7863457	-8.548551	1	1	1
76		60	M	1		2	23500			B0029A	2	48856.55	0	-5.405406				2													2	0	0			2	1					1	U	-8.548551	3.143145		1	1	1
77		61	M	0			11750			L2599A	2							2																		1						0			2.346551		0
69	7B	51	M	1	16	2	17000			T0504A		54838.71																						8.823529	2.851506	13	11	7		1	1	1	2			-2.407061	1	1	1
70	7B	52	M	1	16	2	18500			T0741A		56402.44	8.823529	2.851506										1							2	1	0	10.81081	6.274696	12	10	6			6	1	2	-2.407061	5.258567	.3317059	0	1	1
71	7B	53	M	1	16	2	20500		M0	T7741A		59941.52	10.81081	6.274696										2							2	0	0	7.317073	3.972915	11	9	5			5	1	2	.3317059	5.94299	-1.512516	0	1	1
72	7B	54	M	1	16	2	22000		M0	T3115A		62322.95	7.317073	3.972915										3							2	0	0	6.818182	.5515152	10	8	4			4	1	2	-1.512516	5.485431	-2.321912	0	1	1
73	7B	55	M	1	16	2	23500		000	T3115A		62666.67	6.818182	.5515152										4							2	0	0	5.957447	-4.714526	9	7	3			3	1	2	-2.321912	2.873427	-9.75117	0	1	1
74	7B	56	M	1	16	2	24900		000	T3115A		59712.23	5.957447	-4.714526										5							2	0	0	6.827309	-2.094532	8	6	2			2	1	2	-9.75117	5.036644	-2.880878	0	1	1
75	7B	57	M	1	16	2	26600		000	T3115A	3	58461.54	6.827309	-2.094532				3						6							2	0	0	9.022556	3.129445	7	5	1			1	1	3	-2.880878	.7863457	-.0137	0	1	1
76	7B	58	M	1	16	3	29000			T3115A	2	60291.06	9.022556	3.129445				2			60291.06		1	1			76				2	1	1	6.206897	-.2235991	6	4					1	3	-.0137	3.143145	-2.570151	0	1	1
77	7B	59	M	1	16	3	30800			T3115A	3	60156.25	6.206897	-.2235991				3			60291.06		2	2			76				3	0	0	7.467533	-.1390624	5	3					1	3	-2.570151	2.346551	-1.357886	0	1	1
78	7B	60	M	1	16	3	33100		108	T3115A	3	60072.59	7.467533	-.1390624			56	3			60291.06		3	3			76				3	0	0	6.042296	-4.838265	4	2					1	3	-1.357886	1.218823	-3.159119	0	1	1
79	7B	61	M	1	16	3	35100		108	T3115A	3	57166.13	6.042296	-4.838265			56	3			60291.06		4	4			76				3	0	0			3	1					1	3	-3.159119	-1.679146		0	1	1
80	7B	62	M	0	16	3	35100		108	L2599A							56																			2						0			-2.464341		0
81	7B	63	M	0	16	3	35100		108	L2599A							56																			1						0			2.488156		0
82	7A	32	F	1	16		37000			P5346A		45343.14			0	45343.14			37000	45343.14		1								0				0	-3.087886		6					1	2		6.076198	-9.517365	0	1	1
83	7A	33	F	1	16	2	37000	0		P5360A	3	43942.99	0	-3.087886	0	43942.99		3	37000	45343.14	43942.99	2	1			83				0	U			24.32432	19.22674		5					1	2	-9.517365	6.429478	12.53118	1	1	1
84	7A	34	F	1	16	2	46000	6000		P5360A	3	52391.8	24.32432	19.22674	6833.713	59225.51		3	37000	45343.14	43942.99	3	2			83				13	2	0	0	10.86957	6.970855		4					1	2	12.53118	6.695566	1.266894	1	1	1
85	32	35	F	1	16	2	51000	0	50	P5360A	0	56043.96	10.86957	6.970855	0	56043.96			37000	45343.14	43942.99	4	3			83				0	2	0	0	9.803922	7.906662		3					1	2	1.266894	5.703961	-.3936542	1	1	1
86	32	36	F	1	16	2	56000	0	56	P5360A	0	60475.16	9.803922	7.906662	0	60475.16	56		37000	45343.14	43942.99	5	4			83				0	2	0	0	0	-3.541667		2					1	2	-.3936542	8.300316	-10.87315	1	1	1
87	32	37	F	1	16	2	56000	0	56	P5360A	3	58333.33	0	-3.541667	0	58333.33	56	3	37000	45343.14	43942.99	6	5			83				0	2	0	0				1					1	2	-10.87315	7.331481		1	1	1
88	32	38	F	0	16	2	57680	0	56	L2593A	3						56	3	37000																							0			7.415319		1
69	7A	32	M	1	16	2	15000			E0111A		48387.1																						30	22.86585	10	10	1			1	1	3			17.60729	1	1	1
70	8C	33	M	1	18	3	19500		M0	E0114A		59451.22	30	22.86585							59451.22		1	1			70				2	1	1	12.82051	8.202129	9	9	4			4	1	3	17.60729	5.258567	2.25914	1	1	1
71	8C	34	M	1	18	3	22000		M0	E0114A		64327.48	12.82051	8.202129							59451.22		2	2			70				3	0	0	9.090909	5.691476	8	8	3			3	1	3	2.25914	5.94299	.2060447	1	1	1
72	8C	35	M	1	18	3	24000		M0	D1132A		67988.67	9.090909	5.691476							59451.22		3	3			70				3	0	0	6.25	.0166667	7	7	2			2	1	3	.2060447	5.485431	-2.85676	1	1	1
73	8C	36	M	1	18	3	25500		000	L2600A	3	68000	6.25	.0166667				3			59451.22		4	4			70				3	0	0	17.2549	5.445055	6	6	1			1	1	4	-2.85676	2.873427	.4084116	1	1	1
74	8C	37	M	1	18	4	29900		000	Z7432A	3	71702.64	17.2549	5.445055				3			71702.64		1	1			70	74			3	1	1	10.03344	.8438385	5	5					1	4	.4084116	5.036644	.0574927	1	1	1
75	8C	38	M	1	18	4	32900			Z7432C	1	72307.7	10.03344	.8438385				1			71702.64		2	2			70	74			4	0	0	10.6383	4.657849	4	4					1	4	.0574927	.7863457	1.514704	1	1	1
76	8C	39	M	1	18	4	36400			Z7432C	1	75675.67	10.6383	4.657849				1			71702.64		3	3			70	74			4	0	0	5.769231	-.6347656	3	3					1	4	1.514704	3.143145	-2.981317	1	1	1
77	8C	40	M	1	18	4	38500			Z7432C	1	75195.31	5.769231	-.6347656				1			71702.64		4	4			70	74			4	0	0	0	-7.07804	2	2					1	4	-2.981317	2.346551	-8.296864	1	1	1
78	8C	41	M	1	18	4	38500			U8899A	1	69872.96	0	-7.07804				1			71702.64		5	5			70	74			4	0	0			1	1					1		-8.296864	1.218823		1	1	1
86	32	26	M	1	16		31500		50	Z3094A	1	34017.28			0	34017.28		1	31500	34017.28		1								0						1	1					1			8.300316		0	1	1
69	2A	60	M	1	12	3	18250			N0907A		58870.97																						19.17808	12.63782	5	5	2			2	1	3			7.379254	1	1	1
70	2A	61	M	1	12	3	21750			N0907A		66310.98	19.17808	12.63782																	3	0	0	16.32184	11.56013	4	4	1			1	1	4	7.379254	5.258567	5.617136	1	1	1
71	2A	62	M	1	12	4	25300		P0	N9923A		73976.61	16.32184	11.56013							73976.61		1	1				71			3	1	1	11.85771	8.372057	3	3					1	4	5.617136	5.94299	2.886626	1	1	1
72	2A	63	M	1	12	4	28300		P0	N9923A		80169.97	11.85771	8.372057							73976.61		2	2				71			4	0	0	8.833922	2.448999	2	2					1	4	2.886626	5.485431	-.4244281	1	1	1
73	2A	64	M	1	12	4	30800		000	N9923A		82133.34	8.833922	2.448999							73976.61		3	3				71			4	0	0			1	1					1		-.4244281	2.873427		1	1	1
69		35	M	1		1	11000			R0398A		35483.87																						13.63636	7.400222		18	1			1	1	2			2.141655	1	1	1
70	5E	36	M	1	14	2	12500		0	N0776A		38109.76	13.63636	7.400222							38109.76		1	1		70					1	1	1	10	5.497076		17					1	2	2.141655	5.258567	-.4459138	1	1	1
71	5E	37	M	1	14	2	13750		0	N9776A		40204.68	10	5.497076							38109.76		2	2		70					2	0	0	5.454545	2.168427		16					1	2	-.4459138	5.94299	-3.317004	1	1	1
72	5E	38	M	1	14	2	14500		0	U8898A		41076.49	5.454545	2.168427							38109.76		3	3		70					2	0	0	5.517241	-.6731035		15					1	2	-3.317004	5.485431	-3.54653	1	1	1
73	5E	39	M	1	14	2	15300		000	N9776A		40800	5.517241	-.6731035							38109.76		4	4		70					2	0	0	14.8366	3.270325		14					1	2	-3.54653	2.873427	-1.766319	1	1	1
74	5E	40	M	1	14	2	17570		000	N9777A	2	42134.29	14.8366	3.270325				2			38109.76		5	5		70					2	0	0	10.98463	1.715587		13					1	2	-1.766319	5.036644	.9292409	1	1	1
75	5E	41	M	1	14	2	19500		000	N9777A	1	42857.14	10.98463	1.715587				1			38109.76		6	6		70					2	0	0	8.717949	2.841303		12					1	2	.9292409	.7863457	-.3018423	1	1	1
76	5E	42	M	1	14	2	21200			N9777A	2	44074.84	8.717949	2.841303				2			38109.76		7	7		70					2	0	0	0	-6.054688		11					1	2	-.3018423	3.143145	-8.401239	1	1	1
77	5E	43	M	1	14	2	21200		104	N9778A	2	41406.25	0	-6.054688			53	2			38109.76		8	8		70					2	0	0	4.716981	-2.694929		10					1	2	-8.401239	2.346551	-3.913752	1	1	1
78	5E	44	M	1	14	2	22200		104	N9775A	2	40290.38	4.716981	-2.694929			53	2			38109.76		9	9		70					2	0	0	4.504505	-6.21827		9					1	2	-3.913752	1.218823	-4.539124	1	1	1
79	5E	45	M	1	14	2	23200		103	N9775A	2	37785.02	4.504505	-6.21827			52	2			38109.76		10	10		70					2	0	0	6.896552	-5.83288		8					1	2	-4.539124	-1.679146	-3.368539	1	1	1
80	5E	46	M	1	14	2	24800		103	N9775A		35581.06	6.896552	-5.83288			52				38109.76		11	11		70					2	0	0	18.95161	7.954784		7					1	2	-3.368539	-2.464341	5.466629	1	1	1
81	5E	47	M	1	14	2	29500		103	N9775A		38411.46	18.95161	7.954784	0	38411.46	52				38109.76		12	12		70				0	2	0	0	8.135593	1.774676		6					1	2	5.466629	2.488156	-4.301522	1	1	1
82	5E	48	M	1	14	2	31900	0	209	N9534A		39093.14	8.135593	1.774676	0	39093.14	54				38109.76		13	13		70				0	2	0	0	7.836991	4.507107		5					1	2	-4.301522	6.076198	-1.922371	1	1	1
83	5E	49	M	1	14	2	34400	0	209	N9534A	2	40855.11	7.836991	4.507107	0	40855.11	54	2			38109.76		14	14		70				0	2	0	0	5.813953	1.47534		4					1	2	-1.922371	6.429478	-5.220226	1	1	1
84	5E	50	M	1	14	2	36400	0	209	N9534A	3	41457.86	5.813953	1.47534	0	41457.86	54	3			38109.76		15	15		70				0	2	0	0	0	-3.516484		3					1	2	-5.220226	6.695566	-9.220445	1	1	1
85	61	51	M	1	14	2	36400		54	N9522A	3	40000	0	-3.516484	0	40000	54	3			38109.76		16	16		70				0	2	0	0	4.945055	3.131749		2					1	2	-9.220445	5.703961	-5.168566	1	1	1
86	61	52	M	1	14	2	38200		54	N9522A	3	41252.7	4.945055	3.131749	0	41252.7	54	3			38109.76		17	17		70				0	2	0	0				1					1	2	-5.168566	8.300316		1	1	1
87	61	53	M	0	14	2	40300		54	N9475A	3						54	3																								0			7.331481		1
88	61	54	M	0	14	2	40300		54	N9475A	3						54	3																								0			7.415319		1
69		38	M	1		1	12000			E0008A		38709.68																						10.83333	4.751016		18	4		17	4	1	1			-.5075508	1	1	1
70	2A	39	M	1	12	1	13300			H0109A		40548.78	10.83333	4.751016																	1	0	0	11.2782	6.722948		17	3		16	3	1	1	-.5075508	5.258567	.7799579	1	1	1
71	2A	40	M	1	12	1	14800		M0	H0109A		43274.86	11.2782	6.722948																	1	0	0	8.108109	4.7393		16	2		15	2	1	1	.7799579	5.94299	-.7461308	1	1	1
72	2A	41	M	1	12	1	16000		M0	E0109A		45325.78	8.108109	4.7393																	1	0	0	10	3.546667		15	1		14	1	1	2	-.7461308	5.485431	.6732397	1	1	1
73	2A	42	M	1	12	2	17600		000	E0078A	2	46933.33	10	3.546667				2			46933.33		1	1		73					1	1	1	7	-3.776978		14			13	13	1	2	.6732397	2.873427	-8.813622	1	1	1
74	2A	43	M	1	12	2	18832		000	E0078A	2	45160.67	7	-3.776978				2			46933.33		2	2		73					2	0	0	11.51232	2.199203		13			12	12	1	2	-8.813622	5.036644	1.412857	1	1	1
75	2A	44	M	1	12	2	21000		000	E0078A	2	46153.85	11.51232	2.199203				2			46933.33		3	3		73					2	0	0	10	4.054054		12			11	11	1	2	1.412857	.7863457	.9109089	1	1	1
76	2A	45	M	1	12	2	23100			C0078A	2	48024.95	10	4.054054				2			46933.33		4	4		73					2	0	0	6.060606	-.3610322		11			10	10	1	2	.9109089	3.143145	-2.707584	1	1	1
77	2A	46	M	1	12	2	24500			C0078A	2	47851.56	6.060606	-.3610322				2			46933.33		5	5		73					2	0	0	7.755102	.1281529		10			9	9	1	2	-2.707584	2.346551	-1.09067	1	1	1
78	2A	47	M	1	12	2	26400		105	C0078A	2	47912.89	7.755102	.1281529			54	2			46933.33		6	6		73					2	0	0	7.575758	-3.462146		9			8	8	1	2	-1.09067	1.218823	-1.783	1	1	1
79	2A	48	M	1	12	2	28400		105	C0078A	2	46254.07	7.575758	-3.462146			54	2			46933.33		7	7		73					2	0	0	9.154929	-3.843434		8			7	7	1	2	-1.783	-1.679146	-1.379093	1	1	1
80	2A	49	M	1	12	2	31000		105	C0078A		44476.33	9.154929	-3.843434			54				46933.33		8	8		73					2	0	0	8.709678	-1.340306		7			6	6	1	2	-1.379093	-2.464341	-3.828461	1	1	1
81	2A	50	M	1	12	2	33700		105	C0078A		43880.21	8.709678	-1.340306	0	43880.21	54				46933.33		9	9		73				0	2	0	0	7.418397	1.099668		6			5	5	1	2	-3.828461	2.488156	-4.976529	1	1	1
82	2A	51	M	1	12	2	36200	0	105	C0078A		44362.75	7.418397	1.099668	0	44362.75	54				46933.33		10	10		73				0	2	0	0	5.248619	1.998661		5			4	4	1	2	-4.976529	6.076198	-4.430817	1	1	1
83	2A	52	M	1	12	2	38100	0		C0078A	3	45249.41	5.248619	1.998661	0	45249.41		3			46933.33		11	11		73				0	2	0	0	4.461942	.1787647		4			3	3	1	2	-4.430817	6.429478	-6.516801	1	1	1
84	2A	53	M	1	12	2	39800	0	210	C0078A	3	45330.3	4.461942	.1787647	0	45330.3	55	3			46933.33		12	12		73				0	2	0	0	5.778894	2.059197		3			2	2	1	2	-6.516801	6.695566	-3.644764	1	1	1
85	71	54	M	1	12	2	42100	3000	55	C0078A	2	46263.73	5.778894	2.059197	3296.703	49560.44	55	2			46933.33		13	13		73				7.125	2	0	0	4.513064	2.707223		2			1	1	1	2	-3.644764	5.703961	-5.593093	1	1	1
86	71	55	M	1	12	2	44000		55	C0101A	3	47516.2	4.513064	2.707223	0	47516.2	55	3			46933.33		14	1		73				0	2	1	0				1					1	2	-5.593093	8.300316		1	1	1
87	71	56	M	0	12	2	44000	4000	55	N9952A	0						55																									0			7.331481		1
88	71	57	M	0	12	2	44000		55	N9952A	0						55																									0			7.415319		1
85	71	24	F	1	12	1	26500		21	P5347A	1	29120.88			0	29120.88		1	26500	29120.88	29120.88	1	1	1	1					0						1	1					1			5.703961		1	1	1
69		53	M	1		3	15700			S0534A		50645.16																						11.46497	5.347988	11	8					1	3			.0894211	1	1	1
70		54	M	1		3	17500			S0534A		53353.66	11.46497	5.347988																	3	0	0	14.28571	9.607351	10	7					1	3	.0894211	5.258567	3.664362	1	1	1
71		55	M	1		3	20000			S6534A		58479.53	14.28571	9.607351																	3	0	0	8	4.634561	9	6					1	3	3.664362	5.94299	-.8508701	1	1	1
72		56	M	1		3	21600		M0	T3113A		61189.8	8	4.634561																	3	0	0	6.944445	.6703704	8	5					1	3	-.8508701	5.485431	-2.203057	1	1	1
73		57	M	1		3	23100		000	T3113A		61600	6.944445	.6703704																	3	0	0	6.060606	-4.621757	7	4					1	3	-2.203057	2.873427	-9.658401	1	1	1
74		58	M	1		3	24500		000	T3113A		58753	6.060606	-4.621757																	3	0	0	4.081633	-4.610899	6	3					1	3	-9.658401	5.036644	-5.397245	1	1	1
75		59	M	1		3	25500		000	T3113A	3	56043.96	4.081633	-4.610899				3													3	0	0	5.882353	.1589825	5	2					1	3	-5.397245	.7863457	-2.984163	1	1	1
76		60	M	1		3	27000			T3113A	3	56133.05	5.882353	.1589825				3													3	0	0			4	1					1	U	-2.984163	3.143145		1	1	1
77		61	M	0			14500			L2599A	2							2																		3						0			2.346551		0
78		62	M	0			14500			L2599A	2							2																		2						0			1.218823		0
79		63	M	0			14500			L2599A	2							2																		1						0			-1.679146		0
69	7C	50	M	1	16	2	15800			A0488A		50967.74																						12.65823	6.475764	11	9	1			1	1	3			1.217197	1	1	1
70	7C	51	M	1	16	3	17800			A0488A		54268.29	12.65823	6.475764							54268.29		1	1			70				2	1	1	9.550562	5.066036	10	8					1	3	1.217197	5.258567	-.876954	1	1	1
71	7C	52	M	1	16	3	19500		M0	A1496A		57017.54	9.550562	5.066036							54268.29		2	2			70				3	0	0	8.205129	4.833297	9	7					1	3	-.876954	5.94299	-.6521339	1	1	1
72	7C	53	M	1	16	3	21100		M0	Q8740A		59773.37	8.205129	4.833297							54268.29		3	3			70				3	0	0	9.478673	3.055924	8	6					1	3	-.6521339	5.485431	.1824972	1	1	1
73	7C	54	M	1	16	3	23100		000	Q8740A	2	61600	9.478673	3.055924				2			54268.29		4	4			70				3	0	0	14.71861	3.164222	7	5					1	3	.1824972	2.873427	-1.872422	1	1	1
74	7C	55	M	1	16	3	26500		000	Q8740A	1	63549.16	14.71861	3.164222				1			54268.29		5	5			70				3	0	0	12.07547	2.715322	6	4					1	3	-1.872422	5.036644	1.928977	1	1	1
75	7C	56	M	1	16	3	29700		000	Q8740A	2	65274.73	12.07547	2.715322				2			54268.29		6	6			70				3	0	0	10.77441	4.786605	5	3					1	3	1.928977	.7863457	1.64346	1	1	1
76	7C	57	M	1	16	3	32900			Q8740A	2	68399.17	10.77441	4.786605				2			54268.29		7	7			70				3	0	0	8.206687	1.65511	4	2					1	3	1.64346	3.143145	-.6914414	1	1	1
77	7C	58	M	1	16	3	35600			Q8740A	2	69531.25	8.206687	1.65511				2			54268.29		8	8			70				3	0	0			3	1					1	3	-.6914414	2.346551		1	1	1
78	7C	59	M	0	16	3				L2596A	2							2																		2						0			1.218823		1
79	7C	60	M	0	16	3				L2596A	2							2																		1						0			-1.679146		1
70	4A	36	M	1	13	2	12500		0	N0777A	B	38109.76							12500	38109.76	38109.76	1	1	1	2	70								9.6	5.113451		17					1	2		5.258567	-.8295395	1	1	1
71	4A	37	M	1	13	2	13700		0	N9777A	B	40058.48	9.6	5.113451					12500	38109.76	38109.76	2	2	2	2	70					2	0	0	6.569343	3.248485		16					1	2	-.8295395	5.94299	-2.236946	1	1	1
72	4A	38	M	1	13	2	14600		0	N9777A	B	41359.77	6.569343	3.248485					12500	38109.76	38109.76	3	3	3	2	70					2	0	0	5.479452	-.7086758		15					1	2	-2.236946	5.485431	-3.582103	1	1	1
73	4A	39	M	1	13	2	15400		000	N9777A	B	41066.67	5.479452	-.7086758					12500	38109.76	38109.76	4	4	4	2	70					2	0	0	13.94805	2.47127		14					1	2	-3.582103	2.873427	-2.565374	1	1	1
74	4A	40	M	1	13	2	17548		000	N9777A	2	42081.54	13.94805	2.47127				2	12500	38109.76	38109.76	5	5	5	2	70					2	0	0	9.984044	.7985632		13					1	2	-2.565374	5.036644	.0122175	1	1	1
75	4A	41	M	1	13	2	19300		000	N9777A	2	42417.58	9.984044	.7985632				2	12500	38109.76	38109.76	6	6	6	2	70					2	0	0	6.217617	.4761238		12					1	2	.0122175	.7863457	-2.667022	1	1	1
76	4A	42	M	1	13	2	20500			N9777A	3	42619.54	6.217617	.4761238				3	12500	38109.76	38109.76	7	7	7	2	70					2	0	0	9.756098	3.110709		11					1	2	-2.667022	3.143145	.7641573	1	1	1
77	4A	43	M	1	13	2	22500		105	N9778A	2	43945.31	9.756098	3.110709			54	2	12500	38109.76	38109.76	8	8	8	2	70					2	0	0	11.55556	3.659609		10					1	2	.7641573	2.346551	2.440785	1	1	1
78	4A	44	M	1	13	2	25100		105	N9775A	2	45553.54	11.55556	3.659609			54	2	12500	38109.76	38109.76	9	9	9	2	70					2	0	0	5.179283	-5.612728		9					1	2	2.440785	1.218823	-3.933582	1	1	1
79	4A	45	M	1	13	2	26400		105	N9775A	2	42996.74	5.179283	-5.612728			54	2	12500	38109.76	38109.76	10	10	10	2	70					2	0	0	8.333333	-4.567193		8					1	2	-3.933582	-1.679146	-2.102852	1	1	1
80	4A	46	M	1	13	2	28600		105	N9775A		41033	8.333333	-4.567193			54		12500	38109.76	38109.76	11	11	11	2	70					2	0	0	17.13287	6.304178		7					1	2	-2.102852	-2.464341	3.816022	1	1	1
81	4A	47	M	1	13	2	33500		105	N9775A		43619.79	17.13287	6.304178	0	43619.79	54		12500	38109.76	38109.76	12	12	12	2	70				0	2	0	0	8.059702	1.703249		6					1	2	3.816022	2.488156	-4.372949	1	1	1
82	4A	48	M	1	13	2	36200	0	209	N9534A		44362.75	8.059702	1.703249	0	44362.75	54		12500	38109.76	38109.76	13	13	13	2	70				0	2	0	0	4.972376	1.730948		5					1	2	-4.372949	6.076198	-4.69853	1	1	1
83	4A	49	M	1	13	2	38000	0	209	N9534A	2	45130.64	4.972376	1.730948	0	45130.64	54	2	12500	38109.76	38109.76	14	14	14	2	70				0	2	0	0	5.263158	.9471287		4					1	2	-4.69853	6.429478	-5.748437	1	1	1
84	4A	50	M	1	13	2	40000	0	209	N9552A	3	45558.09	5.263158	.9471287	0	45558.09	54	3	12500	38109.76	38109.76	15	15	15	2	70				0	2	0	0	0	-3.516484		3					1	2	-5.748437	6.695566	-9.220445	1	1	1
85	68	51	M	1	13	2	40000		54	N9522A	3	43956.04	0	-3.516484	0	43956.04	54	3	12500	38109.76	38109.76	16	16	16	2	70				0	2	0	0	3.75	1.957343		2					1	2	-9.220445	5.703961	-6.342972	1	1	1
86	68	52	M	1	13	2	41500		54	N9523A	3	44816.41	3.75	1.957343	0	44816.41	54	3	12500	38109.76	38109.76	17	17	17	2	70				0	2	0	0				1					1	2	-6.342972	8.300316		1	1	1
87	68	53	M	0	13	2	44000	3500	53	N9475A	2						53	2	12500																							0			7.331481		1
88	68	54	M	0	13	2	44000		53	N9475A	2						53	2	12500																							0			7.415319		1
69	7B	40	M	1	16	2	16000			E0116B		51612.9																						9.375	3.372713	7	7	2			2	1	2			-1.885854	1	1	1
70	7B	41	M	1	16	2	17500			E0116B		53353.66	9.375	3.372713																	2	0	0	11.42857	6.867168	6	6	1			1	1	3	-1.885854	5.258567	.9241781	1	1	1
71	7B	42	M	1	16	3	19500		P0	E0050A		57017.54	11.42857	6.867168							57017.54		1	1			71				2	1	1	10.25641	6.820658	5	5					1	3	.9241781	5.94299	1.335227	1	1	1
72	7B	43	M	1	16	3	21500		P0	D1132A		60906.52	10.25641	6.820658							57017.54		2	2			71				3	0	0	5.581395	-.6127132	4	4					1	3	1.335227	5.485431	-3.48614	1	1	1
73	7B	44	M	1	16	3	22700		000	D1132A	3	60533.33	5.581395	-.6127132				3			57017.54		3	3			71				3	0	0	6.167401	-4.525719	3	3					1	3	-3.48614	2.873427	-9.562363	1	1	1
74	7B	45	M	1	16	3	24100		000	D1132A	3	57793.77	6.167401	-4.525719				3			57017.54		4	4			71				3	0	0	7.883817	-1.12626	2	2					1	3	-9.562363	5.036644	-1.912605	1	1	1
75	7B	46	M	1	16	3	26000		000	D1131A	3	57142.86	7.883817	-1.12626				3			57017.54		5	5			71				3	0	0			1	1					1		-1.912605	.7863457		1	1	1
85		37	M	0		3	69850	8000	50	P5311A												1	1	1	3		85											1			1	0	4		5.703961		1	0	0
86		38	M	0		4	8500000	0	50	P5311A												2	1	1	3		85	86			3	1	1									0	4		8.300316		1	0	0
87		39	M	0		4	1.20e+07	0	57	P5310A	0						57					3	2	2	3		85	86			4	0	0									0	4		7.331481		1	0	0
88		40	M	0		4	1.42e+07	0	57	P5279A	2						57	2				4	3	3	3		85	86			4	0	0									0			7.415319		1	0	0
69	1A	63	M	1	12	1	12500			H0078A		40322.58																						12	5.853659	2	2					1	1			.5950914	1	1	1
70	1A	64	M	1	12	1	14000			H0012A		42682.93	12	5.853659																	1	0	0			1	1					1		.5950914	5.258567		1	1	1
69	7B	40	M	1	16	4	25000			P0360A		80645.16																						8	2.073171	14	13					1	4			-3.185396	1	1	1
70	7B	41	M	1	16	4	27000			P0370A		82317.07	8	2.073171																	4	0	0	14.81481	10.11479	13	12					1	4	-3.185396	5.258567	4.171803	1	1	1
71	7B	42	M	1	16	4	31000		M0	P5370A		90643.27	14.81481	10.11479																	4	0	0	16.12903	12.51028	12	11					1	4	4.171803	5.94299	7.024849	1	1	1
72	7B	43	M	1	16	4	36000		M0	P5370A		101983	16.12903	12.51028																	4	0	0	16.66667	9.822222	11	10					1	4	7.024849	5.485431	6.948795	1	1	1
73	7B	44	M	1	16	4	42000		000	L2577A		112000	16.66667	9.822222																	4	0	0	12.85714	1.490236	10	9					1	4	6.948795	2.873427	-3.546408	1	1	1
74	7B	45	M	1	16	4	47400		000	L2577A	1	113669.1	12.85714	1.490236				1													4	0	0	9.704641	.5424955	9	8					1	4	-3.546408	5.036644	-.2438502	1	1	1
75	7B	46	M	1	16	4	52000		000	M4346A	1	114285.7	9.704641	.5424955				1													4	0	0	9.615385	3.690229	8	7					1	4	-.2438502	.7863457	.5470835	1	1	1
76	7B	47	M	1	16	4	57000			M4340A	1	118503.1	9.615385	3.690229				1													4	0	0	8.77193	2.186129	7	6					1	4	.5470835	3.143145	-.1604221	1	1	1
77	7B	48	M	1	16	4	62000			M4340A	1	121093.8	8.77193	2.186129				1													4	0	0	10.96774	3.113401	6	5					1	4	-.1604221	2.346551	1.894578	1	1	1
78	7B	49	M	1	16	4	68800			L4346A	1	124863.9	10.96774	3.113401				1													4	0	0	5.377907	-5.434484	5	4					1	4	1.894578	1.218823	-3.755338	1	1	1
79	7B	50	M	1	16	4	72500			L4346A	1	118078.2	5.377907	-5.434484				1													4	0	0	8.965517	-4.010291	4	3					1	4	-3.755338	-1.679146	-1.545949	1	1	1
80	7B	51	M	1	16	4	79000		112	L2595A		113342.9	8.965517	-4.010291			60														4	0	0	4.177215	-5.453751	3	2					1	4	-1.545949	-2.464341	-7.941907	1	1	1
81	7B	52	M	1	16	4	82300	10000	112	L2595A		107161.5	4.177215	-5.453751	13020.83	120182.3	60													12.125	4	0	0			2	1					1	U	-7.941907	2.488156		1	1	1
82	7B	53	M	0	16		82300	0	214	L2599A							60																			1						0			6.076198		0
87	32	32	M	1	16	1	35000	0	52	S1757A	2	36458.33			0	36458.33	52	2	35000	36458.33	36458.33	1	1	1	1					0						1	1					1			7.331481		1	1	1
85	68	55	F	1	13	1	31500	500	52	B0050A	2	34615.38			549.4506	35164.84	52	2	31500	34615.38	34615.38	1	1	1	1					1.5625				6.349206	4.511639							1	1		5.703961	-3.788677	1	1	1
86	68	56	F	1	13	1	33500		52	B0050A	2	36177.11	6.349206	4.511639	0	36177.11	52	2	31500	34615.38	34615.38	2	2	2	1					0	1	0	0	5.970149	2.21704							1	1	-3.788677	8.300316	-5.114441	1	1	1
87	68	57	F	1	13	1	35500		52	B0050A	2	36979.17	5.970149	2.21704	0	36979.17	52	2	31500	34615.38	34615.38	3	3	3	1					0	1	0	0	8.732394	4.383099							1	1	-5.114441	7.331481	-3.032221	1	1	1
88	68	58	F	1	13	1	38600	0	52	B0050A	2	38600	8.732394	4.383099	0	38600	52	2	31500	34615.38	34615.38	4	4	4	1					0	1	0	0									1		-3.032221	7.415319		1	1	1
69		56	M	1			21000			K0567A		67741.94																						7.142857	1.263066	9	8	3			1	1	3			-3.995501	0	1	1
70	6C	57	M	1	14	3	22500			K0567A		68597.56	7.142857	1.263066							68597.56		1	1			70				O	1		8.888889	4.431449	8	7	2			2	1	3	-3.995501	5.258567	-1.511541	1	1	1
71	6C	58	M	1	14	3	24500			K3567A		71637.43	8.888889	4.431449							68597.56		2	2			70				3	0	0	10.20408	6.76996	7	6	1			1	1	4	-1.511541	5.94299	1.284529	1	1	1
72	6C	59	M	1	14	4	27000		0	T3100A		76487.25	10.20408	6.76996							76487.25		1	1			70	72			3	1	1	0	-5.866667	6	5					1	4	1.284529	5.485431	-8.740093	1	1	1
73	6C	60	M	1	14	4	27000		000	T3100A		72000	0	-5.866667							76487.25		2	2			70	72			4	0	0	12.59259	1.252331	5	4					1	4	-8.740093	2.873427	-3.784313	1	1	1
74	6C	61	M	1	14	4	30400		000	T3100A	3	72901.68	12.59259	1.252331				3			76487.25		3	3			70	72			4	0	0	6.907895	-2.020677	4	3					1	4	-3.784313	5.036644	-2.807022	1	1	1
75	6C	62	M	1	14	4	32500		000	T3100A	3	71428.57	6.907895	-2.020677				3			76487.25		4	4			70	72			4	0	0	7.692307	1.871102	3	2					1	4	-2.807022	.7863457	-1.272043	1	1	1
76	6C	63	M	1	14	4	35000			T3100A	2	72765.07	7.692307	1.871102				2			76487.25		5	5			70	72			4	0	0			2	1					1	U	-1.272043	3.143145		1	1	1
77	6C	64	M	0	14		17500			L2599A	2							2																		1						0			2.346551		0
69	1A	59	M	1	12	2	14600			C0066A		47096.77																						9.589041	3.575008	5	5					1	2			-1.683559	1	1	1
70	1A	60	M	1	12	2	16000			C0066A		48780.49	9.589041	3.575008																	2	0	0	9.375	4.897661	4	4					1	2	-1.683559	5.258567	-1.045329	1	1	1
71	1A	61	M	1	12	2	17500			C0066A		51169.59	9.375	4.897661																	2	0	0	8.571428	5.188183	3	3					1	2	-1.045329	5.94299	-.297248	1	1	1
72	1A	62	M	1	12	2	19000		N	Q8664A		53824.36	8.571428	5.188183																	2	0	0	5.263158	-.9122807	2	2					1	2	-.297248	5.485431	-3.785708	1	1	1
73	1A	63	M	1	12	2	20000			Q8661A	3	53333.33	5.263158	-.9122807				3													2	0	0			1	1					1		-3.785708	2.873427		1	1	1
69	3D	49	F	1	13	1	13700			E0116B		44193.55																						8.759124	2.790636	12	9	3			3	1	1			-2.467932	1	1	1
70	3D	50	F	1	13	1	14900			E0116B		45426.83	8.759124	2.790636																	1	0	0	9.395973	4.917776	11	8	2			2	1	1	-2.467932	5.258567	-1.025214	1	1	1
71	3D	51	F	1	13	1	16300			E0116B		47660.82	9.395973	4.917776																	1	0	0	9.202454	5.799545	10	7	1			1	1	2	-1.025214	5.94299	.3141137	1	1	1
72	3D	52	F	1	13	2	17800		0	D0116B		50424.93	9.202454	5.799545							50424.93		1	1		72					1	1	1	8.426967	2.065917	9	6					1	2	.3141137	5.485431	-.8075094	1	1	1
73	3D	53	F	1	13	2	19300		000	D0116B	2	51466.67	8.426967	2.065917				2			50424.93		2	2		72					2	0	0	7	-3.776978	8	5					1	2	-.8075094	2.873427	-8.813622	1	1	1
74	3D	54	F	1	13	2	20651		000	D0116A	2	49522.78	7	-3.776978				2			50424.93		3	3		72					2	0	0	8.953562	-.1458568	7	4					1	2	-8.813622	5.036644	-.9322025	1	1	1
75	3D	55	F	1	13	2	22500		000	A1004A	2	49450.55	8.953562	-.1458568				2			50424.93		4	4		72					2	0	0	0	-5.405406	6	3					1	2	-.9322025	.7863457	-8.548551	1	1	1
76	5E	56	F	1	14	2	22500			B0007A	2	46777.55	0	-5.405406				2			50424.93		5	5		72					2	0	0	0	-6.054688	5	2					1	2	-8.548551	3.143145	-8.401239	1	1	1
77	5E	57	F	1	14	2	22500			F0007A	2	43945.31	0	-6.054688				2			50424.93		6	6		72					2	0	0			4	1					1	U	-8.401239	2.346551		1	1	1
78	5E	58	F	0	14		15000			L2599A	2							2																		3						0			1.218823		0
79	5E	59	F	0	14		15000			L2599A	2							2																		2						0			-1.679146		0
80	5E	60	F	0	14		15000			L2599A																										1						0			-2.464341		0
85		26	M	0		1	13000		50	T3048A												1	1	1	1											2	2					0	1		5.703961		1	0	0
86		27	M	0		1	13000		50	P3048A												2	2	2	1						1	0	0			1	1					0			8.300316		1	0	0
82	2A	52	M	1	12	1	28100	0	207	N9457A		34436.27			0	34436.27	52		28100	34436.27	34436.27	1	1	1	1					0				7.117438	3.809773		5	1			1	1	2		6.076198	-2.619705	1	1	1
83	2A	53	M	1	12	2	30100	0	208	N9457A	2	35748.22	7.117438	3.809773	0	35748.22	53	2	28100	34436.27	35748.22	2	1	1	1	83				0	1	1	1	0	-4.100228		4					1	2	-2.619705	6.429478	-10.79579	1	1	1
84	2A	54	M	1	12	2	30100	0	208	N9418A	3	34282.46	0	-4.100228	0	34282.46	53	3	28100	34436.27	35748.22	3	2	2	1	83				0	2	0	0	5.315615	1.612208		3					1	2	-10.79579	6.695566	-4.091753	1	1	1
85	71	55	M	1	12	2	31700		53	N9418A	3	34835.16	5.315615	1.612208	0	34835.16	53	3	28100	34436.27	35748.22	4	3	3	1	83				0	2	0	0	4.731861	2.922239		2					1	2	-4.091753	5.703961	-5.378077	1	1	1
86	71	56	M	1	12	2	33200		53	N9439A	3	35853.13	4.731861	2.922239	0	35853.13	53	3	28100	34436.27	35748.22	5	4	4	1	83				0	2	0	0				1					1	U	-5.378077	8.300316		1	1	1
87	71	57	M	0	12		16600		50	L2599A	3							3	28100																							0			7.331481		0
88	71	58	M	0	12		16600		50	L2599A	3							3	28100																							0			7.415319		0
69		58	M	1		2	16500			G0060A		53225.8																						9.090909	3.104213	3	3					1	2			-2.154354	1	1	1
70		59	M	1		2	18000			G0060A		54878.05	9.090909	3.104213																	2	0	0	0	-4.093567	2	2					1	2	-2.154354	5.258567	-10.03656	1	1	1
71		60	M	1		2	18000			G0060A		52631.58	0	-4.093567																	2	0	0			1	1					1		-10.03656	5.94299		1	1	1
69		51	M	1		3	20150			A0450A		65000																						9.181142	3.189493	12	10					1	3			-2.069074	1	1	1
70	6C	52	M	1	14	3	22000			A0450A		67073.17	9.181142	3.189493																	3	0	0	11.36364	6.804891	11	9					1	3	-2.069074	5.258567	.8619012	1	1	1
71	6C	53	M	1	14	3	24500			A1450A		71637.43	11.36364	6.804891																	3	0	0	6.122449	2.815517	10	8					1	3	.8619012	5.94299	-2.669914	1	1	1
72	6C	54	M	1	14	3	26000		M0	A1090A		73654.39	6.122449	2.815517																	3	0	0	0	-5.866667	9	7					1	3	-2.669914	5.485431	-8.740093	1	1	1
73	6C	55	M	1	14	3	26000		000	A1090A		69333.34	0	-5.866667																	3	0	0	11.15385	-.0415053	8	6					1	3	-8.740093	2.873427	-5.078149	1	1	1
74	6C	56	M	1	14	3	28900		000	A1090A	2	69304.55	11.15385	-.0415053				2													3	0	0	0	-8.351648	7	5					1	3	-5.078149	5.036644	-9.137994	1	1	1
75	6C	57	M	1	14	3	28900		000	N1090A	2	63516.48	0	-8.351648				2													3	0	0	9.342561	3.432152	6	4					1	3	-9.137994	.7863457	.2890067	1	1	1
76	6C	58	M	1	14	3	31600			N9979A	3	65696.47	9.342561	3.432152				3													3	0	0	4.746835	-1.595258	5	3					1	3	.2890067	3.143145	-3.94181	1	1	1
77	6C	59	M	1	14	3	33100		105	N1090A	2	64648.44	4.746835	-1.595258			54	2													3	0	0	0	-7.07804	4	2					1	3	-3.94181	2.346551	-8.296864	1	1	1
78	6C	60	M	1	14	3	33100		105	N1090A	2	60072.59	0	-7.07804			54	2													3	0	0			3	1					1	U	-8.296864	1.218823		1	1	1
79	6C	61	M	0	14		33100		105	L2599A	2						54	2																		2						0			-1.679146		0
80	6C	62	M	0	14		33100		105	L2599A							54																			1						0			-2.464341		0
84	1A	51	M	1	12	1	31500	0	207	N9978A		35876.99			0	35876.99	52		31500	35876.99	35876.99	1	1	1	1					0				7.936508	4.140938			4			4	1	1		6.695566	-1.563022	1	1	1
85	81	52	M	1	12	1	34000		00	N9978A	3	37362.64	7.936508	4.140938	0	37362.64		3	31500	35876.99	35876.99	2	2	2	1					0	1	0	0	6.176471	4.341888			3			3	1	1	-1.563022	5.703961	-3.958428	1	1	1
86	81	53	M	1	12	1	36100	3000	52	N9858A	2	38984.88	6.176471	4.341888	3239.741	42224.62	52	2	31500	35876.99	35876.99	3	3	3	1					8.25	1	0	0	5.540166	1.802285			2			2	1	1	-3.958428	8.300316	-5.529196	1	1	1
87	81	54	M	1	12	1	38100		52	N9858C	3	39687.5	5.540166	1.802285	0	39687.5	52	3	31500	35876.99	35876.99	4	4	4	1					0	1	0	0	10.49869	6.07874			1			1	1	2	-5.529196	7.331481	-1.336579	1	1	1
88	81	55	M	1	12	2	42100		52	N9858C	2	42100	10.49869	6.07874	0	42100	52	2	31500	35876.99	42100	5	1	1	1	88				0	1	1	1									1		-1.336579	7.415319		1	1	1
72	2A	38	M	1	12	1	13910		S0	N9622A	5	39405.1						1	13910	39405.1	39405.1	1	1	1	1									11.79008	5.231728			9			9	1	1		5.485431	2.358301	1	1	1
73	2A	39	M	1	12	1	15550		015	N9626A	5	41466.67	11.79008	5.231728				1	13910	39405.1	39405.1	2	2	2	1						1	0	0	15.26045	3.651484			8			8	1	1	2.358301	2.873427	-1.38516	1	1	1
74	2A	40	M	1	12	1	17923		016	N9628A	2	42980.82	15.26045	3.651484				2	13910	39405.1	39405.1	3	3	3	1						1	0	0	7.124923	-1.821774			7			7	1	1	-1.38516	5.036644	-2.608119	1	1	1
75	2A	41	M	1	12	1	19200		018	N9628A	3	42197.8	7.124923	-1.821774				3	13910	39405.1	39405.1	4	4	4	1						1	0	0	6.770833	.9994369			6			6	1	1	-2.608119	.7863457	-2.143708	1	1	1
76	2A	42	M	1	12	1	20500			N9620A	3	42619.54	6.770833	.9994369				3	13910	39405.1	39405.1	5	5	5	1						1	0	0	5	-1.357422			5			5	1	1	-2.143708	3.143145	-3.703973	1	1	1
77	2A	43	M	1	12	1	21525		104	N9620A	3	42041.02	5	-1.357422			53	3	13910	39405.1	39405.1	6	6	6	1						1	0	0	6.852497	-.7105653			4			4	1	1	-3.703973	2.346551	-1.929389	1	1	1
78	2A	44	M	1	12	1	23000		104	N9628A	3	41742.29	6.852497	-.7105653			53	3	13910	39405.1	39405.1	7	7	7	1						1	0	0	5.217391	-5.57853			3			3	1	1	-1.929389	1.218823	-3.899384	1	1	1
79	2A	45	M	1	12	1	24200		104	N9628A	3	39413.68	5.217391	-5.57853			53	3	13910	39405.1	39405.1	8	8	8	1						1	0	0	7.024794	-5.719909			2			2	1	1	-3.899384	-1.679146	-3.255568	1	1	1
80	2A	46	M	1	12	1	25900		104	N9628A		37159.25	7.024794	-5.719909			53		13910	39405.1	39405.1	9	9	9	1						1	0	0	8.108109	-1.886261			1			1	1	2	-3.255568	-2.464341	-4.374417	1	1	1
81	2A	47	M	1	12	2	28000		106	N9628A		36458.33	8.108109	-1.886261	0	36458.33	55		13910	39405.1	36458.33	10	1	1	1	81				0	1	1	1	8.928572	2.521008							1	2	-4.374417	2.488156	-3.555189	1	1	1
82	2A	48	M	1	12	2	30500	0	209	N9626A		37377.45	8.928572	2.521008	0	37377.45	54		13910	39405.1	36458.33	11	2	2	1	81				0	2	0	0	7.213115	3.902496							1	2	-3.555189	6.076198	-2.526982	1	1	1
83	2A	49	M	1	12	2	32700	0	209	N9626D	3	38836.11	7.213115	3.902496	0	38836.11	54	3	13910	39405.1	36458.33	12	3	3	1	81				0	2	0	0	8.562691	4.111373							1	2	-2.526982	6.429478	-2.584193	1	1	1
84	2A	50	M	1	12	2	35500	0	209	N9626D	3	40432.8	8.562691	4.111373	0	40432.8	54	3	13910	39405.1	36458.33	13	4	4	1	81				0	2	0	0	8.450705	4.637053							1	2	-2.584193	6.695566	-1.066908	1	1	1
85	71	51	M	1	12	2	38500	0	54	N9626D	3	42307.69	8.450705	4.637053	0	42307.69	54	3	13910	39405.1	36458.33	14	5	5	1	81				0	2	0	0	6.493506	4.653446							1	2	-1.066908	5.703961	-3.64687	1	1	1
86	71	52	M	1	12	2	41000	0	54	N9626D	3	44276.46	6.493506	4.653446	0	44276.46	54	3	13910	39405.1	36458.33	15	6	6	1	81				0	2	0	0	7.560976	3.751524							1	2	-3.64687	8.300316	-3.579957	1	1	1
87	71	53	M	1	12	2	44100	0	54	N9626D	3	45937.5	7.560976	3.751524	0	45937.5	54	3	13910	39405.1	36458.33	16	7	7	1	81				0	2	0	0	9.977324	5.578231							1	2	-3.579957	7.331481	-1.837088	1	1	1
88	71	54	M	1	12	2	48500	0	54	N9626A	3	48500	9.977324	5.578231	0	48500	54	3	13910	39405.1	36458.33	17	8	8	1	81				0	2	0	0									1		-1.837088	7.415319		1	1	1
69	7B	55	M	1	16	2	14500			M0342A		46774.2																						0	-5.487805	4	4		3		3	1	2			-10.74637	1	1	1
70	7B	56	M	1	16	2	14500			M0342A		44207.32	0	-5.487805																	2	0	0	0	-4.093567	3	3		2		2	1	2	-10.74637	5.258567	-10.03656	1	1	1
71	7B	57	M	1	16	2	14500			S6541A		42397.66	0	-4.093567																	2	0	0	6.896552	3.565498	2	2		1		1	1	1	-10.03656	5.94299	-1.919933	1	1	1
72	7B	58	M	1	16	1	15500			T3010A		43909.35	6.896552	3.565498							43909.35		1	1							2	1	-1			1	1					1		-1.919933	5.485431		1	1	1
69	8C	40	M	1	18	2	12100			A0493A		39032.26																						24.79339	17.94497	14	10	4		1	1	1	2			12.6864	0	1	1
70	8C	41	M	1	18	2	15100			A0493A		46036.59	24.79339	17.94497										1							2	1	0	19.86755	14.96069	13	9	3			3	1	2	12.6864	5.258567	9.017701	1	1	1
71	8C	42	M	1	18	2	18100		0	A1496A		52923.98	19.86755	14.96069										2							2	0	0	9.944752	6.518711	12	8	2			2	1	2	9.017701	5.94299	1.03328	1	1	1
72	8C	43	M	1	18	2	19900		0	A1496A		56373.94	9.944752	6.518711										3							2	0	0	12.56281	5.959129	11	7	1			1	1	3	1.03328	5.485431	3.085702	1	1	1
73	8C	44	M	1	18	3	22400		000	A1496A	1	59733.33	12.56281	5.959129				1			59733.33		1	1			73				2	1	1	22.32143	10.00128	10	6					1	3	3.085702	2.873427	4.964641	1	1	1
74	8C	45	M	1	18	3	27400		000	A1320A	2	65707.44	22.32143	10.00128				2			59733.33		2	2			73				3	0	0	0	-8.351648	9	5					1	3	4.964641	5.036644	-9.137994	1	1	1
75	8C	46	M	1	18	3	27400		000	A1073A	2	60219.78	0	-8.351648				2			59733.33		3	3			73				3	0	0	0	-5.405406	8	4					1	3	-9.137994	.7863457	-8.548551	1	1	1
76	8C	47	M	1	18	3	27400			A1073A	2	56964.66	0	-5.405406				2			59733.33		4	4			73				3	0	0	0	-6.054688	7	3					1	3	-8.548551	3.143145	-8.401239	1	1	1
77	8C	48	M	1	18	3	27400			A1004A	2	53515.63	0	-6.054688				2			59733.33		5	5			73				3	0	0	0	-7.07804	6	2					1	3	-8.401239	2.346551	-8.296864	1	1	1
78	8C	49	M	1	18	3	27400			A1004A	2	49727.77	0	-7.07804				2			59733.33		6	6			73				3	0	0			5	1					1	U	-8.296864	1.218823		1	1	1
79	8C	50	M	0	18		13700		000	L2599A	2							2																		4						0			-1.679146		0
80	8C	51	M	0	18		13700		000	L2599A																										3						0			-2.464341		0
81	8C	52	M	0	18		13700		000	L2599A																										2						0			2.488156		0
82	8C	53	M	0	18		13700	0	000	L2599A																										1						0			6.076198		0
69		33	M	1		1	11700			H0012A		37741.93																						8.547009	2.590161	5	5					1	1			-2.668406	1	1	1
70		34	M	1		1	12700			H0012A		38719.51	8.547009	2.590161																	1	0	0	11.81102	7.233964	4	4					1	1	-2.668406	5.258567	1.290974	1	1	1
71		35	M	1		1	14200			H0012A		41520.47	11.81102	7.233964																	1	0	0	9.859155	6.435782	3	3					1	1	1.290974	5.94299	.9503509	1	1	1
72		36	M	1		1	15600		M0	E0141A		44192.63	9.859155	6.435782																	1	0	0	8.974359	2.581197	2	2					1	1	.9503509	5.485431	-.2922304	1	1	1
73		37	M	1		1	17000		000	E0141A		45333.33	8.974359	2.581197																	1	0	0			1	1					1		-.2922304	2.873427		1	1	1
69		47	M	1		1	13300			I0204A		42903.23																						9.022556	3.039611	15	13	4		10	4	1	1			-2.218956	1	1	1
70	6C	48	M	1	14	1	14500			I0204A		44207.32	9.022556	3.039611																	1	0	0	0	-4.093567	14	12	3		9	3	1	1	-2.218956	5.258567	-10.03656	1	1	1
71	6C	49	M	1	14	1	14500			I0204A		42397.66	0	-4.093567																	1	0	0	6.896552	3.565498	13	11	2		8	2	1	1	-10.03656	5.94299	-1.919933	1	1	1
72	6C	50	M	1	14	1	15500		M0	E0146A		43909.35	6.896552	3.565498																	1	0	0	9.67742	3.243011	12	10	1		7	1	1	2	-1.919933	5.485431	.3695838	1	1	1
73	6C	51	M	1	14	2	17000		000	E0146A		45333.33	9.67742	3.243011							45333.33		1	1		73					1	1	1	14.11765	2.623783	11	9			6	6	1	2	.3695838	2.873427	-2.412861	1	1	1
74	6C	52	M	1	14	2	19400		000	E0132A	3	46522.78	14.11765	2.623783				3			45333.33		2	2		73					2	0	0	5.412371	-3.391299	10	8			5	5	1	2	-2.412861	5.036644	-4.177645	1	1	1
75	6C	53	M	1	14	2	20450		000	E0132A	3	44945.05	5.412371	-3.391299				3			45333.33		3	3		73					2	0	0	0	-5.405406	9	7			4	4	1	2	-4.177645	.7863457	-8.548551	1	1	1
76	6C	54	M	1	14	2	20450			C0132A	3	42515.59	0	-5.405406				3			45333.33		4	4		73					2	0	0	0	-6.054688	8	6			3	3	1	2	-8.548551	3.143145	-8.401239	1	1	1
77	6C	55	M	1	14	2	20450			C0214A	3	39941.41	0	-6.054688				3			45333.33		5	5		73					2	0	0	0	-7.07804	7	5			2	2	1	2	-8.401239	2.346551	-8.296864	1	1	1
78	6C	56	M	1	14	2	20450			H1174A	3	37114.34	0	-7.07804				3			45333.33		6	6		73					2	0	0	0	-10.26059	6	4			1	1	1	2	-8.296864	1.218823	-8.58144	1	1	1
79	6C	57	M	1	14	2	20450		101	H1177A	3	33306.19	0	-10.26059			52	3			45333.33		7	1		73					2	1	0	0	-11.90818	5	3					1	2	-8.58144	-1.679146	-9.443837	1	1	1
80	6C	58	M	1	14	2	20450		101	H1177A		29340.03	0	-11.90818			52				45333.33		8	2		73					2	0	0	5.134474	-4.584989	4	2					1	2	-9.443837	-2.464341	-7.073144	1	1	1
81	6C	59	M	1	14	2	21500		101	H1177A		27994.79	5.134474	-4.584989	0	27994.79	52				45333.33		9	3		73				0	2	0	0			3	1					1	U	-7.073144	2.488156		1	1	1
82	6C	60	M	0	14		21500	0	101	L2599A							52																			2						0			6.076198		0
83	6C	61	M	0	14		21500	0		L2599A	3							3																		1						0			6.429478		0
73		43	F	1		1	15400		000	C0061A	1	41066.67						1	15400	41066.67	41066.67	1	1	1	1									16.88312	5.110717			4			4	1	1		2.873427	.0740725	1	1	1
74		44	F	1		1	18000		000	D0091A	2	43165.47	16.88312	5.110717				2	15400	41066.67	41066.67	2	2	2	1						1	0	0	11.11111	1.831502			3			3	1	1	.0740725	5.036644	1.045156	1	1	1
75		45	F	1		1	20000		000	D0091A	2	43956.04	11.11111	1.831502				2	15400	41066.67	41066.67	3	3	3	1						1	0	0	10	4.054054			2			2	1	1	1.045156	.7863457	.9109089	1	1	1
76	6C	46	F	1	14	1	22000			B0091A	2	45738.05	10	4.054054				2	15400	41066.67	41066.67	4	4	4	1						1	0	0	10	3.339844			1			1	1	2	.9109089	3.143145	.9932922	1	1	1
77	6C	47	F	1	14	2	24200			F0073A	2	47265.63	10	3.339844				2	15400	41066.67	47265.63	5	1	1	1	77					1	1	1	4.132231	-3.23829			5			5	1	2	.9932922	2.346551	-4.457113	1	1	1
78	6C	48	F	1	14	2	25200		105	F0073A	2	45735.03	4.132231	-3.23829			54	2	15400	41066.67	47265.63	6	2	2	1	77					2	0	0	5.952381	-4.918954			4			4	1	2	-4.457113	1.218823	-3.239808	1	1	1
79	6C	49	F	1	14	2	26700		105	F0073A	2	43485.34	5.952381	-4.918954			54	2	15400	41066.67	47265.63	7	3	3	1	77					2	0	0	8.614232	-4.319744			3			3	1	2	-3.239808	-1.679146	-1.855403	1	1	1
80	6C	50	F	1	14	2	29000		105	F0079A		41606.89	8.614232	-4.319744			54		15400	41066.67	47265.63	8	4	4	1	77					2	0	0	8.620689	-1.421067			2			2	1	2	-1.855403	-2.464341	-3.909223	1	1	1
81	6C	51	F	1	14	2	31500		105	F0079A		41015.63	8.620689	-1.421067	0	41015.63	54		15400	41066.67	47265.63	9	5	5	1	77				0	2	0	0	19.68254	12.64239			1			1	1	3	-3.909223	2.488156	6.566193	1	1	1
82	6C	52	F	1	14	3	37700	0	105	F0079A		46200.98	19.68254	12.64239	0	46200.98	54		15400	41066.67	46200.98	10	1	1	1	77	82			0	2	1	1	13.2626	9.76518							1	3	6.566193	6.076198	3.335701	1	1	1
83	6C	53	F	1	14	3	42700	4000		F0079A	2	50712.59	13.2626	9.76518	4750.594	55463.18		2	15400	41066.67	46200.98	11	2	2	1	77	82			9.3125	3	0	0	10.07026	5.557127							1	3	3.335701	6.429478	-1.13844	1	1	1
84	6C	54	F	1	14	3	47000	5000	210	B0079A	2	53530.75	10.07026	5.557127	5694.761	59225.51	55	2	15400	41066.67	46200.98	12	3	3	1	77	82			10.625	3	0	0	8.510638	4.69488							1	3	-1.13844	6.695566	-1.009081	1	1	1
85	57	55	F	1	14	3	51000		55	B0079A	1	56043.96	8.510638	4.69488	0	56043.96	55	1	15400	41066.67	46200.98	13	4	4	1	77	82			0	3	0	0	7.843137	5.979757							1	3	-1.009081	5.703961	-2.320559	1	1	1
86	57	56	F	1	14	3	55000	3500	55	B0079A	1	59395.25	7.843137	5.979757	3779.698	63174.95	55	1	15400	41066.67	46200.98	14	5	5	1	77	82			6.3125	3	0	0	5.454545	1.719697							1	3	-2.320559	8.300316	-5.611784	1	1	1
87	57	57	F	1	14	3	58000		55	B0079A	2	60416.67	5.454545	1.719697	0	60416.67	55	2	15400	41066.67	46200.98	15	6	6	1	77	82			0	3	0	0	6.896552	2.62069							1	3	-5.611784	7.331481	-4.79463	1	1	1
88	57	58	F	1	14	3	62000	0	55	B0079A	2	62000	6.896552	2.62069	0	62000	55	2	15400	41066.67	46200.98	16	7	7	1	77	82			0	3	0	0									1		-4.79463	7.415319		1	1	1
69		61	M	1		2	16400			E0006A		52903.23																						6.707317	.8514277	4	3					1	2			-4.407139	1	1	1
70	6C	62	M	1	14	2	17500			E0006A		53353.66	6.707317	.8514277																	2	0	0	8.571428	4.126984	3	2					1	2	-4.407139	5.258567	-1.816006	1	1	1
71	6C	63	M	1	14	2	19000		M0	E0006A		55555.55	8.571428	4.126984																	2	0	0			2	1					1	U	-1.816006	5.94299		1	1	1
72	6C	64	M	0	14		6640		M0	L2599A																										1						0			5.485431		0
69		53	M	1		2	15400			R0398A		49677.42																						9.74026	3.717928	9	8	1			1	1	3			-1.540639	1	1	1
70		54	M	1		3	16900		0	N0777A		51524.39	9.74026	3.717928							51524.39		1	1			70				2	1	1	8.87574	4.418838	8	7					1	3	-1.540639	5.258567	-1.524152	1	1	1
71		55	M	1		3	18400		0	N9777A		53801.17	8.87574	4.418838							51524.39		2	2			70				3	0	0	6.521739	3.202365	7	6					1	3	-1.524152	5.94299	-2.283066	1	1	1
72		56	M	1		3	19600		0	N9777A		55524.08	6.521739	3.202365							51524.39		3	3			70				3	0	0	7.653061	1.337415	6	5					1	3	-2.283066	5.485431	-1.536012	1	1	1
73		57	M	1		3	21100		000	N9777A		56266.67	7.653061	1.337415							51524.39		4	4			70				3	0	0	12.79621	1.435439	5	4					1	3	-1.536012	2.873427	-3.601205	1	1	1
74		58	M	1		3	23800		000	N9777A	2	57074.34	12.79621	1.435439				2			51524.39		5	5			70				3	0	0	7.983193	-1.035183	4	3					1	3	-3.601205	5.036644	-1.821529	1	1	1
75		59	M	1		3	25700		000	N9777A	2	56483.52	7.983193	-1.035183				2			51524.39		6	6			70				3	0	0	6.225681	.4837522	3	2					1	3	-1.821529	.7863457	-2.659393	1	1	1
76		60	M	1		3	27300			N9777A	2	56756.76	6.225681	.4837522				2			51524.39		7	7			70				3	0	0			2	1					1	U	-2.659393	3.143145		1	1	1
77		61	M	0			27300			L2599A	2							2																		1						0			2.346551		0
69	8C	57	M	1	18	4	24500			U0882A		79032.26																						18.36735	11.87158	8	8					1	4			6.613011	1	1	1
70	8C	58	M	1	18	4	29000		0	U0874A		88414.63	18.36735	11.87158																	4	0	0	10.68966	6.1585	7	7					1	4	6.613011	5.258567	.2155099	1	1	1
71	8C	59	M	1	18	4	32100		0	U8874A		93859.65	10.68966	6.1585																	4	0	0	10.5919	7.145694	6	6					1	4	.2155099	5.94299	1.660263	1	1	1
72	8C	60	M	1	18	4	35500		0	U8874A		100566.6	10.5919	7.145694																	4	0	0	9.859155	3.414084	5	5					1	4	1.660263	5.485431	.5406576	1	1	1
73	8C	61	M	1	18	4	39000		000	U8874A		104000	9.859155	3.414084																	4	0	0	13.84615	2.379635	4	4					1	4	.5406576	2.873427	-2.657009	1	1	1
74	8C	62	M	1	18	4	44400		000	U8874B	1	106474.8	13.84615	2.379635				1													4	0	0	11.48649	2.175527	3	3					1	4	-2.657009	5.036644	1.389181	1	1	1
75	8C	63	M	1	18	4	49500		000	U8874B	1	108791.2	11.48649	2.175527				1													4	0	0	11.11111	5.105105	2	2					1	4	1.389181	.7863457	1.96196	1	1	1
76	8C	64	M	1	18	4	55000			U8874B	1	114345.1	11.11111	5.105105				1													4	0	0			1	1					1		1.96196	3.143145		1	1	1
69		34	M	1		1	12600			D0046A		40645.16																						21.42857	14.76481			1			1	1	2			9.506241	1	1	1
70	2A	35	M	1	12	2	15300		0	D0084A		46646.34	21.42857	14.76481							46646.34		1	1		70					1	1	1	11.11111	6.562703			2			2	1	2	9.506241	5.258567	.6197132	1	1	1
71	2A	36	M	1	12	2	17000		0	D0084A		49707.6	11.11111	6.562703							46646.34		2	2		70					2	0	0	11.76471	8.281953			1			1	1	3	.6197132	5.94299	2.796522	1	1	1
72	2A	37	M	1	12	3	19000		0	B0046A		53824.36	11.76471	8.281953							53824.36		1	1		70	72				2	1	1	13.1579	6.519298			2			2	1	3	2.796522	5.485431	3.645871	1	1	1
73	2A	38	M	1	12	3	21500		000	L2600A	1	57333.33	13.1579	6.519298				1			53824.36		2	2		70	72				3	0	0	22.7907	10.42329			1			1	1	4	3.645871	2.873427	5.386645	1	1	1
74	2A	39	M	1	12	4	26400		000	Z7430A	1	63309.35	22.7907	10.42329				1			63309.35		1	1		70	72	74			3	1	1	11.36364	2.062937							1	4	5.386645	5.036644	1.276591	1	1	1
75	2A	40	M	1	12	4	29400		000	Z7430C	1	64615.38	11.36364	2.062937				1			63309.35		2	2		70	72	74			4	0	0	12.2449	6.177606							1	4	1.276591	.7863457	3.034461	1	1	1
76	6E	41	M	1	14	4	33000			Z7430C	1	68607.07	12.2449	6.177606				1			63309.35		3	3		70	72	74			4	0	0	9.090909	2.485795							1	4	3.034461	3.143145	.1392439	1	1	1
77	6E	42	M	1	14	4	36000			Z7430C	1	70312.5	9.090909	2.485795				1			63309.35		4	4		70	72	74			4	0	0	3.888889	-3.464408							1	4	.1392439	2.346551	-4.683231	1	1	1
78	6E	43	M	1	14	4	37400		108	A1014A	1	67876.59	3.888889	-3.464408			56	1			63309.35		5	5		70	72	74			4	0	0	0	-10.26059							1	4	-4.683231	1.218823	-8.58144	1	1	1
79	6E	44	M	1	14	4	37400		108	A1014A	1	60912.05	0	-10.26059			56	1			63309.35		6	6		70	72	74			4	0	0	8.02139	-4.841989							1	4	-8.58144	-1.679146	-2.377648	1	1	1
80	6E	45	M	1	14	4	40400		108	A1014A		57962.7	8.02139	-4.841989			56				63309.35		7	7		70	72	74			4	0	0	8.910892	-1.157694							1	4	-2.377648	-2.464341	-3.64585	1	1	1
81	6E	46	M	1	14	4	44000	5000	109	A1014A		57291.67	8.910892	-1.157694	6510.417	63802.08	57				63309.35		8	8		70	72	74		11.3125	4	0	0	9.090909	2.673797							1	4	-3.64585	2.488156	-3.402401	1	1	1
82	6E	47	M	1	14	4	48000	5750	109	A1014A		58823.53	9.090909	2.673797	7046.569	65870.1	57				63309.35		9	9		70	72	74		11.9375	4	0	0	8.125	4.786223							1	4	-3.402401	6.076198	-1.643255	1	1	1
83	6E	48	M	1	14	4	51900	5500	212	A1014A	1	61638.95	8.125	4.786223	6532.066	68171.02	57	1			63309.35		10	10		70	72	74		10.5625	4	0	0	6.165703	1.812668							1	4	-1.643255	6.429478	-4.882898	1	1	1
84	6E	49	M	1	14	4	55100	3600	212	A1014A	1	62756.27	6.165703	1.812668	4100.228	66856.49	57	1			63309.35		11	11		70	72	74		6.5	4	0	0	7.985481	4.18819							1	4	-4.882898	6.695566	-1.515772	1	1	1
85	59	50	M	1	14	4	59500	5500	57	A1014A	1	65384.62	7.985481	4.18819	6043.956	71428.57	57	1			63309.35		12	12		70	72	74		9.1875	4	0	0	8.403361	6.530301							1	4	-1.515772	5.703961	-1.770015	1	1	1
86	59	51	M	1	14	4	64500	6000	57	A1014A	1	69654.43	8.403361	6.530301	6479.481	76133.91	57	1			63309.35		13	13		70	72	74		9.25	4	0	0	9.302325	5.431201							1	4	-1.770015	8.300316	-1.90028	1	1	1
87	59	52	M	1	14	4	70500	0	57	A1014A	1	73437.5	9.302325	5.431201	0	73437.5	57	1			63309.35		14	14		70	72	74		0	4	0	0	10.49645	6.076596							1	4	-1.90028	7.331481	-1.338723	1	1	1
88	59	53	M	1	14	4	77900	0	58	A1014A	1	77900	10.49645	6.076596	0	77900	58	1			63309.35		15	15		70	72	74		0	4	0	0									1		-1.338723	7.415319		1	1	1
73	3D	37	M	1	13	1	15100		000	A1350A	5	40266.67						1	15100	40266.67	40266.67	1	1	1	1									19.75497	7.693316			1			1	1	2		2.873427	2.656672	1	1	1
74	3D	38	M	1	13	2	18083		000	A1320A	1	43364.51	19.75497	7.693316				1	15100	40266.67	43364.51	2	1	1	1	74					1	1	1	13.91915	4.405024			6			6	1	2	2.656672	5.036644	3.618678	1	1	1
75	3D	39	M	1	13	2	20600		000	A1320A	1	45274.73	13.91915	4.405024				1	15100	40266.67	43364.51	3	2	2	1	74					2	0	0	9.708738	3.778536			5			5	1	2	3.618678	.7863457	.6353906	1	1	1
76	3D	40	M	1	13	2	22600			N9300A	2	46985.45	9.708738	3.778536				2	15100	40266.67	43364.51	4	3	3	1	74					2	0	0	3.539823	-2.72919			4			4	1	2	.6353906	3.143145	-5.075741	1	1	1
77	3D	41	M	1	13	2	23400		105	N9907A	1	45703.13	3.539823	-2.72919			54	1	15100	40266.67	43364.51	5	4	4	1	74					2	0	0	11.11111	3.246622			3			3	1	2	-5.075741	2.346551	2.027799	1	1	1
78	3D	42	M	1	13	2	26000		107	N9907A	1	47186.93	11.11111	3.246622			55	1	15100	40266.67	43364.51	6	5	5	1	74					2	0	0	5	-5.773616			2			2	1	2	2.027799	1.218823	-4.09447	1	1	1
79	3D	43	M	1	13	2	27300		107	N9907A	1	44462.54	5	-5.773616			55	1	15100	40266.67	43364.51	7	6	6	1	74					2	0	0	9.89011	-3.1958			1			1	1	3	-4.09447	-1.679146	-.7314588	1	1	1
80	3D	44	M	1	13	3	30000		107	N9907A		43041.61	9.89011	-3.1958			55		15100	40266.67	43041.61	8	1	1	1	74	80				2	1	1	8.666667	-1.37934							1	3	-.7314588	-2.464341	-3.867496	1	1	1
81	3D	45	M	1	13	3	32600		107	N9907A		42447.92	8.666667	-1.37934	0	42447.92	55		15100	40266.67	43041.61	9	2	2	1	74	80			0	3	0	0	8.588957	2.201371							1	3	-3.867496	2.488156	-3.874826	1	1	1
82	3D	46	M	1	13	3	35400	0	211	N9541A		43382.35	8.588957	2.201371	0	43382.35	56		15100	40266.67	43041.61	10	3	3	1	74	80			0	3	0	0	7.909605	4.577479							1	3	-3.874826	6.076198	-1.851999	1	1	1
83	3D	47	M	1	13	3	38200	2800	211	N9541A	2	45368.17	7.909605	4.577479	3325.416	48693.59	56	2	15100	40266.67	43041.61	11	4	4	1	74	80			7.3125	3	0	0	9.424084	4.937447							1	3	-1.851999	6.429478	-1.758119	1	1	1
84	3D	48	M	1	13	3	41800	0	211	N9541A	2	47608.2	9.424084	4.937447	0	47608.2	56	2	15100	40266.67	43041.61	12	5	5	1	74	80			0	3	0	0	11.96172	8.024607							1	3	-1.758119	6.695566	2.320646	1	1	1
85	63	49	M	1	13	3	46800	4200	56	N9541A	0	51428.57	11.96172	8.024607	4615.385	56043.96	56		15100	40266.67	43041.61	13	6	6	1	74	80			8.9375	3	0	0	6.410256	4.571634							1	3	2.320646	5.703961	-3.728682	1	1	1
86	63	50	M	1	13	3	49800	4000	56	N9541A	3	53779.7	6.410256	4.571634	4319.654	58099.35	56	3	15100	40266.67	43041.61	14	7	7	1	74	80			8	3	0	0	7.028112	3.237534							1	3	-3.728682	8.300316	-4.093948	1	1	1
87	63	51	M	1	13	3	53300	5000	56	N9541A	2	55520.83	7.028112	3.237534	5208.333	60729.17	56	2	15100	40266.67	43041.61	15	8	8	1	74	80			9.375	3	0	0	10.69418	6.266417							1	3	-4.093948	7.331481	-1.148903	1	1	1
88	63	52	M	1	13	3	59000	3000	56	N9541A	2	59000	10.69418	6.266417	3000	62000	56	2	15100	40266.67	43041.61	16	9	9	1	74	80			5.0625	3	0	0									1		-1.148903	7.415319		1	1	1
85		29	M	0		2	26500		53	V6065A							53		15100			1	1	1	2	85														1	1	0	2		5.703961		0	0	0
86		30	M	0		2	34000		53	V6065A	2						53	2	15100			2	2	1	2	85					2	1	0							1	1	0	2		8.300316		0	0	0
87		31	M	0		2	35500	0	53	V6065A	3						53	3	15100			3	3	1	2	85					2	1	0									0	2		7.331481		0	0	0
88		32	M	0		2	35500	0	53	V6065A	3						53	3	15100			4	4	2	2	85					2	0	0									0			7.415319		0	0	0
88	34	27	M	1	16	3	52000		55	N9556A		52000			0	52000	55		52000	52000	52000	1	1	1	3		88			0												1			7.415319		1	1	1
69		34	M	1		1	12400			I0210A		40000																						8.870968	2.896342	18	18	4			4	1	1			-2.362226	1	1	1
70		35	M	1		1	13500			I0210A		41158.54	8.870968	2.896342																	1	0	0	8.148149	3.721031	17	17	3			3	1	1	-2.362226	5.258567	-2.221959	1	1	1
71		36	M	1		1	14600			I0210A		42690.06	8.148149	3.721031																	1	0	0	8.219178	4.846909	16	16	2			2	1	1	-2.221959	5.94299	-.6385219	1	1	1
72		37	M	1		1	15800		M0	E0120A		44759.21	8.219178	4.846909																	1	0	0	7.594937	1.2827	15	15	1			1	1	2	-.6385219	5.485431	-1.590726	1	1	1
73		38	M	1		2	17000		000	E0120A		45333.33	7.594937	1.2827							45333.33		1	1		73					1	1	1	15.88235	4.210749	14	14	6			6	1	2	-1.590726	2.873427	-.8258951	1	1	1
74		39	M	1		2	19700		000	E0120A	2	47242.21	15.88235	4.210749				2			45333.33		2	2		73					2	0	0	10.15228	.9527528	13	13	5			5	1	2	-.8258951	5.036644	.1664071	1	1	1
75		40	M	1		2	21700		000	E0120A	2	47692.31	10.15228	.9527528				2			45333.33		3	3		73					2	0	0	0	-5.405406	12	12	4			4	1	2	.1664071	.7863457	-8.548551	1	1	1
76		41	M	1		2	21700			C0120A	2	45114.34	0	-5.405406				2			45333.33		4	4		73					2	0	0	10.59908	3.90265	11	11	3			3	1	2	-8.548551	3.143145	1.556098	1	1	1
77		42	M	1		2	24000			C0120A	2	46875	10.59908	3.90265				2			45333.33		5	5		73					2	0	0	3.75	-3.593467	10	10	2			2	1	2	1.556098	2.346551	-4.81229	1	1	1
78		43	M	1		2	24900		105	C0120A	2	45190.56	3.75	-3.593467			54	2			45333.33		6	6		73					2	0	0	10.04016	-1.250605	9	9	1			1	1	3	-4.81229	1.218823	.4285413	1	1	1
79		44	M	1		3	27400		105	C0120A	2	44625.41	10.04016	-1.250605			54	2			44625.41		1	1		73	79				2	1	1	7.664234	-5.156615	8	8					1	3	.4285413	-1.679146	-2.692274	1	1	1
80		45	M	1		3	29500		105	C0120A		42324.25	7.664234	-5.156615			54				44625.41		2	2		73	79				3	0	0	8.81356	-1.246028	7	7					1	3	-2.692274	-2.464341	-3.734183	1	1	1
81		46	M	1		3	32100		105	C0120A		41796.88	8.81356	-1.246028	0	41796.88	54				44625.41		3	3		73	79			0	3	0	0	7.788162	1.447682	6	6					1	3	-3.734183	2.488156	-4.628516	1	1	1
82		47	M	1		3	34600	0	105	C0120A		42401.96	7.788162	1.447682	0	42401.96	54				44625.41		4	4		73	79			0	3	0	0	6.358381	3.074156	5	5					1	3	-4.628516	6.076198	-3.355322	1	1	1
83		48	M	1		3	36800	0		H0814A	2	43705.46	6.358381	3.074156	0	43705.46		2			44625.41		5	5		73	79			0	3	0	0	7.065217	2.6753	4	4					1	3	-3.355322	6.429478	-4.020267	1	1	1
84		49	M	1		3	39400	0	210	H0814A	2	44874.71	7.065217	2.6753	0	44874.71	55	2			44625.41		6	6		73	79			0	3	0	0	4.060914	.4016288	3	3					1	3	-4.020267	6.695566	-5.302332	1	1	1
85	71	50	M	1	12	3	41000		55	H0814A	3	45054.95	4.060914	.4016288	0	45054.95	55	3			44625.41		7	7		73	79			0	3	0	0	3.902439	2.107148	2	2					1	3	-5.302332	5.703961	-6.193167	1	1	1
86	71	51	M	1	12	3	42600		55	H0897A	3	46004.32	3.902439	2.107148	0	46004.32	55	3			44625.41		8	8		73	79			0	3	0	0			1	1					1		-6.193167	8.300316		1	1	1
69	2B	45	M	1	12	1	13800			A0497A		44516.13																						8.695652	2.730647	18	15	4			4	1	1			-2.52792	1	1	1
70	2B	46	M	1	12	1	15000			A0497A		45731.71	8.695652	2.730647																	1	0	0	0	-4.093567	17	14	3			3	1	1	-2.52792	5.258567	-10.03656	1	1	1
71	2B	47	M	1	12	1	15000		0	A1496A		43859.65	0	-4.093567																	1	0	0	10	6.572238	16	13	2			2	1	1	-10.03656	5.94299	1.086807	1	1	1
72	2B	48	M	1	12	1	16500		0	A1496A		46742.21	10	6.572238																	1	0	0	10.30303	3.831919	15	12	1			1	1	2	1.086807	5.485431	.9584922	1	1	1
73	2B	49	M	1	12	2	18200		000	A1496A		48533.33	10.30303	3.831919							48533.33		1	1		73					1	1	1	26.92308	14.13946	14	11					1	2	.9584922	2.873427	9.102814	1	1	1
74	2B	50	M	1	12	2	23100		000	Q8740A	1	55395.68	26.92308	14.13946				1			48533.33		2	2		73					2	0	0	6.060606	-2.797203	13	10					1	2	9.102814	5.036644	-3.583549	1	1	1
75	2B	51	M	1	12	2	24500		000	Q8740A	3	53846.15	6.060606	-2.797203				3			48533.33		3	3		73					2	0	0	8.163265	2.316602	12	9					1	2	-3.583549	.7863457	-.8265429	1	1	1
76	2B	52	M	1	12	2	26500			Q8701A	2	55093.55	8.163265	2.316602				2			48533.33		4	4		73					2	0	0	7.54717	1.035525	11	8					1	2	-.8265429	3.143145	-1.311027	1	1	1
77	2B	53	M	1	12	2	28500			Q8701A	2	55664.06	7.54717	1.035525				2			48533.33		5	5		73					2	0	0	4.210526	-3.165536	10	7					1	2	-1.311027	2.346551	-4.38436	1	1	1
78	2B	54	M	1	12	2	29700		106	Q8701A	2	53902	4.210526	-3.165536			55	2			48533.33		6	6		73					2	0	0	3.367003	-7.239057	9	6					1	2	-4.38436	1.218823	-5.559911	1	1	1
79	2B	55	M	1	12	2	30700		106	Q8701A	2	50000	3.367003	-7.239057			55	2			48533.33		7	7		73					2	0	0	4.234528	-8.177905	8	5					1	2	-5.559911	-1.679146	-5.713564	1	1	1
80	2B	56	M	1	12	2	32000		106	Q8701A		45911.05	4.234528	-8.177905			55				48533.33		8	8		73					2	0	0	7.8125	-2.154541	7	4					1	2	-5.713564	-2.464341	-4.642697	1	1	1
81	2B	57	M	1	12	2	34500		106	S8701A		44921.88	7.8125	-2.154541	0	44921.88	55				48533.33		9	9		73				0	2	0	0	0	-5.882353	6	3					1	2	-4.642697	2.488156	-11.95855	1	1	1
82	2B	58	M	1	12	2	34500	0	106	S8701A		42279.41	0	-5.882353	0	42279.41	55				48533.33		10	10		73				0	2	0	0	0	-3.087886	5	2					1	2	-11.95855	6.076198	-9.517365	1	1	1
83	2B	59	M	1	12	2	34500	0		S8701A	3	40973.87	0	-3.087886	0	40973.87		3			48533.33		11	11		73				0	2	0	0			4	1					1	U	-9.517365	6.429478		1	1	1
84	2B	60	M	0	12		23000	0		L2599A	3							3																		3						0			6.695566		0
85	76	61	M	0	12		23000		50	L2599A	3							3																		2						0			5.703961		0
86	76	62	M	0	12		23000		50	L2599A	3							3																		1						0			8.300316		0
69	2A	56	M	1	12	2	14400			A0494A		46451.61																						8.333333	2.388211	6	5					1	2			-2.870356	1	1	1
70	2A	57	M	1	12	2	15600			A0494A		47560.98	8.333333	2.388211																	2	0	0	8.333333	3.898635	5	4					1	2	-2.870356	5.258567	-2.044354	1	1	1
71	2A	58	M	1	12	2	16900		0	A1496A		49415.2	8.333333	3.898635																	2	0	0	5.91716	2.616625	4	3					1	2	-2.044354	5.94299	-2.868806	1	1	1
72	2A	59	M	1	12	2	17900		0	A1496A		50708.21	5.91716	2.616625																	2	0	0	5.586592	-.6078212	3	2					1	2	-2.868806	5.485431	-3.481248	1	1	1
73	2A	60	M	1	12	2	18900		000	A1496A		50400	5.586592	-.6078212																	2	0	0			2	1					1	U	-3.481248	2.873427		1	1	1
74	2A	61	M	0	12		12000		000	L2599A																										1						0			5.036644		0
70	2A	39	M	1	12	1	12400			F0061A	4	37804.88						2	12400	37804.88	37804.88	1	1	1	1									9.67742	5.1877			3			3	1	1		5.258567	-.7552894	1	1	1
71	2A	40	M	1	12	1	13600		M0	F0055A	4	39766.08	9.67742	5.1877				2	12400	37804.88	37804.88	2	2	2	1						1	0	0	7.352941	4.007665			2			2	1	1	-.7552894	5.94299	-1.477766	1	1	1
72	2A	41	M	1	12	1	14600		M0	C0083A	4	41359.77	7.352941	4.007665				2	12400	37804.88	37804.88	3	3	3	1						1	0	0	13.69863	7.02831			1			1	1	2	-1.477766	5.485431	4.154883	1	1	1
73	2A	42	M	1	12	2	16600		000	C0010A	4	44266.67	13.69863	7.02831				2	12400	37804.88	44266.67	4	1	1	1	73					1	1	1	25.04819	12.45341			6			6	1	2	4.154883	2.873427	7.416767	1	1	1
74	2A	43	M	1	12	2	20758		000	B0010A	1	49779.38	25.04819	12.45341				1	12400	37804.88	44266.67	5	2	2	1	73					2	0	0	14.65459	5.079043			5			5	1	2	7.416767	5.036644	4.292697	1	1	1
75	2A	44	M	1	12	2	23800		000	B0010A	1	52307.69	14.65459	5.079043				1	12400	37804.88	44266.67	6	3	3	1	73					2	0	0	13.44538	7.313196			4			4	1	2	4.292697	.7863457	4.17005	1	1	1
76	6C	45	M	1	14	2	27000			B0010A	1	56133.05	13.44538	7.313196				1	12400	37804.88	44266.67	7	4	4	1	73					2	0	0	10.18519	3.513817			3			3	1	2	4.17005	3.143145	1.167265	1	1	1
77	6C	46	M	1	14	2	29750			F0010A	1	58105.47	10.18519	3.513817				1	12400	37804.88	44266.67	8	5	5	1	73					2	0	0	3.529412	-3.798441			2			2	1	2	1.167265	2.346551	-5.017265	1	1	1
78	6C	47	M	1	14	2	30800		101	F0005A	1	55898.37	3.529412	-3.798441			52	1	12400	37804.88	44266.67	9	6	6	1	73					2	0	0	6.493506	-4.433352			1			1	1	3	-5.017265	1.218823	-2.754205	1	1	1
79	6C	48	M	1	14	3	32800		105	F0005A	1	53420.2	6.493506	-4.433352			54	1	12400	37804.88	53420.2	10	1	1	1	73	79				2	1	1	0	-11.90818			7			7	1	3	-2.754205	-1.679146	-9.443837	1	1	1
80	6C	49	M	1	14	3	32800		105	F0004A		47058.82	0	-11.90818			54		12400	37804.88	53420.2	11	2	2	1	73	79				3	0	0	7.621951	-2.327474			6			6	1	3	-9.443837	-2.464341	-4.815629	1	1	1
81	6C	50	M	1	14	3	35300		105	F0004A		45963.54	7.621951	-2.327474	0	45963.54	54		12400	37804.88	53420.2	12	3	3	1	73	79			0	3	0	0	11.33144	4.782536			5			5	1	3	-4.815629	2.488156	-1.293661	1	1	1
82	6C	51	M	1	14	3	39300	2500	105	F0004A		48161.77	11.33144	4.782536	3063.726	51225.49	54		12400	37804.88	53420.2	13	4	4	1	73	79			6.3125	3	0	0	7.633588	4.309985			4			4	1	3	-1.293661	6.076198	-2.119493	1	1	1
83	6C	52	M	1	14	3	42300	0		F0004A	1	50237.53	7.633588	4.309985	0	50237.53		1	12400	37804.88	53420.2	14	5	5	1	73	79			0	3	0	0	7.092198	2.701174			3			3	1	3	-2.119493	6.429478	-3.994392	1	1	1
84	6C	53	M	1	14	3	45300	2500	210	B0004A	1	51594.53	7.092198	2.701174	2847.38	54441.91	55	1	12400	37804.88	53420.2	15	6	6	1	73	79			5.5	3	0	0	8.830022	5.003032			2			2	1	3	-3.994392	6.695566	-.7009285	1	1	1
85	57	54	M	1	14	3	49300		55	B0004A	1	54175.82	8.830022	5.003032	0	54175.82	55	1	12400	37804.88	53420.2	16	7	7	1	73	79			0	3	0	0	16.22718	14.21894			1			1	1	4	-.7009285	5.703961	5.91862	1	1	1
86	57	55	M	1	14	4	57300		57	B0126A	1	61879.05	16.22718	14.21894	0	61879.05	57	1	12400	37804.88	61879.05	17	1	1	1	73	79	86		0	3	1	1	8.202443	4.370274							1	4	5.91862	8.300316	-2.961208	1	1	1
87	57	56	M	1	14	4	62000	6500	57	E0081A	1	64583.33	8.202443	4.370274	6770.833	71354.16	57	1	12400	37804.88	61879.05	18	2	2	1	73	79	86		10.4375	4	0	0	12.25806	7.767742							1	4	-2.961208	7.331481	.3524228	1	1	1
88	57	57	M	1	14	4	69600	0	56	E0081A	1	69600	12.25806	7.767742	0	69600	56	1	12400	37804.88	61879.05	19	3	3	1	73	79	86		0	4	0	0									1		.3524228	7.415319		1	1	1
69	1B	55	M	1	12	2	18500			P0360A		59677.42																						8.108109	2.175346	7	6	2			2	1	2			-3.083221	1	1	1
70	1B	56	M	1	12	2	20000			P0360A		60975.61	8.108109	2.175346																	2	0	0	10	5.497076	6	5	1			1	1	3	-3.083221	5.258567	-.4459138	1	1	1
71	1B	57	M	1	12	3	22000			P5360A		64327.48	10	5.497076							64327.48		1	1			71				2	1	1	13.63636	10.09529	5	4					1	3	-.4459138	5.94299	4.609856	1	1	1
72	1B	58	M	1	12	3	25000		M0	P5360A		70821.53	13.63636	10.09529							64327.48		2	2			71				3	0	0	10	3.546667	4	3					1	3	4.609856	5.485431	.6732397	1	1	1
73	1B	59	M	1	12	3	27500		000	P5360A		73333.34	10	3.546667							64327.48		3	3			71				3	0	0	5.090909	-5.493787	3	2					1	3	.6732397	2.873427	-10.53043	1	1	1
74	1B	60	M	1	12	3	28900		000	P5360A		69304.55	5.090909	-5.493787							64327.48		4	4			71				3	0	0			2	1					1	U	-10.53043	5.036644		1	1	1
75	1B	61	M	0	12		20000		000	L2599A																										1						0			.7863457		0
69	7C	51	M	1	16	3	21000			S0530A		67741.94																						9.523809	3.513356	14	12			1	1	1	3			-1.745211	0	1	1
70	7C	52	M	1	16	3	23000			S0530A		70121.95	9.523809	3.513356										1							3	1	0	8.695652	4.246122	13	11					1	3	-1.745211	5.258567	-1.696867	1	1	1
71	7C	53	M	1	16	3	25000			S6530A		73099.41	8.695652	4.246122										2							3	0	0	8	4.634561	12	10					1	3	-1.696867	5.94299	-.8508701	1	1	1
72	7C	54	M	1	16	3	27000		0	T3110A		76487.25	8	4.634561										3							3	0	0	7.407407	1.106173	11	9					1	3	-.8508701	5.485431	-1.767254	1	1	1
73	7C	55	M	1	16	3	29000		000	T3110A		77333.34	7.407407	1.106173										4							3	0	0	4.827586	-5.730588	10	8					1	3	-1.767254	2.873427	-10.76723	1	1	1
74	7C	56	M	1	16	3	30400		000	T3110A		72901.68	4.827586	-5.730588										5							3	0	0	9.210526	.0896472	9	7					1	3	-10.76723	5.036644	-.6966985	1	1	1
75	7C	57	M	1	16	3	33200		000	T3110A	2	72967.03	9.210526	.0896472				2						6							3	0	0	6.024096	.2930641	8	6					1	3	-.6966985	.7863457	-2.850081	1	1	1
76	7C	58	M	1	16	3	35200			T3110A	2	73180.88	6.024096	.2930641				2						7							3	0	0	0	-6.054688	7	5					1	3	-2.850081	3.143145	-8.401239	1	1	1
77	7C	59	M	1	16	3	35200			T3110A	2	68750	0	-6.054688				2						8							3	0	0	5.113636	-2.326349	6	4					1	3	-8.401239	2.346551	-3.545172	1	1	1
78	7C	60	M	1	16	3	37000		108	T3110A	2	67150.63	5.113636	-2.326349			56	2						9							3	0	0	4.054054	-6.622502	5	3					1	3	-3.545172	1.218823	-4.943356	1	1	1
79	7C	61	M	1	16	3	38500		108	T3110A	2	62703.58	4.054054	-6.622502			56	2						10							3	0	0	6.493506	-6.18793	4	2					1	3	-4.943356	-1.679146	-3.723589	1	1	1
80	7C	62	M	1	16	3	41000		108	T3110A		58823.53	6.493506	-6.18793			56							11							3	0	0			3	1					1	U	-3.723589	-2.464341		1	1	1
81	7C	63	M	0	16		41000		108	L2599A							56																			2						0			2.488156		0
82	7C	64	M	0	16		41000	0	108	L2599A							56																			1						0			6.076198		0
69	7A	50	M	1	16	2	15000			F0010A		48387.1																						8	2.073171	15	15					1	2			-3.185396	1	1	1
70	7A	51	M	1	16	2	16200			F0010A		49390.24	8	2.073171																	2	0	0	8.641975	4.194643	14	14					1	2	-3.185396	5.258567	-1.748347	1	1	1
71	7A	52	M	1	16	2	17600			F0010A		51461.99	8.641975	4.194643																	2	0	0	6.818182	3.48957	13	13					1	2	-1.748347	5.94299	-1.995861	1	1	1
72	7A	53	M	1	16	2	18800		N	C0010A		53257.79	6.818182	3.48957																	2	0	0	0	-5.866667	12	12					1	2	-1.995861	5.485431	-8.740093	1	1	1
73	7A	54	M	1	16	2	18800			C0010A		50133.33	0	-5.866667																	2	0	0	13.82979	2.364917	11	11					1	2	-8.740093	2.873427	-2.671728	1	1	1
74	7A	55	M	1	16	2	21400			B0010A	3	51318.95	13.82979	2.364917				3													2	0	0	7.943925	-1.071172	10	10					1	2	-2.671728	5.036644	-1.857517	1	1	1
75	7A	56	M	1	16	2	23100			B0010A	3	50769.23	7.943925	-1.071172				3													2	0	0	0	-5.405406	9	9					1	2	-1.857517	.7863457	-8.548551	1	1	1
76	7A	57	M	1	16	2	23100			B0010A	3	48024.95	0	-5.405406				3													2	0	0	7.359307	.8590368	8	8					1	2	-8.548551	3.143145	-1.487515	1	1	1
77	7A	58	M	1	16	2	24800			F0010A	3	48437.5	7.359307	.8590368				3													2	0	0	0	-7.07804	7	7					1	2	-1.487515	2.346551	-8.296864	1	1	1
78	7A	59	M	1	16	2	24800		103	F0010A	3	45009.07	0	-7.07804			52	3													2	0	0	0	-10.26059	6	6					1	2	-8.296864	1.218823	-8.58144	1	1	1
79	7A	60	M	1	16	2	24800		101	F0010A	3	40390.88	0	-10.26059			52	3													2	0	0	0	-11.90818	5	5					1	2	-8.58144	-1.679146	-9.443837	1	1	1
80	7A	61	M	1	16	2	24800		101	F0010A		35581.06	0	-11.90818			52														2	0	0	8.064516	-1.925823	4	4					1	2	-9.443837	-2.464341	-4.413979	1	1	1
81	7A	62	M	1	16	2	26800		101	F0010A		34895.83	8.064516	-1.925823	0	34895.83	52													0	2	0	0	7.462687	1.141352	3	3					1	2	-4.413979	2.488156	-4.934845	1	1	1
82	7A	63	M	1	16	2	28800	0	101	F0010A		35294.12	7.462687	1.141352	0	35294.12	52													0	2	0	0	5.902778	2.632621	2	2					1	2	-4.934845	6.076198	-3.796858	1	1	1
83	7A	64	M	1	16	2	30500	0		F0010A	2	36223.28	5.902778	2.632621	0	36223.28		2												0	2	0	0			1	1					1		-3.796858	6.429478		1	1	1
69		59	M	1		3	20000			C0001A		64516.13																						7.5	1.60061	6	6					1	3			-3.657957	1	1	1
70	3D	60	M	1	13	3	21500			C0001A		65548.78	7.5	1.60061																	3	0	0	6.976744	2.597579	5	5					1	3	-3.657957	5.258567	-3.345411	1	1	1
71	3D	61	M	1	13	3	23000			C0001A		67251.46	6.976744	2.597579																	3	0	0	6.521739	3.202365	4	4					1	3	-3.345411	5.94299	-2.283066	1	1	1
72	3D	62	M	1	13	3	24500		M0	B1112A		69405.1	6.521739	3.202365																	3	0	0	6.122449	-.1034014	3	3					1	3	-2.283066	5.485431	-2.976828	1	1	1
73	3D	63	M	1	13	3	26000		000	B1112A		69333.34	6.122449	-.1034014																	3	0	0	13.07692	1.687881	2	2					1	3	-2.976828	2.873427	-3.348764	1	1	1
74	3D	64	M	1	13	3	29400		000	B1112A	2	70503.59	13.07692	1.687881				2													3	0	0			1	1					1		-3.348764	5.036644		1	1	1
81	3E	55	M	1	12	1	25000			L2587A		32552.08			0	32552.08			25000	32552.08	32552.08	1	1	1	1					0				10	3.529412							1	1		2.488156	-2.546786	1	1	1
82	3E	56	M	1	12	1	27500	0		L2587A		33700.98	10	3.529412	0	33700.98			25000	32552.08	32552.08	2	2	2	1					0	1	0	0	7.272727	3.960268							1	1	-2.546786	6.076198	-2.469211	1	1	1
83	3E	57	M	1	12	1	29500	0		L2587A	3	35035.63	7.272727	3.960268	0	35035.63		3	25000	32552.08	32552.08	3	3	3	1					0	1	0	0	8.135593	3.701787							1	1	-2.469211	6.429478	-2.993778	1	1	1
84	3E	58	M	1	12	1	31900	0		L2587A	3	36332.57	8.135593	3.701787	0	36332.57		3	25000	32552.08	32552.08	4	4	4	1					0	1	0	0	6.583072	2.835096							1	1	-2.993778	6.695566	-2.868865	1	1	1
85	76	59	M	1	12	1	34000		50	L2587A	0	37362.64	6.583072	2.835096	0	37362.64			25000	32552.08	32552.08	5	5	5	1					0	1	0	0	5.882353	4.052852							1	1	-2.868865	5.703961	-4.247464	1	1	1
86	76	60	M	1	12	1	36000		50	L2587A	0	38876.89	5.882353	4.052852	0	38876.89			25000	32552.08	32552.08	6	6	6	1					0	1	0	0	11.11111	7.175926							1	1	-4.247464	8.300316	-.1555553	1	1	1
87	76	61	M	1	12	1	40000		52	L2587A	2	41666.67	11.11111	7.175926	0	41666.67	52	2	25000	32552.08	32552.08	7	7	7	1					0	1	0	0	10.5	6.08							1	1	-.1555553	7.331481	-1.335319	1	1	1
88	76	62	M	1	12	1	44200	0	52	L2587A	2	44200	10.5	6.08	0	44200	52	2	25000	32552.08	32552.08	8	8	8	1					0	1	0	0									1		-1.335319	7.415319		1	1	1
86	55	32	M	1	14		30000		52	U8812A	2	32397.41			0	32397.41	52	2	30000	32397.41		1								0						1	1					1			8.300316		0	1	1
69	8C	36	M	1	18	3	17600			D0097A		56774.2																						10.22727	4.178215	2	2					1	3			-1.080352	1	1	1
70	8C	37	M	1	18	3	19400			E0111A		59146.34	10.22727	4.178215																	3	0	0			1	1					1		-1.080352	5.258567		1	1	1
69	8C	41	M	1	18	4	24000			L0598A		77419.35																						10.41667	4.357215	11	8					1	4			-.9013516	1	1	1
70	8C	42	M	1	18	4	26500		M0	L0598A		80792.68	10.41667	4.357215																	4	0	0	11.32076	6.763765	10	7					1	4	-.9013516	5.258567	.8207749	1	1	1
71	8C	43	M	1	18	4	29500		M0	L2598A		86257.31	11.32076	6.763765																	4	0	0	6.779661	3.45225	9	6					1	4	.8207749	5.94299	-2.033181	1	1	1
72	8C	44	M	1	18	4	31500		M0	L2598A		89235.13	6.779661	3.45225																	4	0	0	6.349206	.1100529	8	5					1	4	-2.033181	5.485431	-2.763374	1	1	1
73	8C	45	M	1	18	4	33500		000	L2598A	3	89333.34	6.349206	.1100529				3													4	0	0	12.53731	1.20262	7	4					1	4	-2.763374	2.873427	-3.834024	1	1	1
74	8C	46	M	1	18	4	37700		000	L2598A	2	90407.67	12.53731	1.20262				2													4	0	0	0	-8.351648	6	3					1	4	-3.834024	5.036644	-9.137994	1	1	1
75	8C	47	M	1	18	4	37700		000	L2598A	2	82857.14	0	-8.351648				2													4	0	0	6.100796	.3656176	5	2					1	4	-9.137994	.7863457	-2.777528	1	1	1
76	8C	48	M	1	18	4	40000			L2598A	2	83160.09	6.100796	.3656176				2													4	0	0			4	1					1	U	-2.777528	3.143145		1	1	1
77	8C	49	M	0	18		20000			L2599A	2							2																		3						0			2.346551		0
78	8C	50	M	0	18		20000			L2599A	2							2																		2						0			1.218823		0
79	8C	51	M	0	18		20000			L2599A	2							2																		1						0			-1.679146		0
69		45	M	1		2	15500			H0109A		50000																						9.67742	3.658537	17	16			13	13	1	2			-1.600031	1	1	1
70		46	M	1		2	17000			H0109A		51829.27	9.67742	3.658537																	2	0	0	8.823529	4.368765	16	15			12	12	1	2	-1.600031	5.258567	-1.574225	1	1	1
71		47	M	1		2	18500			H0109A		54093.57	8.823529	4.368765																	2	0	0	6.486486	3.168211	15	14			11	11	1	2	-1.574225	5.94299	-2.31722	1	1	1
72	6C	48	M	1	14	2	19700		0	E0109A		55807.37	6.486486	3.168211																	2	0	0	8.121827	1.77868	14	13			10	10	1	2	-2.31722	5.485431	-1.094747	1	1	1
73	6C	49	M	1	14	2	21300		000	E0109A	2	56800	8.121827	1.77868				2													2	0	0	6.57277	-4.161178	13	12			9	9	1	2	-1.094747	2.873427	-9.197823	1	1	1
74	6C	50	M	1	14	2	22700		000	E0109A	2	54436.45	6.57277	-4.161178				2													2	0	0	8.810573	-.2769037	12	11			8	8	1	2	-9.197823	5.036644	-1.063249	1	1	1
75	6C	51	M	1	14	2	24700		000	E0109A	2	54285.71	8.810573	-.2769037				2													2	0	0	0	-5.405406	11	10			7	7	1	2	-1.063249	.7863457	-8.548551	1	1	1
76	6C	52	M	1	14	2	24700			C0144A	2	51351.35	0	-5.405406				2													2	0	0	0	-6.054688	10	9			6	6	1	2	-8.548551	3.143145	-8.401239	1	1	1
77	6C	53	M	1	14	2	24700			C0205A	2	48242.19	0	-6.054688				2													2	0	0	0	-7.07804	9	8			5	5	1	2	-8.401239	2.346551	-8.296864	1	1	1
78	6C	54	M	1	14	2	24700			H0205A	2	44827.59	0	-7.07804				2													2	0	0	4.048583	-6.627412	8	7			4	4	1	2	-8.296864	1.218823	-4.948266	1	1	1
79	6C	55	M	1	14	2	25700		105	H0205A	2	41856.68	4.048583	-6.627412			54	2													2	0	0	7.003891	-5.738323	7	6			3	3	1	2	-4.948266	-1.679146	-3.273982	1	1	1
80	6C	56	M	1	14	2	27500		105	H0205A		39454.8	7.003891	-5.738323			54														2	0	0	8.727273	-1.324337	6	5			2	2	1	2	-3.273982	-2.464341	-3.812493	1	1	1
81	6C	57	M	1	14	2	29900	4125	105	H0205A		38932.29	8.727273	-1.324337	5371.094	44303.39	54													13.75	2	0	0	7.023411	.7279166	5	4			1	1	1	2	-3.812493	2.488156	-5.348281	1	1	1
82	6C	58	M	1	14	2	32000	0	105	H0203A		39215.69	7.023411	.7279166	0	39215.69	54							1						0	2	1	0	4.6875	1.454869	4	3					1	2	-5.348281	6.076198	-4.974609	1	1	1
83	6C	59	M	1	14	2	33500	0		H0203A	3	39786.22	4.6875	1.454869	0	39786.22		3						2						0	2	0	0	4.029851	-.2356101	3	2					1	2	-4.974609	6.429478	-6.931176	1	1	1
84	6C	60	M	1	14	2	34850	0	208	H0203A	3	39692.48	4.029851	-.2356101	0	39692.48	53	3						3						0	2	0	0			2	1					1	U	-6.931176	6.695566		1	1	1
85	57	61	M	0	14		34850		53	L2599A	3						53	3																		1						0			5.703961		0
75	2A	54	F	1	12	1	17000		000	A1029A	1	37362.64						1	17000	37362.64	37362.64	1	1	1	1									11.76471	5.723371	11	11	2			2	1	1		.7863457	2.580225	1	1	1
76	2B	55	F	1	12	1	19000			A1029A	2	39501.04	11.76471	5.723371				2	17000	37362.64	37362.64	2	2	2	1						1	0	0	13.1579	6.306538	10	10	1			1	1	2	2.580225	3.143145	3.959986	1	1	1
77	2B	56	F	1	12	2	21500			A1029A	1	41992.19	13.1579	6.306538				1	17000	37362.64	41992.19	3	1	1	1	77					1	1	1	6.511628	-1.027308	9	9					1	2	3.959986	2.346551	-2.246131	1	1	1
78	2B	57	F	1	12	2	22900		104	N1029A	1	41560.8	6.511628	-1.027308			53	1	17000	37362.64	41992.19	4	2	2	1	77					2	0	0	5.240175	-5.558084	8	8					1	2	-2.246131	1.218823	-3.878938	1	1	1
79	2B	58	F	1	12	2	24100		103	N1029A	1	39250.81	5.240175	-5.558084			52	1	17000	37362.64	41992.19	5	3	3	1	77					2	0	0	8.298756	-4.597653	7	7					1	2	-3.878938	-1.679146	-2.133312	1	1	1
80	2B	59	F	1	12	2	26100		000	N1029A		37446.2	8.298756	-4.597653					17000	37362.64	41992.19	6	4	4	1	77					2	0	0	8.045977	-1.942648	6	6					1	2	-2.133312	-2.464341	-4.430804	1	1	1
81	2B	60	F	1	12	2	28200		000	N1029A		36718.75	8.045977	-1.942648	0	36718.75			17000	37362.64	41992.19	7	5	5	1	77				0	2	0	0	7.446808	1.126408	5	5					1	2	-4.430804	2.488156	-4.94979	1	1	1
82	2B	61	F	1	12	2	30300	0	209	N9426A		37132.35	7.446808	1.126408	0	37132.35	54		17000	37362.64	41992.19	8	6	6	1	77				0	2	0	0	7.590759	4.268479	4	4					1	2	-4.94979	6.076198	-2.160999	1	1	1
83	2B	62	F	1	12	2	32600	0	209	N9426A	3	38717.34	7.590759	4.268479	0	38717.34	54	3	17000	37362.64	41992.19	9	7	7	1	77				0	2	0	0	3.98773	-.2760037	3	3					1	2	-2.160999	6.429478	-6.97157	1	1	1
84	2B	63	F	1	12	2	33900	0	209	N6141A	3	38610.48	3.98773	-.2760037	0	38610.48	54	3	17000	37362.64	41992.19	10	8	8	1	77				0	2	0	0	0	-3.516484	2	2					1	2	-6.97157	6.695566	-9.220445	1	1	1
85	71	64	F	1	12	2	33900		54	N9996A	3	37252.75	0	-3.516484	0	37252.75	54	3	17000	37362.64	41992.19	11	9	9	1	77				0	2	0	0			1	1					1		-9.220445	5.703961		1	1	1
69	7B	35	M	1	16	3	16100			E0110A		51935.48																						9.316771	3.317679	4	4					1	3			-1.940888	1	1	1
70	7A	36	M	1	16	3	17600			E0110A		53658.54	9.316771	3.317679																	3	0	0	8.522727	4.080276	3	3					1	3	-1.940888	5.258567	-1.862713	1	1	1
71	7A	37	M	1	16	3	19100		0	E0112B		55847.95	8.522727	4.080276																	3	0	0	7.853403	4.492532	2	2					1	3	-1.862713	5.94299	-.9928987	1	1	1
72	7A	38	M	1	16	3	20600		0	D1131A		58356.94	7.853403	4.492532																	3	0	0			1	1					1		-.9928987	5.485431		1	1	1
69		59	M	1		3	15750			V0406A		50806.45																						7.936508	2.013163	7	7					1	3			-3.245404	1	1	1
70		60	M	1		3	17000			V0406A		51829.27	7.936508	2.013163																	3	0	0	8.823529	4.368765	6	6					1	3	-3.245404	5.258567	-1.574225	1	1	1
71		61	M	1		3	18500		M0	V5406A		54093.57	8.823529	4.368765																	3	0	0	8.108109	4.7393	5	5					1	3	-1.574225	5.94299	-.7461308	1	1	1
72		62	M	1		3	20000		M0	E1140A		56657.22	8.108109	4.7393																	3	0	0	0	-5.866667	4	4					1	3	-.7461308	5.485431	-8.740093	1	1	1
73		63	M	1		3	20000		000	E1140A		53333.33	0	-5.866667																	3	0	0	14.5	2.967626	3	3					1	3	-8.740093	2.873427	-2.069018	1	1	1
74		64	M	1		3	22900		000	E1140A	3	54916.07	14.5	2.967626				3													3	0	0	6.986899	-1.94827	2	2					1	3	-2.069018	5.036644	-2.734616	1	1	1
75		65	M	1		3	24500		000	E1140A	3	53846.15	6.986899	-1.94827				3													3	0	0			1	1					1		-2.734616	.7863457		1	1	1
69		50	M	1		2	14500			A0450A		46774.2																						10.34483	4.289319	8	8					1	2			-.9692484	1	1	1
70		51	M	1		2	16000			G0049A		48780.49	10.34483	4.289319																	2	0	0	9.375	4.897661	7	7					1	2	-.9692484	5.258567	-1.045329	1	1	1
71		52	M	1		2	17500		0	G0070A		51169.59	9.375	4.897661																	2	0	0	9.714286	6.295427	6	6					1	2	-1.045329	5.94299	.809996	1	1	1
72		53	M	1		2	19200		0	F0070A		54390.93	9.714286	6.295427																	2	0	0	7.8125	1.4875	5	5					1	2	.809996	5.485431	-1.385927	1	1	1
73		54	M	1		2	20700		000	F0070A		55200	7.8125	1.4875																	2	0	0	15.94203	4.264415	4	4					1	2	-1.385927	2.873427	-.7722296	1	1	1
74		55	M	1		2	24000		000	F0070A	1	57553.96	15.94203	4.264415				1													2	0	0	0	-8.351648	3	3					1	2	-.7722296	5.036644	-9.137994	1	1	1
75		56	M	1		2	24000		000	F0025A	1	52747.25	0	-8.351648				1													2	0	0	0	-5.405406	2	2					1	2	-9.137994	.7863457	-8.548551	1	1	1
76		57	M	1		2	24000			B0025A	1	49896.05	0	-5.405406				1													2	0	0			1	1					1		-8.548551	3.143145		1	1	1
69		39	M	1		2	13700			S0534A		44193.55																						9.489051	3.480506			6			6	1	2			-1.778062	1	1	1
70	6C	40	M	1	14	2	15000			S0534A		45731.71	9.489051	3.480506																	2	0	0	10	5.497076			5			5	1	2	-1.778062	5.258567	-.4459138	1	1	1
71	6C	41	M	1	14	2	16500		M0	S6534A		48245.61	10	5.497076																	2	0	0	7.272727	3.929951			4			4	1	2	-.4459138	5.94299	-1.55548	1	1	1
72	6C	42	M	1	14	2	17700		M0	T3113A		50141.64	7.272727	3.929951																	2	0	0	8.474576	2.110734			3			3	1	2	-1.55548	5.485431	-.7626925	1	1	1
73	6C	43	M	1	14	2	19200		000	T3113A		51200	8.474576	2.110734																	2	0	0	7	-3.776978			2			2	1	2	-.7626925	2.873427	-8.813622	1	1	1
74	6C	44	M	1	14	2	20544		000	T3113A		49266.19	7	-3.776978																	2	0	0	12.44159	3.050863			1			1	1	3	-8.813622	5.036644	2.264517	1	1	1
75	6C	45	M	1	14	3	23100		000	T3113A	2	50769.23	12.44159	3.050863				2			50769.23		1	1			75				2	1	1	8.658009	2.784603							1	3	2.264517	.7863457	-.3585424	1	1	1
76	6C	46	M	1	14	3	25100			T3113A	2	52182.95	8.658009	2.784603				2			50769.23		2	2			75				3	0	0	7.968128	1.430995							1	3	-.3585424	3.143145	-.9155567	1	1	1
77	6C	47	M	1	14	3	27100			T3113A	2	52929.69	7.968128	1.430995				2			50769.23		3	3			75				3	0	0	11.43911	3.551409							1	3	-.9155567	2.346551	2.332586	1	1	1
78	6C	48	M	1	14	3	30200		105	T3113A	2	54809.44	11.43911	3.551409			54	2			50769.23		4	4			75				3	0	0	3.311258	-7.289083							1	3	2.332586	1.218823	-5.609936	1	1	1
79	6C	49	M	1	14	3	31200		105	T3113A	2	50814.33	3.311258	-7.289083			54	2			50769.23		5	5			75				3	0	0	8.814102	-4.143674							1	3	-5.609936	-1.679146	-1.679333	1	1	1
80	6C	50	M	1	14	3	33950		105	T3113A		48708.75	8.814102	-4.143674			54				50769.23		6	6			75				3	0	0	8.9838	-1.091526							1	3	-1.679333	-2.464341	-3.579681	1	1	1
81	6C	51	M	1	14	3	37000		105	T3113A		48177.08	8.9838	-1.091526	0	48177.08	54				50769.23		7	7			75			0	3	0	0	0	-5.882353							1	3	-3.579681	2.488156	-11.95855	1	1	1
82	6C	52	M	1	14	3	37000	0	105	T3113A		45343.14	0	-5.882353	0	45343.14	54				50769.23		8	8			75			0	3	0	0	0	-3.087886							1	3	-11.95855	6.076198	-9.517365	1	1	1
83	6C	53	M	1	14	3	37000	0		T3113A	3	43942.99	0	-3.087886	0	43942.99		3			50769.23		9	9			75			0	3	0	0	4.864865	.5651665							1	3	-9.517365	6.429478	-6.1304	1	1	1
84	6C	54	M	1	14	3	38800	0	207	T3113A	3	44191.34	4.864865	.5651665	0	44191.34	52	3			50769.23		10	10			75			0	3	0	0	0	-3.516484							1	3	-6.1304	6.695566	-9.220445	1	1	1
85	57	55	M	1	14	3	38800		52	T3113A	3	42637.36	0	-3.516484	0	42637.36	52	3			50769.23		11	11			75			0	3	0	0	3.092783	1.311483							1	3	-9.220445	5.703961	-6.988833	1	1	1
86	57	56	M	1	14	3	40000		52	T3113A	3	43196.54	3.092783	1.311483	0	43196.54	52	3			50769.23		12	12			75			0	3	0	0	6	2.245833							1	3	-6.988833	8.300316	-5.085648	1	1	1
87	57	57	M	1	14	3	42400		52	T3114A	3	44166.67	6	2.245833	0	44166.67	52	3			50769.23		13	13			75			0	3	0	0	8.254717	3.924528							1	3	-5.085648	7.331481	-3.490791	1	1	1
88	57	58	M	1	14	3	45900		52	T3114A	2	45900	8.254717	3.924528	0	45900	52	2			50769.23		14	14			75			0	3	0	0									1		-3.490791	7.415319		1	1	1
76	2A	58	M	1	12	1	20000			V6230A	2	41580.04						2	20000	41580.04	41580.04	1	1	1	1									7.5	.9912109	6	4					1	1		3.143145	-1.355341	1	1	1
77	2A	59	M	1	12	1	21500			V6230A	2	41992.19	7.5	.9912109				2	20000	41580.04	41580.04	2	2	2	1						1	0	0	6.976744	-.5951125	5	3					1	1	-1.355341	2.346551	-1.813936	1	1	1
78	2A	60	M	1	12	1	23000		103	V6230A	2	41742.29	6.976744	-.5951125			52	2	20000	41580.04	41580.04	3	3	3	1						1	0	0	6.086957	-4.798187	4	2					1	1	-1.813936	1.218823	-3.119041	1	1	1
79	2A	61	M	1	12	1	24400		103	V6230A	2	39739.41	6.086957	-4.798187			52	2	20000	41580.04	41580.04	4	4	4	1						1	0	0			3	1					1	1	-3.119041	-1.679146		1	1	1
80	2A	62	M	0	12	1	25900		103	L2599A							52		20000																	2						0			-2.464341		1
81	2A	63	M	0	12	1	25900		103	L2599A							52		20000																	1						0			2.488156		1
82	6C	36	M	1	14	1	22400	0	101	E0100A		27450.98			0	27450.98	52		22400	27450.98	27450.98	1	1	1	1					0				13.39286	9.891415			4			4	1	1		6.076198	3.461937	1	1	1
83	6C	37	M	1	14	1	25400	0		E0100A	2	30166.27	13.39286	9.891415	0	30166.27		2	22400	27450.98	27450.98	2	2	2	1					0	1	0	0	5.905512	1.563145			3			3	1	1	3.461937	6.429478	-5.132421	1	1	1
84	6C	38	M	1	14	1	26900	0	207	E0023A	3	30637.81	5.905512	1.563145	0	30637.81	52	3	22400	27450.98	27450.98	3	3	3	1					0	1	0	0	7.434944	3.657012			2			2	1	1	-5.132421	6.695566	-2.046949	1	1	1
85	57	39	M	1	14	1	28900		52	G1180A	2	31758.24	7.434944	3.657012	0	31758.24	52	2	22400	27450.98	27450.98	4	4	4	1					0	1	0	0	7.958477	6.093104			1			1	1	2	-2.046949	5.703961	-2.207211	1	1	1
86	57	40	M	1	14	2	31200		53	A1082A	2	33693.3	7.958477	6.093104	0	33693.3	53	2	22400	27450.98	33693.3	5	1	1	1	86				0	1	1	1	8.01282	4.187366							1	2	-2.207211	8.300316	-3.144115	1	1	1
87	57	41	M	1	14	2	33700		53	A1056D	2	35104.17	8.01282	4.187366	0	35104.17	53	2	22400	27450.98	33693.3	6	2	2	1	86				0	2	0	0	8.902077	4.545994							1	2	-3.144115	7.331481	-2.869325	1	1	1
88	57	42	M	1	14	2	36700		53	N9837A	2	36700	8.902077	4.545994	0	36700	53	2	22400	27450.98	33693.3	7	3	3	1	86				0	2	0	0									1		-2.869325	7.415319		1	1	1
86	34	26	M	1	16	1	26700	0	52	N9700A	1	28833.69			0	28833.69	52	1	26700	28833.69	28833.69	1	1	1	1					0				19.85019	15.60549							1	1		8.300316	8.274012	1	1	1
87	34	27	M	1	16	1	32000		52	N9700A	2	33333.33	19.85019	15.60549	0	33333.33	52	2	26700	28833.69	28833.69	2	2	2	1					0	1	0	0	8.4375	4.1							1	1	8.274012	7.331481	-3.315319	1	1	1
88	34	28	M	1	16	1	34700		52	N9700A	2	34700	8.4375	4.1	0	34700	52	2	26700	28833.69	28833.69	3	3	3	1					0	1	0	0									1		-3.315319	7.415319		1	1	1
69		59	M	1		4	21500			C0051A		69354.84																						6.976744	1.106069	6	6					1	4			-4.152498	1	1	1
70		60	M	1		4	23000			C0051A		70121.95	6.976744	1.106069																	4	0	0	8.695652	4.246122	5	5					1	4	-4.152498	5.258567	-1.696867	1	1	1
71		61	M	1		4	25000			C0051A		73099.41	8.695652	4.246122																	4	0	0	8	4.634561	4	4					1	4	-1.696867	5.94299	-.8508701	1	1	1
72		62	M	1		4	27000		0	B0051A		76487.25	8	4.634561																	4	0	0	0	-5.866667	3	3					1	4	-.8508701	5.485431	-8.740093	1	1	1
73		63	M	1		4	27000		000	B0051A		72000	0	-5.866667																	4	0	0	5.185185	-5.409006	2	2					1	4	-8.740093	2.873427	-10.44565	1	1	1
74		64	M	1		4	28400		000	B0051A		68105.52	5.185185	-5.409006																	4	0	0			1	1					1		-10.44565	5.036644		1	1	1
77	2A	43	M	1	12	1	19000			Q8740A	2	37109.38						2	19000	37109.38	37109.38	1	1	1	1									10	2.214156	10	10	5			5	1	1		2.346551	.9953328	1	1	1
78	2A	44	M	1	12	1	20900		104	Q8740A	2	37931.04	10	2.214156			53	2	19000	37109.38	37109.38	2	2	2	1						1	0	0	4.784689	-5.966835	9	9	4			4	1	1	.9953328	1.218823	-4.287688	1	1	1
79	2A	45	M	1	12	1	21900		103	Q8740A	2	35667.75	4.784689	-5.966835			52	2	19000	37109.38	37109.38	3	3	3	1						1	0	0	7.305936	-5.472246	8	8	3			3	1	1	-4.287688	-1.679146	-3.007905	1	1	1
80	2A	46	M	1	12	1	23500		103	Q8730A		33715.93	7.305936	-5.472246			52		19000	37109.38	37109.38	4	4	4	1						1	0	0	7.659575	-2.293329	7	7	2			2	1	1	-3.007905	-2.464341	-4.781485	1	1	1
81	6C	47	M	1	14	1	25300		103	S1772A		32942.71	7.659575	-2.293329	0	32942.71	52		19000	37109.38	37109.38	5	5	5	1					0	1	0	0	9.881423	3.41781	6	6	1			1	1	2	-4.781485	2.488156	-2.658388	1	1	1
82	6C	48	M	1	14	2	27800	0	103	S1772A		34068.63	9.881423	3.41781	0	34068.63	52		19000	37109.38	34068.63	6	1	1	1	82				0	1	1	1	8.992805	5.627232	5	5					1	2	-2.658388	6.076198	-.8022462	1	1	1
83	6C	49	M	1	14	2	30300	0		S5510A	2	35985.75	8.992805	5.627232	0	35985.75		2	19000	37109.38	34068.63	7	2	2	1	82				0	2	0	0	8.250825	3.812295	4	4					1	2	-.8022462	6.429478	-2.883271	1	1	1
84	6C	50	M	1	14	2	32800	0		S5510A	3	37357.63	8.250825	3.812295	0	37357.63		3	19000	37109.38	34068.63	8	3	3	1	82				0	2	0	0	8.231708	4.425757	3	3					1	2	-2.883271	6.695566	-1.278204	1	1	1
85	57	51	M	1	14	2	35500		54	S8704A	3	39010.99	8.231708	4.425757	0	39010.99	54	3	19000	37109.38	34068.63	9	4	4	1	82				0	2	0	0	7.042253	5.192711	2	2					1	2	-1.278204	5.703961	-3.107605	1	1	1
86	57	52	M	1	14	2	38000		54	K3560A	3	41036.72	7.042253	5.192711	0	41036.72	54	3	19000	37109.38	34068.63	10	5	5	1	82				0	2	0	0			1	1					1		-3.107605	8.300316		1	1	1
82	3D	31	M	1	13	1	27600	0		N9536A		33823.53			0	33823.53			27600	33823.53	33823.53	1	1	1	1					0				9.782609	6.392647			1			1	1	2		6.076198	-.0368315	1	1	1
83	3D	32	M	1	13	2	30300	2200	209	N9537A	2	35985.75	9.782609	6.392647	2612.827	38598.57	54	2	27600	33823.53	35985.75	2	1	1	1	83				7.25	1	1	1	14.85149	10.14231			2			2	1	2	-.0368315	6.429478	3.446747	1	1	1
84	3D	33	M	1	13	2	34800	0	209	N9537A	1	39635.54	14.85149	10.14231	0	39635.54	54	1	27600	33823.53	35985.75	3	2	2	1	83				0	2	0	0	20.68966	16.44562			1			1	1	3	3.446747	6.695566	10.74166	1	1	1
85	63	34	M	1	13	3	42000	0	55	N9537A	0	46153.85	20.68966	16.44562	0	46153.85	55		27600	33823.53	46153.85	4	1	1	1	83	85			0	2	1	1	16.66667	14.65083							1	3	10.74166	5.703961	6.350512	1	1	1
86	63	35	M	1	13	3	49000	0	55	N9537A	1	52915.77	16.66667	14.65083	0	52915.77	55	1	27600	33823.53	46153.85	5	2	2	1	83	85			0	3	0	0	12.2449	8.269558							1	3	6.350512	8.300316	.9380766	1	1	1
87	63	36	M	1	13	3	55000	0	55	N9537A	1	57291.67	12.2449	8.269558	0	57291.67	55	1	27600	33823.53	46153.85	6	3	3	1	83	85			0	3	0	0	18.18182	13.45455							1	3	.9380766	7.331481	6.039227	1	1	1
88	63	37	M	1	13	3	65000	0	56	N9537A	1	65000	18.18182	13.45455	0	65000	56	1	27600	33823.53	46153.85	7	4	4	1	83	85			0	3	0	0									1		6.039227	7.415319		1	1	1
69	2B	50	M	1	12	4	27000			V0403A		87096.77																						9.259259	3.263324	12	11					1	4			-1.995243	1	0	0
70	6E	51	M	1	14	4	29500			V0403A		89939.02	9.259259	3.263324																	4	0	0	6.779661	2.408564	11	10					1	4	-1.995243	5.258567	-3.534426	1	0	0
71	6E	52	M	1	14	4	31500			V5403A		92105.27	6.779661	2.408564																	4	0	0	6.349206	3.035208	10	9					1	4	-3.534426	5.94299	-2.450222	1	0	0
72	6E	53	M	1	14	4	33500		M0	V6050A		94900.85	6.349206	3.035208																	4	0	0	5.970149	-.2467662	9	8					1	4	-2.450222	5.485431	-3.120193	1	0	0
73	6E	54	M	1	14	4	35500		000	V6050A		94666.66	5.970149	-.2467662																	4	0	0			8	7					1	4	-3.120193	2.873427		1	0	0
74	6E	55	M	0	14	4	38500		000	V6051A	2							2													4	0	0			7	6					0	4		5.036644		1	0	0
75	6E	56	M	0	14	4	40500		000	V6051A	2							2													4	0	0			6	5					0	4		.7863457		1	0	0
76	6E	57	M	0	14	4	40500			V6200A	2							2													4	0	0			5	4					0	4		3.143145		1	0	0
77	6E	58	M	0	14	4	42500			V6200A	2							2													4	0	0			4	3					0	4		2.346551		1	0	0
78	6E	59	M	0	14	4	45800		109	V6200A	2						57	2													4	0	0			3	2					0	4		1.218823		1	0	0
79	6E	60	M	1	14	4	49700		109	V6251A	2	80944.63					57	2													4	0	0			2	1					1	U		-1.679146		1	0	0
80	6E	61	M	0	14		49700		109	L2599A							57																			1						0			-2.464341		0
69	2B	57	M	1	12	1	15000			U0882A		48387.1																						10	3.963415	5	5			3	3	1	1			-1.295152	0	1	1
70	2B	58	M	1	12	1	16500		M0	U0876A		50304.88	10	3.963415																	1	0	0	9.090909	4.625199	4	4			2	2	1	1	-1.295152	5.258567	-1.317791	0	1	1
71	2B	59	M	1	12	1	18000		M0	U8876A		52631.58	9.090909	4.625199																	1	0	0	0	-3.116147	3	3			1	1	1	1	-1.317791	5.94299	-8.601579	0	1	1
72	2B	60	M	1	12	1	18000		M0	U8876A		50991.5	0	-3.116147										1							1	1	0	5.555555	-.637037	2	2					1	1	-8.601579	5.485431	-3.510464	1	1	1
73	2B	61	M	1	12	1	19000		000	U8876A		50666.67	5.555555	-.637037										2							1	0	0			1	1					1		-3.510464	2.873427		1	1	1
74	2A	50	F	1	12	1	19200		000	T3112A	1	46043.16						1	19200	46043.16	46043.16	1	1	1	1									10.41667	1.195055	13	13	4			4	1	1		5.036644	.4087093	1	1	1
75	2A	51	F	1	12	1	21200		000	T3112A	2	46593.41	10.41667	1.195055				2	19200	46043.16	46043.16	2	2	2	1						1	0	0	9.433962	3.518613	12	12	3			3	1	1	.4087093	.7863457	.3754678	1	1	1
76	2A	52	F	1	12	1	23200			T3112A	2	48232.85	9.433962	3.518613				2	19200	46043.16	46043.16	3	3	3	1						1	0	0	7.758621	1.234173	11	11	2			2	1	1	.3754678	3.143145	-1.112379	1	1	1
77	2A	53	F	1	12	1	25000			T3112A	2	48828.13	7.758621	1.234173				2	19200	46043.16	46043.16	4	4	4	1						1	0	0	6	-1.502722	10	10	1			1	1	2	-1.112379	2.346551	-2.721546	1	1	1
78	2A	54	F	1	12	2	26500		104	T3112A	2	48094.38	6	-1.502722			53	2	19200	46043.16	48094.38	5	1	1	1	78					1	1	1	0	-10.26059	9	9					1	2	-2.721546	1.218823	-8.58144	1	1	1
79	2A	55	F	1	12	2	26500		104	T3112A	2	43159.61	0	-10.26059			53	2	19200	46043.16	48094.38	6	2	2	1	78					2	0	0	7.54717	-5.259738	8	8					1	2	-8.58144	-1.679146	-2.795398	1	1	1
80	2A	56	F	1	12	2	28500		104	T3112A		40889.53	7.54717	-5.259738			53		19200	46043.16	48094.38	7	3	3	1	78					2	0	0	11.22807	.9452668	7	7					1	2	-2.795398	-2.464341	-1.542889	1	1	1
81	2A	57	F	1	12	2	31700		104	T3112A		41276.04	11.22807	.9452668	0	41276.04	53		19200	46043.16	48094.38	8	4	4	1	78				0	2	0	0	4.100946	-2.022639	6	6					1	2	-1.542889	2.488156	-8.098836	1	1	1
82	2A	58	F	1	12	2	33000	0	104	T3112A		40441.18	4.100946	-2.022639	0	40441.18	53		19200	46043.16	48094.38	9	5	5	1	78				0	2	0	0	0	-3.087886	5	5					1	2	-8.098836	6.076198	-9.517365	1	1	1
83	2A	59	F	1	12	2	33000	0		T3008A	3	39192.4	0	-3.087886	0	39192.4		3	19200	46043.16	48094.38	10	6	6	1	78				0	2	0	0	0	-4.100228	4	4					1	2	-9.517365	6.429478	-10.79579	1	1	1
84	2A	60	F	1	12	2	33000	0		T3008A	3	37585.42	0	-4.100228	0	37585.42		3	19200	46043.16	48094.38	11	7	7	1	78				0	2	0	0	0	-3.516484	3	3					1	2	-10.79579	6.695566	-9.220445	1	1	1
85	71	61	F	1	12	2	33000		50	T3008A	0	36263.73	0	-3.516484	0	36263.73			19200	46043.16	48094.38	12	8	8	1	78				0	2	0	0	0	-1.727862	2	2					1	2	-9.220445	5.703961	-10.02818	1	1	1
86	71	62	F	1	12	2	33000		50	T3008A	3	35637.15	0	-1.727862	0	35637.15		3	19200	46043.16	48094.38	13	9	9	1	78				0	2	0	0			1	1					1		-10.02818	8.300316		1	1	1
88	32	25	M	1	16	2	37000	0	53	D1122A	1	37000			0	37000	53	1	37000	37000	37000	1	1	1	2	88				0												1			7.415319		1	1	1
84	2A	59	M	1	12	1	34400	1500		N9406A		39179.95			1708.428	40888.38			34400	39179.95	39179.95	1	1	1	1					4.3125				8.72093	4.897777	3	3					1	1		6.695566	-.8061842	1	1	1
85	71	60	M	1	12	1	37400	3000	00	N9406A	3	41098.9	8.72093	4.897777	3296.703	44395.61		3	34400	39179.95	39179.95	2	2	2	1					8	1	0	0	8.02139	6.15493	2	2					1	1	-.8061842	5.703961	-2.145386	1	1	1
86	71	61	M	1	12	1	40400		52	N9406B	3	43628.51	8.02139	6.15493	0	43628.51	52	3	34400	39179.95	39179.95	3	3	3	1					0	1	0	0			1	1					1		-2.145386	8.300316		1	1	1
86	14	26	M	1	18		52000	0	52	P7508A		56155.51			0	56155.51	52		52000	56155.51		1								0				9.615385	5.733173	2	2					1	U		8.300316	-1.598308	0	1	1
87	14	27	M	1	18		57000	0	52	V7535A	0	59375	9.615385	5.733173	0	59375	52		52000	56155.51		2								0	U					1	1					1		-1.598308	7.331481		0	1	1
[truncated: 72,072 more rows]
[truncated: 4 more columns]
