# Supplementary material for: Energy and institution size
Source: PLoS One. 2017 Feb 8;12(2):e0171823. doi: 10.1371/journal.pone.0171823 (PMC5298329; doi:10.1371/journal.pone.0171823)
Supplement: S1 File — This zip file contains raw and final data for all analysis conducted in this paper. It also includes R code used for modelling. (ZIP) [file pone.0171823.s002.zip › Supplementary Material Revised/Raw Data/Span of Control/Case Studies/Dohmen Data.csv]

Year	Level	N	Mean	Gini	Source
1987	9	0.4			Dohmen et al 2003
1987	8	1			Dohmen et al 2003
1987	7	1.3			Dohmen et al 2003
1987	6	3.4			Dohmen et al 2003
1987	5	6.2			Dohmen et al 2003
1987	4	11.1			Dohmen et al 2003
1987	3	9			Dohmen et al 2003
1987	2	15.2			Dohmen et al 2003
1987	1	51.3			Dohmen et al 2003
1988	9	0.4			Dohmen et al 2003
1988	8	1			Dohmen et al 2003
1988	7	1.2			Dohmen et al 2003
1988	6	3.4			Dohmen et al 2003
1988	5	6			Dohmen et al 2003
1988	4	10.9			Dohmen et al 2003
1988	3	8.6			Dohmen et al 2003
1988	2	15.6			Dohmen et al 2003
1988	1	52.9			Dohmen et al 2003
1989	9	0.4			Dohmen et al 2003
1989	8	1			Dohmen et al 2003
1989	7	1.3			Dohmen et al 2003
1989	6	3.3			Dohmen et al 2003
1989	5	5.8			Dohmen et al 2003
1989	4	10.6			Dohmen et al 2003
1989	3	8.6			Dohmen et al 2003
1989	2	15.4			Dohmen et al 2003
1989	1	53.7			Dohmen et al 2003
1990	9	0.3			Dohmen et al 2003
1990	8	1			Dohmen et al 2003
1990	7	1.2			Dohmen et al 2003
1990	6	3.3			Dohmen et al 2003
1990	5	5.9			Dohmen et al 2003
1990	4	11.4			Dohmen et al 2003
1990	3	7.9			Dohmen et al 2003
1990	2	14.8			Dohmen et al 2003
1990	1	54.1			Dohmen et al 2003
1991	9	0.3			Dohmen et al 2003
1991	8	1			Dohmen et al 2003
1991	7	1.2			Dohmen et al 2003
1991	6	3.5			Dohmen et al 2003
1991	5	6.2			Dohmen et al 2003
1991	4	11.9			Dohmen et al 2003
1991	3	8.3			Dohmen et al 2003
1991	2	14.6			Dohmen et al 2003
1991	1	53			Dohmen et al 2003
1992	9	0.3			Dohmen et al 2003
1992	8	1			Dohmen et al 2003
1992	7	1.4			Dohmen et al 2003
1992	6	3.7			Dohmen et al 2003
1992	5	6.6			Dohmen et al 2003
1992	4	11.8			Dohmen et al 2003
1992	3	8.5			Dohmen et al 2003
1992	2	14.4			Dohmen et al 2003
1992	1	52.3			Dohmen et al 2003
1993	9	0.2			Dohmen et al 2003
1993	8	1.1			Dohmen et al 2003
1993	7	1.4			Dohmen et al 2003
1993	6	4			Dohmen et al 2003
1993	5	7.2			Dohmen et al 2003
1993	4	12.6			Dohmen et al 2003
1993	3	8.7			Dohmen et al 2003
1993	2	14.4			Dohmen et al 2003
1993	1	50.4			Dohmen et al 2003
1994	9	0.3			Dohmen et al 2003
1994	8	1.3			Dohmen et al 2003
1994	7	1.5			Dohmen et al 2003
1994	6	5.2			Dohmen et al 2003
1994	5	8.3			Dohmen et al 2003
1994	4	13.4			Dohmen et al 2003
1994	3	9.2			Dohmen et al 2003
1994	2	15.6			Dohmen et al 2003
1994	1	45.2			Dohmen et al 2003
1995	9	0.3			Dohmen et al 2003
1995	8	1.4			Dohmen et al 2003
1995	7	1.9			Dohmen et al 2003
1995	6	6.2			Dohmen et al 2003
1995	5	9.1			Dohmen et al 2003
1995	4	13.4			Dohmen et al 2003
1995	3	9.7			Dohmen et al 2003
1995	2	14.7			Dohmen et al 2003
1995	1	42.3			Dohmen et al 2003
1996	9	0.3			Dohmen et al 2003
1996	8	1.6			Dohmen et al 2003
1996	7	1.7			Dohmen et al 2003
1996	6	5.6			Dohmen et al 2003
1996	5	8.2			Dohmen et al 2003
1996	4	12.9			Dohmen et al 2003
1996	3	9.8			Dohmen et al 2003
1996	2	16			Dohmen et al 2003
1996	1	43.9			Dohmen et al 2003
