# Supplementary material for: Energy and institution size
Source: PLoS One. 2017 Feb 8;12(2):e0171823. doi: 10.1371/journal.pone.0171823 (PMC5298329; doi:10.1371/journal.pone.0171823)
Supplement: S1 File — This zip file contains raw and final data for all analysis conducted in this paper. It also includes R code used for modelling. (ZIP) [file pone.0171823.s002.zip › Supplementary Material Revised/Raw Data/Span of Control/Case Studies/Lima Data.csv]

Year	Level	N	Pay	COV (Total Wage)	Source
1991	1	13		17	Limi 2000
1991	2	18		15	Limi 2000
1991	3	12		14	Limi 2000
1991	4	25		16	Limi 2000
1991	5	26		12	Limi 2000
1991	6	3		22	Limi 2000
1991	7	2		37	Limi 2000
1991	8	0			Limi 2000
1991	9	0			Limi 2000
1992	1	16		19	Limi 2000
1992	2	20		13	Limi 2000
1992	3	10		15	Limi 2000
1992	4	26		15	Limi 2000
1992	5	24		14	Limi 2000
1992	6	3		19	Limi 2000
1992	7	2		33	Limi 2000
1992	8	0			Limi 2000
1992	9	1			Limi 2000
1993	1	16		29	Limi 2000
1993	2	20		29	Limi 2000
1993	3	9		26	Limi 2000
1993	4	23		25	Limi 2000
1993	5	25		20	Limi 2000
1993	6	5		27	Limi 2000
1993	7	1		48	Limi 2000
1993	8	0			Limi 2000
1993	9	0			Limi 2000
1994	1	19		23	Limi 2000
1994	2	22		14	Limi 2000
1994	3	9		15	Limi 2000
1994	4	21		15	Limi 2000
1994	5	23		11	Limi 2000
1994	6	2		20	Limi 2000
1994	7	1		35	Limi 2000
1994	8	0			Limi 2000
1994	9	3			Limi 2000
1995	1	20		23	Limi 2000
1995	2	24		11	Limi 2000
1995	3	8		16	Limi 2000
1995	4	18		23	Limi 2000
1995	5	23		14	Limi 2000
1995	6	2		21	Limi 2000
1995	7	1		38	Limi 2000
1995	8	0			Limi 2000
1995	9	4			Limi 2000
