# Supplementary material for: Energy and institution size
Source: PLoS One. 2017 Feb 8;12(2):e0171823. doi: 10.1371/journal.pone.0171823 (PMC5298329; doi:10.1371/journal.pone.0171823)
Supplement: S1 File — This zip file contains raw and final data for all analysis conducted in this paper. It also includes R code used for modelling. (ZIP) [file pone.0171823.s002.zip › Supplementary Material Revised/Raw Data/Span of Control/Case Studies/Morais Data.csv]

Year	Level	N	Mean	Gini	Source
2007	6	4	650937		Morais & Kakabadse 2014
2007	5	8	248860		Morais & Kakabadse 2014
2007	4	21	103982		Morais & Kakabadse 2014
2007	3	59	52763		Morais & Kakabadse 2014
2007	2	457	34040		Morais & Kakabadse 2014
2008	6	4	791767		Morais & Kakabadse 2014
2008	5	5	230642		Morais & Kakabadse 2014
2008	4	24	102234		Morais & Kakabadse 2014
2008	3	87	48126		Morais & Kakabadse 2014
2008	2	736	27022		Morais & Kakabadse 2014
2009	6	4	834470		Morais & Kakabadse 2014
2009	5	5	249882		Morais & Kakabadse 2014
2009	4	26	105661		Morais & Kakabadse 2014
2009	3	83	50384		Morais & Kakabadse 2014
2009	2	794	34103		Morais & Kakabadse 2014
2010	6	4	944920		Morais & Kakabadse 2014
2010	5	8	233994		Morais & Kakabadse 2014
2010	4	26	112849		Morais & Kakabadse 2014
2010	3	82	54845		Morais & Kakabadse 2014
2010	2	798	19935		Morais & Kakabadse 2014
