# Supplementary material for: Energy and institution size
Source: PLoS One. 2017 Feb 8;12(2):e0171823. doi: 10.1371/journal.pone.0171823 (PMC5298329; doi:10.1371/journal.pone.0171823)
Supplement: S1 File — This zip file contains raw and final data for all analysis conducted in this paper. It also includes R code used for modelling. (ZIP) [file pone.0171823.s002.zip › Supplementary Material Revised/Raw Data/Span of Control/Case Studies/Treble Data.csv]

Year	Level	N	Mean.Level	g.inner	Source
1989	12	8			Treble et al 2001
1989	11	41			Treble et al 2001
1989	10	91			Treble et al 2001
1989	9	549			Treble et al 2001
1989	8	1540			Treble et al 2001
1989	7	2401			Treble et al 2001
1989	6	6371			Treble et al 2001
1989	5	6722			Treble et al 2001
1989	4	12962			Treble et al 2001
1989	3	9198			Treble et al 2001
1989	2	3337			Treble et al 2001
1989	1	1124			Treble et al 2001
1993	12	4			Treble et al 2001
1993	11	35			Treble et al 2001
1993	10	206			Treble et al 2001
1993	9	649			Treble et al 2001
1993	8	1896			Treble et al 2001
1993	7	2961			Treble et al 2001
1993	6	5973			Treble et al 2001
1993	5	7696			Treble et al 2001
1993	4	10962			Treble et al 2001
1993	3	6763			Treble et al 2001
1993	2	809			Treble et al 2001
1993	1	66			Treble et al 2001
1997	12	12			Treble et al 2001
1997	11	43			Treble et al 2001
1997	10	260			Treble et al 2001
1997	9	681			Treble et al 2001
1997	8	1948			Treble et al 2001
1997	7	3239			Treble et al 2001
1997	6	5369			Treble et al 2001
1997	5	7826			Treble et al 2001
1997	4	9185			Treble et al 2001
1997	3	6389			Treble et al 2001
1997	2	563			Treble et al 2001
1997	1	79			Treble et al 2001
