# Supplementary material for: Energy and institution size
Source: PLoS One. 2017 Feb 8;12(2):e0171823. doi: 10.1371/journal.pone.0171823 (PMC5298329; doi:10.1371/journal.pone.0171823)
Supplement: S1 File — This zip file contains raw and final data for all analysis conducted in this paper. It also includes R code used for modelling. (ZIP) [file pone.0171823.s002.zip › Supplementary Material Revised/Raw Data/United States/EIA 860 All Years.csv]

Year	Plant Code	Capacity (MW)	Operational Year	Retirement Year
2015	2	53.9	1963	NA
2015	3	153.1	1954	NA
2015	3	153.1	1954	NA
2015	3	403.7	1969	NA
2015	3	788.8	1971	NA
2015	3	170.1	2000	NA
2015	3	170.1	2000	NA
2015	3	195.2	2000	NA
2015	3	170.1	2000	NA
2015	3	170.1	2000	NA
2015	3	195.2	2000	NA
2015	4	75	1967	NA
2015	4	75	1967	NA
2015	4	75	1967	NA
2015	7	69	1949	NA
2015	7	69	1949	NA
2015	8	788.8	1972	NA
2015	8	187.5	1956	NA
2015	8	190.4	1958	NA
2015	9	80.5	1980	NA
2015	10	299.2	1965	NA
2015	10	269.2	1966	NA
2015	10	80	1996	NA
2015	10	80	1996	NA
2015	10	80	1995	NA
2015	10	80	1995	NA
2015	10	80	1995	NA
2015	10	80	1995	NA
2015	10	80	1995	NA
2015	10	80	1996	NA
2015	10	80	1996	NA
2015	11	24.3	1966	NA
2015	11	24.3	1966	NA
2015	11	24.3	1966	NA
2015	12	46.9	1968	NA
2015	13	25	1929	NA
2015	13	25	1929	NA
2015	13	25	1929	NA
2015	13	25	1929	NA
2015	14	42.7	1964	NA
2015	14	42.7	1964	NA
2015	14	42.7	1964	NA
2015	15	29.5	1968	NA
2015	15	29.5	1968	NA
2015	15	29.5	1967	NA
2015	15	29.5	1967	NA
2015	15	29.5	1967	NA
2015	15	29.5	1967	NA
2015	16	50.2	1927	NA
2015	16	50.2	1927	NA
2015	16	50.2	1927	NA
2015	16	60	1952	NA
2015	17	20	1949	NA
2015	17	50	1985	NA
2015	17	50	1985	NA
2015	17	50	1985	NA
2015	18	90.5	1961	NA
2015	18	90.5	1962	NA
2015	19	40.5	1931	NA
2015	19	40.5	1931	NA
2015	19	10	1931	NA
2015	20	29.2	1962	NA
2015	20	29.2	1961	NA
2015	20	29.2	1961	NA
2015	21	25.5	1928	NA
2015	21	25	1928	NA
2015	26	272	1960	NA
2015	26	272	1960	NA
2015	26	272	1961	NA
2015	26	952	1974	NA
2015	26	21.2	1970	NA
2015	26	244.8	1962	NA
2015	30	3.1	2001	NA
2015	30	2	1965	NA
2015	30	1.1	1959	NA
2015	30	4.3	1973	NA
2015	30	1.3	1954	NA
2015	34	12.1	1980	NA
2015	38	33.7	1970	NA
2015	38	33.7	1970	NA
2015	38	33.7	1970	NA
2015	46	1152	1974	NA
2015	46	1152	1975	NA
2015	46	1190	1977	NA
2015	47	200	1955	NA
2015	47	200	1955	NA
2015	47	200	1955	NA
2015	47	200	1955	NA
2015	47	550	1965	NA
2015	47	59.5	1972	NA
2015	47	59.5	1972	NA
2015	47	59.5	1972	NA
2015	47	59.5	1972	NA
2015	47	59.5	1972	NA
2015	47	59.5	1972	NA
2015	47	59.5	1972	NA
2015	47	59.5	1972	NA
2015	48	28.8	1939	NA
2015	48	28.8	1939	NA
2015	48	28.8	1939	NA
2015	48	28.8	1952	NA
2015	49	35.1	1936	NA
2015	49	36	1963	NA
2015	49	43.6	1963	NA
2015	49	35.1	1937	NA
2015	49	35.1	1941	NA
2015	49	35.1	1941	NA
2015	49	35.1	1948	NA
2015	49	35.1	1949	NA
2015	49	35.1	1949	NA
2015	49	35.1	1950	NA
2015	49	43.6	1962	NA
2015	51	720.7	1986	NA
2015	53	1.2	1926	NA
2015	53	1.8	1985	NA
2015	54	149	1999	NA
2015	54	98	2010	NA
2015	54	149	1999	NA
2015	54	149	1999	NA
2015	54	108	2001	NA
2015	54	108	2001	NA
2015	54	98	2005	NA
2015	54	98	2005	NA
2015	54	98	2010	NA
2015	55	1.6	1925	NA
2015	55	1.6	1925	NA
2015	55	2	1949	NA
2015	56	66	1969	NA
2015	56	236	1978	NA
2015	56	236	1980	NA
2015	59	109.8	1982	NA
2015	60	76.3	1981	NA
2015	60	248	2011	NA
2015	62	1.8	1915	NA
2015	62	2.2	1915	NA
2015	63	0.8	1951	NA
2015	63	0.4	1914	NA
2015	63	0.4	1914	NA
2015	63	1.2	1952	NA
2015	63	1.2	1954	NA
2015	63	1.1	1961	NA
2015	63	3.5	1963	NA
2015	63	1.1	1966	NA
2015	64	2.5	1969	NA
2015	64	2.6	1969	NA
2015	64	2.6	1974	NA
2015	64	18.6	1980	NA
2015	64	18.6	1983	NA
2015	64	2.8	1983	NA
2015	64	2.8	1984	NA
2015	64	2.8	1984	NA
2015	64	2.8	1984	NA
2015	64	2.8	1985	NA
2015	64	2.8	1985	NA
2015	65	8.5	1984	NA
2015	66	0.4	1957	NA
2015	66	0.1	1909	NA
2015	66	0.3	1981	NA
2015	66	0.2	1987	NA
2015	66	0.8	1986	NA
2015	66	1.1	1996	NA
2015	66	0.5	1991	NA
2015	66	1	2009	NA
2015	69	1.2	1991	NA
2015	69	0.6	1968	NA
2015	69	2.8	1995	NA
2015	69	1.6	1996	NA
2015	70	11.2	1984	NA
2015	70	11.2	1984	NA
2015	71	11.2	1984	NA
2015	71	11.2	1984	NA
2015	71	11.2	2014	NA
2015	72	10.1	1982	NA
2015	75	12.5	1962	NA
2015	75	12.5	1962	NA
2015	75	48.9	2007	NA
2015	75	27	1972	NA
2015	75	2	2012	NA
2015	77	22.2	1955	NA
2015	77	22.2	1955	NA
2015	78	23.6	1973	NA
2015	78	23.6	1973	NA
2015	78	31	1990	NA
2015	79	5	1952	NA
2015	79	2.5	1952	NA
2015	79	20	1975	NA
2015	84	1.4	1952	NA
2015	84	1.4	1938	NA
2015	84	1.4	1954	NA
2015	85	4.5	1969	NA
2015	85	4.5	1970	NA
2015	85	6.4	1976	NA
2015	85	10.5	1998	NA
2015	87	257	1984	NA
2015	88	2.3	1982	NA
2015	88	2.3	1982	NA
2015	90	3.8	1991	NA
2015	90	2	1999	NA
2015	90	5.2	2007	NA
2015	90	5.2	2007	NA
2015	90	0.4	2013	NA
2015	90	0.8	2015	NA
2015	90	0.9	2013	NA
2015	90	0.9	2013	NA
2015	91	1.6	1954	NA
2015	91	2.6	1972	NA
2015	91	0.3	1972	NA
2015	91	1.2	1965	NA
2015	91	0.6	1979	NA
2015	91	0.8	1979	NA
2015	91	2.6	1993	NA
2015	91	2.6	2001	NA
2015	91	2.5	2012	NA
2015	92	2.5	1975	NA
2015	92	2.5	1986	NA
2015	92	2.5	1985	NA
2015	92	2.8	2000	NA
2015	92	2.8	2010	NA
2015	92	2.5	2010	NA
2015	93	5.3	2014	NA
2015	93	5.3	2014	NA
2015	93	5.3	2014	NA
2015	95	2	2000	NA
2015	95	2	2000	NA
2015	95	2	2002	NA
2015	95	2.5	1987	NA
2015	96	16	1968	NA
2015	96	16	1968	NA
2015	96	59.1	1972	NA
2015	96	68.3	1975	NA
2015	96	76.5	1976	NA
2015	96	76.5	1978	NA
2015	99	88.9	1981	NA
2015	99	88.9	1981	NA
2015	100	1.4	1981	NA
2015	104	199.8	1987	NA
2015	108	348.7	1983	NA
2015	109	1.1	1988	NA
2015	109	1	2001	NA
2015	109	1	2006	NA
2015	109	1	2006	NA
2015	109	1	2008	NA
2015	109	1	2008	NA
2015	109	0.5	2009	NA
2015	113	113.6	1962	NA
2015	113	312.3	1980	NA
2015	113	414	1981	NA
2015	114	26.1	1972	NA
2015	116	113.6	1960	NA
2015	116	113.6	1960	NA
2015	116	53.1	1972	NA
2015	116	53.1	1973	NA
2015	116	0.1	1998	NA
2015	116	0.1	1999	NA
2015	116	0.4	1988	NA
2015	117	132	1976	NA
2015	117	132	1976	NA
2015	117	132	1976	NA
2015	117	91	2001	NA
2015	117	44.6	2001	NA
2015	117	184.5	2003	NA
2015	117	184.5	2003	NA
2015	117	200.6	2003	NA
2015	117	53.1	1972	NA
2015	117	53.1	1973	NA
2015	118	78.3	2002	NA
2015	118	53.1	1972	NA
2015	118	53.1	1973	NA
2015	120	23.6	1971	NA
2015	120	23.6	1971	NA
2015	120	25.3	1978	NA
2015	120	72.4	1973	NA
2015	120	72.4	1974	NA
2015	120	60.5	2008	NA
2015	120	60.5	2008	NA
2015	120	86.7	1959	NA
2015	124	85	2001	NA
2015	126	173.3	1967	NA
2015	126	27	1972	NA
2015	126	27	1972	NA
2015	126	108.8	1958	NA
2015	126	108.8	1960	NA
2015	126	113.6	1962	NA
2015	127	720	1986	NA
2015	130	590.9	1995	NA
2015	130	556.2	1984	NA
2015	130	591	2007	NA
2015	130	652	2008	NA
2015	136	735.9	1984	NA
2015	136	735.9	1984	NA
2015	141	113.6	1958	NA
2015	141	113.6	1957	NA
2015	141	163.2	1961	NA
2015	141	80.5	1975	NA
2015	141	71.2	1974	NA
2015	141	71.2	1974	NA
2015	141	0.2	2001	NA
2015	143	3	1939	NA
2015	145	9.9	1927	NA
2015	145	9.9	1927	NA
2015	145	9.9	1927	NA
2015	145	99.8	1972	NA
2015	147	34.5	1952	NA
2015	147	73.5	1954	NA
2015	147	53.1	1971	NA
2015	147	60.3	1973	NA
2015	147	60.3	1973	NA
2015	147	170	2002	NA
2015	147	122	2002	NA
2015	148	9.2	1926	NA
2015	148	54.3	1971	NA
2015	149	36	1973	NA
2015	150	13	1930	NA
2015	151	71.2	1980	NA
2015	151	71.2	1981	NA
2015	152	51.7	1951	NA
2015	152	51.7	1951	NA
2015	152	48	1951	NA
2015	152	51.7	1951	NA
2015	152	51.7	1951	NA
2015	153	165	1964	NA
2015	153	165	1964	NA
2015	153	165	1964	NA
2015	153	165	1965	NA
2015	153	165	1965	NA
2015	153	165	1965	NA
2015	153	157	1966	NA
2015	153	165	1966	NA
2015	154	2.4	1936	NA
2015	154	130	1936	NA
2015	154	130	1936	NA
2015	154	130	1937	NA
2015	154	130	1936	NA
2015	154	130	1938	NA
2015	154	130	1938	NA
2015	154	127	1944	NA
2015	154	130	1961	NA
2015	159	1.5	1981	NA
2015	160	11.5	1963	NA
2015	160	20.4	1972	NA
2015	160	78.7	1975	NA
2015	160	60.5	2002	NA
2015	160	81.6	1964	NA
2015	160	204	1979	NA
2015	160	204	1979	NA
2015	161	1.1	1980	NA
2015	161	1.1	1980	NA
2015	161	1.1	1980	NA
2015	162	0.5	1979	NA
2015	162	0.5	1979	NA
2015	165	540	1981	NA
2015	165	594	1985	NA
2015	166	28	1932	NA
2015	166	28	1932	NA
2015	170	552.5	1970	NA
2015	171	19.5	1970	NA
2015	171	19.5	1970	NA
2015	172	1.6	1999	NA
2015	172	1.6	1999	NA
2015	172	1.6	1992	NA
2015	174	3	1925	NA
2015	174	3	1925	NA
2015	174	3	1925	NA
2015	180	1	1981	NA
2015	182	56	1965	NA
2015	182	56	1965	NA
2015	187	40	1972	NA
2015	187	28	1972	NA
2015	188	48	1964	NA
2015	188	48	1964	NA
2015	193	2	1963	NA
2015	193	0.6	1952	NA
2015	193	2.2	1976	NA
2015	193	1.3	1959	NA
2015	193	1.1	1955	NA
2015	195	8.5	1950	NA
2015	195	8.5	1950	NA
2015	195	8.5	1969	NA
2015	196	40.2	1950	NA
2015	196	40.2	1944	NA
2015	197	37.5	1955	NA
2015	197	37.5	1955	NA
2015	198	40	1952	NA
2015	198	40	1952	NA
2015	198	40	1952	NA
2015	198	40	1953	NA
2015	198	45	1962	NA
2015	198	45	1962	NA
2015	198	45	1963	NA
2015	198	45	1963	NA
2015	199	40.2	1965	NA
2015	199	40.2	1965	NA
2015	199	40.2	1965	NA
2015	199	40.2	1966	NA
2015	201	59	1963	NA
2015	201	126	2002	NA
2015	202	120	1966	NA
2015	203	136	1972	NA
2015	204	1138.3	1987	NA
2015	207	679	1987	NA
2015	207	679	1988	NA
2015	210	1267.7	1985	NA
2015	214	1	1902	NA
2015	215	1.4	1940	NA
2015	217	31	1927	NA
2015	218	48.6	1958	NA
2015	218	48.6	1958	NA
2015	219	117.9	1969	NA
2015	220	33	1928	NA
2015	220	33	1928	NA
2015	221	40	1958	NA
2015	222	23.8	1921	NA
2015	222	25	1921	NA
2015	222	25	1924	NA
2015	223	60.3	1958	NA
2015	223	57.6	1958	NA
2015	224	5.5	1900	NA
2015	224	0.9	1900	NA
2015	225	7	1965	NA
2015	227	12.1	1979	NA
2015	229	0.7	1907	NA
2015	229	0.7	1907	NA
2015	231	36.9	1949	NA
2015	231	36.9	1950	NA
2015	232	18.4	1963	NA
2015	233	5.5	1908	NA
2015	235	12	1913	NA
2015	235	12	1913	NA
2015	235	12	1922	NA
2015	235	13.2	1928	NA
2015	236	53.1	1965	NA
2015	237	22	1943	NA
2015	238	10	1924	NA
2015	238	10	1924	NA
2015	239	32.3	1948	NA
2015	239	35.1	1948	NA
2015	239	35.1	1948	NA
2015	240	67.5	1958	NA
2015	240	67.5	1958	NA
2015	241	13.6	1916	NA
2015	242	2.6	1921	NA
2015	242	2.7	1921	NA
2015	243	10	1921	NA
2015	244	10	1921	NA
2015	246	16.7	2010	NA
2015	246	16.7	2010	NA
2015	246	16.7	2010	NA
2015	246	16.7	2011	NA
2015	246	16.7	2010	NA
2015	246	16.7	2010	NA
2015	246	16.7	2010	NA
2015	246	16.7	2010	NA
2015	246	16.7	2010	NA
2015	246	16.7	2010	NA
2015	248	7.6	1979	NA
2015	249	85.1	1966	NA
2015	249	83.5	1965	NA
2015	250	11.3	1920	NA
2015	250	11.3	1920	NA
2015	253	1.5	1904	NA
2015	253	1.5	1904	NA
2015	254	48.6	1962	NA
2015	255	1	1906	NA
2015	255	1	1906	NA
2015	258	3.4	1930	NA
2015	260	702	1967	NA
2015	260	702	1968	NA
2015	260	233	2002	NA
2015	260	233	2002	NA
2015	260	233	2002	NA
2015	260	233	2002	NA
2015	260	233	2002	NA
2015	260	233	2002	NA
2015	261	3.6	1954	NA
2015	262	10.2	1942	NA
2015	264	1.6	1940	NA
2015	265	34.6	1922	NA
2015	265	34.6	1922	NA
2015	266	26.7	1925	NA
2015	266	26.7	1925	NA
2015	266	26.7	1925	NA
2015	267	51.7	1955	NA
2015	267	51.7	1955	NA
2015	268	38.2	1944	NA
2015	268	38.2	1944	NA
2015	268	33.2	1944	NA
2015	268	32	1944	NA
2015	269	39.6	1965	NA
2015	269	39.6	1965	NA
2015	270	57.6	1965	NA
2015	270	52.2	1965	NA
2015	271	326.4	1960	NA
2015	271	326.4	1961	NA
2015	271	751.1	1972	NA
2015	272	71.4	1958	NA
2015	272	71.4	1958	NA
2015	274	4.4	1939	NA
2015	274	2	1910	NA
2015	274	3	1917	NA
2015	275	63	1950	NA
2015	275	63	1950	NA
2015	276	2.8	1917	NA
2015	277	4	1923	NA
2015	279	12.3	1931	NA
2015	279	29.7	1953	NA
2015	280	6.7	1979	NA
2015	281	7	1928	NA
2015	282	3.7	1928	NA
2015	283	6.6	1929	NA
2015	284	6	1921	NA
2015	285	81.9	1963	NA
2015	286	55	1973	NA
2015	286	110	1975	NA
2015	286	110	1979	NA
2015	286	138	1980	NA
2015	286	113	1980	NA
2015	286	118	1985	NA
2015	286	118	1982	NA
2015	286	118	1983	NA
2015	286	118	1985	NA
2015	286	55	1971	NA
2015	286	55	1971	NA
2015	286	55	1972	NA
2015	286	55	1972	NA
2015	286	55	1973	NA
2015	287	25.5	1931	NA
2015	287	26.7	1931	NA
2015	289	4.2	1914	NA
2015	289	4.2	1914	NA
2015	290	8.5	1980	NA
2015	291	13.6	1948	NA
2015	292	13.6	1917	NA
2015	292	2.8	1986	NA
2015	293	3.2	1910	NA
2015	293	3.2	1910	NA
2015	293	3.2	1910	NA
2015	293	3.2	1910	NA
2015	294	10	1918	NA
2015	294	10	1918	NA
2015	295	13.5	1925	NA
2015	295	13.5	1925	NA
2015	296	0.5	1903	NA
2015	296	0.4	1907	NA
2015	296	1.2	1910	NA
2015	297	18	1962	NA
2015	298	893	1985	NA
2015	298	956.8	1986	NA
2015	299	30.7	1984	NA
2015	299	14.1	2007	NA
2015	301	18	1968	NA
2015	302	110	1956	NA
2015	302	110	1958	NA
2015	302	306	1973	NA
2015	302	345.6	1978	NA
2015	302	18	1968	NA
2015	302	110	1954	NA
2015	303	72	1969	NA
2015	305	49	1972	NA
2015	313	9.3	1982	NA
2015	313	9.3	1982	NA
2015	314	2	1982	NA
2015	314	2	1982	NA
2015	315	156	1956	NA
2015	315	156	1957	NA
2015	315	310	1961	NA
2015	315	310	1962	NA
2015	315	495	1964	NA
2015	315	495	1966	NA
2015	316	8.5	1982	NA
2015	317	19.8	1913	NA
2015	317	15.8	1913	NA
2015	317	21.6	1923	NA
2015	317	31.2	1925	NA
2015	318	15.8	1913	NA
2015	318	15.8	1914	NA
2015	318	17.5	1921	NA
2015	318	17.5	1925	NA
2015	319	34	1923	NA
2015	319	34	1923	NA
2015	319	34	1923	NA
2015	319	36	1948	NA
2015	319	36.5	1980	NA
2015	320	50	1951	NA
2015	320	50	1951	NA
2015	321	30	1921	NA
2015	321	45	1929	NA
2015	322	55	1928	NA
2015	322	55	1928	NA
2015	323	2.5	1908	NA
2015	323	2.5	1908	NA
2015	323	2.3	1911	NA
2015	324	2.8	1913	NA
2015	324	2.8	1913	NA
2015	324	2.8	1913	NA
2015	325	1	1905	NA
2015	325	1	1905	NA
2015	325	2	1906	NA
2015	325	2.2	1907	NA
2015	325	2	1909	NA
2015	326	2	1943	NA
2015	326	2.5	1919	NA
2015	327	1.6	1913	NA
2015	328	3	1904	NA
2015	328	3	1904	NA
2015	328	6	1932	NA
2015	331	333	1963	NA
2015	331	333	1963	NA
2015	332	1.5	1917	NA
2015	332	1.5	1917	NA
2015	335	218	1958	NA
2015	335	218	1958	NA
2015	336	2.3	1929	NA
2015	337	2.3	1929	NA
2015	338	2.4	1913	NA
2015	338	2.4	1913	NA
2015	339	20.5	1921	NA
2015	339	19.6	1921	NA
2015	340	6.6	1907	NA
2015	340	6.6	1907	NA
2015	340	6.6	1907	NA
2015	340	6.6	1907	NA
2015	341	63	1976	NA
2015	341	63	1976	NA
2015	341	63	1976	NA
2015	341	63	1976	NA
2015	342	1.5	1911	NA
2015	342	1.5	1912	NA
2015	344	95	1960	NA
2015	344	95	1960	NA
2015	345	138	1970	NA
2015	345	218	1959	NA
2015	345	218	1959	NA
2015	350	806	1971	NA
2015	350	806	1973	NA
2015	353	11.3	1924	NA
2015	354	10.8	1956	NA
2015	356	163.2	1954	NA
2015	356	163.2	1957	NA
2015	356	495	1967	NA
2015	356	495	1967	NA
2015	357	5.9	1916	NA
2015	357	7.2	1917	NA
2015	358	164.6	2005	NA
2015	358	164.6	2005	NA
2015	358	189.2	2005	NA
2015	358	164.6	2006	NA
2015	358	164.6	2006	NA
2015	358	189.2	2006	NA
2015	361	0.8	1899	NA
2015	361	0.8	1899	NA
2015	361	0.8	1899	NA
2015	361	0.8	1899	NA
2015	363	3.1	1999	NA
2015	365	1.3	1909	NA
2015	365	1.3	1909	NA
2015	371	1200	1984	NA
2015	376	7.5	1930	NA
2015	376	7.5	1930	NA
2015	376	8.6	1983	NA
2015	377	20	1977	NA
2015	377	20	1977	NA
2015	377	23	1953	NA
2015	377	50	1959	NA
2015	377	50	1964	NA
2015	377	25.4	1977	NA
2015	377	55.1	1977	NA
2015	377	57.4	2004	NA
2015	378	0.7	1920	NA
2015	378	0.3	1920	NA
2015	380	78.4	1960	NA
2015	380	78.4	1960	NA
2015	381	50	1969	NA
2015	381	50	1969	NA
2015	382	39.5	1967	NA
2015	382	39.5	1967	NA
2015	382	36.5	1987	NA
2015	384	660	1965	NA
2015	384	660	1966	NA
2015	385	5	1953	NA
2015	385	5	1953	NA
2015	386	4.8	1941	NA
2015	386	4.4	1966	NA
2015	387	10	1950	NA
2015	387	9.6	1941	NA
2015	388	16.5	1957	NA
2015	388	16.5	1957	NA
2015	389	34.5	1952	NA
2015	389	89.9	1993	NA
2015	389	65.9	2012	NA
2015	389	43.2	2012	NA
2015	389	43.2	2012	NA
2015	389	81.6	1968	NA
2015	390	6	1982	NA
2015	390	6	1982	NA
2015	391	3.2	1925	NA
2015	392	271	1973	NA
2015	392	271	1974	NA
2015	392	271	1977	NA
2015	392	271	1977	NA
2015	392	271	1978	NA
2015	392	271	1978	NA
2015	392	56	1972	NA
2015	393	37.5	1952	NA
2015	394	0.8	1908	NA
2015	394	0.8	1909	NA
2015	396	11	1971	NA
2015	397	2	1921	NA
2015	398	2.8	1927	NA
2015	398	2.8	1927	NA
2015	399	85.3	1994	NA
2015	399	85.3	1994	NA
2015	399	75	1949	NA
2015	399	60.5	2002	NA
2015	399	60.5	2002	NA
2015	399	60.5	2002	NA
2015	399	60.5	2002	NA
2015	399	60.5	2002	NA
2015	400	230	1962	NA
2015	400	182.8	2005	NA
2015	400	108.2	2013	NA
2015	400	108.2	2013	NA
2015	400	108.2	2013	NA
2015	400	108.2	2013	NA
2015	400	108.2	2013	NA
2015	400	108.2	2013	NA
2015	400	230	1963	NA
2015	400	264.3	2005	NA
2015	400	182.8	2005	NA
2015	401	37.5	1952	NA
2015	402	3.2	1958	NA
2015	403	2.8	1922	NA
2015	403	2.8	1922	NA
2015	404	163.2	1958	NA
2015	404	163.2	1959	NA
2015	406	1.3	1999	NA
2015	406	1.1	1989	NA
2015	406	1.1	1996	NA
2015	406	0.5	2010	NA
2015	406	2.3	2006	NA
2015	406	0.4	1985	NA
2015	406	0.9	1985	NA
2015	407	37.5	1953	NA
2015	408	60.5	2002	NA
2015	408	182.8	2004	NA
2015	408	182.8	2004	NA
2015	408	264.4	2004	NA
2015	409	94.5	1967	NA
2015	410	9	1967	NA
2015	412	44	1965	NA
2015	413	27.3	1965	NA
2015	414	10	1957	NA
2015	415	72	1957	NA
2015	416	8.5	1958	NA
2015	416	8.5	1958	NA
2015	416	7.2	2012	NA
2015	417	41.9	1963	NA
2015	418	10	1963	NA
2015	419	59	1963	NA
2015	420	75	1965	NA
2015	421	0.6	1984	NA
2015	421	1.8	2015	NA
2015	421	1.1	1983	NA
2015	421	1.1	1989	NA
2015	422	28.8	1976	NA
2015	422	28.8	1976	NA
2015	422	60.5	2004	NA
2015	422	60.5	2004	NA
2015	423	0.4	1990	NA
2015	423	0.3	2001	NA
2015	423	0.3	1985	NA
2015	424	15.3	1966	NA
2015	425	61.2	1966	NA
2015	425	54.9	1966	NA
2015	426	6.1	1966	NA
2015	427	79.2	1966	NA
2015	428	2.7	1982	NA
2015	430	78.9	1963	NA
2015	430	78.9	1968	NA
2015	431	80.8	1961	NA
2015	431	80.8	1962	NA
2015	432	74.1	1971	NA
2015	433	25.5	1965	NA
2015	435	133	1968	NA
2015	435	133	1968	NA
2015	436	59.8	1972	NA
2015	436	59.8	1976	NA
2015	436	78.3	1994	NA
2015	436	78.3	1992	NA
2015	437	117	1968	NA
2015	437	97.7	1968	NA
2015	437	117	1968	NA
2015	437	97.7	1968	NA
2015	437	117	1968	NA
2015	437	97.7	1969	NA
2015	438	32.6	1968	NA
2015	438	27.5	1968	NA
2015	438	27.5	1968	NA
2015	438	27.5	1968	NA
2015	439	45.5	1971	NA
2015	439	45.5	1971	NA
2015	439	45.5	1971	NA
2015	439	34.3	1989	NA
2015	440	1.2	1924	NA
2015	440	3.3	1924	NA
2015	441	66.2	1955	NA
2015	441	66.2	1955	NA
2015	441	66.2	1955	NA
2015	442	77.2	1963	NA
2015	442	77.2	1963	NA
2015	443	39	1950	NA
2015	443	39	1949	NA
2015	443	39	1949	NA
2015	444	6.7	1955	NA
2015	444	6.7	1955	NA
2015	445	142	1949	NA
2015	445	142	1948	NA
2015	445	142	1944	NA
2015	445	142	1944	NA
2015	445	142	1948	NA
2015	445	2	1944	NA
2015	445	2	1944	NA
2015	446	4.2	1968	NA
2015	446	4.2	1968	NA
2015	446	4.2	1967	NA
2015	446	4.2	1967	NA
2015	446	4.2	1968	NA
2015	446	4.2	1967	NA
2015	447	30	1942	NA
2015	447	30	1943	NA
2015	447	30	1942	NA
2015	447	30	1943	NA
2015	448	53	1968	NA
2015	448	53	1968	NA
2015	448	53	1967	NA
2015	448	53	1967	NA
2015	448	53	1967	NA
2015	448	53	1967	NA
2015	448	53	1967	NA
2015	448	53	1967	NA
2015	450	90	1964	NA
2015	450	90	1964	NA
2015	451	70	1964	NA
2015	451	70	1964	NA
2015	454	157.5	1969	NA
2015	454	157.5	1969	NA
2015	455	46.7	1969	NA
2015	457	0.7	1986	NA
2015	457	0.7	1986	NA
2015	460	2	1964	NA
2015	460	2	1964	NA
2015	460	2	1964	NA
2015	460	2	1964	NA
2015	460	2	1964	NA
2015	464	26.6	1973	NA
2015	464	26.6	1977	NA
2015	466	5	2013	NA
2015	467	150	1967	NA
2015	467	150	1967	NA
2015	469	380.8	1968	NA
2015	469	185.3	2015	NA
2015	469	185.3	2015	NA
2015	469	255	2015	NA
2015	470	382.5	1973	NA
2015	470	396	1975	NA
2015	470	856.8	2010	NA
2015	471	26.6	1973	NA
2015	472	0.6	1906	NA
2015	472	0.6	1908	NA
2015	473	1.5	1932	NA
2015	473	1.5	1932	NA
2015	474	0.8	1929	NA
2015	474	0.6	1908	NA
2015	476	7.2	1909	NA
2015	476	7.2	1909	NA
2015	477	191.7	1964	NA
2015	477	59.3	1973	NA
2015	479	2.9	1983	NA
2015	480	2.9	1983	NA
2015	481	7.9	1983	NA
2015	482	1.9	1984	NA
2015	483	3.1	1984	NA
2015	484	5.9	1985	NA
2015	487	4.1	1985	NA
2015	489	4.4	1983	NA
2015	491	0.5	1963	NA
2015	491	1	1959	NA
2015	492	50	1962	NA
2015	492	75	1968	NA
2015	492	132	1974	NA
2015	493	17.3	1953	NA
2015	493	18.8	1954	NA
2015	493	23.5	1957	NA
2015	494	2.5	1939	NA
2015	494	2.5	1927	NA
2015	494	1	2006	NA
2015	495	1.2	1925	NA
2015	502	0.4	2000	NA
2015	502	1.8	2007	NA
2015	502	0.7	1993	NA
2015	504	0.9	1951	NA
2015	504	0.3	1945	NA
2015	504	1.3	1964	NA
2015	504	0.3	1946	NA
2015	505	7.5	1952	NA
2015	505	7.5	1952	NA
2015	506	0.7	1939	NA
2015	506	0.4	1939	NA
2015	506	1	1942	NA
2015	506	3	1958	NA
2015	506	3.5	1962	NA
2015	506	3.5	1962	NA
2015	506	5.1	1970	NA
2015	507	0.3	1941	NA
2015	507	0.3	1941	NA
2015	507	1	1951	NA
2015	507	1	1951	NA
2015	507	3	1967	NA
2015	508	25	1972	NA
2015	508	4.2	2001	NA
2015	508	18.5	2009	NA
2015	508	1	1949	NA
2015	508	1	1946	NA
2015	508	4.5	2004	NA
2015	508	1.5	2004	NA
2015	510	78	1983	NA
2015	511	3.7	1950	NA
2015	511	1.9	1966	NA
2015	511	1.9	1966	NA
2015	511	1.8	1999	NA
2015	511	1.8	1999	NA
2015	511	1.8	1999	NA
2015	512	43.2	1967	NA
2015	512	43.2	1967	NA
2015	513	15	1950	NA
2015	513	15	1950	NA
2015	513	15	1950	NA
2015	514	86.6	1970	NA
2015	514	86.6	1971	NA
2015	515	4.5	1959	NA
2015	516	13	1943	NA
2015	516	13	1943	NA
2015	517	8.1	1951	NA
2015	518	43	1954	NA
2015	518	43	1954	NA
2015	518	8.5	1954	NA
2015	519	38.2	1954	NA
2015	520	5.6	1962	NA
2015	521	9.9	1962	NA
2015	525	190	1965	NA
2015	525	275.4	1976	NA
2015	527	11.5	1959	NA
2015	527	11.5	1959	NA
2015	527	11.5	1959	NA
2015	527	79.3	1991	NA
2015	531	7.2	1985	NA
2015	533	7.5	1954	NA
2015	533	7.5	1954	NA
2015	533	25	1959	NA
2015	533	107	1996	NA
2015	533	165	2002	NA
2015	533	165	2002	NA
2015	533	177	2002	NA
2015	534	10	1985	NA
2015	535	77	1986	NA
2015	537	3.6	1983	NA
2015	537	3.6	1983	NA
2015	537	3.6	1983	NA
2015	539	3.5	1929	NA
2015	539	3.5	1928	NA
2015	539	24	1928	NA
2015	540	21.8	1967	NA
2015	541	1.2	1903	NA
2015	541	1.2	1903	NA
2015	541	1.2	1903	NA
2015	541	1.2	1903	NA
2015	541	1.2	1903	NA
2015	541	1.2	1903	NA
2015	542	25	1969	NA
2015	542	25	1969	NA
2015	542	25	1969	NA
2015	542	20	2008	NA
2015	542	20	2008	NA
2015	544	18.6	1985	NA
2015	544	51	1996	NA
2015	544	51	1996	NA
2015	544	51	1996	NA
2015	544	51	1996	NA
2015	546	2.7	1967	NA
2015	546	2.7	1967	NA
2015	546	75	1954	NA
2015	546	414.9	1971	NA
2015	547	235	1973	NA
2015	547	235	1973	NA
2015	547	235	1973	NA
2015	547	235	1972	NA
2015	550	50.7	1983	NA
2015	550	7.2	2002	NA
2015	551	2	1937	NA
2015	552	37.2	1955	NA
2015	553	7.5	1919	NA
2015	553	7.5	1919	NA
2015	553	7.5	1919	NA
2015	553	8	1936	NA
2015	554	0.4	1926	NA
2015	554	0.3	1906	NA
2015	554	0.3	1906	NA
2015	554	0.3	1949	NA
2015	554	0.3	1949	NA
2015	557	1	1919	NA
2015	557	18.5	1969	NA
2015	557	1	1949	NA
2015	559	4	1925	NA
2015	559	4	1925	NA
2015	560	3	1914	NA
2015	560	3	1914	NA
2015	560	3	1914	NA
2015	561	21.8	1968	NA
2015	562	18.5	1966	NA
2015	562	113.6	1958	NA
2015	562	239.4	1964	NA
2015	562	414.9	1973	NA
2015	563	41.8	1970	NA
2015	563	41.8	1970	NA
2015	563	41.8	1970	NA
2015	563	41.8	1970	NA
2015	564	464.5	1987	NA
2015	564	464.5	1996	NA
2015	564	129.8	2010	NA
2015	564	203.2	2010	NA
2015	565	21.8	1967	NA
2015	566	909.9	1975	NA
2015	566	1253	1986	NA
2015	568	400	1968	NA
2015	568	18.6	1967	NA
2015	579	3.2	1986	NA
2015	581	19	1972	NA
2015	583	1.4	1967	NA
2015	584	15	1989	NA
2015	584	15	1989	NA
2015	585	1.9	1984	NA
2015	585	1.9	1984	NA
2015	585	1.9	1984	NA
2015	586	2.4	1984	NA
2015	589	59.5	1984	NA
2015	591	26	1973	NA
2015	591	26	1973	NA
2015	592	18.5	1968	NA
2015	593	12.5	1963	NA
2015	593	75	1954	NA
2015	593	176.8	1966	NA
2015	593	446	1973	NA
2015	594	18.6	1967	NA
2015	594	445.5	1980	NA
2015	597	20	1964	NA
2015	599	18.8	1962	NA
2015	599	18.8	1962	NA
2015	599	113.6	1975	NA
2015	602	685	1984	NA
2015	602	685	1991	NA
2015	607	129.1	1984	NA
2015	607	129.1	1984	NA
2015	607	58.9	2001	NA
2015	607	58.9	2001	NA
2015	609	265	2013	NA
2015	609	265	2013	NA
2015	609	265	2013	NA
2015	609	500	2013	NA
2015	612	62	1974	NA
2015	612	62	1974	NA
2015	612	188.2	2000	NA
2015	612	188.2	2000	NA
2015	612	188.2	2000	NA
2015	612	188.2	2001	NA
2015	612	188.2	2001	NA
2015	612	188.2	2001	NA
2015	612	62	1974	NA
2015	612	62	1974	NA
2015	612	62	1974	NA
2015	612	62	1974	NA
2015	612	62	1974	NA
2015	612	62	1974	NA
2015	612	62	1974	NA
2015	612	181	2003	NA
2015	612	181	2003	NA
2015	612	62	1974	NA
2015	612	62	1974	NA
2015	612	62	1974	NA
2015	612	156.2	1958	NA
2015	612	436.1	1969	NA
2015	613	34.2	1970	NA
2015	613	34.2	1970	NA
2015	613	34.2	1970	NA
2015	613	34.2	1970	NA
2015	613	34.2	1972	NA
2015	613	34.2	1972	NA
2015	613	34.2	1972	NA
2015	613	34.2	1972	NA
2015	613	34.2	1972	NA
2015	613	34.2	1972	NA
2015	613	34.2	1972	NA
2015	613	34.2	1970	NA
2015	613	34.2	1972	NA
2015	613	34.2	1972	NA
2015	613	34.2	1972	NA
2015	613	34.2	1972	NA
2015	613	34.2	1972	NA
2015	613	34.2	1970	NA
2015	613	34.2	1970	NA
2015	613	185	1993	NA
2015	613	185	1993	NA
2015	613	34.2	1970	NA
2015	613	185	1993	NA
2015	613	185	1993	NA
2015	613	34.2	1970	NA
2015	613	34.2	1970	NA
2015	613	34.2	1970	NA
2015	613	34.2	1970	NA
2015	613	151.2	1957	NA
2015	613	151.2	1958	NA
2015	617	34.2	1971	NA
2015	617	34.2	1971	NA
2015	617	34.2	1971	NA
2015	617	34.2	1971	NA
2015	617	34.2	1971	NA
2015	617	34.2	1971	NA
2015	617	34.2	1971	NA
2015	617	34.2	1971	NA
2015	617	34.2	1971	NA
2015	617	34.2	1971	NA
2015	617	34.2	1971	NA
2015	617	34.2	1971	NA
2015	619	265	2014	NA
2015	619	265	2014	NA
2015	619	265	2014	NA
2015	619	500	2014	NA
2015	620	436.1	1969	NA
2015	620	188.2	2002	NA
2015	620	188.2	2002	NA
2015	620	188.2	2002	NA
2015	620	188.2	2003	NA
2015	620	436.1	1974	NA
2015	620	188.2	2002	NA
2015	620	188.2	2002	NA
2015	620	188.2	2002	NA
2015	620	188.2	2002	NA
2015	621	877.2	1972	NA
2015	621	760	1973	NA
2015	621	472	2007	NA
2015	621	188	2007	NA
2015	621	188	2007	NA
2015	621	188	2007	NA
2015	621	188	2007	NA
2015	621	402	1967	NA
2015	621	402	1968	NA
2015	622	16.8	1995	NA
2015	624	33.7	1968	NA
2015	624	33.7	1968	NA
2015	625	8.2	1983	NA
2015	625	8.2	1983	NA
2015	626	1.4	1985	NA
2015	627	56.7	1973	NA
2015	627	56.7	1973	NA
2015	627	56.7	1973	NA
2015	627	56.7	1973	NA
2015	628	440.5	1966	NA
2015	628	523.8	1969	NA
2015	628	739.2	1984	NA
2015	628	739.2	1982	NA
2015	629	19.2	1970	NA
2015	629	19.2	1970	NA
2015	629	71.2	1974	NA
2015	630	33.7	1969	NA
2015	630	33.7	1969	NA
2015	630	42.9	1970	NA
2015	630	42.9	1971	NA
2015	632	12.7	1986	NA
2015	634	208.2	2009	NA
2015	634	208.2	2009	NA
2015	634	208.2	2009	NA
2015	634	208.2	2009	NA
2015	634	421.2	2009	NA
2015	634	55.4	1972	NA
2015	634	55.4	1972	NA
2015	634	55.4	1972	NA
2015	634	55.4	1972	NA
2015	637	19.2	1970	NA
2015	638	34.5	1953	NA
2015	638	37.5	1954	NA
2015	638	75	1956	NA
2015	638	61.2	1980	NA
2015	638	61.2	1980	NA
2015	638	61.2	1980	NA
2015	641	93.7	1959	NA
2015	641	93.7	1961	NA
2015	641	369.7	1970	NA
2015	641	578	1973	NA
2015	643	149.6	1965	NA
2015	643	190.4	1967	NA
2015	643	203.2	2002	NA
2015	643	203.2	2002	NA
2015	643	213.3	2002	NA
2015	643	41.8	1971	NA
2015	645	62	2009	NA
2015	645	445.5	1970	NA
2015	645	445.5	1973	NA
2015	645	445.5	1976	NA
2015	645	486	1985	NA
2015	649	1160	1987	NA
2015	649	1160	1989	NA
2015	663	75	1972	NA
2015	663	250.7	1981	NA
2015	663	24.6	1976	NA
2015	663	24.6	1976	NA
2015	663	96.1	1996	NA
2015	664	50	1965	NA
2015	664	96.1	2001	NA
2015	665	2	1972	NA
2015	665	2	1972	NA
2015	665	2	1972	NA
2015	665	2	1972	NA
2015	665	2	1972	NA
2015	665	8.8	1975	NA
2015	665	2	1970	NA
2015	665	6.4	1981	NA
2015	665	6.4	1981	NA
2015	665	2	1970	NA
2015	666	185	2000	NA
2015	666	185	2009	NA
2015	667	297.5	1966	NA
2015	667	297.5	1972	NA
2015	667	62.1	1975	NA
2015	667	62.1	1974	NA
2015	667	62.1	1974	NA
2015	667	62.1	1975	NA
2015	667	563.7	1977	NA
2015	673	30.8	1976	NA
2015	673	21.4	1978	NA
2015	673	2	1965	NA
2015	673	2	1965	NA
2015	673	2	1965	NA
2015	673	2	1965	NA
2015	673	2	1965	NA
2015	673	26.5	1967	NA
2015	673	10	1978	NA
2015	674	0.8	1925	NA
2015	674	0.8	1929	NA
2015	675	11.2	1962	NA
2015	675	11.2	1962	NA
2015	675	25	1956	NA
2015	675	86.2	1992	NA
2015	676	363.8	1982	NA
2015	676	249	2001	NA
2015	676	120	2002	NA
2015	676	26.6	1973	NA
2015	676	2.5	1970	NA
2015	676	2.5	1970	NA
2015	676	126	1976	NA
2015	678	0.9	1983	NA
2015	678	0.9	1983	NA
2015	682	139.5	1983	NA
2015	683	41.4	1989	NA
2015	683	41.4	1989	NA
2015	683	130	1992	NA
2015	683	130	1992	NA
2015	688	75	1971	NA
2015	688	259.2	1977	NA
2015	688	198.9	2008	NA
2015	688	16.3	1970	NA
2015	688	27	1972	NA
2015	688	60	2005	NA
2015	688	60	2005	NA
2015	689	160	2000	NA
2015	689	87	2000	NA
2015	689	15	1963	NA
2015	689	15	1964	NA
2015	690	14.5	2003	NA
2015	690	14.5	2002	NA
2015	690	14.5	2001	NA
2015	692	0.7	2000	NA
2015	692	0.7	2000	NA
2015	692	0.6	1998	NA
2015	692	0.6	1998	NA
2015	692	0.7	1999	NA
2015	692	0.7	1999	NA
2015	692	0.7	1999	NA
2015	692	0.7	1999	NA
2015	692	0.7	1999	NA
2015	696	3.5	1998	NA
2015	696	3.5	2001	NA
2015	696	3	1958	NA
2015	696	3	1959	NA
2015	696	2.5	1973	NA
2015	696	2.5	1973	NA
2015	696	2	1989	NA
2015	696	2	1989	NA
2015	698	2.7	1974	NA
2015	698	2.7	1974	NA
2015	698	2.7	1974	NA
2015	698	2.7	1974	NA
2015	698	2.7	1975	NA
2015	702	15	1926	NA
2015	702	15	1926	NA
2015	702	15	1928	NA
2015	702	20	1951	NA
2015	702	54	1985	NA
2015	702	54	1985	NA
2015	703	805.8	1971	NA
2015	703	788.8	1972	NA
2015	703	952	1974	NA
2015	703	952	1975	NA
2015	704	3	1927	NA
2015	704	3	1927	NA
2015	706	1.8	1921	NA
2015	706	1.8	1921	NA
2015	706	1.8	1925	NA
2015	707	5	1915	NA
2015	707	5	1920	NA
2015	707	5	1955	NA
2015	707	5	1956	NA
2015	707	9.3	2005	NA
2015	707	9.3	2005	NA
2015	708	125	1954	NA
2015	708	125	1954	NA
2015	708	125	1955	NA
2015	708	578	1970	NA
2015	710	41.8	1971	NA
2015	710	41.8	1971	NA
2015	710	375	2011	NA
2015	710	375	2012	NA
2015	710	232.5	2012	NA
2015	710	232.5	2012	NA
2015	710	375	2012	NA
2015	710	232.5	2012	NA
2015	710	232.5	2012	NA
2015	710	232.5	2011	NA
2015	710	232.5	2011	NA
2015	711	0.5	1924	NA
2015	711	0.5	1926	NA
2015	712	2.4	1911	NA
2015	712	2.4	1911	NA
2015	712	2.4	1911	NA
2015	712	2.4	1911	NA
2015	712	2.4	1916	NA
2015	712	2.4	1917	NA
2015	714	1.8	1986	NA
2015	715	55.4	1972	NA
2015	715	55.4	1972	NA
2015	715	55.4	1972	NA
2015	715	55.4	1972	NA
2015	715	55.4	1972	NA
2015	715	55.4	1972	NA
2015	715	55.4	1972	NA
2015	715	55.4	1972	NA
2015	715	55.4	1972	NA
2015	715	2	1964	NA
2015	717	2.4	1903	NA
2015	717	2.4	1903	NA
2015	717	2.4	1903	NA
2015	717	2.4	1903	NA
2015	717	2.4	1903	NA
2015	717	2.4	1903	NA
2015	717	2.4	1903	NA
2015	718	2.4	1926	NA
2015	718	2.4	1926	NA
2015	719	9.2	1963	NA
2015	719	9.2	1963	NA
2015	719	9.2	1963	NA
2015	719	2	1963	NA
2015	720	18	1959	NA
2015	720	18	1959	NA
2015	720	18	1959	NA
2015	720	6	1959	NA
2015	722	22.5	1953	NA
2015	722	22.5	1953	NA
2015	723	12	1913	NA
2015	723	12	1913	NA
2015	723	12	1914	NA
2015	723	12	1913	NA
2015	723	12	1913	NA
2015	723	12	1920	NA
2015	724	8	1925	NA
2015	724	8	1925	NA
2015	725	11.2	1923	NA
2015	725	11.2	1923	NA
2015	725	11.2	1924	NA
2015	725	11.2	1924	NA
2015	727	163.2	1964	NA
2015	727	41.8	1971	NA
2015	727	41.8	1971	NA
2015	728	403.7	1974	NA
2015	728	403.7	1974	NA
2015	729	7.5	1925	NA
2015	729	7.5	1925	NA
2015	729	7.5	1925	NA
2015	732	15.6	1970	NA
2015	733	18.5	1969	NA
2015	736	2.3	1914	NA
2015	736	2.3	1914	NA
2015	736	2.3	1914	NA
2015	736	2.3	1914	NA
2015	736	2.3	1914	NA
2015	736	2.3	1925	NA
2015	736	2.3	1926	NA
2015	736	2.3	1926	NA
2015	745	23.9	1994	NA
2015	751	2.9	1987	NA
2015	752	2.4	1930	NA
2015	752	5	1930	NA
2015	752	4.8	1930	NA
2015	752	5	1930	NA
2015	753	12.5	1957	NA
2015	753	5	1957	NA
2015	754	85	1962	NA
2015	754	85	1962	NA
2015	754	85	1962	NA
2015	754	85	1962	NA
2015	754	80	1983	NA
2015	757	22	1931	NA
2015	757	1.5	1994	NA
2015	758	15	1956	NA
2015	758	0.9	1993	NA
2015	759	62	2003	NA
2015	759	62	2004	NA
2015	759	7.2	2005	NA
2015	760	42.3	1950	NA
2015	760	42.3	1950	NA
2015	760	2	1950	NA
2015	761	42	1963	NA
2015	761	42	1963	NA
2015	761	42	1963	NA
2015	761	42	1963	NA
2015	762	48	1977	NA
2015	765	81.6	1963	NA
2015	765	81.6	1964	NA
2015	765	85.8	1970	NA
2015	765	90.9	1972	NA
2015	765	134.9	1974	NA
2015	765	134.9	1981	NA
2015	766	51.3	1973	NA
2015	766	50	1947	NA
2015	766	50	1950	NA
2015	766	54.4	1959	NA
2015	766	54.4	1961	NA
2015	766	81.6	1966	NA
2015	766	81.6	1968	NA
2015	766	51.3	1973	NA
2015	768	2.5	1970	NA
2015	768	2.5	1972	NA
2015	768	2.5	1972	NA
2015	769	2	1962	NA
2015	769	2.5	1972	NA
2015	769	2.5	1972	NA
2015	769	2.5	1973	NA
2015	769	11.5	1962	NA
2015	771	0.7	1918	NA
2015	771	2.4	2005	NA
2015	772	14.1	1965	NA
2015	772	23	1974	NA
2015	774	0.7	1921	NA
2015	774	0.3	1928	NA
2015	776	12.1	1983	NA
2015	785	50	1984	NA
2015	788	2.2	1984	NA
2015	789	2.5	1984	NA
2015	789	2.4	1984	NA
2015	789	1.1	2000	NA
2015	789	1.1	2000	NA
2015	789	3.6	2009	NA
2015	790	23.4	1988	NA
2015	791	3	1989	NA
2015	791	3	1989	NA
2015	792	2.5	1982	NA
2015	792	2.2	1996	NA
2015	792	2.2	1996	NA
2015	792	2.2	1996	NA
2015	792	1.2	1985	NA
2015	792	1.2	1985	NA
2015	792	0.9	1985	NA
2015	792	0.9	1985	NA
2015	792	0.9	1985	NA
2015	792	0.9	1991	NA
2015	794	2.8	1992	NA
2015	805	14.2	1990	NA
2015	805	14.2	1990	NA
2015	808	4.5	1991	NA
2015	808	4.5	1991	NA
2015	809	30.8	1978	NA
2015	809	30.8	1978	NA
2015	809	30.8	1978	NA
2015	810	25	1949	NA
2015	810	25	1950	NA
2015	810	25	1950	NA
2015	811	90.1	1959	NA
2015	811	90.1	1958	NA
2015	811	90.1	1958	NA
2015	811	90.1	1958	NA
2015	811	225	1980	NA
2015	812	27.6	1952	NA
2015	812	27.6	1952	NA
2015	812	27.6	1952	NA
2015	813	6.2	1984	NA
2015	813	6.2	1983	NA
2015	814	2.5	1937	NA
2015	815	13.5	1948	NA
2015	816	15	1949	NA
2015	816	15	1949	NA
2015	816	15	1949	NA
2015	816	15	1949	NA
2015	817	2.5	1967	NA
2015	817	2.5	1967	NA
2015	818	0.6	1909	NA
2015	818	0.4	1907	NA
2015	818	11.5	1921	NA
2015	819	12.5	1994	NA
2015	819	12.5	1994	NA
2015	820	1	1912	NA
2015	820	1	1912	NA
2015	820	6.8	1920	NA
2015	821	8.4	1935	NA
2015	821	44.3	1995	NA
2015	822	9	1937	NA
2015	822	9	1937	NA
2015	823	8.3	1948	NA
2015	825	2.7	1917	NA
2015	825	2	1925	NA
2015	825	2	1925	NA
2015	827	11	1923	NA
2015	827	11	1923	NA
2015	827	11	1923	NA
2015	829	10	1915	NA
2015	829	10	1916	NA
2015	829	10	1920	NA
2015	831	7.5	1924	NA
2015	831	7	1924	NA
2015	833	59.4	1953	NA
2015	833	73.2	1953	NA
2015	833	73.2	1952	NA
2015	833	59.4	1952	NA
2015	835	2.2	1907	NA
2015	835	2.2	1906	NA
2015	835	2.2	1906	NA
2015	835	2.2	1906	NA
2015	835	2.2	1908	NA
2015	835	3.5	1980	NA
2015	839	1	1985	NA
2015	840	90	1975	NA
2015	840	90	1975	NA
2015	840	220	1974	NA
2015	841	8	1982	NA
2015	843	3	1940	NA
2015	844	8	1982	NA
2015	846	0.5	1984	NA
2015	846	0.5	1984	NA
2015	846	0.5	1984	NA
2015	850	44.1	1957	NA
2015	850	44.1	1957	NA
2015	850	44.1	1957	NA
2015	850	44.1	1958	NA
2015	851	14	1955	NA
2015	851	14	1955	NA
2015	851	14	1955	NA
2015	856	280.5	1968	NA
2015	856	363.8	1972	NA
2015	861	388.9	1965	NA
2015	861	616.5	1972	NA
2015	862	223.2	2001	NA
2015	862	223.2	2001	NA
2015	862	80.9	1951	NA
2015	862	113.6	1958	NA
2015	869	1009.3	1970	NA
2015	869	1009.3	1971	NA
2015	874	360.4	1959	NA
2015	876	659.5	1967	NA
2015	876	659.5	1968	NA
2015	879	892.8	1972	NA
2015	879	892.8	1975	NA
2015	880	1009.3	1972	NA
2015	880	1009.3	1972	NA
2015	883	28	1968	NA
2015	883	28	1968	NA
2015	883	28	1968	NA
2015	883	28	1968	NA
2015	883	326.4	1958	NA
2015	883	355.3	1962	NA
2015	884	598.4	1963	NA
2015	886	38	1968	NA
2015	886	38	1968	NA
2015	886	38	1968	NA
2015	886	38	1968	NA
2015	886	38	1968	NA
2015	886	38	1968	NA
2015	886	38	1968	NA
2015	886	22.8	1968	NA
2015	887	183.3	1953	NA
2015	887	183.3	1953	NA
2015	887	183.3	1954	NA
2015	887	183.3	1954	NA
2015	887	183.3	1955	NA
2015	887	183.3	1955	NA
2015	889	625.1	1970	NA
2015	889	634.5	1973	NA
2015	889	634.5	1975	NA
2015	891	488	1978	NA
2015	892	75	1953	NA
2015	892	231.3	1959	NA
2015	898	112.5	1954	NA
2015	898	387.6	1964	NA
2015	899	18	1970	NA
2015	899	18	1970	NA
2015	899	18	1970	NA
2015	899	18	1970	NA
2015	899	0.9	1942	NA
2015	899	0.9	1942	NA
2015	899	0.9	1942	NA
2015	899	0.9	1942	NA
2015	902	55	1985	NA
2015	903	0.6	1929	NA
2015	903	0.5	1929	NA
2015	905	19.6	1986	NA
2015	913	61	2002	NA
2015	913	200	2005	NA
2015	913	200	2005	NA
2015	913	125	2005	NA
2015	917	9.4	1985	NA
2015	925	0.7	1984	NA
2015	925	2.1	1984	NA
2015	934	3	1982	NA
2015	934	2.5	1992	NA
2015	934	2.5	1997	NA
2015	934	2.5	2008	NA
2015	934	2.5	2014	NA
2015	934	0.9	1953	NA
2015	934	3	1968	NA
2015	935	0.2	1940	NA
2015	935	0.2	1940	NA
2015	935	2.2	1965	NA
2015	935	2.2	1965	NA
2015	935	1	1956	NA
2015	935	2.5	2000	NA
2015	935	2.5	2000	NA
2015	936	3	1971	NA
2015	936	2.5	2003	NA
2015	936	2	1964	NA
2015	936	2.5	1998	NA
2015	936	2.5	1999	NA
2015	937	1.7	1958	NA
2015	937	2.7	1963	NA
2015	937	2	1967	NA
2015	937	4.4	1973	NA
2015	937	1.1	2013	NA
2015	937	1.1	1948	NA
2015	937	1.4	1951	NA
2015	937	1.7	1958	NA
2015	940	2.4	1967	NA
2015	940	2.4	1967	NA
2015	940	2.7	1979	NA
2015	941	1.5	1967	NA
2015	941	1.1	1963	NA
2015	941	0.8	1951	NA
2015	941	3.5	1974	NA
2015	941	2.2	2012	NA
2015	941	2.2	2012	NA
2015	943	0.4	1948	NA
2015	943	1.8	2007	NA
2015	943	1.8	2007	NA
2015	943	1.8	2007	NA
2015	943	0.4	1948	NA
2015	943	0.6	1953	NA
2015	943	1	1959	NA
2015	943	1.8	1974	NA
2015	943	2.6	1986	NA
2015	943	1.7	1996	NA
2015	943	1.8	1996	NA
2015	944	5.6	1974	NA
2015	944	1.5	2009	NA
2015	944	1.5	2009	NA
2015	944	1.2	2015	NA
2015	944	3.5	1967	NA
2015	944	3.5	1966	NA
2015	944	1.6	1957	NA
2015	944	4.4	1990	NA
2015	944	3	2003	NA
2015	944	3	1961	NA
2015	944	4.8	1998	NA
2015	946	1.6	1993	NA
2015	946	1.6	1993	NA
2015	946	1.6	1993	NA
2015	946	2	1967	NA
2015	946	2	1968	NA
2015	946	4.4	1971	NA
2015	946	4.4	1971	NA
2015	948	0.6	1950	NA
2015	948	2	1979	NA
2015	948	2.4	1979	NA
2015	948	1.1	1995	NA
2015	948	1.1	1994	NA
2015	948	2	2002	NA
2015	949	1.8	2002	NA
2015	949	1.8	2002	NA
2015	949	1.8	2007	NA
2015	949	1.8	2007	NA
2015	949	2.5	2002	NA
2015	949	1.8	2002	NA
2015	949	1.8	2002	NA
2015	949	1.8	2002	NA
2015	949	1.8	2002	NA
2015	955	2.7	2011	NA
2015	955	2.7	2011	NA
2015	955	2.7	2011	NA
2015	955	2.7	2011	NA
2015	955	2.7	2011	NA
2015	955	2.7	2011	NA
2015	955	2.7	2011	NA
2015	955	10	1968	NA
2015	955	1.9	1996	NA
2015	955	1.9	1996	NA
2015	955	1.9	1996	NA
2015	955	1.9	1996	NA
2015	956	4.4	1985	NA
2015	956	4.4	1985	NA
2015	956	3.4	1986	NA
2015	957	2.3	1953	NA
2015	957	3	1958	NA
2015	957	3.4	1965	NA
2015	957	3.4	1965	NA
2015	957	4.4	1971	NA
2015	957	5.6	1971	NA
2015	957	7	1976	NA
2015	957	8.8	1976	NA
2015	958	1.8	2000	NA
2015	958	1.8	2000	NA
2015	958	1.8	2000	NA
2015	958	1.8	2000	NA
2015	958	1.8	2000	NA
2015	958	1.8	2001	NA
2015	958	1.8	2001	NA
2015	958	1.2	1953	NA
2015	958	5.2	1967	NA
2015	958	4	1964	NA
2015	958	1.8	2000	NA
2015	959	2.4	1968	NA
2015	959	1.1	1959	NA
2015	959	2.4	1964	NA
2015	959	3.5	1973	NA
2015	959	2.8	2002	NA
2015	959	2.8	2002	NA
2015	960	0.9	1940	NA
2015	960	2.5	1989	NA
2015	960	2.5	1956	NA
2015	960	1	1946	NA
2015	960	2.5	1954	NA
2015	960	3.8	1967	NA
2015	960	1	1949	NA
2015	960	3.5	1989	NA
2015	960	0.3	2014	NA
2015	961	2.5	1967	NA
2015	961	1.8	2014	NA
2015	961	1.8	2014	NA
2015	961	1.8	2014	NA
2015	961	2.5	1967	NA
2015	963	90.2	1968	NA
2015	963	90.2	1972	NA
2015	963	207.3	1978	NA
2015	963	230.1	2009	NA
2015	964	1.8	2002	NA
2015	964	1.8	2002	NA
2015	964	1.8	2002	NA
2015	965	17.5	1970	NA
2015	969	4.3	1974	NA
2015	969	2.4	1971	NA
2015	969	2	1996	NA
2015	969	1.1	1996	NA
2015	969	2.3	2012	NA
2015	969	2.3	2012	NA
2015	969	2.3	2012	NA
2015	969	2	1961	NA
2015	969	1.5	1956	NA
2015	969	1.1	1951	NA
2015	969	1.1	1948	NA
2015	969	0.6	1946	NA
2015	969	2.4	1971	NA
2015	971	3.1	1970	NA
2015	971	1.8	1996	NA
2015	971	1.8	1996	NA
2015	971	6.6	2002	NA
2015	971	7	2012	NA
2015	971	0.2	1954	NA
2015	971	0.2	1946	NA
2015	971	2	1963	NA
2015	971	0.5	1950	NA
2015	971	0.5	1950	NA
2015	971	1.7	1959	NA
2015	971	3	1973	NA
2015	971	1.8	1996	NA
2015	972	9.4	1953	NA
2015	972	6.3	1948	NA
2015	972	12.5	1960	NA
2015	972	2.6	1979	NA
2015	972	2.6	1979	NA
2015	976	33	1963	NA
2015	976	33	1963	NA
2015	976	33	1963	NA
2015	976	173	1978	NA
2015	976	75	2003	NA
2015	976	75	2003	NA
2015	983	217.3	1955	NA
2015	983	217.3	1955	NA
2015	983	217.3	1955	NA
2015	983	217.3	1955	NA
2015	983	217.3	1955	NA
2015	983	217.3	1956	NA
2015	986	1.4	1913	NA
2015	986	1	1921	NA
2015	986	1	1921	NA
2015	987	0.2	1984	NA
2015	987	0.5	1984	NA
2015	987	1	1984	NA
2015	989	0.6	1989	NA
2015	989	0.6	1989	NA
2015	989	0.6	1989	NA
2015	989	0.6	1989	NA
2015	989	0.6	1989	NA
2015	989	0.6	1989	NA
2015	989	0.6	1989	NA
2015	989	0.6	1989	NA
2015	990	100	1958	NA
2015	990	100	1961	NA
2015	990	463	1973	NA
2015	990	26	1973	NA
2015	990	26	1973	NA
2015	990	83	1994	NA
2015	990	83	1995	NA
2015	990	161	2002	NA
2015	990	2.7	1967	NA
2015	991	50	1951	NA
2015	991	69	1953	NA
2015	991	69	1953	NA
2015	991	113.6	1956	NA
2015	991	2.7	1967	NA
2015	992	15	1925	NA
2015	992	5	1938	NA
2015	992	1.7	2009	NA
2015	992	1.7	2009	NA
2015	994	670.9	1986	NA
2015	994	2.7	1967	NA
2015	994	2.7	1967	NA
2015	994	2.7	1967	NA
2015	994	281.6	1967	NA
2015	994	523.3	1969	NA
2015	994	670.9	1977	NA
2015	995	37.5	1968	NA
2015	995	190.4	1962	NA
2015	995	413.1	1968	NA
2015	997	540	1974	NA
2015	998	2	1923	NA
2015	998	2	1923	NA
2015	998	2	1923	NA
2015	998	1.3	1923	NA
2015	999	4.3	1925	NA
2015	999	3.2	1925	NA
2015	999	4.3	1925	NA
2015	1001	531	1970	NA
2015	1001	531	1972	NA
2015	1001	2.6	1972	NA
2015	1001	2.6	1972	NA
2015	1001	2.6	1972	NA
2015	1001	2.6	1972	NA
2015	1001	112.5	1993	NA
2015	1002	41.8	1972	NA
2015	1002	41.8	1972	NA
2015	1004	236.5	2013	NA
2015	1004	236.5	2013	NA
2015	1004	331.5	2013	NA
2015	1005	21.6	1967	NA
2015	1005	21.6	1967	NA
2015	1005	21.6	1967	NA
2015	1006	18	1968	NA
2015	1006	18	1968	NA
2015	1006	18	1968	NA
2015	1006	16.3	1969	NA
2015	1006	16.3	1969	NA
2015	1007	50	1950	NA
2015	1007	50	1950	NA
2015	1007	61	2003	NA
2015	1007	61	2003	NA
2015	1007	61	2003	NA
2015	1008	150	1958	NA
2015	1008	150	1961	NA
2015	1010	112.5	1953	NA
2015	1010	112.5	1954	NA
2015	1010	123.2	1955	NA
2015	1010	125	1956	NA
2015	1010	387	1968	NA
2015	1010	2.7	1967	NA
2015	1010	2.7	1967	NA
2015	1010	2.7	1967	NA
2015	1011	53.1	1971	NA
2015	1011	88.8	1981	NA
2015	1012	103.7	1966	NA
2015	1012	265.2	1973	NA
2015	1013	10.7	1963	NA
2015	1013	11.5	1964	NA
2015	1016	28.8	1976	NA
2015	1016	28.8	1976	NA
2015	1016	28.8	1976	NA
2015	1016	28.8	1976	NA
2015	1016	28.8	1977	NA
2015	1016	28.8	1978	NA
2015	1016	28.8	1979	NA
2015	1016	28.8	1980	NA
2015	1016	73	1988	NA
2015	1020	0.6	1989	NA
2015	1020	0.6	1989	NA
2015	1024	11.5	1955	NA
2015	1024	12.6	1965	NA
2015	1024	0.8	1994	NA
2015	1032	18	1958	NA
2015	1032	25	1964	NA
2015	1032	18	1969	NA
2015	1037	1.8	2002	NA
2015	1038	2	1971	NA
2015	1038	2	1971	NA
2015	1038	5	1994	NA
2015	1038	8.4	2006	NA
2015	1038	1.9	1950	NA
2015	1038	2.5	1957	NA
2015	1040	33	1955	NA
2015	1040	60.9	1973	NA
2015	1046	28.7	1952	NA
2015	1046	37.5	1959	NA
2015	1046	2	1966	NA
2015	1046	2	1966	NA
2015	1047	274.5	1977	NA
2015	1048	218.5	1967	NA
2015	1060	679.5	1975	NA
2015	1067	0.6	1924	NA
2015	1067	0.6	1924	NA
2015	1068	63	1978	NA
2015	1068	63	1978	NA
2015	1068	63	1978	NA
2015	1073	14.6	1997	NA
2015	1073	50	1958	NA
2015	1073	148.8	1967	NA
2015	1077	37.5	1955	NA
2015	1077	81.6	1961	NA
2015	1079	18	1970	NA
2015	1079	18	1970	NA
2015	1079	18	1970	NA
2015	1079	18	1970	NA
2015	1081	136	1961	NA
2015	1082	725.8	1978	NA
2015	1082	922.5	2007	NA
2015	1084	16	1966	NA
2015	1084	16	1966	NA
2015	1084	16	1966	NA
2015	1084	16	1966	NA
2015	1084	16	1967	NA
2015	1084	16	1967	NA
2015	1084	16	1968	NA
2015	1084	16	1968	NA
2015	1091	147	1964	NA
2015	1091	349.2	1972	NA
2015	1091	584.1	1975	NA
2015	1097	18	1969	NA
2015	1097	18	1969	NA
2015	1104	212	1968	NA
2015	1104	19.7	1994	NA
2015	1104	19.7	1995	NA
2015	1104	19.7	1996	NA
2015	1104	19.7	1994	NA
2015	1105	2	1963	NA
2015	1105	2	1963	NA
2015	1105	2	1963	NA
2015	1105	27	1990	NA
2015	1105	27	1990	NA
2015	1109	7.6	1913	NA
2015	1109	8.8	1913	NA
2015	1109	8.8	1913	NA
2015	1109	8.8	1913	NA
2015	1109	8.8	1913	NA
2015	1109	8.8	1913	NA
2015	1109	8.8	1913	NA
2015	1109	7.6	1913	NA
2015	1109	7.6	1913	NA
2015	1109	7.6	1913	NA
2015	1109	7.6	1913	NA
2015	1109	7.6	1913	NA
2015	1109	8.8	1913	NA
2015	1109	8.8	1913	NA
2015	1109	8.8	1913	NA
2015	1120	3.2	1965	NA
2015	1120	4.1	1970	NA
2015	1120	4.4	1994	NA
2015	1120	4.4	1994	NA
2015	1121	1	1947	NA
2015	1122	37.5	1968	NA
2015	1122	71.3	1982	NA
2015	1123	0.2	1939	NA
2015	1123	0.3	1951	NA
[truncated: 25,563 more rows]
