# Supplementary material for: Energy and institution size
Source: PLoS One. 2017 Feb 8;12(2):e0171823. doi: 10.1371/journal.pone.0171823 (PMC5298329; doi:10.1371/journal.pone.0171823)
Supplement: S1 File — This zip file contains raw and final data for all analysis conducted in this paper. It also includes R code used for modelling. (ZIP) [file pone.0171823.s002.zip › Supplementary Material Revised/Raw Data/United States/Manufacturing Energy.csv]

Code	Sector	Energy	Year
20	Food and Kindred Products	956	1991
2011	Meat Packing Plants	49	1991
2033	Canned Fruits and Vegetables	44	1991
2037	Frozen Fruits and Vegetables	40	1991
2046	Wet Corn Milling	140	1991
2051	Bread Cake and Related Products	32	1991
2063	Beet Sugar	67	1991
2075	Soybean Oil Mills	51	1991
2082	Malt Beverages	50	1991
21	Tobacco Products	24	1991
22	Textile Mill Products	274	1991
23	Apparel and Other Textile Products	44	1991
24	Lumber and Wood Products	451	1991
25	Furniture and Fixtures	68	1991
26	Paper and Allied Products	2506	1991
2611	Pulp Mills	300	1991
2621	Paper Mills	1211	1991
2631	Paperboard Mills	859	1991
27	Printing and Publishing	108	1991
28	Chemicals and Allied Products	5051	1991
2812	Alkalies and Chlorine	160	1991
2813	Industrial Gases	NA	1991
2819	Industrial Inorganic Chemicals nec	325	1991
2821	Plastics Materials and Resins	633	1991
2822	Synthetic Rubber	119	1991
2823	Cellulosic Manmade Fibers	31	1991
2824	Organic Fibers Noncellulosic	NA	1991
2865	Cyclic Crudes and Intermediates	236	1991
2869	Industrial Organic Chemicals nec	2289	1991
2873	Nitrogenous Fertilizers	568	1991
2874	Phosphatic Fertilizers	65	1991
29	Petroleum and Coal Products	5967	1991
2911	Petroleum Refining (f)	5762	1991
30	Rubber and Misc. Plastics Products	238	1991
3011	Tires and Inner Tubes	NA	1991
308	Miscellaneous Plastics Products nec	151	1991
31	Leather and Leather Products	12	1991
32	Stone Clay and Glass Products	880	1991
3211	Flat Glass	49	1991
3221	Glass Containers	85	1991
3229	Pressed and Blown Glass nec.	NA	1991
3241	Cement Hydraulic	312	1991
3274	Lime	117	1991
3296	Mineral Wool	41	1991
33	Primary Metal Industries	2467	1991
3312	Blast Furnaces and Steel Mills	1673	1991
3313	Electrometalurgical Products	41	1991
3321	Gray and Ductile Iron Foundries	NA	1991
3331	Primary Copper	21	1991
3334	Primary Aluminum	297	1991
3339	Primary Nonferrous Metals nec	52	1991
3353	Aluminum Sheet Plate and Foil	61	1991
34	Fabricated Metal Products	307	1991
35	Industrial Machinery and Equipment	237	1991
357	Computer and Office Equipment	21	1991
36	Electronic and Other Electric Equipment	212	1991
37	Transportation Equipment	323	1991
3711	Motor Vehicles and Car Bodies	88	1991
3714	Motor Vehicle Parts and Accessories	100	1991
38	Instruments and Related Products	98	1991
3841	Surgical and Medical Instruments	6	1991
39	Misc. Manufacturing Industries	32	1991
20	Food and Kindred Products	1193	1994
2011	Meat Packing Plants	53	1994
2033	Canned Fruits and Vegetables	51	1994
2037	Frozen Fruits and Vegetables	42	1994
2046	Wet Corn Milling	173	1994
2051	Bread, Cake, and Related Products	37	1994
2061	Cane Sugar, Except Refining	111	1994
2062	Cane Sugar Refining	23	1994
2063	Beet Sugar	64	1994
2075	Soybean Oil Mills	57	1994
2082	Malt Beverages	51	1994
21	Tobacco Products	NA	1994
22	Textile Mill Products	310	1994
23	Apparel and Other Textile Products	NA	1994
24	Lumber and Wood Products	491	1994
2421	Sawmills and Planing Mills, General	201	1994
2436	Softwood Veneer and Plywood	74	1994
2493	Reconstituted Wood Products	98	1994
25	Furniture and Fixtures	69	1994
2511	Wood Furniture, Except Upholstered	24	1994
26	Paper and Allied Products	2665	1994
2611	Pulp Mills	NA	1994
2621	Paper Mills	1297	1994
2631	Paperboard Mills	954	1994
27	Printing and Publishing	112	1994
28	Chemicals and Allied Products	5328	1994
2812	Alkalies and Chlorine	135	1994
2813	Industrial Gases	104	1994
2816	Inorganic Pigments	51	1994
2819	Industrial Inorganic Chemicals, nec.	377	1994
2821	Plastics Materials and Resins	642	1994
2822	Synthetic Rubber	102	1994
2823	Cellulosic Manmade Fibers	28	1994
2824	Organic Fibers, Noncellulosic	116	1994
2861	Gum and Wood Chemicals	28	1994
2865	Cyclic Crudes and Intermediates	206	1994
2869	Industrial Organic Chemicals, nec.	2369	1994
2873	Nitrogenous Fertilizers	622	1994
2874	Phosphatic Fertilizers	46	1994
2895	Carbon Black	80	1994
29	Petroleum and Coal Products	6339	1994
2911	Petroleum Refining (h)	6263	1994
30	Rubber and Miscellaneous Plastics Products	287	1994
3011	Tires and Inner Tubes	49	1994
308	Miscellaneous Plastics Products, nec.	192	1994
31	Leather and Leather Products	NA	1994
32	Stone, Clay, and Glass Products	944	1994
3211	Flat Glass	52	1994
3221	Glass Containers	83	1994
3229	Pressed and Blown Glass, nec.	63	1994
3241	Cement, Hydraulic	327	1994
3274	Lime	96	1994
3296	Mineral Wool	51	1994
33	Primary Metal Industries	2462	1994
331	Blast Furnace and Basic Steel Products	1747	1994
3312	Blast Furnaces and Steel Mills	1649	1994
3313	Electrometallurgical Products	38	1994
3321	Gray and Ductile Iron Foundries	94	1994
3331	Primary Copper	32	1994
3334	Primary Aluminum	241	1994
3339	Primary Nonferrous Metals, nec.	45	1994
3353	Aluminum Sheet, Plate, and Foil	73	1994
34	Fabricated Metal Products	367	1994
35	Industrial Machinery and Equipment	246	1994
357	Computer and Office Equipment	20	1994
36	Electronic and Other Electric Equipment	243	1994
37	Transportation Equipment	363	1994
3711	Motor Vehicles and Car Bodies	107	1994
3714	Motor Vehicle Parts and Accessories	119	1994
38	Instruments and Related Products	107	1994
3841	Surgical and Medical Instruments	7	1994
39	Miscellaneous Manufacturing Industries	NA	1994
311	Food	1123	2002
311221	Wet Corn Milling	217	2002
31131	Sugar	112	2002
311421	Fruit and Vegetable Canning	47	2002
312	Beverage and Tobacco Products	105	2002
3121	Beverages	85	2002
3122	Tobacco	20	2002
313	Textile Mills	207	2002
314	Textile Product Mills	60	2002
315	Apparel	30	2002
316	Leather and Allied Products	7	2002
321	Wood Products	377	2002
321113	Sawmills	127	2002
3212	Veneer, Plywood, and Engineered Woods	167	2002
3219	Other Wood Products	73	2002
322	Paper	2363	2002
322110	Pulp Mills	224	2002
322121	Paper Mills, except Newsprint	1002	2002
322122	Newsprint Mills	94	2002
322130	Paperboard Mills	908	2002
323	Printing and Related Support	98	2002
324	Petroleum and Coal Products	6799	2002
324110	Petroleum Refineries	6391	2002
324199	Other Petroleum and Coal Products	NA	2002
325	Chemicals	6465	2002
325110	Petrochemicals	889	2002
325120	Industrial Gases	204	2002
325181	Alkalies and Chlorine	191	2002
325182	Carbon Black	88	2002
325188	Other Basic Inorganic Chemicals	218	2002
325192	Cyclic Crudes and Intermediates	99	2002
325193	Ethyl Alcohol	60	2002
325199	Other Basic Organic Chemicals	1833	2002
325211	Plastics Materials and Resins	1821	2002
325212	Synthetic Rubber	57	2002
325222	Noncellulosic Organic Fibers	63	2002
325311	Nitrogenous Fertilizers	497	2002
325312	Phosphatic Fertilizers	38	2002
3254	Pharmaceuticals and Medicines	119	2002
325412	Pharmaceutical Preparation	84	2002
325992	Photographic Film, Paper, Plate, and Chemicals	29	2002
326	Plastics and Rubber Products	351	2002
327	Nonmetallic Mineral Products	1059	2002
3272	Glass and Glass Products	201	2002
327211	Flat Glass	63	2002
327213	Glass Containers	66	2002
327310	Cements	409	2002
327410	Lime	106	2002
327993	Mineral Wool	52	2002
331	Primary Metals	2120	2002
331111	Iron and Steel Mills	1308	2002
331112	Electrometallurgical Ferroalloy Products	27	2002
3312	Steel Products from Purchased Steel	45	2002
3313	Alumina and Aluminum	473	2002
331312	Primary Aluminum	325	2002
3314	Nonferrous Metals, except Aluminum	101	2002
3315	Foundries	165	2002
331511	Iron Foundries	87	2002
331521	Aluminum Die-Casting Foundries	23	2002
331524	Aluminum Foundries, except Die-Casting	19	2002
332	Fabricated Metal Products	388	2002
333	Machinery	177	2002
334	Computer and Electronic Products	201	2002
334413	Semiconductors and Related Devices	67	2002
335	Electrical Equip., Appliances, and Components	172	2002
336	Transportation Equipment	429	2002
336112	Light Trucks and Utility Vehicles	57	2002
337	Furniture and Related Products	64	2002
339	Miscellaneous	71	2002
311	Food	1186	2006
3112	Grain and Oilseed Milling	318	2006
311221	Wet Corn Milling	179	2006
31131	Sugar Manufacturing	82	2006
3114	Fruit and Vegetable Preserving and Specialty Food	169	2006
3115	Dairy Product	121	2006
3116	Animal Slaughtering and Processing	226	2006
312	Beverage and Tobacco Products	107	2006
3121	Beverages	95	2006
3122	Tobacco	12	2006
313	Textile Mills	178	2006
314	Textile Product Mills	72	2006
315	Apparel	14	2006
316	Leather and Allied Products	3	2006
321	Wood Products	451	2006
321113	Sawmills	139	2006
3212	Veneer, Plywood, and Engineered Woods	169	2006
3219	Other Wood Products	131	2006
322	Paper	2354	2006
322110	Pulp Mills	200	2006
322121	Paper Mills, except Newsprint	939	2006
322122	Newsprint Mills	72	2006
322130	Paperboard Mills	827	2006
323	Printing and Related Support	85	2006
324	Petroleum and Coal Products	6864	2006
324110	Petroleum Refineries	6629	2006
324199	Other Petroleum and Coal Products	138	2006
325	Chemicals	5149	2006
325110	Petrochemicals	1006	2006
325120	Industrial Gases	136	2006
325181	Alkalies and Chlorine	153	2006
325182	Carbon Black	85	2006
325188	Other Basic Inorganic Chemicals	214	2006
325192	Cyclic Crudes and Intermediates	37	2006
325193	Ethyl Alcohol	114	2006
325199	Other Basic Organic Chemicals	1017	2006
325211	Plastics Materials and Resins	1547	2006
325212	Synthetic Rubber	44	2006
325222	Noncellulosic Organic Fibers	88	2006
325311	Nitrogenous Fertilizers	302	2006
325312	Phosphatic Fertilizers	27	2006
3254	Pharmaceuticals and Medicines	92	2006
325412	Pharmaceutical Preparation	64	2006
325992	Photographic Film, Paper, Plate, and Chemicals	28	2006
326	Plastics and Rubber Products	337	2006
327	Nonmetallic Mineral Products	1114	2006
327211	Flat Glass	69	2006
327212	Other Pressed and Blown Glass and Glassware	94	2006
327213	Glass Containers	64	2006
327215	Glass Products from Purchased Glass	65	2006
327310	Cements	382	2006
327410	Lime	116	2006
327420	Gypsum	86	2006
327993	Mineral Wool	51	2006
331	Primary Metals	1736	2006
331111	Iron and Steel Mills	1040	2006
331112	Electrometallurgical Ferroalloy Products	22	2006
3312	Steel Products from Purchased Steel	56	2006
3313	Alumina and Aluminum	307	2006
331314	Secondary Smelting and Alloying of Aluminum	21	2006
331315	Aluminum Sheet, Plate and Foils	52	2006
331316	Aluminum Extruded Products	25	2006
3314	Nonferrous Metals, except Aluminum	147	2006
3315	Foundries	164	2006
331511	Iron Foundries	84	2006
331521	Aluminum Die-Casting Foundries	22	2006
331524	Aluminum Foundries, except Die-Casting	18	2006
332	Fabricated Metal Products	396	2006
333	Machinery	204	2006
334	Computer and Electronic Products	142	2006
334413	Semiconductors and Related Devices	64	2006
335	Electrical Equip., Appliances, and Components	103	2006
336	Transportation Equipment	477	2006
336111	Automobiles	39	2006
336112	Light Trucks and Utility Vehicles	43	2006
3364	Aerospace Product and Parts	78	2006
336411	Aircraft	20	2006
337	Furniture and Related Products	61	2006
339	Miscellaneous	66	2006
311	Food	1162	2010
3112	Grain and Oilseed Milling	355	2010
311221	Wet Corn Milling	215	2010
31131	Sugar Manufacturing	107	2010
3114	Fruit and Vegetable Preserving and Specialty Foods	143	2010
3115	Dairy Products	105	2010
3116	Animal Slaughtering and Processing	209	2010
312	Beverage and Tobacco Products	85	2010
3121	Beverages	76	2010
3122	Tobacco	10	2010
313	Textile Mills	95	2010
314	Textile Product Mills	20	2010
315	Apparel	6	2010
316	Leather and Allied Products	2	2010
321	Wood Products	473	2010
321113	Sawmills	232	2010
3212	Veneer, Plywood, and Engineered Woods	183	2010
321219	Reconstituted Wood Products	83	2010
3219	Other Wood Products	48	2010
322	Paper	2109	2010
322110	Pulp Mills	249	2010
322121	Paper Mills, except Newsprint	821	2010
322122	Newsprint Mills	101	2010
322130	Paperboard Mills	825	2010
323	Printing and Related Support	84	2010
324	Petroleum and Coal Products	6137	2010
324110	Petroleum Refineries	5922	2010
324121	Asphalt Paving Mixture and Block	70	2010
324199	Other Petroleum and Coal Products	123	2010
325	Chemicals	4995	2010
325110	Petrochemicals	860	2010
325120	Industrial Gases	NA	2010
325181	Alkalies and Chlorine	NA	2010
325182	Carbon Black	88	2010
325188	Other Basic Inorganic Chemicals	239	2010
325192	Cyclic Crudes and Intermediates	98	2010
325193	Ethyl Alcohol	310	2010
325199	Other Basic Organic Chemicals	1151	2010
325211	Plastics Materials and Resins	NA	2010
325212	Synthetic Rubber	41	2010
325222	Noncellulosic Organic Fibers	42	2010
325311	Nitrogenous Fertilizers	NA	2010
325312	Phosphatic Fertilizers	NA	2010
3254	Pharmaceuticals and Medicines	92	2010
325412	Pharmaceutical Preparation	51	2010
325992	Photographic Film, Paper, Plate, and Chemicals	20	2010
326	Plastics and Rubber Products	275	2010
327	Nonmetallic Mineral Products	716	2010
327121	Brick and Structural Clay Tile	21	2010
327211	Flat Glass	54	2010
327212	Other Pressed and Blown Glass and Glassware	37	2010
327213	Glass Containers	59	2010
327215	Glass Products from Purchased Glass	14	2010
327310	Cements	246	2010
327410	Lime	101	2010
327420	Gypsum	44	2010
327993	Mineral Wool	39	2010
331	Primary Metals	1608	2010
331111	Iron and Steel Mills	1065	2010
331112	Electrometallurgical Ferroalloy Products	21	2010
3312	Steel Products from Purchased Steel	48	2010
3313	Alumina and Aluminum	237	2010
331314	Secondary Smelting and Alloying of Aluminum	24	2010
331315	Aluminum Sheet, Plate and Foils	56	2010
331316	Aluminum Extruded Products	17	2010
3314	Nonferrous Metals, except Aluminum	137	2010
331419	Primary Smelting and Refining of Nonferrous Metals, except Copper and Aluminum	62	2010
3315	Foundries	100	2010
331511	Iron Foundries	48	2010
331521	Aluminum Die-Casting Foundries	16	2010
331524	Aluminum Foundries, except Die-Casting	11	2010
332	Fabricated Metal Products	302	2010
333	Machinery	149	2010
334	Computer and Electronic Products	145	2010
334413	Semiconductors and Related Devices	58	2010
335	Electrical Equip., Appliances, and Components	94	2010
336	Transportation Equipment	279	2010
336111	Automobiles	28	2010
336112	Light Trucks and Utility Vehicles	38	2010
3364	Aerospace Product and Parts	69	2010
336411	Aircraft	19	2010
337	Furniture and Related Products	37	2010
339	Miscellaneous	43	2010
