# Supplementary material for: Energy and institution size
Source: PLoS One. 2017 Feb 8;12(2):e0171823. doi: 10.1371/journal.pone.0171823 (PMC5298329; doi:10.1371/journal.pone.0171823)
Supplement: S1 File — This zip file contains raw and final data for all analysis conducted in this paper. It also includes R code used for modelling. (ZIP) [file pone.0171823.s002.zip › Supplementary Material Revised/Raw Data/United States/US Industry Raw.xls]

## Sheet: Energy
Year	Energy Use (TBTU)
1949	14723.6
1950	16241.4
1951	17678.5
1952	17311.4
1953	18211.8
1954	17157.7
1955	19484.6
1956	20209.5
1957	20218.3
1958	19321.1
1959	20333.2
1960	20841.7
1961	20955.1
1962	21788.2
1963	22751.2
1964	24111.4
1965	25097.6
1966	26421.6
1967	26614.3
1968	27883.2
1969	29105.4
1970	29627.9
1971	29585.9
1972	30930.2
1973	32623.3
1974	31787.2
1975	29413
1976	31392.8
1977	32263
1978	32687.6
1979	33924.7
1980	32039.4
1981	30711.6
1982	27614.5
1983	27427.8
1984	29569.9
1985	28815.8
1986	28273.6
1987	29378.9
1988	30677.4
1989	31319.9
1990	31809.8
1991	31399.3
1992	32570.9
1993	32627.9
1994	33520.3
1995	33969.7
1996	34903.2
1997	35199.4
1998	34841.5
1999	34762.8
2000	34662.5
2001	32719.2
2002	32661
2003	32553
2004	33515.6
2005	32441.4
2006	32390.7
2007	32385.3
2008	31334
2009	28465.6
2010	30525.2
2011	30842.4
2012	30913.7
2013	31405
2014	31636
2015	31186.9

## Sheet: Employment
	Persons Engaged in Production
Year	BEA 6.8B	BEA 6.8C	BEA 6.8D
1949	18888	18888
1950	19880	19880
1951	21265	21265
1952	21454	21454
1953	22088	22088
1954	20605	20605
1955	21150	21150
1956	21574	21574
1957	21471	21471
1958	19778	19778
1959	20646	20646
1960	20710	20710
1961	20221	20221
1962	20865	20865
1963	21042	21042
1964	21376	21376
1965	22449	22449
1966	23737	23737
1967	23924	23924
1968	24344	24344
1969	24939	24939
1970	23985	23985
1971	23214	23214
1972	23943	23943
1973	25347	25347
1974	25321	25321
1975	23113	23113
1976	24030	24030
1977	25123	25123
1978	26614	26614
1979	27534	27534
1980	26633	26633
1981	26509	26509
1982	24618	24618
1983	24246	24246
1984	25740	25740
1985	25865	25865
1986	25675	25675
1987	25812	25812
1988		26411
1989		26498
1990		26217
1991		25068
1992		24506
1993		24768
1994		25350
1995		25748
1996		25976
1997		26468
1998		26949	28693
1999		27034	28772
2000		27280	28947
2001		26594.9	28220
2002		25302.8	26849
2003		24646.9	26153
2004		24819.4	26336
2005		25022.9	26552
2006		25416.9	26970
2007		25104	26638
2008		24197.4	25676
2009		21314.5	22617
2010		20529.5	21784
2011		20695.4	21960
2012		20979	22261
2013		21307.9	22610
2014		21929	23269
2015		22337	23702

## Sheet: Self Employment
	Self Employment
Year	BEA 6.7C	BEA 6.7B	BEA 6.7D
1949	1482.36		1403
1950	1516.17		1435
1951	1487.64		1408
1952	1452.78		1375
1953	1407.35		1332
1954	1268.94		1201
1955	1191.81		1128
1956	1172.79		1110
1957	1153.77		1092
1958	1098.83		1040
1959	1096.72		1038
1960	1081.92		1024
1961	1072.41		1015
1962	1067.13		1010
1963	1052.34		996
1964	1041.77		986
1965	1035.43		980
1966	990.002		937
1967	1004.79		951
1968	994.228		941
1969	1032.26		977
1970	1038.6		983
1971	1042.83		987
1972	1078.75		1021
1973	1167.51		1105
1974	1236.18		1170
1975	1213.99		1149
1976	1275.27		1207
1977	1368.25		1295
1978	1540.47		1458
1979	1620.77		1534
1980	1666.2		1577
1981	1646.13		1558
1982	1609.15		1523
1983	1664.09		1575
1984	1729.6		1637
1985	1778.2		1683
1986	1880.69		1780
1987	1881.74	1781	1781
1988	1970.49	1865
1989	1972.61	1867
1990	2038.12	1929
1991	2008.53	1901
1992	1999.02	1892
1993	2144.83	2030
1994	2080.38	1969
1995	2030.72	1922
1996	2038.12	1929
1997	2049.74	1940
1998	2092	1980
1999	2048	1957
2000	2071	2011
2001	2060
2002	1935
2003	2051
2004	2177
2005	2161
2006	2251
2007	2253
2008	2139
2009	2040
2010	2019
2011	1881
2012	1846
2013	1808
2014	1894
2015	1917
