# Supplementary material for: Energy and institution size
Source: PLoS One. 2017 Feb 8;12(2):e0171823. doi: 10.1371/journal.pone.0171823 (PMC5298329; doi:10.1371/journal.pone.0171823)
Supplement: S1 File — This zip file contains raw and final data for all analysis conducted in this paper. It also includes R code used for modelling. (ZIP) [file pone.0171823.s002.zip › Supplementary Material Revised/Raw Data/United States/US Industry Top 25.csv]

SIC	Ticker	Employees (Thousands)	Year
3711	GM	495.6	1950
2911	MROX.CM	288.3	1950
3312	X	288.3	1950
3312	3BHMSQ	136.1	1950
3711	C.2	117.4	1950
2911	XOM	116	1950
3711	NAVZ	90.5	1950
3812	ITT	90	1950
2820	DD	84.6	1950
2013	ESM.1	76	1950
3011	GT	72.8	1950
3011	FIR.1	70	1950
3312	3LTVCQ2	67.1	1950
3011	R.1	59.1	1950
3600	RCA.	54.4	1950
3350	AA	50	1950
2911	AN.	46.7	1950
2860	DOW2	46.5	1950
3861	EK	46.4	1950
2911	GO.	44.5	1950
2000	MO3	43.1	1950
3728	GR	41	1950
2911	TX.1	38.4	1950
3721	BA	38.4	1950
2510	FBN	34	1950
3711	GM	501.8	1951
2911	MROX.CM	301.3	1951
3312	X	301.3	1951
3312	3BHMSQ	152.6	1951
2911	XOM	120	1951
3711	C.2	114.9	1951
3812	ITT	94	1951
3711	NAVZ	93.5	1951
2820	DD	86.9	1951
3011	GT	85.9	1951
3011	FIR.1	83.2	1951
2013	ESM.1	75.6	1951
3312	3LTVCQ2	69.5	1951
3011	R.1	65.1	1951
2860	DOW2	65	1951
3600	RCA.	57.7	1951
2911	AN.	49.7	1951
3861	EK	49.4	1951
3350	AA	49	1951
3721	BA	47.7	1951
2911	GO.	47	1951
2000	MO3	44.3	1951
3720	UTX	43.3	1951
3728	GR	41.6	1951
2911	TX.1	40.3	1951
3711	GM	490.7	1952
2911	MROX.CM	294.3	1952
3312	X	294.3	1952
3312	3BHMSQ	153.4	1952
2911	XOM	120	1952
3711	C.2	104.8	1952
3812	ITT	100	1952
3011	GT	96.7	1952
2820	DD	90.8	1952
3711	NAVZ	87.2	1952
3011	FIR.1	83	1952
2013	ESM.1	75.8	1952
2860	DOW2	70	1952
3312	3LTVCQ2	69.4	1952
3011	R.1	65.7	1952
3600	RCA.	64	1952
3350	AA	56	1952
3721	BA	54.7	1952
3861	EK	52.8	1952
2911	AN.	51.4	1952
3720	UTX	50.7	1952
2911	GO.	48.6	1952
3760	LMT	47.8	1952
3620	ROK	45.4	1952
2000	MO3	44.4	1952
3711	GM	585.6	1953
2911	MROX.CM	301.6	1953
3312	X	301.6	1953
3312	3BHMSQ	157.4	1953
2911	XOM	156	1953
3711	C.2	129.3	1953
3011	GT	101.9	1953
3812	ITT	96	1953
2820	DD	91.6	1953
3011	FIR.1	90	1953
3711	NAVZ	85.1	1953
2013	ESM.1	78.4	1953
2860	DOW2	70	1953
3312	3LTVCQ2	69.5	1953
3011	R.1	67.5	1953
3600	RCA.	65	1953
3720	UTX	62.1	1953
3721	BA	58.7	1953
3350	AA	56	1953
3861	EK	53.9	1953
3620	ROK	53.2	1953
3760	LMT	51.5	1953
2911	AN.	50.9	1953
3714	ALD1	48.7	1953
2911	GO.	48	1953
3711	GM	576.7	1954
2911	MROX.CM	268.1	1954
3312	X	268.1	1954
3711	C.2	167.8	1954
2911	XOM	155	1954
3312	3BHMSQ	135.8	1954
3812	ITT	102	1954
3011	GT	95.7	1954
3011	FIR.1	90	1954
2820	DD	84.5	1954
2013	ESM.1	77.9	1954
3690	5573C	75	1954
3711	NAVZ	70.7	1954
3600	RCA.	70.5	1954
2860	DOW2	70	1954
3721	BA	65.1	1954
3011	R.1	60.7	1954
3312	3LTVCQ2	57.6	1954
3730	GD	56	1954
3620	ROK	54.9	1954
3350	AA	54	1954
3861	EK	51.4	1954
2911	AN.	51.3	1954
2911	GO.	46.8	1954
3760	LMT	46	1954
3711	GM	624	1955
2911	MROX.CM	272.6	1955
3312	X	272.6	1955
3711	C.2	176.4	1955
2911	XOM	153	1955
3312	3BHMSQ	144.9	1955
3812	ITT	111	1955
3011	GT	100.2	1955
3011	FIR.1	90	1955
2820	DD	89.1	1955
3570	SY.2	85.2	1955
3600	RCA.	78.5	1955
2013	ESM.1	77.2	1955
3711	NAVZ	75.6	1955
3690	5573C	75	1955
2911	MOB	74.3	1955
2860	DOW2	73	1955
3730	GD	70.5	1955
3312	3LTVCQ2	66.1	1955
3721	BA	65.4	1955
3011	R.1	63.6	1955
3620	ROK	61.3	1955
3760	LMT	57.4	1955
3350	AA	55	1955
2911	AN.	51.5	1955
3711	GM	599.2	1956
2911	MROX.CM	260.6	1956
3312	X	260.6	1956
2911	XOM	156	1956
3312	3BHMSQ	150.1	1956
3711	C.2	143.9	1956
3812	ITT	122	1956
3011	GT	101.1	1956
3570	SY.2	101	1956
3730	GD	94.3	1956
2820	DD	89.1	1956
3011	FIR.1	87.5	1956
3600	RCA.	80	1956
2860	DOW2	79	1956
2013	ESM.1	77.2	1956
2911	MOB	76.2	1956
3711	NAVZ	74	1956
3721	BA	71.1	1956
3620	ROK	70.8	1956
3312	3LTVCQ2	68.9	1956
3011	R.1	63.9	1956
3760	LMT	61	1956
3720	UTX	59.4	1956
3350	AA	58.5	1956
2911	GO.	57.7	1956
3711	GM	588.2	1957
3711	F	277.3	1957
2911	MROX.CM	271	1957
3312	X	271	1957
3312	3BHMSQ	164.9	1957
2911	XOM	160	1957
3711	C.2	136.2	1957
3812	ITT	128	1957
3011	GT	101.4	1957
3570	SY.2	96.4	1957
3721	BA	95	1957
3730	GD	91.7	1957
2820	DD	89.3	1957
3011	FIR.1	88.3	1957
3600	RCA.	78	1957
2911	MOB	77.5	1957
2860	DOW2	77	1957
2013	ESM.1	71.9	1957
3711	NAVZ	68.9	1957
3312	3LTVCQ2	65.1	1957
3720	UTX	61.7	1957
2911	GO.	61.1	1957
3011	R.1	60.1	1957
2200	3BRLGQ	55	1957
3620	ROK	54.7	1957
3711	GM	520.9	1958
3711	F	229.8	1958
2911	MROX.CM	223.5	1958
3312	X	223.5	1958
2911	XOM	154	1958
3312	3BHMSQ	140.5	1958
3812	ITT	130	1958
3570	SY.2	100.6	1958
3011	GT	98.3	1958
3711	C.2	95.8	1958
3730	GD	92.9	1958
3721	BA	92.9	1958
3011	FIR.1	84.2	1958
2820	DD	83.9	1958
3600	RCA.	78	1958
2911	MOB	75.2	1958
2860	DOW2	71.5	1958
2013	ESM.1	64.3	1958
3711	NAVZ	63.2	1958
3011	R.1	59.4	1958
3720	UTX	57.3	1958
2911	GO.	56	1958
3620	ROK	53.8	1958
3760	LMT	53.6	1958
3411	CCC.3	53.3	1958
3711	GM	557.2	1959
3711	F	251.5	1959
2911	MROX.CM	200.3	1959
3312	X	200.3	1959
2911	XOM	146	1959
3812	ITT	136	1959
3312	3BHMSQ	126.9	1959
3570	SY.2	108.4	1959
3711	NAVZ	108	1959
3730	GD	103.6	1959
3711	C.2	102.3	1959
3011	GT	101	1959
3690	5573C	95	1959
2820	DD	93.4	1959
3721	BA	90.3	1959
3600	RCA.	86.8	1959
3011	FIR.1	85	1959
2860	DOW2	74	1959
2911	MOB	72.1	1959
3312	3LTVCQ2	64.2	1959
3620	ROK	64.2	1959
3011	R.1	61.1	1959
2013	ESM.1	60.1	1959
2200	3BRLGQ	58	1959
3760	LMT	57.5	1959
3711	GM	595.2	1960
3711	F	266	1960
2911	MROX.CM	225.1	1960
3312	X	225.1	1960
2911	XOM	140	1960
3312	3BHMSQ	138.3	1960
3812	ITT	132	1960
3730	GD	105.7	1960
3711	C.2	105.4	1960
3570	SY.2	105.3	1960
3711	NAVZ	104.3	1960
3011	GT	95.8	1960
2820	DD	95.3	1960
3690	5573C	88.1	1960
3600	RCA.	88	1960
3011	FIR.1	82.6	1960
3721	BA	81.9	1960
2860	DOW2	73	1960
3620	ROK	67.5	1960
2911	MOB	65.6	1960
3760	LMT	61.1	1960
2200	3BRLGQ	60	1960
3011	R.1	60	1960
2013	ESM.1	57.8	1960
3720	UTX	57.3	1960
3711	GM	553	1961
3711	F	262.1	1961
2820	DD	243.375	1961
2911	MROX.CM	199.2	1961
3312	X	199.2	1961
3812	ITT	149	1961
2911	XOM	137	1961
3312	3BHMSQ	126	1961
3730	GD	106	1961
3570	SY.2	103.5	1961
3711	NAVZ	100.4	1961
3011	GT	91.3	1961
3721	BA	88.2	1961
3600	RCA.	85	1961
3711	C.2	83.7	1961
3620	ROK	80.5	1961
3690	5573C	77	1961
2860	DOW2	74	1961
3760	LMT	70.3	1961
2911	MOB	63.7	1961
3011	R.1	60.1	1961
2200	3BRLGQ	60	1961
3720	UTX	59.9	1961
2013	ESM.1	56.5	1961
3760	ML.3	56	1961
3711	GM	604.7	1962
3711	F	302.6	1962
2911	MROX.CM	194	1962
3312	X	194	1962
3812	ITT	157	1962
2911	XOM	150	1962
3312	3BHMSQ	119.7	1962
3721	BA	104.1	1962
3711	NAVZ	102.2	1962
2820	DD	100.7	1962
3620	ROK	97.8	1962
3570	SY.2	97.7	1962
3011	GT	95.7	1962
3690	5573C	89.6	1962
3600	RCA.	87	1962
3711	C.2	86.6	1962
3730	GD	84.5	1962
3760	LMT	80.2	1962
2911	MOB	74.9	1962
2860	DOW2	71	1962
3720	UTX	63.5	1962
2200	3BRLGQ	62	1962
3011	R.1	61.5	1962
3578	NCR	59	1962
2911	TX.1	55	1962
3711	GM	640.1	1963
3711	F	316.6	1963
2911	MROX.CM	187.7	1963
3312	X	187.7	1963
3812	ITT	173	1963
2911	XOM	147	1963
3711	C.2	120.4	1963
3312	3BHMSQ	117.5	1963
2820	DD	107.4	1963
3711	NAVZ	106.2	1963
3620	ROK	103.5	1963
3721	BA	100.4	1963
3011	GT	98.3	1963
3690	5573C	96.4	1963
3570	SY.2	93	1963
3600	RCA.	89	1963
3730	GD	85.9	1963
2911	MOB	79.7	1963
3760	LMT	78.3	1963
2860	DOW2	72	1963
2200	3BRLGQ	65	1963
3720	UTX	64.7	1963
3578	NCR	61	1963
3011	R.1	60.1	1963
2911	TX.1	55	1963
3711	GM	661	1964
3711	F	336.8	1964
2911	MROX.CM	200	1964
3312	X	200	1964
3812	ITT	185	1964
2911	XOM	147	1964
3711	C.2	142.4	1964
3312	3BHMSQ	119	1964
3711	NAVZ	110	1964
2820	DD	106.9	1964
3011	GT	105.7	1964
3620	ROK	100.7	1964
3690	5573C	98.7	1964
3570	SY.2	91.8	1964
3721	BA	90.9	1964
3600	RCA.	90	1964
3730	GD	84.2	1964
2911	MOB	80	1964
3760	LMT	74.6	1964
2860	DOW2	74	1964
2200	3BRLGQ	67	1964
3720	UTX	65.1	1964
3578	NCR	65	1964
3011	R.1	62.1	1964
2911	TX.1	56	1964
3711	GM	735	1965
3711	F	364.5	1965
2911	MROX.CM	208.8	1965
3312	X	208.8	1965
3812	ITT	199	1965
3711	C.2	166.8	1965
2911	XOM	148	1965
3312	3BHMSQ	130	1965
2820	DD	115.4	1965
3711	NAVZ	111.98	1965
3011	GT	103.7	1965
3690	5573C	101.83	1965
3600	RCA.	100	1965
3620	ROK	99.9	1965
3570	SY.2	93.6	1965
3721	BA	93.4	1965
3730	GD	84.6	1965
3760	LMT	81.3	1965
2911	MOB	80.6	1965
2860	DOW2	73.9	1965
3578	NCR	73	1965
3720	UTX	71.8	1965
3730	LIT	65.6	1965
2200	3BRLGQ	65	1965
3011	R.1	65	1965
3711	GM	745	1966
3711	F	388	1966
2911	MROX.CM	205.5	1966
3312	X	205.5	1966
3812	ITT	204	1966
3711	C.2	183.1	1966
2911	XOM	149	1966
3312	3BHMSQ	133	1966
3721	BA	128.5	1966
3600	RCA.	124	1966
2820	DD	121.2	1966
3711	NAVZ	114.5	1966
3011	GT	108.8	1966
3690	5573C	107.7	1966
2860	DOW2	101.8	1966
3570	SY.2	101.6	1966
3861	EK	100.3	1966
3730	GD	93.2	1966
3620	ROK	92.2	1966
3011	FIR.1	91.8	1966
3760	LMT	90	1966
3728	RRO.	84.4	1966
3720	UTX	81.6	1966
2911	MOB	80.9	1966
2911	TX.1	79.3	1966
3711	GM	728	1967
3711	F	394.3	1967
3812	ITT	236	1967
3711	C.2	215.9	1967
2911	MROX.CM	197.6	1967
3312	X	197.6	1967
2911	XOM	150	1967
3721	BA	142.7	1967
3721	MD.	140.1	1967
3312	3BHMSQ	131	1967
3600	RCA.	128	1967
2820	DD	118.1	1967
3620	ROK	115	1967
3011	GT	113.2	1967
3711	NAVZ	111.4	1967
3690	5573C	106	1967
3861	EK	105.6	1967
3730	GD	103.2	1967
3570	SY.2	101	1967
2860	DOW2	99.8	1967
3011	FIR.1	95.5	1967
3730	LIT	95.5	1967
3760	LMT	92.3	1967
3728	RRO.	88.1	1967
3578	NCR	84	1967
3711	GM	757.2	1968
3711	F	415	1968
3812	ITT	293	1968
3711	C.2	231.1	1968
2911	MROX.CM	201	1968
3312	X	201	1968
2911	XOM	151	1968
3721	BA	142.4	1968
3312	3BHMSQ	131	1968
3690	5573C	128.5	1968
3600	RCA.	125	1968
3721	MD.	124.7	1968
2820	DD	120.1	1968
3011	GT	119.7	1968
3312	LTVCQ	114.6	1968
3620	ROK	114.4	1968
3861	EK	108.4	1968
3730	LIT	106.6	1968
3711	NAVZ	106.2	1968
3011	FIR.1	102.4	1968
3730	GD	101.4	1968
3570	SY.2	101.3	1968
2860	DOW2	100.4	1968
3760	LMT	95.4	1968
3578	NCR	91	1968
3711	GM	794	1969
3711	F	436.4	1969
3812	ITT	353	1969
3711	C.2	234.9	1969
2911	MROX.CM	204.7	1969
3312	X	204.7	1969
2911	XOM	145	1969
3690	5573C	135	1969
3011	GT	133.5	1969
3312	3BHMSQ	130	1969
3600	RCA.	128	1969
2820	DD	123.9	1969
3312	LTVCQ	120.6	1969
3721	BA	120.5	1969
3730	LIT	116.422	1969
3861	EK	110.4	1969
3011	FIR.1	109.1	1969
3721	MD.	107.5	1969
2860	DOW2	104.4	1969
3711	NAVZ	104.2	1969
3620	ROK	104.2	1969
3730	GD	103.6	1969
3578	NCR	102	1969
3570	SY.2	97.6	1969
3760	LMT	97.6	1969
3711	GM	695.796	1970
3711	F	431.727	1970
3812	ITT	392	1970
3711	C.2	228.332	1970
2911	MROX.CM	200.734	1970
3312	X	200.734	1970
2911	XOM	143	1970
3011	GT	136.825	1970
3312	3BHMSQ	130	1970
3690	5573C	130	1970
3600	RCA.	127	1970
3730	LIT	118.3	1970
3861	EK	110.7	1970
2820	DD	110.685	1970
2860	DOW2	102.144	1970
3711	NAVZ	101.92	1970
3822	HON.Z	100.23	1970
3312	LTVCQ	99.447	1970
3578	NCR	98	1970
3721	MD.	92.552	1970
3011	FIR.1	90	1970
3570	SY.2	87.401	1970
2200	3BRLGQ	87	1970
3760	LMT	84.6	1970
3620	ROK	81.455	1970
3711	GM	773.352	1971
3711	F	433.074	1971
3812	ITT	398	1971
3711	C.2	227.397	1971
2911	MROX.CM	183.94	1971
3312	X	183.94	1971
2911	XOM	143	1971
3011	GT	140.3	1971
3690	5573C	120	1971
3600	RCA.	118	1971
3730	LIT	115.9	1971
3312	3BHMSQ	115	1971
3861	EK	109.7	1971
2820	DD	106.593	1971
3011	FIR.1	106	1971
2860	DOW2	99.181	1971
3711	NAVZ	98.65	1971
3578	NCR	95	1971
3822	HON.Z	94.418	1971
3721	MD.	92.105	1971
3570	SY.2	85.574	1971
2200	3BRLGQ	82	1971
2911	MOB	75.3	1971
2911	TX.1	75.192	1971
3760	LMT	74.7	1971
3711	GM	759.543	1972
3711	F	442.607	1972
3812	ITT	428	1972
3711	C.2	224.844	1972
2911	MROX.CM	176.486	1972
3312	X	176.486	1972
3011	GT	149.7	1972
2911	XOM	141	1972
3600	RCA.	121	1972
3690	5573C	117	1972
3861	EK	114.8	1972
3730	LIT	113.6	1972
2820	DD	111.052	1972
3011	FIR.1	109	1972
3312	3BHMSQ	109	1972
3711	NAVZ	100.49	1972
2860	DOW2	98.114	1972
3822	HON.Z	96.652	1972
3570	SY.2	91.345	1972
3578	NCR	90	1972
3721	MD.	86.713	1972
2200	3BRLGQ	84	1972
3714	TRW.1	80.151	1972
3620	ROK	80.045	1972
3714	ALD1	80	1972
3711	GM	810.92	1973
3711	F	474.318	1973
3812	ITT	438	1973
3711	C.2	273.254	1973
2911	MROX.CM	184.794	1973
3312	X	184.794	1973
3011	GT	155.4	1973
2911	XOM	137	1973
3600	RCA.	126	1973
3690	5573C	122	1973
3861	EK	120.7	1973
2820	DD	118.423	1973
3312	3BHMSQ	118	1973
3011	FIR.1	117	1973
2860	DOW2	109.417	1973
3711	NAVZ	107.89	1973
3730	LIT	105.4	1973
3620	ROK	100.341	1973
3570	SY.2	98.777	1973
3822	HON.Z	98.122	1973
3577	XRX	94.036	1973
3714	TRW.1	93.011	1973
2200	3BRLGQ	88	1973
3714	ALD1	87.7	1973
3714	TEN	83.5	1973
3711	GM	734	1974
3711	F	464.731	1974
3711	C.2	255.929	1974
2911	MROX.CM	187.503	1974
3312	X	187.503	1974
3011	GT	151.975	1974
3620	ROK	137.523	1974
2820	DD	136.866	1974
2911	XOM	133	1974
3861	EK	124.1	1974
3312	3BHMSQ	122	1974
3011	FIR.1	120	1974
3600	RCA.	116	1974
3690	5573C	111	1974
3711	NAVZ	110.99	1974
2860	DOW2	109.566	1974
3730	LIT	106.5	1974
3577	XRX	101.38	1974
3720	UTX	95.031	1974
3570	SY.2	92.963	1974
3822	HON.Z	92.173	1974
3714	TRW.1	88.341	1974
3714	ALD1	87.9	1974
2670	MMM	83.609	1974
3714	TEN	81	1974
3711	GM	681	1975
3711	F	416.12	1975
3711	C.2	217.594	1975
2911	MROX.CM	172.796	1975
3312	X	172.796	1975
3011	GT	149.15	1975
3720	UTX	138.072	1975
2911	XOM	137	1975
2820	DD	132.235	1975
3861	EK	124	1975
3620	ROK	122.789	1975
3600	RCA.	113	1975
3312	3BHMSQ	113	1975
3011	FIR.1	111	1975
2860	DOW2	106.475	1975
3711	NAVZ	104.17	1975
3690	5573C	98	1975
3730	LIT	97	1975
3577	XRX	93.532	1975
3570	SY.2	87.09	1975
1389	HAL	85.25	1975
3822	HON.Z	83.053	1975
3714	TRW.1	82.757	1975
2670	MMM	78.427	1975
3714	TEN	78.4	1975
3711	GM	748	1976
3711	F	443.917	1976
3711	C.2	244.865	1976
2911	MOB	199.5	1976
2911	MROX.CM	166.645	1976
3312	X	166.645	1976
3011	GT	152.6	1976
3720	UTX	133.383	1976
2820	DD	132.737	1976
3861	EK	127	1976
2911	XOM	126	1976
3620	ROK	119.117	1976
2860	DOW2	113.118	1976
3011	FIR.1	113	1976
3600	RCA.	110	1976
3312	3BHMSQ	105	1976
3711	NAVZ	97.55	1976
3577	XRX	97.336	1976
3730	LIT	92.8	1976
3714	TRW.1	87.625	1976
3570	SY.2	85.684	1976
3690	5573C	85	1976
1389	HAL	83.891	1976
3714	TEN	82.074	1976
3714	ALD1	79.7	1976
3711	GM	797	1977
3711	F	479.292	1977
3812	ITT	349	1977
3711	C.2	250.833	1977
2911	MOB	200.7	1977
2911	MROX.CM	165.845	1977
3312	X	165.845	1977
3011	GT	152.5	1977
3720	UTX	138.587	1977
2820	DD	131.317	1977
2911	XOM	127	1977
3861	EK	123.7	1977
3620	ROK	115.162	1977
3011	FIR.1	115	1977
2860	DOW2	113.669	1977
3600	RCA.	111	1977
3577	XRX	103.977	1977
3312	3BHMSQ	100	1977
3730	LIT	94	1977
3711	NAVZ	93.16	1977
3714	TEN	93	1977
3570	SY.2	88.275	1977
1389	HAL	87.853	1977
3714	TRW.1	87.152	1977
3690	5573C	86	1977
3711	GM	839	1978
3711	F	506.531	1978
2911	MOB	207.7	1978
2911	MROX.CM	166.848	1978
3312	X	166.848	1978
3711	C.2	157.958	1978
3011	GT	155.6	1978
3720	UTX	152.213	1978
2820	DD	132.14	1978
2911	XOM	130	1978
3861	EK	124.8	1978
3600	RCA.	118	1978
3620	ROK	114.208	1978
2860	DOW2	113.371	1978
3011	FIR.1	112	1978
1389	HAL	110.389	1978
3577	XRX	104.736	1978
3714	TEN	103	1978
2080	PEP	95.5	1978
3711	NAVZ	95.45	1978
3312	3BHMSQ	94.5	1978
3714	TRW.1	93.353	1978
3730	LIT	90.4	1978
3531	CAT	88.01	1978
2000	4708C	88	1978
3711	GM	853	1979
3711	F	494.579	1979
3812	ITT	341	1979
2911	MOB	213.5	1979
3720	UTX	197.7	1979
2911	MROX.CM	171.654	1979
3312	X	171.654	1979
2911	XOM	169	1979
3011	GT	150.3	1979
2820	DD	134.2	1979
3711	C.2	133.811	1979
3861	EK	126.3	1979
3600	RCA.	120	1979
2860	DOW2	117.031	1979
3577	XRX	115.705	1979
3620	ROK	114.452	1979
1389	HAL	112.1	1979
3714	TEN	107	1979
3011	FIR.1	107	1979
2080	PEP	104.9	1979
3721	BA	98.3	1979
3714	TRW.1	97.935	1979
3312	3BHMSQ	97.7	1979
3711	NAVZ	97.66	1979
3822	HON.Z	94.62	1979
3711	GM	746	1980
3711	F	426.735	1980
3812	ITT	320	1980
2911	MOB	212.8	1980
3720	UTX	200.2	1980
2911	XOM	177	1980
2911	MROX.CM	149.172	1980
3312	X	149.172	1980
3011	GT	140.3	1980
2820	DD	135.9	1980
3600	RCA.	133	1980
3861	EK	129.5	1980
3577	XRX	120.48	1980
2860	DOW2	116.105	1980
1389	HAL	114.968	1980
2080	PEP	111	1980
3721	BA	109	1980
3620	ROK	108.199	1980
3714	TEN	106	1980
3822	HON.Z	97.202	1980
3714	TRW.1	94.051	1980
3711	C.2	92.596	1980
3570	SY.2	92.476	1980
2810	GRA	91.7	1980
3674	TXN	89.875	1980
3711	GM	741	1981
3711	F	404.788	1981
3812	ITT	324	1981
2911	MOB	206.4	1981
3720	UTX	189.7	1981
2911	XOM	180	1981
2820	DD	177.235	1981
2911	MROX.CM	141.623	1981
3312	X	141.623	1981
3011	GT	137.982	1981
3861	EK	136.4	1981
3577	XRX	120.981	1981
2080	PEP	120	1981
3600	RCA.	119	1981
2860	DOW2	110.255	1981
1389	HAL	109.268	1981
3620	ROK	103.455	1981
3714	TEN	103.2	1981
3721	BA	101	1981
3822	HON.Z	96.923	1981
3714	TRW.1	91.941	1981
2670	MMM	91.419	1981
2810	GRA	88.8	1981
3570	SY.2	88.72	1981
2000	MO3	88.498	1981
3711	GM	657	1982
3711	F	379.229	1982
3812	ITT	283	1982
2911	MOB	188	1982
3720	UTX	183.9	1982
2911	XOM	173	1982
2820	DD	165.013	1982
3861	EK	136.5	1982
2080	PEP	133	1982
3011	GT	126.15	1982
2911	MROX.CM	119.987	1982
3577	XRX	109.94	1982
3600	RCA.	109.5	1982
2860	DOW2	103.229	1982
3620	ROK	100.271	1982
2052	NGH.	99.869	1982
3714	TEN	96	1982
3721	BA	95.7	1982
3822	HON.Z	94.062	1982
2000	SLE	92.5	1982
2670	MMM	87.388	1982
3730	GD	85.1	1982
3714	TRW.1	85.099	1982
1389	HAL	83.748	1982
2810	GRA	82.2	1982
3711	GM	691	1983
3711	F	380.077	1983
3812	ITT	278	1983
3720	UTX	193.7	1983
2911	MOB	178.1	1983
2820	DD	159.231	1983
2911	XOM	156	1983
2080	PEP	154	1983
3011	GT	129.765	1983
3861	EK	125.5	1983
3728	HON	117.75	1983
3600	RCA.	110.5	1983
3577	XRX	104.007	1983
3620	ROK	102.707	1983
2860	DOW2	99.506	1983
2911	MROX.CM	98.722	1983
3714	TEN	97	1983
2052	NGH.	96.228	1983
3711	C.2	94.2	1983
3822	HON.Z	93.514	1983
2000	SLE	93.3	1983
3730	GD	92.6	1983
3663	MOT	88.8	1983
3714	TRW.1	88.374	1983
2670	MMM	85.702	1983
3711	GM	748	1984
3711	F	383.696	1984
3812	ITT	252	1984
3720	UTX	205.5	1984
2911	MOB	178.9	1984
2820	DD	157.783	1984
2911	XOM	150	1984
2080	PEP	150	1984
3011	GT	135.3	1984
3861	EK	123.9	1984
3728	HON	114.5	1984
3711	C.2	108.9	1984
3600	RCA.	106	1984
3620	ROK	105.797	1984
3577	XRX	103.457	1984
2000	4708C	100	1984
3663	MOT	99.9	1984
3730	GD	99	1984
2860	DOW2	98.366	1984
3714	TEN	98	1984
2052	NGH.	97.551	1984
3822	HON.Z	94.274	1984
3714	TRW.1	93.524	1984
3721	BA	93	1984
2000	5841A	92.9	1984
3711	GM	810.6	1985
3711	F	369.314	1985
3812	ITT	232	1985
3720	UTX	184.8	1985
2911	MOB	163.6	1985
2080	PEP	150	1985
2052	NGH.	147.513	1985
2820	DD	146.017	1985
2911	XOM	146	1985
3728	HON	143.8	1985
3011	GT	131.69	1985
3861	EK	128.95	1985
3620	ROK	123.266	1985
2810	GRA	116.9	1985
3711	C.2	114.2	1985
2111	MO	114	1985
3714	TEN	111	1985
2000	5841A	108.1	1985
3721	BA	104	1985
3730	GD	103.3	1985
3577	XRX	102.396	1985
3721	MD.	97.067	1985
3822	HON.Z	94.022	1985
2000	SLE	92.8	1985
2860	DOW2	91.459	1985
3711	GM	876.8	1986
3711	F	382.274	1986
2080	PEP	214	1986
3720	UTX	193.5	1986
2820	DD	141.268	1986
3728	HON	137.2	1986
2911	MOB	127.4	1986
3721	BA	125	1986
2052	NGH.	124.617	1986
3812	ITT	123	1986
3861	EK	121.45	1986
3620	ROK	121.194	1986
3011	GT	119.78	1986
3711	C.2	115.074	1986
2111	MO	111	1986
3721	MD.	105.696	1986
3730	GD	105.4	1986
2000	5841A	104.9	1986
2911	XOM	102	1986
3714	TEN	101	1986
3577	XRX	100.367	1986
3760	LMT	96.9	1986
3570	DEC	94.7	1986
3663	MOT	94.4	1986
2000	SLE	87	1986
3711	GM	813.4	1987
3711	F	350.32	1987
2080	PEP	225	1987
3720	UTX	190	1987
3721	BA	143.7	1987
3711	C.2	141	1987
2820	DD	140.145	1987
3861	EK	124.4	1987
2911	MOB	120.6	1987
2052	NGH.	120.334	1987
3812	ITT	120	1987
3620	ROK	116.418	1987
3728	HON	115.3	1987
2111	MO	113	1987
3011	GT	112.85	1987
3721	MD.	112.4	1987
3570	DEC	110.5	1987
3730	GD	105.3	1987
3714	TEN	104	1987
2000	5841A	101.8	1987
2911	XOM	100	1987
3760	LMT	99.3	1987
3577	XRX	99.032	1987
3663	MOT	97.7	1987
2000	SLE	92.4	1987
3711	GM	765.7	1988
3711	F	358.939	1988
2080	PEP	235	1988
3720	UTX	186.8	1988
2111	MO	155	1988
3721	BA	154.2	1988
3861	EK	145.3	1988
3711	C.2	145	1988
2820	DD	140.949	1988
3570	DEC	121.5	1988
3721	MD.	121.421	1988
3812	ITT	117	1988
2052	NGH.	116.881	1988
3011	GT	113.722	1988
3577	XRX	113.245	1988
3620	ROK	112.16	1988
3728	HON	109.55	1988
3730	GD	102.8	1988
3663	MOT	102	1988
2911	XOM	101	1988
3714	TEN	93.7	1988
3760	LMT	86.8	1988
3570	HPQ	86.6	1988
2000	SLE	85.7	1988
2040	GIS	83.837	1988
3711	GM	775.1	1989
3711	F	366.641	1989
2080	PEP	266	1989
3720	UTX	201.4	1989
3721	BA	164.5	1989
2111	MO	157	1989
2820	DD	145.787	1989
3861	EK	137.75	1989
3711	C.2	129	1989
3721	MD.	127.926	1989
3570	DEC	125.8	1989
3812	ITT	119	1989
3577	XRX	111.4	1989
3011	GT	109.899	1989
3620	ROK	108.715	1989
3728	HON	107.1	1989
2911	XOM	104	1989
3663	MOT	104	1989
3730	GD	102.2	1989
2000	SLE	101.8	1989
2040	GIS	97.238	1989
3570	HPQ	94.9	1989
3714	TEN	90	1989
2670	MMM	87.584	1989
2834	JNJ	83.1	1989
3711	GM	761.4	1990
3711	F	370.383	1990
2080	PEP	308	1990
3720	UTX	192.6	1990
2111	MO	168	1990
3721	BA	160.5	1990
2820	DD	143.961	1990
3861	EK	134.45	1990
3711	C.2	124	1990
3570	DEC	124	1990
3721	MD.	121.19	1990
3812	ITT	114	1990
3577	XRX	110	1990
2040	GIS	108.077	1990
2000	SLE	107.8	1990
3728	HON	105.8	1990
3663	MOT	105	1990
3011	GT	104.703	1990
2911	XOM	104	1990
3620	ROK	101.923	1990
3730	GD	98.1	1990
3570	HPQ	92.2	1990
3714	TEN	92	1990
2670	MMM	89.601	1990
2840	PG	89	1990
3711	GM	756.3	1991
2080	PEP	338	1991
3711	F	332.7	1991
3720	UTX	185.1	1991
2111	MO	166	1991
3721	BA	155.7	1991
3861	EK	133.2	1991
2820	DD	132.578	1991
3711	C.2	124	1991
3570	DEC	121	1991
2000	SLE	113.4	1991
2040	GIS	111.501	1991
3812	ITT	110	1991
3577	XRX	109.4	1991
3721	MD.	109.123	1991
3663	MOT	102	1991
2911	XOM	101	1991
3728	HON	98.3	1991
3011	GT	97.42	1991
2840	PG	94	1991
3570	HPQ	89	1991
3714	TEN	89	1991
2670	MMM	88.477	1991
3620	ROK	87.004	1991
2834	JNJ	82.7	1991
3711	GM	750	1992
2080	PEP	371	1992
3711	F	325.333	1992
3720	UTX	178	1992
2111	MO	161	1992
3721	BA	142	1992
3861	EK	132.6	1992
3711	C.2	128	1992
2000	SLE	128	1992
2820	DD	124.916	1992
2040	GIS	121.29	1992
3570	DEC	113.8	1992
3663	MOT	107	1992
2840	PG	106	1992
3812	ITT	106	1992
3577	XRX	99.3	1992
2911	XOM	95	1992
3011	GT	93.139	1992
3570	HPQ	92.6	1992
3728	HON	89.3	1992
3721	MD.	87.377	1992
2670	MMM	87.015	1992
2834	JNJ	84.9	1992
2000	CAG	83.975	1992
3714	TEN	79	1992
3711	GM	710.8	1993
2080	PEP	423	1993
3711	F	322.213	1993
2111	MO	173	1993
3720	UTX	168.6	1993
2000	SLE	138	1993
3711	C.2	128	1993
2040	GIS	125.67	1993
3721	BA	123	1993
3663	MOT	120	1993
2820	DD	114	1993
3861	EK	110.4	1993
2840	PG	103.5	1993
3812	ITT	98	1993
3577	XRX	97	1993
3570	HPQ	96.2	1993
3570	DEC	94.2	1993
3760	ML.3	92	1993
3011	GT	91.754	1993
2911	XOM	91	1993
2000	CAG	87.309	1993
3728	HON	86.4	1993
2670	MMM	86.168	1993
3760	LMT	83.5	1993
2834	JNJ	81.6	1993
3711	GM	692.8	1994
2080	PEP	471	1994
3711	F	337.778	1994
2111	MO	174	1994
3720	UTX	171.5	1994
2000	SLE	145.9	1994
3663	MOT	132	1994
3711	C.2	121	1994
3721	BA	115	1994
2820	DD	107	1994
3570	HPQ	98.4	1994
2840	PG	96.5	1994
3861	EK	96.3	1994
2000	CAG	90.871	1994
3011	GT	90.298	1994
3577	XRX	87.6	1994
3728	HON	87.5	1994
2911	XOM	86	1994
2670	MMM	85.166	1994
2834	JNJ	81.5	1994
3570	DEC	77.8	1994
2834	WYE	74.009	1994
3600	EMR	73.9	1994
3620	ROK	71.891	1994
2052	NGH.	70.6	1994
3711	GM	745	1995
2080	PEP	480	1995
3711	F	346.99	1995
3720	UTX	170.6	1995
3760	LMT	160	1995
2111	MO	151	1995
2000	SLE	149.1	1995
3663	MOT	142	1995
3711	C.2	126	1995
2820	DD	105	1995
3721	BA	105	1995
3570	HPQ	102.3	1995
2840	PG	99.2	1995
3861	EK	96.6	1995
3011	GT	88.79	1995
3728	HON	88.5	1995
3577	XRX	85.2	1995
2000	CAG	83.123	1995
3620	ROK	82.671	1995
2834	JNJ	82.3	1995
2911	XOM	82	1995
2600	IP	81.5	1995
3600	EMR	78.9	1995
2052	NGH.	76	1995
3812	RTN	73.2	1995
3711	GM	647	1996
2080	PEP	486	1996
3711	F	371.702	1996
3760	LMT	190	1996
3720	UTX	173.8	1996
2111	MO	154	1996
3721	BA	143	1996
3663	MOT	139	1996
2000	SLE	135.3	1996
3711	C.2	126	1996
3570	HPQ	112	1996
2840	PG	103	1996
2820	DD	97	1996
3861	EK	94.8	1996
3011	GT	91.31	1996
2834	JNJ	89.3	1996
2600	IP	87	1996
3572	SEG.	87	1996
3577	XRX	86.7	1996
3600	EMR	86.4	1996
2000	CAG	82.169	1996
2052	NGH.	79.7	1996
2911	XOM	79	1996
3350	AA	76.8	1996
3728	HON	76.6	1996
3711	GM	608	1997
3711	F	363.892	1997
3721	BA	238	1997
3720	UTX	180.1	1997
3760	LMT	173	1997
2111	MO	152	1997
3663	MOT	150	1997
2080	PEP	142	1997
2000	SLE	141	1997
3570	HPQ	121.9	1997
3711	C.2	121	1997
3812	RTN	119.2	1997
3572	SEG.	111	1997
2840	PG	106	1997
3600	EMR	100.7	1997
2820	DD	98	1997
3861	EK	97.5	1997
3011	GT	95.302	1997
3577	XRX	91.4	1997
2834	JNJ	90.5	1997
2000	CAG	82.629	1997
2600	IP	82	1997
3350	AA	81.6	1997
2052	NGH.	80.4	1997
2911	XOM	80	1997
3711	GM	594	1998
3711	F	345.175	1998
3721	BA	231	1998
3720	UTX	178.8	1998
3760	LMT	165	1998
2080	PEP	151	1998
2111	MO	144	1998
2000	SLE	139	1998
3663	MOT	133	1998
3570	HPQ	124.6	1998
3600	EMR	111.8	1998
2840	PG	110	1998
3812	RTN	108.2	1998
1389	HAL	107.8	1998
3350	AA	103.5	1998
3011	GT	97.104	1998
2834	JNJ	93.1	1998
3577	XRX	92.7	1998
2531	JCI	89	1998
3572	SEG.	87	1998
3714	DCNAQ	86.4	1998
3861	EK	86.2	1998
2820	DD	84	1998
2000	CAG	80	1998
2600	IP	80	1998
3711	GM	388	1999
3711	F	364.55	1999
3714	DPHIQ	203	1999
3721	BA	197	1999
3720	UTX	148.3	1999
3760	LMT	147	1999
2000	SLE	138	1999
2111	MO	137	1999
3714	TRW.1	122	1999
2531	LEA	121.102	1999
3663	MOT	121	1999
3728	HON	120	1999
2080	PEP	118	1999
3600	EMR	116.9	1999
2840	PG	110	1999
3011	GT	108.561	1999
3350	AA	107.7	1999
3812	RTN	105.3	1999
1389	HAL	103	1999
2600	IP	98.7	1999
2834	JNJ	97.8	1999
2531	JCI	95	1999
3577	XRX	94.6	1999
2820	DD	94	1999
2000	CAG	85	1999
3711	GM	386	2000
3711	F	345.991	2000
3714	DPHIQ	211	2000
3721	BA	198	2000
2111	MO	178	2000
2000	SLE	154	2000
3720	UTX	153.8	2000
3663	MOT	147	2000
3350	AA	142	2000
3760	LMT	126	2000
3728	HON	125	2000
2080	PEP	124	2000
3600	EMR	123.4	2000
2531	LEA	121.636	2000
2600	IP	112.9	2000
2840	PG	110	2000
3011	GT	105.128	2000
2531	JCI	105	2000
3714	TRW.1	103	2000
2834	JNJ	98.5	2000
3812	RTN	93.7	2000
2820	DD	93	2000
1389	HAL	93	2000
3577	XRX	92.5	2000
2834	PFE	90	2000
3711	GM	365	2001
3711	F	354.431	2001
3714	DPHIQ	195	2001
3721	BA	188	2001
2111	MO	175	2001
3720	UTX	152	2001
2080	PEP	143	2001
2000	SLE	141.5	2001
3350	AA	129	2001
3760	LMT	125	2001
3600	EMR	124.5	2001
2011	TSN	124	2001
2531	LEA	115.929	2001
3728	HON	115	2001
2000	KFT	114	2001
2531	JCI	112	2001
3663	MOT	111	2001
2840	PG	106	2001
2834	JNJ	101.8	2001
2600	IP	100	2001
2911	XOM	97.9	2001
3812	NOC	96.8	2001
3011	GT	96.43	2001
3714	TRW.1	93.7	2001
2834	PFE	90	2001
3711	F	350.321	2002
3711	GM	350	2002
3714	DPHIQ	192	2002
2111	MO	166	2002
3721	BA	165	2002
3720	UTX	155	2002
2000	SLE	154.9	2002
2080	PEP	142	2002
3570	HPQ	141	2002
3350	AA	127	2002
3760	LMT	125	2002
2011	TSN	120	2002
3812	NOC	117.3	2002
2531	LEA	115	2002
3600	EMR	111.5	2002
2531	JCI	111	2002
2000	KFT	109	2002
2834	JNJ	108.3	2002
3728	HON	108	2002
2840	PG	102	2002
2834	PFE	98	2002
3663	MOT	97	2002
3011	GT	92.742	2002
2911	XOM	92.5	2002
2600	IP	91	2002
3711	F	327.531	2003
3711	GM	326	2003
3720	UTX	203.3	2003
3714	DPHIQ	190	2003
2111	MO	165	2003
3721	BA	157	2003
2000	SLE	145.8	2003
2080	PEP	143	2003
3570	HPQ	142	2003
3760	LMT	130	2003
3812	NOC	122.6	2003
2834	PFE	122	2003
3350	AA	120	2003
2011	TSN	120	2003
2531	JCI	118	2003
2531	LEA	111.022	2003
2834	JNJ	110.6	2003
3728	HON	108	2003
3600	EMR	106.7	2003
2000	KFT	106	2003
1389	HAL	101	2003
2840	PG	98	2003
2911	XOM	88.3	2003
3663	MOT	88	2003
3011	GT	86	2003
3711	F	324.864	2004
3711	GM	324	2004
3720	UTX	209.7	2004
3714	DPHIQ	185.2	2004
3721	BA	159	2004
2111	MO	156	2004
2080	PEP	153	2004
3570	HPQ	151	2004
2000	SLE	150.4	2004
3760	LMT	130	2004
3812	NOC	125.4	2004
2531	JCI	123	2004
3350	AA	119	2004
2834	PFE	115	2004
2011	TSN	114	2004
2531	LEA	110.083	2004
2840	PG	110	2004
2834	JNJ	109.9	2004
3728	HON	109	2004
3600	EMR	107.8	2004
2000	KFT	98	2004
1389	HAL	97	2004
2911	XOM	85.9	2004
3674	INTC	85	2004
3011	GT	84	2004
3711	GM	335	2005
3711	F	300	2005
3720	UTX	222.2	2005
2111	MO	199	2005
3714	DPHIQ	184.2	2005
2080	PEP	157	2005
3721	BA	153	2005
3570	HPQ	150	2005
2000	SLE	137	2005
3760	LMT	135	2005
3350	AA	129	2005
3812	NOC	123.6	2005
3728	HON	116	2005
2834	JNJ	115.6	2005
2531	LEA	115.113	2005
3600	EMR	114.2	2005
2011	TSN	114	2005
2531	JCI	114	2005
2840	PG	110	2005
2834	PFE	106	2005
1389	HAL	106	2005
3674	INTC	99.9	2005
2000	KFT	94	2005
3531	CAT	85.116	2005
2911	XOM	83.7	2005
3711	F	283	2006
3711	GM	280	2006
3720	UTX	214.5	2006
2111	MO	175	2006
3714	DPHIQ	171.4	2006
2080	PEP	168	2006
3570	HPQ	156	2006
3721	BA	154	2006
3760	LMT	140	2006
2840	PG	138	2006
2531	JCI	136	2006
3600	EMR	127.8	2006
3350	AA	123	2006
2834	JNJ	122.2	2006
3812	NOC	122.2	2006
3728	HON	118	2006
2000	SLE	109	2006
2011	TSN	107	2006
1389	HAL	104	2006
2531	LEA	104	2006
2834	PFE	98	2006
3531	CAT	94.593	2006
3674	INTC	94.1	2006
2000	KFT	90	2006
2911	XOM	82.1	2006
3711	GM	266	2007
3711	F	246	2007
3724	UTX	225.6	2007
2080	PEP	185	2007
3570	HPQ	172	2007
3721	BA	159.3	2007
3760	LMT	140	2007
2531	JCI	140	2007
2840	PG	138	2007
3600	EMR	137.7	2007
3812	NOC	122.6	2007
3822	HON	122	2007
2834	JNJ	119.2	2007
3350	AA	107	2007
2011	TSN	104	2007
2000	MDLZ	103	2007
3531	CAT	101.333	2007
2531	LEA	91.455	2007
2086	KO	90.5	2007
3571	DELL	88.2	2007
2834	PFE	86.6	2007
3674	INTC	86.3	2007
2111	MO	84	2007
3721	GD	83.5	2007
2911	XOM	80.8	2007
3570	HPQ	321	2008
3711	GM	243	2008
3724	UTX	223.1	2008
3711	F	213	2008
2080	PEP	198	2008
3721	BA	162.2	2008
3760	LMT	146	2008
3600	EMR	140.7	2008
2531	JCI	140	2008
2840	PG	138	2008
3822	HON	128	2008
3812	NOC	123.6	2008
2834	JNJ	118.7	2008
3531	CAT	112.887	2008
2011	TSN	107	2008
2000	MDLZ	98	2008
2086	KO	92.4	2008
3721	GD	92.3	2008
1389	SLB	87	2008
3350	AA	87	2008
3674	INTC	83.9	2008
2834	PFE	81.8	2008
2531	LEA	80.112	2008
2911	XOM	79.9	2008
2670	MMM	79.183	2008
3570	HPQ	304	2009
3711	GM	217	2009
3724	UTX	206.7	2009
2080	PEP	203	2009
3711	F	198	2009
3721	BA	157.1	2009
3760	LMT	140	2009
2840	PG	135	2009
2531	JCI	130	2009
3600	EMR	129	2009
3822	HON	122	2009
3812	NOC	120.7	2009
2011	TSN	117	2009
2834	PFE	116.5	2009
2834	JNJ	115.5	2009
2834	MRK	100	2009
2000	MDLZ	97	2009
3571	DELL	96	2009
3531	CAT	93.813	2009
2086	KO	92.8	2009
3721	GD	91.7	2009
2911	XOM	80.7	2009
3674	INTC	79.8	2009
2111	PM	77.3	2009
1389	SLB	77	2009
3570	HPQ	324.6	2010
2080	PEP	294	2010
3724	UTX	208.2	2010
3711	GM	202	2010
3711	F	164	2010
3721	BA	160.5	2010
2086	KO	139.6	2010
2531	JCI	137	2010
3760	LMT	132	2010
3822	HON	130	2010
3600	EMR	127.7	2010
2840	PG	127	2010
2000	MDLZ	127	2010
3812	NOC	117.1	2010
2011	TSN	115	2010
2834	JNJ	114	2010
2834	PFE	110.6	2010
1389	SLB	108	2010
3531	CAT	104.49	2010
3571	DELL	103.3	2010
2834	MRK	94	2010
2834	ABT	90	2010
3721	GD	90	2010
2531	LEA	86.757	2010
2911	XOM	83.6	2010
3570	HPQ	349.6	2011
2080	PEP	297	2011
3711	GM	207	2011
3724	UTX	199.9	2011
3721	BA	171.7	2011
3711	F	164	2011
2531	JCI	162	2011
2086	KO	146.2	2011
3600	EMR	133.2	2011
3822	HON	132	2011
2840	PG	129	2011
2000	MDLZ	126	2011
3531	CAT	125.099	2011
3760	LMT	123	2011
3672	JBL	121	2011
2834	JNJ	117.9	2011
2011	TSN	115	2011
1389	SLB	113	2011
3571	DELL	109.4	2011
2834	PFE	103.7	2011
3674	INTC	100.1	2011
2531	LEA	97.83	2011
3721	GD	95.1	2011
2834	ABT	91	2011
2834	MRK	86	2011
3570	HPQ	331.8	2012
2080	PEP	278	2012
3724	UTX	218.3	2012
3711	GM	213	2012
3721	BA	174.4	2012
3711	F	171	2012
2531	JCI	170	2012
2086	KO	150.9	2012
3672	JBL	141	2012
3600	EMR	134.9	2012
3822	HON	132	2012
2834	JNJ	127.6	2012
2840	PG	126	2012
3531	CAT	125.341	2012
3760	LMT	120	2012
1389	SLB	118	2012
2011	TSN	115	2012
2531	LEA	113.4	2012
3571	DELL	111.3	2012
2000	MDLZ	110	2012
3674	INTC	105	2012
3572	WDC	103.111	2012
3721	GD	92.2	2012
2834	PFE	91.5	2012
2834	ABT	91	2012
3570	HPQ	317.5	2013
2080	PEP	274	2013
3711	GM	219	2013
3724	UTX	212.4	2013
3711	F	181	2013
3672	JBL	177	2013
2531	JCI	170	2013
3721	BA	168.4	2013
3600	EMR	131.6	2013
3822	HON	131	2013
2086	KO	130.6	2013
2834	JNJ	128.1	2013
1389	SLB	123	2013
2531	LEA	122.3	2013
2840	PG	121	2013
3531	CAT	118.501	2013
2011	TSN	115	2013
3760	LMT	115	2013
3674	INTC	107.6	2013
2000	MDLZ	107	2013
3721	GD	96	2013
2111	PM	91.1	2013
2670	MMM	88.667	2013
3572	WDC	85.777	2013
3571	AAPL	84.4	2013
