# Supplementary material for: Energy and institution size
Source: PLoS One. 2017 Feb 8;12(2):e0171823. doi: 10.1371/journal.pone.0171823 (PMC5298329; doi:10.1371/journal.pone.0171823)
Supplement: S1 File — This zip file contains raw and final data for all analysis conducted in this paper. It also includes R code used for modelling. (ZIP) [file pone.0171823.s002.zip › Supplementary Material Revised/Raw Data/United States/US NAICS Firms.csv]

NAICS	Description	Size	Firms	Establishments	Employment	Year
----	TOTAL OVER ALL INDUSTRIES	Total	5095356	6319300	92825797	1992
----	TOTAL OVER ALL INDUSTRIES	0-4	2430827	2436260	5178909	1992
----	TOTAL OVER ALL INDUSTRIES	5-9	945802	964863	6202861	1992
----	TOTAL OVER ALL INDUSTRIES	10-19	551912	606276	7390874	1992
----	TOTAL OVER ALL INDUSTRIES	<20	4572994	4653464	18772644	1992
----	TOTAL OVER ALL INDUSTRIES	20-99	439084	634713	17121010	1992
----	TOTAL OVER ALL INDUSTRIES	100-499	69156	283719	13307187	1992
----	TOTAL OVER ALL INDUSTRIES	<500	5081234	5571896	49200841	1992
----	TOTAL OVER ALL INDUSTRIES	500+	14122	747404	43624956	1992
07--	AG. SERVICES, FORESTRY, FISHING	Total	96211	97548	593811	1992
07--	AG. SERVICES, FORESTRY, FISHING	0-4	44846	44851	95557	1992
07--	AG. SERVICES, FORESTRY, FISHING	5-9	17485	17502	114959	1992
07--	AG. SERVICES, FORESTRY, FISHING	10-19	9272	9303	121189	1992
07--	AG. SERVICES, FORESTRY, FISHING	<20	91553	91606	331705	1992
07--	AG. SERVICES, FORESTRY, FISHING	20-99	4168	4332	NA	1992
07--	AG. SERVICES, FORESTRY, FISHING	100-499	360	561	NA	1992
07--	AG. SERVICES, FORESTRY, FISHING	<500	96081	96499	523471	1992
07--	AG. SERVICES, FORESTRY, FISHING	500+	130	1049	70340	1992
700	AGRICULTURAL SERVICES	Total	92341	93584	562560	1992
700	AGRICULTURAL SERVICES	0-4	43068	43073	92119	1992
700	AGRICULTURAL SERVICES	5-9	17025	17038	111929	1992
700	AGRICULTURAL SERVICES	10-19	8939	8967	116700	1992
700	AGRICULTURAL SERVICES	<20	88029	88075	320748	1992
700	AGRICULTURAL SERVICES	20-99	3911	4046	133199	1992
700	AGRICULTURAL SERVICES	100-499	306	498	42132	1992
700	AGRICULTURAL SERVICES	<500	92246	92619	496079	1992
700	AGRICULTURAL SERVICES	500+	95	965	66481	1992
710	Soil Preparation Services	Total	601	608	NA	1992
710	Soil Preparation Services	0-4	300	300	619	1992
710	Soil Preparation Services	5-9	114	114	766	1992
710	Soil Preparation Services	10-19	54	54	691	1992
710	Soil Preparation Services	<20	550	550	2076	1992
710	Soil Preparation Services	20-99	42	47	1477	1992
710	Soil Preparation Services	100-499	5	7	262	1992
710	Soil Preparation Services	<500	597	604	3815	1992
710	Soil Preparation Services	500+	4	4	NA	1992
711	Soil preparation services	Total	575	582	NA	1992
711	Soil preparation services	0-4	283	283	583	1992
711	Soil preparation services	5-9	108	108	722	1992
711	Soil preparation services	10-19	53	53	673	1992
711	Soil preparation services	<20	525	525	1978	1992
711	Soil preparation services	20-99	41	46	1406	1992
711	Soil preparation services	100-499	5	7	262	1992
711	Soil preparation services	<500	571	578	3646	1992
711	Soil preparation services	500+	4	4	NA	1992
720	Crop Services	Total	3504	3769	42859	1992
720	Crop Services	0-4	1497	1497	3144	1992
720	Crop Services	5-9	513	513	3314	1992
720	Crop Services	10-19	353	366	4575	1992
720	Crop Services	<20	3011	3024	11033	1992
720	Crop Services	20-99	359	386	13532	1992
720	Crop Services	100-499	92	153	12294	1992
720	Crop Services	<500	3462	3563	36859	1992
720	Crop Services	500+	42	206	6000	1992
721	Crop planting and protecting	Total	1644	1662	7583	1992
721	Crop planting and protecting	0-4	852	852	1770	1992
721	Crop planting and protecting	5-9	240	240	1506	1992
721	Crop planting and protecting	10-19	123	123	1575	1992
721	Crop planting and protecting	<20	1554	1554	4851	1992
721	Crop planting and protecting	20-99	74	78	1989	1992
721	Crop planting and protecting	100-499	8	15	223	1992
721	Crop planting and protecting	<500	1636	1647	7063	1992
721	Crop planting and protecting	500+	8	15	520	1992
722	Crop harvesting	Total	258	259	3310	1992
722	Crop harvesting	0-4	112	112	228	1992
722	Crop harvesting	5-9	30	30	192	1992
722	Crop harvesting	10-19	20	20	239	1992
722	Crop harvesting	<20	224	224	659	1992
722	Crop harvesting	20-99	27	27	1154	1992
722	Crop harvesting	100-499	6	7	NA	1992
722	Crop harvesting	<500	257	258	NA	1992
722	Crop harvesting	500+	1	1	NA	1992
723	Crop preparation services for market	Total	818	941	25137	1992
723	Crop preparation services for market	0-4	217	217	457	1992
723	Crop preparation services for market	5-9	120	120	807	1992
723	Crop preparation services for market	10-19	113	114	1475	1992
723	Crop preparation services for market	<20	529	530	2739	1992
723	Crop preparation services for market	20-99	186	204	8088	1992
723	Crop preparation services for market	100-499	74	109	10181	1992
723	Crop preparation services for market	<500	789	843	21008	1992
723	Crop preparation services for market	500+	29	98	4129	1992
724	Cotton ginning	Total	261	377	3741	1992
724	Cotton ginning	0-4	69	69	166	1992
724	Cotton ginning	5-9	55	55	353	1992
724	Cotton ginning	10-19	61	70	791	1992
724	Cotton ginning	<20	210	219	1310	1992
724	Cotton ginning	20-99	42	47	1169	1992
724	Cotton ginning	100-499	5	20	458	1992
724	Cotton ginning	<500	257	286	2937	1992
724	Cotton ginning	500+	4	91	804	1992
740	Veterinary Services	Total	20082	20162	NA	1992
740	Veterinary Services	0-4	7790	7791	19712	1992
740	Veterinary Services	5-9	6549	6553	43876	1992
740	Veterinary Services	10-19	3718	3726	48225	1992
740	Veterinary Services	<20	19178	19191	111813	1992
740	Veterinary Services	20-99	892	932	25230	1992
740	Veterinary Services	100-499	11	37	2036	1992
740	Veterinary Services	<500	20081	20160	139079	1992
740	Veterinary Services	500+	1	2	NA	1992
741	Veterinary services for livestock	Total	545	548	NA	1992
741	Veterinary services for livestock	0-4	251	252	597	1992
741	Veterinary services for livestock	5-9	172	173	1143	1992
741	Veterinary services for livestock	10-19	76	76	952	1992
741	Veterinary services for livestock	<20	528	530	2692	1992
741	Veterinary services for livestock	20-99	16	16	397	1992
741	Veterinary services for livestock	100-499	0	0	0	1992
741	Veterinary services for livestock	<500	544	546	3089	1992
741	Veterinary services for livestock	500+	1	2	NA	1992
742	Veterinary services, specialties	Total	10310	10386	82517	1992
742	Veterinary services, specialties	0-4	3290	3290	8366	1992
742	Veterinary services, specialties	5-9	3255	3258	22106	1992
742	Veterinary services, specialties	10-19	2330	2338	30637	1992
742	Veterinary services, specialties	<20	9623	9634	61109	1992
742	Veterinary services, specialties	20-99	676	715	19372	1992
742	Veterinary services, specialties	100-499	11	37	2036	1992
742	Veterinary services, specialties	<500	10310	10386	82517	1992
742	Veterinary services, specialties	500+	0	0	0	1992
750	Animal Services, Except Veterinary	Total	8753	8820	38130	1992
750	Animal Services, Except Veterinary	0-4	5472	5473	11046	1992
750	Animal Services, Except Veterinary	5-9	1363	1365	8684	1992
750	Animal Services, Except Veterinary	10-19	526	526	6758	1992
750	Animal Services, Except Veterinary	<20	8512	8515	26488	1992
750	Animal Services, Except Veterinary	20-99	200	210	6205	1992
750	Animal Services, Except Veterinary	100-499	27	68	3601	1992
750	Animal Services, Except Veterinary	<500	8739	8793	36294	1992
750	Animal Services, Except Veterinary	500+	14	27	1836	1992
751	Livestock services, exc. veterinary	Total	1120	1171	9594	1992
751	Livestock services, exc. veterinary	0-4	620	620	1305	1992
751	Livestock services, exc. veterinary	5-9	219	219	1389	1992
751	Livestock services, exc. veterinary	10-19	106	106	1346	1992
751	Livestock services, exc. veterinary	<20	1048	1048	4040	1992
751	Livestock services, exc. veterinary	20-99	50	54	1788	1992
751	Livestock services, exc. veterinary	100-499	14	49	2266	1992
751	Livestock services, exc. veterinary	<500	1112	1151	8094	1992
751	Livestock services, exc. veterinary	500+	8	20	1500	1992
752	Animal specialty services	Total	6020	6034	23735	1992
752	Animal specialty services	0-4	3829	3829	7766	1992
752	Animal specialty services	5-9	958	960	6136	1992
752	Animal specialty services	10-19	365	365	4695	1992
752	Animal specialty services	<20	5872	5874	18597	1992
752	Animal specialty services	20-99	130	136	3819	1992
752	Animal specialty services	100-499	11	17	983	1992
752	Animal specialty services	<500	6013	6027	23399	1992
752	Animal specialty services	500+	7	7	336	1992
760	Farm Labor and Management Services	Total	821	854	12337	1992
760	Farm Labor and Management Services	0-4	377	377	741	1992
760	Farm Labor and Management Services	5-9	95	95	613	1992
760	Farm Labor and Management Services	10-19	69	70	910	1992
760	Farm Labor and Management Services	<20	695	696	2264	1992
760	Farm Labor and Management Services	20-99	92	98	4055	1992
760	Farm Labor and Management Services	100-499	26	36	3538	1992
760	Farm Labor and Management Services	<500	813	830	9857	1992
760	Farm Labor and Management Services	500+	8	24	2480	1992
761	Farm labor contractors	Total	239	245	5603	1992
761	Farm labor contractors	0-4	63	63	120	1992
761	Farm labor contractors	5-9	32	32	212	1992
761	Farm labor contractors	10-19	18	18	254	1992
761	Farm labor contractors	<20	192	192	586	1992
761	Farm labor contractors	20-99	34	35	NA	1992
761	Farm labor contractors	100-499	10	10	1771	1992
761	Farm labor contractors	<500	236	237	NA	1992
761	Farm labor contractors	500+	3	8	NA	1992
762	Farm management services	Total	468	494	5097	1992
762	Farm management services	0-4	263	263	508	1992
762	Farm management services	5-9	45	45	286	1992
762	Farm management services	10-19	41	42	529	1992
762	Farm management services	<20	406	407	1323	1992
762	Farm management services	20-99	44	49	1839	1992
762	Farm management services	100-499	12	22	NA	1992
762	Farm management services	<500	462	478	NA	1992
762	Farm management services	500+	6	16	NA	1992
780	Landscape and Horticultural Services	Total	54699	55420	304308	1992
780	Landscape and Horticultural Services	0-4	25553	25555	52688	1992
780	Landscape and Horticultural Services	5-9	7757	7761	50599	1992
780	Landscape and Horticultural Services	10-19	3935	3939	51800	1992
780	Landscape and Horticultural Services	<20	52352	52362	155087	1992
780	Landscape and Horticultural Services	20-99	2183	2211	77251	1992
780	Landscape and Horticultural Services	100-499	133	179	18224	1992
780	Landscape and Horticultural Services	<500	54668	54752	250562	1992
780	Landscape and Horticultural Services	500+	31	668	53746	1992
781	Landscape counseling and planning	Total	3875	3896	19671	1992
781	Landscape counseling and planning	0-4	1578	1578	3331	1992
781	Landscape counseling and planning	5-9	555	556	3626	1992
781	Landscape counseling and planning	10-19	317	318	4141	1992
781	Landscape counseling and planning	<20	3657	3659	11098	1992
781	Landscape counseling and planning	20-99	193	204	6720	1992
781	Landscape counseling and planning	100-499	21	28	1800	1992
781	Landscape counseling and planning	<500	3871	3891	19618	1992
781	Landscape counseling and planning	500+	4	5	53	1992
782	Lawn and garden services	Total	25853	26191	154189	1992
782	Lawn and garden services	0-4	10961	10962	22447	1992
782	Lawn and garden services	5-9	3547	3549	23335	1992
782	Lawn and garden services	10-19	2068	2070	27434	1992
782	Lawn and garden services	<20	24492	24497	73216	1992
782	Lawn and garden services	20-99	1261	1276	45373	1992
782	Lawn and garden services	100-499	84	114	11361	1992
782	Lawn and garden services	<500	25837	25887	129950	1992
782	Lawn and garden services	500+	16	304	24239	1992
783	Ornamental shrub and tree services	Total	3601	3951	49416	1992
783	Ornamental shrub and tree services	0-4	1929	1930	4137	1992
783	Ornamental shrub and tree services	5-9	592	592	3849	1992
783	Ornamental shrub and tree services	10-19	268	268	3543	1992
783	Ornamental shrub and tree services	<20	3416	3417	11529	1992
783	Ornamental shrub and tree services	20-99	154	155	5668	1992
783	Ornamental shrub and tree services	100-499	17	20	2765	1992
783	Ornamental shrub and tree services	<500	3587	3592	19962	1992
783	Ornamental shrub and tree services	500+	14	359	29454	1992
800	FORESTRY	Total	2079	2147	18670	1992
800	FORESTRY	0-4	933	933	1895	1992
800	FORESTRY	5-9	273	275	1765	1992
800	FORESTRY	10-19	206	206	2790	1992
800	FORESTRY	<20	1873	1875	6450	1992
800	FORESTRY	20-99	145	162	NA	1992
800	FORESTRY	100-499	30	36	NA	1992
800	FORESTRY	<500	2048	2073	15289	1992
800	FORESTRY	500+	31	74	3381	1992
810	Timber Tracts	Total	575	600	4825	1992
810	Timber Tracts	0-4	263	263	537	1992
810	Timber Tracts	5-9	75	76	451	1992
810	Timber Tracts	10-19	48	48	647	1992
810	Timber Tracts	<20	519	520	1635	1992
810	Timber Tracts	20-99	27	29	773	1992
810	Timber Tracts	100-499	6	7	398	1992
810	Timber Tracts	<500	552	556	2806	1992
810	Timber Tracts	500+	23	44	2019	1992
811	Timber tracts	Total	574	599	4822	1992
811	Timber tracts	0-4	262	262	534	1992
811	Timber tracts	5-9	75	76	451	1992
811	Timber tracts	10-19	48	48	647	1992
811	Timber tracts	<20	518	519	1632	1992
811	Timber tracts	20-99	27	29	773	1992
811	Timber tracts	100-499	6	7	398	1992
811	Timber tracts	<500	551	555	2803	1992
811	Timber tracts	500+	23	44	2019	1992
830	Forest Products	Total	100	116	1348	1992
830	Forest Products	0-4	38	38	85	1992
830	Forest Products	5-9	14	14	87	1992
830	Forest Products	10-19	14	14	173	1992
830	Forest Products	<20	89	89	345	1992
830	Forest Products	20-99	4	4	NA	1992
830	Forest Products	100-499	5	8	491	1992
830	Forest Products	<500	98	101	NA	1992
830	Forest Products	500+	2	15	NA	1992
831	Forest products	Total	100	116	1348	1992
831	Forest products	0-4	38	38	85	1992
831	Forest products	5-9	14	14	87	1992
831	Forest products	10-19	14	14	173	1992
831	Forest products	<20	89	89	345	1992
831	Forest products	20-99	4	4	NA	1992
831	Forest products	100-499	5	8	491	1992
831	Forest products	<500	98	101	NA	1992
831	Forest products	500+	2	15	NA	1992
850	Forestry Services	Total	794	812	8843	1992
850	Forestry Services	0-4	335	335	676	1992
850	Forestry Services	5-9	107	107	715	1992
850	Forestry Services	10-19	91	91	1225	1992
850	Forestry Services	<20	681	681	2616	1992
850	Forestry Services	20-99	86	100	3302	1992
850	Forestry Services	100-499	16	17	2006	1992
850	Forestry Services	<500	783	798	7924	1992
850	Forestry Services	500+	11	14	919	1992
851	Forestry services	Total	792	810	8840	1992
851	Forestry services	0-4	333	333	673	1992
851	Forestry services	5-9	107	107	715	1992
851	Forestry services	10-19	91	91	1225	1992
851	Forestry services	<20	679	679	2613	1992
851	Forestry services	20-99	86	100	3302	1992
851	Forestry services	100-499	16	17	2006	1992
851	Forestry services	<500	781	796	7921	1992
851	Forestry services	500+	11	14	919	1992
900	FISHING, HUNTING, AND TRAPPING	Total	1800	1817	12581	1992
900	FISHING, HUNTING, AND TRAPPING	0-4	845	845	1543	1992
900	FISHING, HUNTING, AND TRAPPING	5-9	187	189	1265	1992
900	FISHING, HUNTING, AND TRAPPING	10-19	128	130	1699	1992
900	FISHING, HUNTING, AND TRAPPING	<20	1652	1656	4507	1992
900	FISHING, HUNTING, AND TRAPPING	20-99	115	124	4100	1992
900	FISHING, HUNTING, AND TRAPPING	100-499	25	27	3496	1992
900	FISHING, HUNTING, AND TRAPPING	<500	1792	1807	12103	1992
900	FISHING, HUNTING, AND TRAPPING	500+	8	10	478	1992
910	Commercial Fishing	Total	729	732	5584	1992
910	Commercial Fishing	0-4	318	318	579	1992
910	Commercial Fishing	5-9	72	72	495	1992
910	Commercial Fishing	10-19	59	59	786	1992
910	Commercial Fishing	<20	658	658	1860	1992
910	Commercial Fishing	20-99	54	57	1819	1992
910	Commercial Fishing	100-499	11	11	1445	1992
910	Commercial Fishing	<500	723	726	5124	1992
910	Commercial Fishing	500+	6	6	460	1992
912	Finfish	Total	318	319	2440	1992
912	Finfish	0-4	128	128	236	1992
912	Finfish	5-9	38	38	264	1992
912	Finfish	10-19	30	30	400	1992
912	Finfish	<20	288	288	900	1992
912	Finfish	20-99	20	21	595	1992
912	Finfish	100-499	4	4	485	1992
912	Finfish	<500	312	313	1980	1992
912	Finfish	500+	6	6	460	1992
913	Shellfish	Total	268	270	1791	1992
913	Shellfish	0-4	143	143	250	1992
913	Shellfish	5-9	28	28	194	1992
913	Shellfish	10-19	16	16	212	1992
913	Shellfish	<20	241	241	NA	1992
913	Shellfish	20-99	24	26	808	1992
913	Shellfish	100-499	3	3	NA	1992
913	Shellfish	<500	268	270	1791	1992
913	Shellfish	500+	0	0	0	1992
919	Miscellaneous marine products	Total	19	19	87	1992
919	Miscellaneous marine products	0-4	8	8	14	1992
919	Miscellaneous marine products	5-9	0	0	0	1992
919	Miscellaneous marine products	10-19	1	1	NA	1992
919	Miscellaneous marine products	<20	17	17	NA	1992
919	Miscellaneous marine products	20-99	2	2	NA	1992
919	Miscellaneous marine products	100-499	0	0	0	1992
919	Miscellaneous marine products	<500	19	19	87	1992
919	Miscellaneous marine products	500+	0	0	0	1992
920	Fish Hatcheries and Preserves	Total	70	75	595	1992
920	Fish Hatcheries and Preserves	0-4	29	29	NA	1992
920	Fish Hatcheries and Preserves	5-9	14	14	96	1992
920	Fish Hatcheries and Preserves	10-19	5	7	57	1992
920	Fish Hatcheries and Preserves	<20	57	59	NA	1992
920	Fish Hatcheries and Preserves	20-99	10	12	330	1992
920	Fish Hatcheries and Preserves	100-499	1	1	NA	1992
920	Fish Hatcheries and Preserves	<500	68	72	NA	1992
920	Fish Hatcheries and Preserves	500+	2	3	NA	1992
921	Fish hatcheries and preserves	Total	70	75	595	1992
921	Fish hatcheries and preserves	0-4	29	29	NA	1992
921	Fish hatcheries and preserves	5-9	14	14	96	1992
921	Fish hatcheries and preserves	10-19	5	7	57	1992
921	Fish hatcheries and preserves	<20	57	59	NA	1992
921	Fish hatcheries and preserves	20-99	10	12	330	1992
921	Fish hatcheries and preserves	100-499	1	1	NA	1992
921	Fish hatcheries and preserves	<500	68	72	NA	1992
921	Fish hatcheries and preserves	500+	2	3	NA	1992
970	Hunting, Trapping, Game Propagation	Total	181	187	NA	1992
970	Hunting, Trapping, Game Propagation	0-4	104	104	204	1992
970	Hunting, Trapping, Game Propagation	5-9	21	23	147	1992
970	Hunting, Trapping, Game Propagation	10-19	8	8	88	1992
970	Hunting, Trapping, Game Propagation	<20	166	168	439	1992
970	Hunting, Trapping, Game Propagation	20-99	11	15	NA	1992
970	Hunting, Trapping, Game Propagation	100-499	3	3	NA	1992
970	Hunting, Trapping, Game Propagation	<500	180	186	NA	1992
970	Hunting, Trapping, Game Propagation	500+	1	1	NA	1992
971	Hunting, trapping, game propagation	Total	179	185	NA	1992
971	Hunting, trapping, game propagation	0-4	103	103	NA	1992
971	Hunting, trapping, game propagation	5-9	21	23	147	1992
971	Hunting, trapping, game propagation	10-19	8	8	88	1992
971	Hunting, trapping, game propagation	<20	164	166	NA	1992
971	Hunting, trapping, game propagation	20-99	11	15	NA	1992
971	Hunting, trapping, game propagation	100-499	3	3	NA	1992
971	Hunting, trapping, game propagation	<500	178	184	NA	1992
971	Hunting, trapping, game propagation	500+	1	1	NA	1992
10--	MINING	Total	22953	29224	650241	1992
10--	MINING	0-4	10685	10719	21908	1992
10--	MINING	5-9	3678	3720	24187	1992
10--	MINING	10-19	2651	2765	35809	1992
10--	MINING	<20	19361	19562	81904	1992
10--	MINING	20-99	2612	3170	96266	1992
10--	MINING	100-499	571	1673	79548	1992
10--	MINING	<500	22544	24405	257718	1992
10--	MINING	500+	409	4819	392523	1992
1000	METAL MINING	Total	607	1013	54401	1992
1000	METAL MINING	0-4	260	260	530	1992
1000	METAL MINING	5-9	57	57	367	1992
1000	METAL MINING	10-19	42	46	570	1992
1000	METAL MINING	<20	458	462	1467	1992
1000	METAL MINING	20-99	53	86	2404	1992
1000	METAL MINING	100-499	31	79	4882	1992
1000	METAL MINING	<500	542	627	8753	1992
1000	METAL MINING	500+	65	386	45648	1992
1010	Iron Ores	Total	30	42	8443	1992
1010	Iron Ores	0-4	9	9	NA	1992
1010	Iron Ores	5-9	3	3	20	1992
1010	Iron Ores	10-19	5	5	73	1992
1010	Iron Ores	<20	19	19	NA	1992
1010	Iron Ores	20-99	0	0	0	1992
1010	Iron Ores	100-499	1	1	NA	1992
1010	Iron Ores	<500	20	20	109	1992
1010	Iron Ores	500+	10	22	8334	1992
1011	Iron ores	Total	27	39	8427	1992
1011	Iron ores	0-4	9	9	NA	1992
1011	Iron ores	5-9	3	3	20	1992
1011	Iron ores	10-19	4	4	NA	1992
1011	Iron ores	<20	17	17	93	1992
1011	Iron ores	20-99	0	0	0	1992
1011	Iron ores	100-499	0	0	0	1992
1011	Iron ores	<500	17	17	93	1992
1011	Iron ores	500+	10	22	8334	1992
1020	Copper Ores	Total	23	58	15369	1992
1020	Copper Ores	0-4	7	7	NA	1992
1020	Copper Ores	5-9	0	0	0	1992
1020	Copper Ores	10-19	1	1	NA	1992
1020	Copper Ores	<20	8	8	NA	1992
1020	Copper Ores	20-99	2	3	NA	1992
1020	Copper Ores	100-499	3	6	828	1992
1020	Copper Ores	<500	13	17	926	1992
1020	Copper Ores	500+	10	41	14443	1992
1021	Copper ores	Total	21	56	NA	1992
1021	Copper ores	0-4	6	6	NA	1992
1021	Copper ores	5-9	0	0	0	1992
1021	Copper ores	10-19	0	0	0	1992
1021	Copper ores	<20	6	6	NA	1992
1021	Copper ores	20-99	2	3	NA	1992
1021	Copper ores	100-499	3	6	828	1992
1021	Copper ores	<500	11	15	NA	1992
1021	Copper ores	500+	10	41	14443	1992
1030	Lead and Zinc Ores	Total	22	45	2949	1992
1030	Lead and Zinc Ores	0-4	9	9	16	1992
1030	Lead and Zinc Ores	5-9	0	0	0	1992
1030	Lead and Zinc Ores	10-19	2	2	NA	1992
1030	Lead and Zinc Ores	<20	12	12	NA	1992
1030	Lead and Zinc Ores	20-99	1	1	NA	1992
1030	Lead and Zinc Ores	100-499	0	0	0	1992
1030	Lead and Zinc Ores	<500	13	13	81	1992
1030	Lead and Zinc Ores	500+	9	32	2868	1992
1031	Lead and zinc ores	Total	19	42	2774	1992
1031	Lead and zinc ores	0-4	7	7	11	1992
1031	Lead and zinc ores	5-9	0	0	0	1992
1031	Lead and zinc ores	10-19	2	2	NA	1992
1031	Lead and zinc ores	<20	10	10	NA	1992
1031	Lead and zinc ores	20-99	1	1	NA	1992
1031	Lead and zinc ores	100-499	0	0	0	1992
1031	Lead and zinc ores	<500	11	11	76	1992
1031	Lead and zinc ores	500+	8	31	2698	1992
1040	Gold and Silver Ores	Total	224	346	19092	1992
1040	Gold and Silver Ores	0-4	84	84	169	1992
1040	Gold and Silver Ores	5-9	21	21	139	1992
1040	Gold and Silver Ores	10-19	11	14	141	1992
1040	Gold and Silver Ores	<20	160	163	449	1992
1040	Gold and Silver Ores	20-99	20	33	948	1992
1040	Gold and Silver Ores	100-499	19	45	3315	1992
1040	Gold and Silver Ores	<500	199	241	4712	1992
1040	Gold and Silver Ores	500+	25	105	14380	1992
1041	Gold ores	Total	205	316	18134	1992
1041	Gold ores	0-4	73	73	149	1992
1041	Gold ores	5-9	17	17	NA	1992
1041	Gold ores	10-19	10	13	NA	1992
1041	Gold ores	<20	142	145	390	1992
1041	Gold ores	20-99	19	31	NA	1992
1041	Gold ores	100-499	19	42	NA	1992
1041	Gold ores	<500	180	218	4350	1992
1041	Gold ores	500+	25	98	13784	1992
1044	Silver ores	Total	21	26	941	1992
1044	Silver ores	0-4	10	10	NA	1992
1044	Silver ores	5-9	2	2	NA	1992
1044	Silver ores	10-19	1	1	NA	1992
1044	Silver ores	<20	14	14	42	1992
1044	Silver ores	20-99	1	2	NA	1992
1044	Silver ores	100-499	2	3	NA	1992
1044	Silver ores	<500	17	19	345	1992
1044	Silver ores	500+	4	7	596	1992
1060	Ferroalloy Ores, Except Vanadium	Total	28	34	1685	1992
1060	Ferroalloy Ores, Except Vanadium	0-4	14	14	NA	1992
1060	Ferroalloy Ores, Except Vanadium	5-9	4	4	26	1992
1060	Ferroalloy Ores, Except Vanadium	10-19	0	0	0	1992
1060	Ferroalloy Ores, Except Vanadium	<20	19	19	NA	1992
1060	Ferroalloy Ores, Except Vanadium	20-99	3	3	143	1992
1060	Ferroalloy Ores, Except Vanadium	100-499	2	2	NA	1992
1060	Ferroalloy Ores, Except Vanadium	<500	24	24	260	1992
1060	Ferroalloy Ores, Except Vanadium	500+	4	10	1425	1992
1061	Ferroalloy ores, except vanadium	Total	27	33	1621	1992
1061	Ferroalloy ores, except vanadium	0-4	14	14	NA	1992
1061	Ferroalloy ores, except vanadium	5-9	4	4	26	1992
1061	Ferroalloy ores, except vanadium	10-19	0	0	0	1992
1061	Ferroalloy ores, except vanadium	<20	19	19	NA	1992
1061	Ferroalloy ores, except vanadium	20-99	3	3	143	1992
1061	Ferroalloy ores, except vanadium	100-499	2	2	NA	1992
1061	Ferroalloy ores, except vanadium	<500	24	24	260	1992
1061	Ferroalloy ores, except vanadium	500+	3	9	1361	1992
1080	Metal Mining Services	Total	126	252	3545	1992
1080	Metal Mining Services	0-4	48	48	97	1992
1080	Metal Mining Services	5-9	15	15	98	1992
1080	Metal Mining Services	10-19	8	8	112	1992
1080	Metal Mining Services	<20	85	85	307	1992
1080	Metal Mining Services	20-99	15	20	572	1992
1080	Metal Mining Services	100-499	6	15	424	1992
1080	Metal Mining Services	<500	106	120	1303	1992
1080	Metal Mining Services	500+	20	132	2242	1992
1081	Metal mining services	Total	118	243	3452	1992
1081	Metal mining services	0-4	46	46	90	1992
1081	Metal mining services	5-9	12	12	78	1992
1081	Metal mining services	10-19	7	7	97	1992
1081	Metal mining services	<20	79	79	265	1992
1081	Metal mining services	20-99	14	19	539	1992
1081	Metal mining services	100-499	5	13	406	1992
1081	Metal mining services	<500	98	111	1210	1992
1081	Metal mining services	500+	20	132	2242	1992
1090	Miscellaneous Metal ores	Total	121	158	3034	1992
1090	Miscellaneous Metal ores	0-4	55	55	118	1992
1090	Miscellaneous Metal ores	5-9	9	9	53	1992
1090	Miscellaneous Metal ores	10-19	7	8	89	1992
1090	Miscellaneous Metal ores	<20	79	80	260	1992
1090	Miscellaneous Metal ores	20-99	14	24	566	1992
1090	Miscellaneous Metal ores	100-499	4	10	252	1992
1090	Miscellaneous Metal ores	<500	97	114	1078	1992
1090	Miscellaneous Metal ores	500+	24	44	1956	1992
1094	Uranium-radium-vanadium ores	Total	48	79	1299	1992
1094	Uranium-radium-vanadium ores	0-4	18	18	49	1992
1094	Uranium-radium-vanadium ores	5-9	3	3	NA	1992
1094	Uranium-radium-vanadium ores	10-19	4	4	44	1992
1094	Uranium-radium-vanadium ores	<20	26	26	NA	1992
1094	Uranium-radium-vanadium ores	20-99	5	15	330	1992
1094	Uranium-radium-vanadium ores	100-499	3	9	NA	1992
1094	Uranium-radium-vanadium ores	<500	34	50	657	1992
1094	Uranium-radium-vanadium ores	500+	14	29	642	1992
1099	Metal ores, nec	Total	77	79	1735	1992
1099	Metal ores, nec	0-4	37	37	69	1992
1099	Metal ores, nec	5-9	6	6	NA	1992
1099	Metal ores, nec	10-19	3	4	45	1992
1099	Metal ores, nec	<20	53	54	NA	1992
1099	Metal ores, nec	20-99	9	9	236	1992
1099	Metal ores, nec	100-499	1	1	NA	1992
1099	Metal ores, nec	<500	63	64	421	1992
1099	Metal ores, nec	500+	14	15	1314	1992
1200	COAL MINING	Total	2149	2978	131358	1992
1200	COAL MINING	0-4	441	442	1038	1992
1200	COAL MINING	5-9	295	298	1992	1992
1200	COAL MINING	10-19	387	394	5402	1992
1200	COAL MINING	<20	1370	1381	8432	1992
1200	COAL MINING	20-99	597	644	22990	1992
1200	COAL MINING	100-499	100	202	16305	1992
1200	COAL MINING	<500	2067	2227	47727	1992
1200	COAL MINING	500+	82	751	83631	1992
1220	Bituminous Coal and Lignite Mining	Total	1555	2332	120529	1992
1220	Bituminous Coal and Lignite Mining	0-4	266	267	646	1992
1220	Bituminous Coal and Lignite Mining	5-9	207	209	1405	1992
1220	Bituminous Coal and Lignite Mining	10-19	299	302	4179	1992
1220	Bituminous Coal and Lignite Mining	<20	933	939	6230	1992
1220	Bituminous Coal and Lignite Mining	20-99	461	504	18016	1992
1220	Bituminous Coal and Lignite Mining	100-499	84	155	13835	1992
1220	Bituminous Coal and Lignite Mining	<500	1478	1598	38081	1992
1220	Bituminous Coal and Lignite Mining	500+	77	734	82448	1992
1221	Bituminous coal and lignite-surface	Total	768	1180	54885	1992
1221	Bituminous coal and lignite-surface	0-4	161	162	404	1992
1221	Bituminous coal and lignite-surface	5-9	130	131	875	1992
1221	Bituminous coal and lignite-surface	10-19	119	121	1604	1992
1221	Bituminous coal and lignite-surface	<20	461	465	2883	1992
1221	Bituminous coal and lignite-surface	20-99	185	211	7348	1992
1221	Bituminous coal and lignite-surface	100-499	57	95	6881	1992
1221	Bituminous coal and lignite-surface	<500	703	771	17112	1992
1221	Bituminous coal and lignite-surface	500+	65	409	37773	1992
1222	Bituminous coal-underground	Total	666	968	62570	1992
1222	Bituminous coal-underground	0-4	86	86	204	1992
1222	Bituminous coal-underground	5-9	68	68	470	1992
1222	Bituminous coal-underground	10-19	138	139	1993	1992
1222	Bituminous coal-underground	<20	353	354	2667	1992
1222	Bituminous coal-underground	20-99	220	230	8384	1992
1222	Bituminous coal-underground	100-499	41	59	6844	1992
1222	Bituminous coal-underground	<500	614	643	17895	1992
1222	Bituminous coal-underground	500+	52	325	44675	1992
1230	Anthracite Mining	Total	51	63	NA	1992
1230	Anthracite Mining	0-4	19	19	NA	1992
1230	Anthracite Mining	5-9	14	14	86	1992
1230	Anthracite Mining	10-19	8	9	95	1992
1230	Anthracite Mining	<20	43	44	230	1992
1230	Anthracite Mining	20-99	4	4	NA	1992
1230	Anthracite Mining	100-499	2	13	NA	1992
1230	Anthracite Mining	<500	49	61	911	1992
1230	Anthracite Mining	500+	2	2	NA	1992
1231	Anthracite mining	Total	49	61	NA	1992
1231	Anthracite mining	0-4	19	19	NA	1992
1231	Anthracite mining	5-9	13	13	77	1992
1231	Anthracite mining	10-19	8	9	95	1992
1231	Anthracite mining	<20	42	43	221	1992
1231	Anthracite mining	20-99	3	3	NA	1992
1231	Anthracite mining	100-499	2	13	NA	1992
1231	Anthracite mining	<500	47	59	880	1992
1231	Anthracite mining	500+	2	2	NA	1992
1240	Coal Mining Services	Total	319	339	4766	1992
1240	Coal Mining Services	0-4	116	116	253	1992
1240	Coal Mining Services	5-9	47	48	315	1992
1240	Coal Mining Services	10-19	46	46	595	1992
1240	Coal Mining Services	<20	246	247	1163	1992
1240	Coal Mining Services	20-99	50	51	1760	1992
1240	Coal Mining Services	100-499	12	26	NA	1992
1240	Coal Mining Services	<500	308	324	NA	1992
1240	Coal Mining Services	500+	11	15	NA	1992
1241	Coal mining services	Total	316	336	4686	1992
1241	Coal mining services	0-4	116	116	253	1992
1241	Coal mining services	5-9	46	47	308	1992
1241	Coal mining services	10-19	46	46	595	1992
1241	Coal mining services	<20	245	246	1156	1992
1241	Coal mining services	20-99	48	49	1687	1992
1241	Coal mining services	100-499	12	26	NA	1992
1241	Coal mining services	<500	305	321	NA	1992
1241	Coal mining services	500+	11	15	NA	1992
1300	OIL AND GAS EXTRACTION	Total	16581	19549	358873	1992
1300	OIL AND GAS EXTRACTION	0-4	8850	8882	17787	1992
1300	OIL AND GAS EXTRACTION	5-9	2610	2646	17018	1992
1300	OIL AND GAS EXTRACTION	10-19	1588	1661	21373	1992
1300	OIL AND GAS EXTRACTION	<20	14770	14921	56178	1992
1300	OIL AND GAS EXTRACTION	20-99	1354	1606	50998	1992
1300	OIL AND GAS EXTRACTION	100-499	250	704	40006	1992
1300	OIL AND GAS EXTRACTION	<500	16374	17231	147182	1992
1300	OIL AND GAS EXTRACTION	500+	207	2318	211691	1992
1310	Crude Petroleum and Natural Gas	Total	6727	7908	173049	1992
1310	Crude Petroleum and Natural Gas	0-4	4050	4063	7922	1992
1310	Crude Petroleum and Natural Gas	5-9	1007	1028	6528	1992
1310	Crude Petroleum and Natural Gas	10-19	529	574	6840	1992
1310	Crude Petroleum and Natural Gas	<20	6092	6171	21290	1992
1310	Crude Petroleum and Natural Gas	20-99	407	541	14241	1992
1310	Crude Petroleum and Natural Gas	100-499	101	294	12172	1992
1310	Crude Petroleum and Natural Gas	<500	6600	7006	47703	1992
1310	Crude Petroleum and Natural Gas	500+	127	902	125346	1992
1311	Crude petroleum and natural gas	Total	6680	7860	170923	1992
1311	Crude petroleum and natural gas	0-4	4037	4050	7894	1992
1311	Crude petroleum and natural gas	5-9	996	1017	6449	1992
1311	Crude petroleum and natural gas	10-19	522	567	6747	1992
1311	Crude petroleum and natural gas	<20	6059	6138	21090	1992
1311	Crude petroleum and natural gas	20-99	397	531	13848	1992
1311	Crude petroleum and natural gas	100-499	100	293	12032	1992
1311	Crude petroleum and natural gas	<500	6556	6962	46970	1992
1311	Crude petroleum and natural gas	500+	124	898	123953	1992
1320	Natural Gas Liquids	Total	106	551	13045	1992
1320	Natural Gas Liquids	0-4	22	27	40	1992
1320	Natural Gas Liquids	5-9	9	9	58	1992
1320	Natural Gas Liquids	10-19	3	4	NA	1992
1320	Natural Gas Liquids	<20	41	47	139	1992
1320	Natural Gas Liquids	20-99	9	12	209	1992
1320	Natural Gas Liquids	100-499	10	32	592	1992
1320	Natural Gas Liquids	<500	60	91	940	1992
1320	Natural Gas Liquids	500+	46	460	12105	1992
1321	Natural gas liquids	Total	104	546	12997	1992
1321	Natural gas liquids	0-4	22	27	40	1992
1321	Natural gas liquids	5-9	9	9	58	1992
1321	Natural gas liquids	10-19	2	3	NA	1992
1321	Natural gas liquids	<20	40	46	125	1992
1321	Natural gas liquids	20-99	8	11	188	1992
1321	Natural gas liquids	100-499	10	32	592	1992
1321	Natural gas liquids	<500	58	89	905	1992
1321	Natural gas liquids	500+	46	457	12092	1992
1380	Oil and Gas Field Services	Total	9164	10345	169871	1992
1380	Oil and Gas Field Services	0-4	4455	4465	9209	1992
1380	Oil and Gas Field Services	5-9	1509	1517	9815	1992
1380	Oil and Gas Field Services	10-19	1025	1042	13932	1992
1380	Oil and Gas Field Services	<20	7932	7977	32956	1992
1380	Oil and Gas Field Services	20-99	950	1036	35960	1992
1380	Oil and Gas Field Services	100-499	175	377	27128	1992
1380	Oil and Gas Field Services	<500	9057	9390	96044	1992
1380	Oil and Gas Field Services	500+	107	955	73827	1992
1381	Drilling oil and gas wells	Total	1669	1916	43582	1992
1381	Drilling oil and gas wells	0-4	777	778	1530	1992
1381	Drilling oil and gas wells	5-9	226	228	1459	1992
1381	Drilling oil and gas wells	10-19	165	171	2304	1992
1381	Drilling oil and gas wells	<20	1315	1324	5293	1992
1381	Drilling oil and gas wells	20-99	237	252	9563	1992
1381	Drilling oil and gas wells	100-499	76	131	11120	1992
1381	Drilling oil and gas wells	<500	1628	1707	25976	1992
1381	Drilling oil and gas wells	500+	41	209	17606	1992
1382	Oil and gas exploration services	Total	1459	1611	16393	1992
1382	Oil and gas exploration services	0-4	925	925	1760	1992
1382	Oil and gas exploration services	5-9	157	158	983	1992
1382	Oil and gas exploration services	10-19	74	77	971	1992
1382	Oil and gas exploration services	<20	1335	1339	3714	1992
1382	Oil and gas exploration services	20-99	68	84	2380	1992
1382	Oil and gas exploration services	100-499	20	47	2224	1992
1382	Oil and gas exploration services	<500	1423	1470	8318	1992
1382	Oil and gas exploration services	500+	36	141	8075	1992
1389	Oil and gas field services, nec	Total	5344	6060	104001	1992
1389	Oil and gas field services, nec	0-4	2499	2507	5363	1992
1389	Oil and gas field services, nec	5-9	987	991	6445	1992
1389	Oil and gas field services, nec	10-19	684	691	9203	1992
1389	Oil and gas field services, nec	<20	4592	4621	21011	1992
1389	Oil and gas field services, nec	20-99	595	640	21894	1992
1389	Oil and gas field services, nec	100-499	92	194	12950	1992
1389	Oil and gas field services, nec	<500	5279	5455	55855	1992
1389	Oil and gas field services, nec	500+	65	605	48146	1992
1400	NONMETALLIC MINERALS, EXCEPT FUELS	Total	3752	5684	105609	1992
1400	NONMETALLIC MINERALS, EXCEPT FUELS	0-4	1134	1135	2553	1992
1400	NONMETALLIC MINERALS, EXCEPT FUELS	5-9	717	719	4810	1992
1400	NONMETALLIC MINERALS, EXCEPT FUELS	10-19	636	664	8464	1992
1400	NONMETALLIC MINERALS, EXCEPT FUELS	<20	2766	2798	15827	1992
1400	NONMETALLIC MINERALS, EXCEPT FUELS	20-99	610	834	19874	1992
1400	NONMETALLIC MINERALS, EXCEPT FUELS	100-499	215	688	18355	1992
1400	NONMETALLIC MINERALS, EXCEPT FUELS	<500	3591	4320	54056	1992
1400	NONMETALLIC MINERALS, EXCEPT FUELS	500+	161	1364	51553	1992
1410	Dimension Stone	Total	165	190	1671	1992
1410	Dimension Stone	0-4	56	57	133	1992
1410	Dimension Stone	5-9	40	40	280	1992
1410	Dimension Stone	10-19	24	24	326	1992
1410	Dimension Stone	<20	139	140	739	1992
1410	Dimension Stone	20-99	21	22	NA	1992
1410	Dimension Stone	100-499	3	7	NA	1992
1410	Dimension Stone	<500	163	169	NA	1992
1410	Dimension Stone	500+	2	21	NA	1992
1411	Dimension stone	Total	165	190	1671	1992
1411	Dimension stone	0-4	56	57	133	1992
1411	Dimension stone	5-9	40	40	280	1992
1411	Dimension stone	10-19	24	24	326	1992
1411	Dimension stone	<20	139	140	739	1992
1411	Dimension stone	20-99	21	22	NA	1992
1411	Dimension stone	100-499	3	7	NA	1992
1411	Dimension stone	<500	163	169	NA	1992
1411	Dimension stone	500+	2	21	NA	1992
1420	Crushed and Broken Stone	Total	1007	1972	38752	1992
1420	Crushed and Broken Stone	0-4	215	215	507	1992
1420	Crushed and Broken Stone	5-9	150	150	1022	1992
1420	Crushed and Broken Stone	10-19	203	208	2759	1992
1420	Crushed and Broken Stone	<20	593	598	4288	1992
1420	Crushed and Broken Stone	20-99	243	347	7998	1992
1420	Crushed and Broken Stone	100-499	101	333	8840	1992
1420	Crushed and Broken Stone	<500	937	1278	21126	1992
1420	Crushed and Broken Stone	500+	70	694	17626	1992
1422	Crushed and broken limestone	Total	636	1321	25825	1992
1422	Crushed and broken limestone	0-4	120	120	280	1992
1422	Crushed and broken limestone	5-9	93	93	633	1992
1422	Crushed and broken limestone	10-19	131	136	1810	1992
1422	Crushed and broken limestone	<20	351	356	2723	1992
1422	Crushed and broken limestone	20-99	171	259	5712	1992
1422	Crushed and broken limestone	100-499	68	239	5921	1992
1422	Crushed and broken limestone	<500	590	854	14356	1992
1422	Crushed and broken limestone	500+	46	467	11469	1992
1423	Crushed and broken granite	Total	90	239	5454	1992
1423	Crushed and broken granite	0-4	15	15	35	1992
1423	Crushed and broken granite	5-9	14	14	104	1992
1423	Crushed and broken granite	10-19	14	14	195	1992
1423	Crushed and broken granite	<20	43	43	334	1992
1423	Crushed and broken granite	20-99	17	19	570	1992
1423	Crushed and broken granite	100-499	13	27	710	1992
1423	Crushed and broken granite	<500	73	89	1614	1992
1423	Crushed and broken granite	500+	17	150	3840	1992
1429	Crushed and broken stone, nec	Total	324	407	7455	1992
1429	Crushed and broken stone, nec	0-4	78	78	186	1992
1429	Crushed and broken stone, nec	5-9	43	43	285	1992
1429	Crushed and broken stone, nec	10-19	57	57	742	1992
1429	Crushed and broken stone, nec	<20	194	194	1213	1992
1429	Crushed and broken stone, nec	20-99	63	69	1716	1992
1429	Crushed and broken stone, nec	100-499	35	67	2209	1992
1429	Crushed and broken stone, nec	<500	292	330	5138	1992
1429	Crushed and broken stone, nec	500+	32	77	2317	1992
1440	Sand and Gravel	Total	1850	2475	29638	1992
1440	Sand and Gravel	0-4	602	602	1352	1992
1440	Sand and Gravel	5-9	375	376	2507	1992
1440	Sand and Gravel	10-19	310	330	3996	1992
1440	Sand and Gravel	<20	1411	1433	7855	1992
1440	Sand and Gravel	20-99	269	347	7682	1992
1440	Sand and Gravel	100-499	103	272	5095	1992
1440	Sand and Gravel	<500	1783	2052	20632	1992
1440	Sand and Gravel	500+	67	423	9006	1992
1442	Construction sand and gravel	Total	1730	2275	26018	1992
1442	Construction sand and gravel	0-4	564	564	1276	1992
1442	Construction sand and gravel	5-9	350	350	2347	1992
1442	Construction sand and gravel	10-19	286	306	3720	1992
1442	Construction sand and gravel	<20	1318	1339	7343	1992
1442	Construction sand and gravel	20-99	251	315	7161	1992
1442	Construction sand and gravel	100-499	100	249	4385	1992
1442	Construction sand and gravel	<500	1669	1903	18889	1992
1442	Construction sand and gravel	500+	61	372	7129	1992
1446	Industrial sand	Total	113	181	3519	1992
1446	Industrial sand	0-4	31	31	60	1992
1446	Industrial sand	5-9	18	19	120	1992
1446	Industrial sand	10-19	22	22	252	1992
1446	Industrial sand	<20	75	76	432	1992
1446	Industrial sand	20-99	19	31	500	1992
1446	Industrial sand	100-499	7	23	710	1992
1446	Industrial sand	<500	101	130	1642	1992
1446	Industrial sand	500+	12	51	1877	1992
1450	Clay, Ceramic, & Refractory Minerals	Total	115	176	8214	1992
1450	Clay, Ceramic, & Refractory Minerals	0-4	23	23	47	1992
1450	Clay, Ceramic, & Refractory Minerals	5-9	22	22	149	1992
1450	Clay, Ceramic, & Refractory Minerals	10-19	6	6	79	1992
1450	Clay, Ceramic, & Refractory Minerals	<20	54	54	275	1992
1450	Clay, Ceramic, & Refractory Minerals	20-99	22	27	957	1992
1450	Clay, Ceramic, & Refractory Minerals	100-499	14	28	1722	1992
1450	Clay, Ceramic, & Refractory Minerals	<500	90	109	2954	1992
1450	Clay, Ceramic, & Refractory Minerals	500+	25	67	5260	1992
1455	Kaolin and ball clay	Total	22	37	3774	1992
1455	Kaolin and ball clay	0-4	1	1	NA	1992
1455	Kaolin and ball clay	5-9	0	0	0	1992
1455	Kaolin and ball clay	10-19	0	0	0	1992
1455	Kaolin and ball clay	<20	2	2	NA	1992
1455	Kaolin and ball clay	20-99	7	7	NA	1992
1455	Kaolin and ball clay	100-499	4	6	861	1992
1455	Kaolin and ball clay	<500	13	15	1178	1992
1455	Kaolin and ball clay	500+	9	22	2596	1992
1459	Clay and related minerals, nec	Total	98	139	4440	1992
1459	Clay and related minerals, nec	0-4	22	22	NA	1992
1459	Clay and related minerals, nec	5-9	22	22	149	1992
1459	Clay and related minerals, nec	10-19	6	6	79	1992
1459	Clay and related minerals, nec	<20	52	52	NA	1992
1459	Clay and related minerals, nec	20-99	15	20	NA	1992
1459	Clay and related minerals, nec	100-499	11	22	861	1992
1459	Clay and related minerals, nec	<500	78	94	1776	1992
1459	Clay and related minerals, nec	500+	20	45	2664	1992
1470	Chemical and Fertilizer Minerals	Total	98	159	17805	1992
1470	Chemical and Fertilizer Minerals	0-4	20	20	42	1992
1470	Chemical and Fertilizer Minerals	5-9	13	13	85	1992
1470	Chemical and Fertilizer Minerals	10-19	3	3	NA	1992
1470	Chemical and Fertilizer Minerals	<20	43	43	166	1992
1470	Chemical and Fertilizer Minerals	20-99	11	14	373	1992
1470	Chemical and Fertilizer Minerals	100-499	7	14	1449	1992
1470	Chemical and Fertilizer Minerals	<500	61	71	1988	1992
1470	Chemical and Fertilizer Minerals	500+	37	88	15817	1992
1474	Potash, soda, and borate minerals	Total	24	35	7509	1992
1474	Potash, soda, and borate minerals	0-4	0	0	0	1992
1474	Potash, soda, and borate minerals	5-9	1	1	NA	1992
1474	Potash, soda, and borate minerals	10-19	0	0	0	1992
1474	Potash, soda, and borate minerals	<20	4	4	NA	1992
1474	Potash, soda, and borate minerals	20-99	3	6	NA	1992
1474	Potash, soda, and borate minerals	100-499	4	4	1030	1992
1474	Potash, soda, and borate minerals	<500	11	14	1126	1992
1474	Potash, soda, and borate minerals	500+	13	21	6383	1992
1475	Phosphate rock	Total	20	24	4924	1992
1475	Phosphate rock	0-4	1	1	NA	1992
1475	Phosphate rock	5-9	3	3	NA	1992
1475	Phosphate rock	10-19	1	1	NA	1992
1475	Phosphate rock	<20	5	5	NA	1992
1475	Phosphate rock	20-99	2	2	NA	1992
1475	Phosphate rock	100-499	1	1	NA	1992
1475	Phosphate rock	<500	8	8	230	1992
1475	Phosphate rock	500+	12	16	4694	1992
1479	Chemical and fertilizer mining, nec	Total	57	97	5313	1992
1479	Chemical and fertilizer mining, nec	0-4	18	18	NA	1992
1479	Chemical and fertilizer mining, nec	5-9	8	8	NA	1992
1479	Chemical and fertilizer mining, nec	10-19	2	2	NA	1992
1479	Chemical and fertilizer mining, nec	<20	32	32	NA	1992
1479	Chemical and fertilizer mining, nec	20-99	5	5	179	1992
1479	Chemical and fertilizer mining, nec	100-499	2	9	NA	1992
1479	Chemical and fertilizer mining, nec	<500	39	46	573	1992
1479	Chemical and fertilizer mining, nec	500+	18	51	4740	1992
1480	Nonmetallic Minerals Services	Total	143	149	1602	1992
1480	Nonmetallic Minerals Services	0-4	59	59	NA	1992
1480	Nonmetallic Minerals Services	5-9	24	24	146	1992
1480	Nonmetallic Minerals Services	10-19	21	21	276	1992
1480	Nonmetallic Minerals Services	<20	114	114	NA	1992
1480	Nonmetallic Minerals Services	20-99	15	20	614	1992
1480	Nonmetallic Minerals Services	100-499	8	9	NA	1992
1480	Nonmetallic Minerals Services	<500	137	143	NA	1992
1480	Nonmetallic Minerals Services	500+	6	6	NA	1992
1481	Nonmetallic minerals services	Total	138	144	1577	1992
1481	Nonmetallic minerals services	0-4	57	57	129	1992
1481	Nonmetallic minerals services	5-9	21	21	NA	1992
1481	Nonmetallic minerals services	10-19	21	21	276	1992
1481	Nonmetallic minerals services	<20	109	109	NA	1992
1481	Nonmetallic minerals services	20-99	15	20	614	1992
1481	Nonmetallic minerals services	100-499	8	9	NA	1992
1481	Nonmetallic minerals services	<500	132	138	NA	1992
1481	Nonmetallic minerals services	500+	6	6	NA	1992
1490	Miscellaneous Nonmetallic Minerals	Total	234	284	6019	1992
1490	Miscellaneous Nonmetallic Minerals	0-4	74	74	153	1992
1490	Miscellaneous Nonmetallic Minerals	5-9	26	26	166	1992
1490	Miscellaneous Nonmetallic Minerals	10-19	25	25	342	1992
1490	Miscellaneous Nonmetallic Minerals	<20	156	156	661	1992
1490	Miscellaneous Nonmetallic Minerals	20-99	33	38	1092	1992
1490	Miscellaneous Nonmetallic Minerals	100-499	17	25	786	1992
1490	Miscellaneous Nonmetallic Minerals	<500	206	219	2539	1992
1490	Miscellaneous Nonmetallic Minerals	500+	28	65	3480	1992
1499	Miscellaneous nonmetallic minerals	Total	232	281	5972	1992
1499	Miscellaneous nonmetallic minerals	0-4	74	74	153	1992
1499	Miscellaneous nonmetallic minerals	5-9	26	26	166	1992
1499	Miscellaneous nonmetallic minerals	10-19	25	25	342	1992
1499	Miscellaneous nonmetallic minerals	<20	156	156	661	1992
1499	Miscellaneous nonmetallic minerals	20-99	32	37	1067	1992
1499	Miscellaneous nonmetallic minerals	100-499	16	24	772	1992
1499	Miscellaneous nonmetallic minerals	<500	204	217	2500	1992
1499	Miscellaneous nonmetallic minerals	500+	28	64	3472	1992
15--	CONSTRUCTION	Total	584453	590627	4501728	1992
15--	CONSTRUCTION	0-4	288327	288348	605642	1992
15--	CONSTRUCTION	5-9	103810	103877	678529	1992
15--	CONSTRUCTION	10-19	56935	57074	756452	1992
15--	CONSTRUCTION	<20	542500	542732	2040623	1992
15--	CONSTRUCTION	20-99	37686	38703	1375540	1992
15--	CONSTRUCTION	100-499	3624	5065	570433	1992
15--	CONSTRUCTION	<500	583810	586500	3986596	1992
15--	CONSTRUCTION	500+	643	4127	515132	1992
1500	GENERAL BUILDING CONTRACTORS	Total	180702	181803	1129183	1992
1500	GENERAL BUILDING CONTRACTORS	0-4	94396	94399	195940	1992
1500	GENERAL BUILDING CONTRACTORS	5-9	29597	29609	191433	1992
1500	GENERAL BUILDING CONTRACTORS	10-19	14184	14213	186940	1992
1500	GENERAL BUILDING CONTRACTORS	<20	170952	170996	574313	1992
1500	GENERAL BUILDING CONTRACTORS	20-99	8606	8755	307156	1992
1500	GENERAL BUILDING CONTRACTORS	100-499	872	1171	123662	1992
1500	GENERAL BUILDING CONTRACTORS	<500	180430	180922	1005131	1992
1500	GENERAL BUILDING CONTRACTORS	500+	272	881	124052	1992
1520	Residential Building Construction	Total	75670	75845	334164	1992
1520	Residential Building Construction	0-4	41863	41865	85885	1992
1520	Residential Building Construction	5-9	11790	11797	75650	1992
1520	Residential Building Construction	10-19	4902	4913	63711	1992
1520	Residential Building Construction	<20	73156	73176	225246	1992
1520	Residential Building Construction	20-99	2225	2264	71572	1992
1520	Residential Building Construction	100-499	207	249	22072	1992
1520	Residential Building Construction	<500	75588	75689	318890	1992
1520	Residential Building Construction	500+	82	156	15274	1992
1521	Single-family housing construction	Total	62543	62693	259007	1992
1521	Single-family housing construction	0-4	34344	34346	70454	1992
1521	Single-family housing construction	5-9	9650	9656	61928	1992
1521	Single-family housing construction	10-19	3930	3939	50963	1992
1521	Single-family housing construction	<20	60680	60697	183345	1992
1521	Single-family housing construction	20-99	1679	1705	53141	1992
1521	Single-family housing construction	100-499	134	171	14875	1992
1521	Single-family housing construction	<500	62493	62573	251361	1992
1521	Single-family housing construction	500+	50	120	7646	1992
1522	Residential construction, nec	Total	6197	6213	50954	1992
1522	Residential construction, nec	0-4	3013	3013	6268	1992
1522	Residential construction, nec	5-9	1058	1058	6822	1992
1522	Residential construction, nec	10-19	616	618	8140	1992
1522	Residential construction, nec	<20	5627	5629	21230	1992
1522	Residential construction, nec	20-99	466	476	15744	1992
1522	Residential construction, nec	100-499	70	72	6352	1992
1522	Residential construction, nec	<500	6163	6177	43326	1992
1522	Residential construction, nec	500+	34	36	7628	1992
1530	Operative Builders	Total	9546	9747	83075	1992
1530	Operative Builders	0-4	4893	4893	10440	1992
1530	Operative Builders	5-9	1783	1786	11615	1992
1530	Operative Builders	10-19	946	947	12373	1992
1530	Operative Builders	<20	8770	8774	34428	1992
1530	Operative Builders	20-99	609	630	21141	1992
1530	Operative Builders	100-499	107	173	14961	1992
1530	Operative Builders	<500	9486	9577	70530	1992
1530	Operative Builders	500+	60	170	12545	1992
1531	Operative builders	Total	9508	9709	82907	1992
1531	Operative builders	0-4	4873	4873	10394	1992
1531	Operative builders	5-9	1772	1775	11547	1992
1531	Operative builders	10-19	944	945	12344	1992
1531	Operative builders	<20	8733	8737	34285	1992
1531	Operative builders	20-99	608	629	21116	1992
1531	Operative builders	100-499	107	173	14961	1992
1531	Operative builders	<500	9448	9539	70362	1992
1531	Operative builders	500+	60	170	12545	1992
1540	Nonresidential Building Construction	Total	21894	22432	421661	1992
1540	Nonresidential Building Construction	0-4	7189	7190	16205	1992
1540	Nonresidential Building Construction	5-9	4206	4207	28252	1992
1540	Nonresidential Building Construction	10-19	3646	3656	49571	1992
1540	Nonresidential Building Construction	<20	17209	17221	94028	1992
1540	Nonresidential Building Construction	20-99	3974	4029	155558	1992
1540	Nonresidential Building Construction	100-499	539	680	79436	1992
1540	Nonresidential Building Construction	<500	21722	21930	329022	1992
1540	Nonresidential Building Construction	500+	172	502	92639	1992
1541	Industrial buildings and warehouses	Total	4336	4406	123814	1992
1541	Industrial buildings and warehouses	0-4	1316	1316	2991	1992
1541	Industrial buildings and warehouses	5-9	850	851	5762	1992
1541	Industrial buildings and warehouses	10-19	718	719	9687	1992
1541	Industrial buildings and warehouses	<20	3243	3245	18440	1992
1541	Industrial buildings and warehouses	20-99	875	883	34569	1992
1541	Industrial buildings and warehouses	100-499	159	175	23131	1992
1541	Industrial buildings and warehouses	<500	4277	4303	76140	1992
1541	Industrial buildings and warehouses	500+	59	103	47674	1992
1542	Nonresidential construction, nec	Total	16096	16512	288652	1992
1542	Nonresidential construction, nec	0-4	5090	5091	11585	1992
1542	Nonresidential construction, nec	5-9	3035	3035	20346	1992
1542	Nonresidential construction, nec	10-19	2768	2772	37703	1992
1542	Nonresidential construction, nec	<20	12535	12540	69634	1992
1542	Nonresidential construction, nec	20-99	3037	3072	118426	1992
1542	Nonresidential construction, nec	100-499	387	501	55627	1992
1542	Nonresidential construction, nec	<500	15959	16113	243687	1992
1542	Nonresidential construction, nec	500+	137	399	44965	1992
1600	HEAVY CONSTRUCTION, EX. BUILDING	Total	30774	31785	657871	1992
1600	HEAVY CONSTRUCTION, EX. BUILDING	0-4	11069	11070	24249	1992
1600	HEAVY CONSTRUCTION, EX. BUILDING	5-9	5486	5496	36572	1992
1600	HEAVY CONSTRUCTION, EX. BUILDING	10-19	4376	4385	59311	1992
1600	HEAVY CONSTRUCTION, EX. BUILDING	<20	24847	24867	120132	1992
1600	HEAVY CONSTRUCTION, EX. BUILDING	20-99	4874	4978	190887	1992
1600	HEAVY CONSTRUCTION, EX. BUILDING	100-499	846	1140	137055	1992
1600	HEAVY CONSTRUCTION, EX. BUILDING	<500	30567	30985	448074	1992
1600	HEAVY CONSTRUCTION, EX. BUILDING	500+	207	800	209797	1992
1610	Highway and Street Construction	Total	8597	8923	190419	1992
1610	Highway and Street Construction	0-4	2421	2422	5446	1992
1610	Highway and Street Construction	5-9	1375	1375	9217	1992
1610	Highway and Street Construction	10-19	1298	1300	17877	1992
1610	Highway and Street Construction	<20	6519	6522	32540	1992
1610	Highway and Street Construction	20-99	1654	1691	65884	1992
1610	Highway and Street Construction	100-499	356	478	53737	1992
1610	Highway and Street Construction	<500	8529	8691	152161	1992
1610	Highway and Street Construction	500+	68	232	38258	1992
1611	Highway and street construction	Total	8591	8912	190205	1992
1611	Highway and street construction	0-4	2419	2420	5444	1992
1611	Highway and street construction	5-9	1374	1374	9212	1992
1611	Highway and street construction	10-19	1297	1299	17864	1992
1611	Highway and street construction	<20	6515	6518	32520	1992
1611	Highway and street construction	20-99	1652	1688	65778	1992
1611	Highway and street construction	100-499	356	475	53664	1992
1611	Highway and street construction	<500	8523	8681	151962	1992
1611	Highway and street construction	500+	68	231	38243	1992
1620	Heavy Construction, Except Highway	Total	19588	20102	441114	1992
1620	Heavy Construction, Except Highway	0-4	7523	7523	16339	1992
1620	Heavy Construction, Except Highway	5-9	3564	3571	23732	1992
1620	Heavy Construction, Except Highway	10-19	2741	2744	36863	1992
1620	Heavy Construction, Except Highway	<20	15912	15922	76934	1992
1620	Heavy Construction, Except Highway	20-99	3016	3067	117552	1992
1620	Heavy Construction, Except Highway	100-499	502	611	80208	1992
1620	Heavy Construction, Except Highway	<500	19430	19600	274694	1992
1620	Heavy Construction, Except Highway	500+	158	502	166420	1992
1622	Bridge, tunnel, & elevated highway	Total	774	810	34972	1992
1622	Bridge, tunnel, & elevated highway	0-4	138	138	322	1992
1622	Bridge, tunnel, & elevated highway	5-9	98	99	673	1992
1622	Bridge, tunnel, & elevated highway	10-19	132	133	1839	1992
1622	Bridge, tunnel, & elevated highway	<20	404	406	2834	1992
1622	Bridge, tunnel, & elevated highway	20-99	269	272	12085	1992
1622	Bridge, tunnel, & elevated highway	100-499	78	83	11405	1992
1622	Bridge, tunnel, & elevated highway	<500	751	761	26324	1992
1622	Bridge, tunnel, & elevated highway	500+	23	49	8648	1992
1623	Water, sewer, and utility lines	Total	7263	7456	148320	1992
1623	Water, sewer, and utility lines	0-4	2182	2182	5062	1992
1623	Water, sewer, and utility lines	5-9	1421	1423	9584	1992
1623	Water, sewer, and utility lines	10-19	1289	1290	17370	1992
1623	Water, sewer, and utility lines	<20	5492	5495	32016	1992
1623	Water, sewer, and utility lines	20-99	1512	1534	58675	1992
1623	Water, sewer, and utility lines	100-499	205	255	31653	1992
1623	Water, sewer, and utility lines	<500	7209	7284	122344	1992
1623	Water, sewer, and utility lines	500+	54	172	25976	1992
1629	Heavy construction, nec	Total	9521	9760	243779	1992
1629	Heavy construction, nec	0-4	4239	4239	8979	1992
1629	Heavy construction, nec	5-9	1685	1689	11109	1992
1629	Heavy construction, nec	10-19	1126	1127	15074	1992
1629	Heavy construction, nec	<20	8068	8073	35162	1992
1629	Heavy construction, nec	20-99	1130	1151	43107	1992
1629	Heavy construction, nec	100-499	216	256	33715	1992
1629	Heavy construction, nec	<500	9414	9480	111984	1992
1629	Heavy construction, nec	500+	107	280	131795	1992
1700	SPECIAL TRADE CONTRACTORS	Total	373422	377039	2714674	1992
1700	SPECIAL TRADE CONTRACTORS	0-4	182864	182879	385453	1992
1700	SPECIAL TRADE CONTRACTORS	5-9	68735	68772	450524	1992
1700	SPECIAL TRADE CONTRACTORS	10-19	38397	38476	510201	1992
1700	SPECIAL TRADE CONTRACTORS	<20	346735	346869	1346178	1992
1700	SPECIAL TRADE CONTRACTORS	20-99	24343	24970	877497	1992
1700	SPECIAL TRADE CONTRACTORS	100-499	2027	2754	309716	1992
1700	SPECIAL TRADE CONTRACTORS	<500	373105	374593	2533391	1992
1700	SPECIAL TRADE CONTRACTORS	500+	317	2446	181283	1992
1710	Plumbing, Heating, Air-Conditioning	Total	73017	73650	580923	1992
1710	Plumbing, Heating, Air-Conditioning	0-4	36340	36342	77211	1992
1710	Plumbing, Heating, Air-Conditioning	5-9	14661	14665	96352	1992
1710	Plumbing, Heating, Air-Conditioning	10-19	8502	8522	112351	1992
1710	Plumbing, Heating, Air-Conditioning	<20	67371	67399	285914	1992
1710	Plumbing, Heating, Air-Conditioning	20-99	5125	5238	184312	1992
1710	Plumbing, Heating, Air-Conditioning	100-499	443	554	68269	1992
1710	Plumbing, Heating, Air-Conditioning	<500	72939	73191	538495	1992
1710	Plumbing, Heating, Air-Conditioning	500+	78	459	42428	1992
1711	Plumbing, heating, air-conditioning	Total	72983	73611	579839	1992
1711	Plumbing, heating, air-conditioning	0-4	36325	36327	77177	1992
1711	Plumbing, heating, air-conditioning	5-9	14651	14655	96295	1992
1711	Plumbing, heating, air-conditioning	10-19	8496	8516	112277	1992
1711	Plumbing, heating, air-conditioning	<20	67337	67365	285749	1992
1711	Plumbing, heating, air-conditioning	20-99	5125	5238	184312	1992
1711	Plumbing, heating, air-conditioning	100-499	443	554	68269	1992
1711	Plumbing, heating, air-conditioning	<500	72905	73157	538330	1992
1711	Plumbing, heating, air-conditioning	500+	78	454	41509	1992
1720	Painting and Paper Hanging	Total	30489	30553	145835	1992
1720	Painting and Paper Hanging	0-4	16090	16093	32537	1992
1720	Painting and Paper Hanging	5-9	4638	4639	30173	1992
1720	Painting and Paper Hanging	10-19	2146	2148	28496	1992
1720	Painting and Paper Hanging	<20	29215	29221	91206	1992
1720	Painting and Paper Hanging	20-99	1194	1223	41061	1992
1720	Painting and Paper Hanging	100-499	72	81	9985	1992
1720	Painting and Paper Hanging	<500	30481	30525	142252	1992
1720	Painting and Paper Hanging	500+	8	28	3583	1992
1721	Painting and paper hanging	Total	30473	30537	145525	1992
1721	Painting and paper hanging	0-4	16078	16081	32519	1992
1721	Painting and paper hanging	5-9	4637	4638	30167	1992
1721	Painting and paper hanging	10-19	2146	2148	28496	1992
1721	Painting and paper hanging	<20	29201	29207	91182	1992
1721	Painting and paper hanging	20-99	1193	1222	41025	1992
1721	Painting and paper hanging	100-499	71	80	9735	1992
1721	Painting and paper hanging	<500	30465	30509	141942	1992
1721	Painting and paper hanging	500+	8	28	3583	1992
1730	Electrical Work	Total	53495	53939	474801	1992
1730	Electrical Work	0-4	26706	26707	56696	1992
1730	Electrical Work	5-9	10314	10320	67886	1992
1730	Electrical Work	10-19	5875	5886	78282	1992
1730	Electrical Work	<20	48779	48797	202864	1992
1730	Electrical Work	20-99	4188	4289	155113	1992
1730	Electrical Work	100-499	436	539	71994	1992
1730	Electrical Work	<500	53403	53625	429971	1992
1730	Electrical Work	500+	92	314	44830	1992
1731	Electrical work	Total	53464	53906	474150	1992
1731	Electrical work	0-4	26689	26690	56668	1992
1731	Electrical work	5-9	10308	10314	67852	1992
1731	Electrical work	10-19	5872	5883	78242	1992
1731	Electrical work	<20	48749	48767	202762	1992
1731	Electrical work	20-99	4187	4288	155092	1992
1731	Electrical work	100-499	436	539	71994	1992
1731	Electrical work	<500	53372	53594	429848	1992
1731	Electrical work	500+	92	312	44302	1992
1740	Masonry, Stonework, and Plastering	Total	42458	42807	354878	1992
1740	Masonry, Stonework, and Plastering	0-4	19851	19853	42080	1992
1740	Masonry, Stonework, and Plastering	5-9	7780	7784	50750	1992
1740	Masonry, Stonework, and Plastering	10-19	4553	4555	61168	1992
1740	Masonry, Stonework, and Plastering	<20	38649	38657	153998	1992
1740	Masonry, Stonework, and Plastering	20-99	3423	3479	126256	1992
1740	Masonry, Stonework, and Plastering	100-499	347	492	54173	1992
1740	Masonry, Stonework, and Plastering	<500	42419	42628	334427	1992
1740	Masonry, Stonework, and Plastering	500+	39	179	20451	1992
1741	Masonry and other stonework	Total	21032	21076	133738	1992
1741	Masonry and other stonework	0-4	10247	10248	21991	1992
1741	Masonry and other stonework	5-9	3926	3928	25485	1992
1741	Masonry and other stonework	10-19	1967	1967	26190	1992
1741	Masonry and other stonework	<20	19745	19748	73666	1992
1741	Masonry and other stonework	20-99	1180	1191	41807	1992
1741	Masonry and other stonework	100-499	98	122	14529	1992
1741	Masonry and other stonework	<500	21023	21061	130002	1992
1741	Masonry and other stonework	500+	9	15	3736	1992
1742	Plastering, drywall, and insulation	Total	15993	16275	192076	1992
1742	Plastering, drywall, and insulation	0-4	6543	6544	14152	1992
1742	Plastering, drywall, and insulation	5-9	3024	3026	19915	1992
1742	Plastering, drywall, and insulation	10-19	2157	2158	29288	1992
1742	Plastering, drywall, and insulation	<20	13787	13791	63355	1992
1742	Plastering, drywall, and insulation	20-99	1941	1981	74288	1992
1742	Plastering, drywall, and insulation	100-499	235	339	37718	1992
1742	Plastering, drywall, and insulation	<500	15963	16111	175361	1992
1742	Plastering, drywall, and insulation	500+	30	164	16715	1992
1743	Terrazzo, tile, marble, mosaic work	Total	4614	4632	25938	1992
1743	Terrazzo, tile, marble, mosaic work	0-4	2621	2621	5073	1992
1743	Terrazzo, tile, marble, mosaic work	5-9	704	704	4552	1992
1743	Terrazzo, tile, marble, mosaic work	10-19	387	387	5145	1992
1743	Terrazzo, tile, marble, mosaic work	<20	4320	4320	14770	1992
1743	Terrazzo, tile, marble, mosaic work	20-99	279	282	9353	1992
1743	Terrazzo, tile, marble, mosaic work	100-499	15	30	1815	1992
1743	Terrazzo, tile, marble, mosaic work	<500	4614	4632	25938	1992
1743	Terrazzo, tile, marble, mosaic work	500+	0	0	0	1992
1750	Carpentry and Floor Work	Total	41608	41698	185073	1992
1750	Carpentry and Floor Work	0-4	23156	23157	46169	1992
1750	Carpentry and Floor Work	5-9	6092	6095	39249	1992
1750	Carpentry and Floor Work	10-19	2694	2694	35144	1992
1750	Carpentry and Floor Work	<20	40105	40109	120562	1992
1750	Carpentry and Floor Work	20-99	1367	1388	47238	1992
1750	Carpentry and Floor Work	100-499	113	137	13832	1992
1750	Carpentry and Floor Work	<500	41585	41634	181632	1992
1750	Carpentry and Floor Work	500+	23	64	3441	1992
1751	Carpentry work	Total	31219	31291	138483	1992
1751	Carpentry work	0-4	17113	17114	34522	1992
1751	Carpentry work	5-9	4601	4604	29551	1992
1751	Carpentry work	10-19	1977	1977	25714	1992
1751	Carpentry work	<20	30133	30137	89787	1992
1751	Carpentry work	20-99	973	984	33475	1992
1751	Carpentry work	100-499	94	116	12140	1992
1751	Carpentry work	<500	31200	31237	135402	1992
1751	Carpentry work	500+	19	54	3081	1992
1752	Floor laying and floor work, nec	Total	9209	9225	43712	1992
1752	Floor laying and floor work, nec	0-4	5380	5380	10363	1992
1752	Floor laying and floor work, nec	5-9	1356	1356	8846	1992
1752	Floor laying and floor work, nec	10-19	679	679	8922	1992
1752	Floor laying and floor work, nec	<20	8799	8799	28131	1992
1752	Floor laying and floor work, nec	20-99	387	395	13529	1992
1752	Floor laying and floor work, nec	100-499	19	21	1692	1992
1752	Floor laying and floor work, nec	<500	9205	9215	43352	1992
1752	Floor laying and floor work, nec	500+	4	10	360	1992
1760	Roofing, Siding, and Sheet Metal Work	Total	24518	24688	192063	1992
1760	Roofing, Siding, and Sheet Metal Work	0-4	10933	10933	23467	1992
1760	Roofing, Siding, and Sheet Metal Work	5-9	4471	4472	29331	1992
1760	Roofing, Siding, and Sheet Metal Work	10-19	2797	2802	37583	1992
1760	Roofing, Siding, and Sheet Metal Work	<20	22168	22174	90381	1992
1760	Roofing, Siding, and Sheet Metal Work	20-99	2184	2230	77674	1992
1760	Roofing, Siding, and Sheet Metal Work	100-499	140	187	17881	1992
1760	Roofing, Siding, and Sheet Metal Work	<500	24492	24591	185936	1992
1760	Roofing, Siding, and Sheet Metal Work	500+	26	97	6127	1992
1761	Roofing, siding, and sheet metal work	Total	24506	24676	191990	1992
1761	Roofing, siding, and sheet metal work	0-4	10925	10925	23453	1992
1761	Roofing, siding, and sheet metal work	5-9	4471	4472	29331	1992
1761	Roofing, siding, and sheet metal work	10-19	2795	2800	37554	1992
1761	Roofing, siding, and sheet metal work	<20	22157	22163	90338	1992
1761	Roofing, siding, and sheet metal work	20-99	2183	2229	77644	1992
1761	Roofing, siding, and sheet metal work	100-499	140	187	17881	1992
1761	Roofing, siding, and sheet metal work	<500	24480	24579	185863	1992
1761	Roofing, siding, and sheet metal work	500+	26	97	6127	1992
1770	Concrete Work	Total	22125	22273	164235	1992
1770	Concrete Work	0-4	8932	8932	20077	1992
1770	Concrete Work	5-9	4312	4317	28300	1992
1770	Concrete Work	10-19	2497	2498	33265	1992
1770	Concrete Work	<20	20359	20365	81642	1992
1770	Concrete Work	20-99	1614	1634	58813	1992
1770	Concrete Work	100-499	129	141	16898	1992
1770	Concrete Work	<500	22102	22140	157353	1992
1770	Concrete Work	500+	23	133	6882	1992
1771	Concrete work	Total	22102	22249	163901	1992
1771	Concrete work	0-4	8925	8925	20057	1992
1771	Concrete work	5-9	4306	4311	28256	1992
1771	Concrete work	10-19	2494	2495	33230	1992
1771	Concrete work	<20	20339	20345	81543	1992
1771	Concrete work	20-99	1611	1631	58643	1992
1771	Concrete work	100-499	129	141	16898	1992
1771	Concrete work	<500	22079	22117	157084	1992
1771	Concrete work	500+	23	132	6817	1992
1780	Water Well Drilling	Total	3454	3516	NA	1992
1780	Water Well Drilling	0-4	1967	1967	4125	1992
1780	Water Well Drilling	5-9	738	738	4836	1992
1780	Water Well Drilling	10-19	294	296	3852	1992
1780	Water Well Drilling	<20	3327	3329	12813	1992
1780	Water Well Drilling	20-99	117	124	3881	1992
1780	Water Well Drilling	100-499	8	22	1264	1992
1780	Water Well Drilling	<500	3452	3475	17958	1992
1780	Water Well Drilling	500+	2	41	NA	1992
1781	Water well drilling	Total	3443	3505	NA	1992
1781	Water well drilling	0-4	1961	1961	4110	1992
1781	Water well drilling	5-9	734	734	4812	1992
1781	Water well drilling	10-19	294	296	3852	1992
1781	Water well drilling	<20	3316	3318	12774	1992
1781	Water well drilling	20-99	117	124	3881	1992
1781	Water well drilling	100-499	8	22	1264	1992
1781	Water well drilling	<500	3441	3464	17919	1992
1781	Water well drilling	500+	2	41	NA	1992
1790	Misc. Special Trade Contractors	Total	53475	54670	432971	1992
1790	Misc. Special Trade Contractors	0-4	24712	24718	52825	1992
1790	Misc. Special Trade Contractors	5-9	10156	10161	66965	1992
1790	Misc. Special Trade Contractors	10-19	6131	6154	81579	1992
1790	Misc. Special Trade Contractors	<20	49109	49143	201369	1992
1790	Misc. Special Trade Contractors	20-99	3858	3968	136339	1992
1790	Misc. Special Trade Contractors	100-499	392	520	48527	1992
1790	Misc. Special Trade Contractors	<500	53359	53631	386235	1992
1790	Misc. Special Trade Contractors	500+	116	1039	46736	1992
1791	Structural steel erection	Total	3345	3384	48156	1992
1791	Structural steel erection	0-4	981	982	2235	1992
1791	Structural steel erection	5-9	714	715	4827	1992
1791	Structural steel erection	10-19	591	592	7965	1992
1791	Structural steel erection	<20	2689	2692	15027	1992
1791	Structural steel erection	20-99	566	574	21091	1992
1791	Structural steel erection	100-499	77	93	9795	1992
1791	Structural steel erection	<500	3332	3359	45913	1992
1791	Structural steel erection	500+	13	25	2243	1992
1793	Glass and glazing work	Total	4187	4252	32587	1992
1793	Glass and glazing work	0-4	1851	1852	4385	1992
1793	Glass and glazing work	5-9	1017	1018	6656	1992
1793	Glass and glazing work	10-19	622	629	8194	1992
1793	Glass and glazing work	<20	3848	3857	19235	1992
1793	Glass and glazing work	20-99	313	329	10367	1992
1793	Glass and glazing work	100-499	22	42	2004	1992
1793	Glass and glazing work	<500	4183	4228	31606	1992
1793	Glass and glazing work	500+	4	24	981	1992
1794	Excavation work	Total	16648	16672	93135	1992
1794	Excavation work	0-4	8518	8518	17522	1992
1794	Excavation work	5-9	2871	2871	18794	1992
1794	Excavation work	10-19	1496	1498	19729	1992
1794	Excavation work	<20	15751	15753	56045	1992
1794	Excavation work	20-99	825	826	28789	1992
1794	Excavation work	100-499	54	70	7140	1992
1794	Excavation work	<500	16630	16649	91974	1992
1794	Excavation work	500+	18	23	1161	1992
1795	Wrecking and demolition work	Total	850	861	10428	1992
1795	Wrecking and demolition work	0-4	286	286	650	1992
1795	Wrecking and demolition work	5-9	163	163	1087	1992
1795	Wrecking and demolition work	10-19	154	154	2046	1992
1795	Wrecking and demolition work	<20	715	715	3783	1992
1795	Wrecking and demolition work	20-99	112	114	4376	1992
1795	Wrecking and demolition work	100-499	16	23	1676	1992
1795	Wrecking and demolition work	<500	843	852	9835	1992
1795	Wrecking and demolition work	500+	7	9	593	1992
1796	Installing building equipment, nec	Total	2557	3316	61403	1992
1796	Installing building equipment, nec	0-4	846	846	1946	1992
1796	Installing building equipment, nec	5-9	507	508	3391	1992
1796	Installing building equipment, nec	10-19	477	481	6428	1992
1796	Installing building equipment, nec	<20	2056	2061	11765	1992
1796	Installing building equipment, nec	20-99	402	424	15369	1992
1796	Installing building equipment, nec	100-499	67	80	7808	1992
1796	Installing building equipment, nec	<500	2525	2565	34942	1992
1796	Installing building equipment, nec	500+	32	751	26461	1992
1799	Special trade contractors, nec	Total	23684	23946	178900	1992
1799	Special trade contractors, nec	0-4	11067	11069	23766	1992
1799	Special trade contractors, nec	5-9	4567	4569	30142	1992
1799	Special trade contractors, nec	10-19	2657	2666	35480	1992
1799	Special trade contractors, nec	<20	21869	21882	89388	1992
1799	Special trade contractors, nec	20-99	1595	1648	54522	1992
1799	Special trade contractors, nec	100-499	160	209	19693	1992
1799	Special trade contractors, nec	<500	23624	23739	163603	1992
1799	Special trade contractors, nec	500+	60	207	15297	1992
20--	MANUFACTURING	Total	328201	387616	18166798	1992
20--	MANUFACTURING	0-4	101139	101176	230718	1992
20--	MANUFACTURING	5-9	61180	61260	409880	1992
20--	MANUFACTURING	10-19	52104	52442	710680	1992
20--	MANUFACTURING	<20	242654	243127	1351278	1992
20--	MANUFACTURING	20-99	64721	69662	2660225	1992
20--	MANUFACTURING	100-499	16246	28404	2935309	1992
20--	MANUFACTURING	<500	323621	341193	6946812	1992
20--	MANUFACTURING	500+	4580	46423	11219986	1992
2000	FOOD AND KINDRED PRODUCTS	Total	16157	22037	1588708	1992
2000	FOOD AND KINDRED PRODUCTS	0-4	3819	3821	8911	1992
2000	FOOD AND KINDRED PRODUCTS	5-9	2677	2682	17923	1992
2000	FOOD AND KINDRED PRODUCTS	10-19	2513	2528	34137	1992
2000	FOOD AND KINDRED PRODUCTS	<20	10342	10364	60971	1992
2000	FOOD AND KINDRED PRODUCTS	20-99	3822	4103	159197	1992
2000	FOOD AND KINDRED PRODUCTS	100-499	1350	2137	238689	1992
2000	FOOD AND KINDRED PRODUCTS	<500	15514	16604	458857	1992
2000	FOOD AND KINDRED PRODUCTS	500+	643	5433	1129851	1992
2010	Meat Products	Total	2749	3250	392071	1992
2010	Meat Products	0-4	701	702	1647	1992
2010	Meat Products	5-9	455	456	2987	1992
2010	Meat Products	10-19	412	413	5579	1992
2010	Meat Products	<20	1728	1731	10213	1992
2010	Meat Products	20-99	645	661	27979	1992
2010	Meat Products	100-499	234	287	43265	1992
2010	Meat Products	<500	2607	2679	81457	1992
2010	Meat Products	500+	142	571	310614	1992
2011	Meat packing plants	Total	1346	1454	127088	1992
2011	Meat packing plants	0-4	433	434	1012	1992
2011	Meat packing plants	5-9	255	256	1654	1992
2011	Meat packing plants	10-19	194	194	2609	1992
2011	Meat packing plants	<20	954	956	5275	1992
2011	Meat packing plants	20-99	264	272	10676	1992
2011	Meat packing plants	100-499	78	86	12515	1992
2011	Meat packing plants	<500	1296	1314	28466	1992
2011	Meat packing plants	500+	50	140	98622	1992
2013	Sausages and other prepared meats	Total	1098	1217	75182	1992
2013	Sausages and other prepared meats	0-4	216	216	532	1992
2013	Sausages and other prepared meats	5-9	174	174	1162	1992
2013	Sausages and other prepared meats	10-19	189	189	2548	1992
2013	Sausages and other prepared meats	<20	620	620	4242	1992
2013	Sausages and other prepared meats	20-99	308	315	13787	1992
2013	Sausages and other prepared meats	100-499	105	130	17755	1992
2013	Sausages and other prepared meats	<500	1033	1065	35784	1992
2013	Sausages and other prepared meats	500+	65	152	39398	1992
2015	Poultry slaughtering and processing	Total	311	529	189055	1992
2015	Poultry slaughtering and processing	0-4	48	48	97	1992
2015	Poultry slaughtering and processing	5-9	23	23	154	1992
2015	Poultry slaughtering and processing	10-19	24	24	340	1992
2015	Poultry slaughtering and processing	<20	114	114	591	1992
2015	Poultry slaughtering and processing	20-99	67	67	3235	1992
2015	Poultry slaughtering and processing	100-499	60	69	12635	1992
2015	Poultry slaughtering and processing	<500	241	250	16461	1992
2015	Poultry slaughtering and processing	500+	70	279	172594	1992
2020	Dairy Products	Total	1449	2038	136425	1992
2020	Dairy Products	0-4	261	261	578	1992
2020	Dairy Products	5-9	206	207	1379	1992
2020	Dairy Products	10-19	224	224	3076	1992
2020	Dairy Products	<20	787	788	5033	1992
2020	Dairy Products	20-99	358	376	15070	1992
2020	Dairy Products	100-499	167	235	26409	1992
2020	Dairy Products	<500	1312	1399	46512	1992
2020	Dairy Products	500+	137	639	89913	1992
2021	Creamery butter	Total	38	42	1826	1992
2021	Creamery butter	0-4	8	8	16	1992
2021	Creamery butter	5-9	4	4	26	1992
2021	Creamery butter	10-19	5	5	67	1992
2021	Creamery butter	<20	17	17	109	1992
2021	Creamery butter	20-99	8	8	331	1992
2021	Creamery butter	100-499	5	6	510	1992
2021	Creamery butter	<500	30	31	950	1992
2021	Creamery butter	500+	8	11	876	1992
2022	Cheese, natural and processed	Total	422	577	36082	1992
2022	Cheese, natural and processed	0-4	70	70	158	1992
2022	Cheese, natural and processed	5-9	72	73	490	1992
2022	Cheese, natural and processed	10-19	81	81	1112	1992
2022	Cheese, natural and processed	<20	238	239	1760	1992
2022	Cheese, natural and processed	20-99	112	121	4749	1992
2022	Cheese, natural and processed	100-499	39	58	5797	1992
2022	Cheese, natural and processed	<500	389	418	12306	1992
2022	Cheese, natural and processed	500+	33	159	23776	1992
2023	Dry, condensed, evaporated products	Total	135	188	13523	1992
2023	Dry, condensed, evaporated products	0-4	16	16	39	1992
2023	Dry, condensed, evaporated products	5-9	12	12	77	1992
2023	Dry, condensed, evaporated products	10-19	16	16	228	1992
2023	Dry, condensed, evaporated products	<20	53	53	344	1992
2023	Dry, condensed, evaporated products	20-99	31	33	1226	1992
2023	Dry, condensed, evaporated products	100-499	21	35	2316	1992
2023	Dry, condensed, evaporated products	<500	105	121	3886	1992
2023	Dry, condensed, evaporated products	500+	30	67	9637	1992
2024	Ice cream and frozen desserts	Total	422	466	20607	1992
2024	Ice cream and frozen desserts	0-4	91	91	193	1992
2024	Ice cream and frozen desserts	5-9	64	64	425	1992
2024	Ice cream and frozen desserts	10-19	58	58	796	1992
2024	Ice cream and frozen desserts	<20	265	265	1414	1992
2024	Ice cream and frozen desserts	20-99	83	86	3407	1992
2024	Ice cream and frozen desserts	100-499	23	24	1824	1992
2024	Ice cream and frozen desserts	<500	371	375	6645	1992
2024	Ice cream and frozen desserts	500+	51	91	13962	1992
2026	Fluid milk	Total	519	753	64355	1992
2026	Fluid milk	0-4	74	74	170	1992
2026	Fluid milk	5-9	54	54	361	1992
2026	Fluid milk	10-19	62	62	843	1992
2026	Fluid milk	<20	202	202	1374	1992
2026	Fluid milk	20-99	127	128	5357	1992
2026	Fluid milk	100-499	100	112	15962	1992
2026	Fluid milk	<500	429	442	22693	1992
2026	Fluid milk	500+	90	311	41662	1992
2030	Preserved Fruits and Vegetables	Total	1558	2031	186757	1992
2030	Preserved Fruits and Vegetables	0-4	308	308	691	1992
2030	Preserved Fruits and Vegetables	5-9	230	231	1548	1992
2030	Preserved Fruits and Vegetables	10-19	230	230	3136	1992
2030	Preserved Fruits and Vegetables	<20	888	889	5375	1992
2030	Preserved Fruits and Vegetables	20-99	371	389	15647	1992
2030	Preserved Fruits and Vegetables	100-499	167	234	31026	1992
2030	Preserved Fruits and Vegetables	<500	1426	1512	52048	1992
2030	Preserved Fruits and Vegetables	500+	132	519	134709	1992
2032	Canned specialties	Total	207	230	21995	1992
2032	Canned specialties	0-4	49	49	112	1992
2032	Canned specialties	5-9	38	38	248	1992
2032	Canned specialties	10-19	35	35	481	1992
2032	Canned specialties	<20	138	138	841	1992
2032	Canned specialties	20-99	33	33	1313	1992
2032	Canned specialties	100-499	13	14	2172	1992
2032	Canned specialties	<500	184	185	4326	1992
2032	Canned specialties	500+	23	45	17669	1992
2033	Canned fruits and vegetables	Total	489	657	46087	1992
2033	Canned fruits and vegetables	0-4	90	90	203	1992
2033	Canned fruits and vegetables	5-9	68	69	462	1992
2033	Canned fruits and vegetables	10-19	57	57	775	1992
2033	Canned fruits and vegetables	<20	265	266	1440	1992
2033	Canned fruits and vegetables	20-99	120	127	5178	1992
2033	Canned fruits and vegetables	100-499	49	73	7767	1992
2033	Canned fruits and vegetables	<500	434	466	14385	1992
2033	Canned fruits and vegetables	500+	55	191	31702	1992
2034	Dehydrated fruits, vegetables, soups	Total	123	149	10401	1992
2034	Dehydrated fruits, vegetables, soups	0-4	19	19	43	1992
2034	Dehydrated fruits, vegetables, soups	5-9	14	14	93	1992
2034	Dehydrated fruits, vegetables, soups	10-19	20	20	262	1992
2034	Dehydrated fruits, vegetables, soups	<20	65	65	398	1992
2034	Dehydrated fruits, vegetables, soups	20-99	27	28	1136	1992
2034	Dehydrated fruits, vegetables, soups	100-499	12	27	2484	1992
2034	Dehydrated fruits, vegetables, soups	<500	104	120	4018	1992
2034	Dehydrated fruits, vegetables, soups	500+	19	29	6383	1992
2035	Pickles, sauces, and salad dressings	Total	340	382	19223	1992
2035	Pickles, sauces, and salad dressings	0-4	84	84	195	1992
2035	Pickles, sauces, and salad dressings	5-9	66	66	444	1992
2035	Pickles, sauces, and salad dressings	10-19	50	50	663	1992
2035	Pickles, sauces, and salad dressings	<20	214	214	1302	1992
2035	Pickles, sauces, and salad dressings	20-99	70	73	2514	1992
2035	Pickles, sauces, and salad dressings	100-499	30	38	4446	1992
2035	Pickles, sauces, and salad dressings	<500	314	325	8262	1992
2035	Pickles, sauces, and salad dressings	500+	26	57	10961	1992
2037	Frozen fruits and vegetables	Total	182	258	45931	1992
2037	Frozen fruits and vegetables	0-4	19	19	37	1992
2037	Frozen fruits and vegetables	5-9	15	15	90	1992
2037	Frozen fruits and vegetables	10-19	21	21	290	1992
2037	Frozen fruits and vegetables	<20	60	60	417	1992
2037	Frozen fruits and vegetables	20-99	38	41	1776	1992
2037	Frozen fruits and vegetables	100-499	37	45	6277	1992
2037	Frozen fruits and vegetables	<500	135	146	8470	1992
2037	Frozen fruits and vegetables	500+	47	112	37461	1992
2038	Frozen specialties, nec	Total	296	342	43024	1992
2038	Frozen specialties, nec	0-4	46	46	100	1992
2038	Frozen specialties, nec	5-9	29	29	211	1992
2038	Frozen specialties, nec	10-19	45	45	641	1992
2038	Frozen specialties, nec	<20	136	136	952	1992
2038	Frozen specialties, nec	20-99	83	84	3659	1992
2038	Frozen specialties, nec	100-499	35	37	7880	1992
2038	Frozen specialties, nec	<500	254	257	12491	1992
2038	Frozen specialties, nec	500+	42	85	30533	1992
2040	Grain Mill Products	Total	1714	2616	106721	1992
2040	Grain Mill Products	0-4	395	395	997	1992
2040	Grain Mill Products	5-9	323	323	2169	1992
2040	Grain Mill Products	10-19	297	302	3973	1992
2040	Grain Mill Products	<20	1115	1120	7139	1992
2040	Grain Mill Products	20-99	353	397	12431	1992
2040	Grain Mill Products	100-499	132	261	17446	1992
2040	Grain Mill Products	<500	1600	1778	37016	1992
2040	Grain Mill Products	500+	114	838	69705	1992
2041	Flour and other grain mill products	Total	241	372	13535	1992
2041	Flour and other grain mill products	0-4	57	57	148	1992
2041	Flour and other grain mill products	5-9	40	40	255	1992
2041	Flour and other grain mill products	10-19	45	45	629	1992
2041	Flour and other grain mill products	<20	155	155	1032	1992
2041	Flour and other grain mill products	20-99	45	49	1568	1992
2041	Flour and other grain mill products	100-499	25	52	4488	1992
2041	Flour and other grain mill products	<500	225	256	7088	1992
2041	Flour and other grain mill products	500+	16	116	6447	1992
2043	Cereal breakfast foods	Total	43	66	15334	1992
2043	Cereal breakfast foods	0-4	7	7	NA	1992
2043	Cereal breakfast foods	5-9	7	7	43	1992
2043	Cereal breakfast foods	10-19	6	6	57	1992
2043	Cereal breakfast foods	<20	22	22	112	1992
2043	Cereal breakfast foods	20-99	8	8	265	1992
2043	Cereal breakfast foods	100-499	3	4	846	1992
2043	Cereal breakfast foods	<500	33	34	1223	1992
2043	Cereal breakfast foods	500+	10	32	14111	1992
2044	Rice milling	Total	43	54	3776	1992
2044	Rice milling	0-4	6	6	13	1992
2044	Rice milling	5-9	3	3	NA	1992
2044	Rice milling	10-19	5	5	64	1992
2044	Rice milling	<20	15	15	98	1992
2044	Rice milling	20-99	16	17	716	1992
2044	Rice milling	100-499	4	6	598	1992
2044	Rice milling	<500	35	38	1412	1992
2044	Rice milling	500+	8	16	2364	1992
2045	Prepared flour mixes and doughs	Total	149	191	14871	1992
2045	Prepared flour mixes and doughs	0-4	22	22	49	1992
2045	Prepared flour mixes and doughs	5-9	17	17	110	1992
2045	Prepared flour mixes and doughs	10-19	18	18	237	1992
2045	Prepared flour mixes and doughs	<20	68	68	396	1992
2045	Prepared flour mixes and doughs	20-99	32	34	1237	1992
2045	Prepared flour mixes and doughs	100-499	19	23	2294	1992
2045	Prepared flour mixes and doughs	<500	119	125	3927	1992
2045	Prepared flour mixes and doughs	500+	30	66	10944	1992
2046	Wet corn milling	Total	30	55	9343	1992
2046	Wet corn milling	0-4	7	7	18	1992
2046	Wet corn milling	5-9	1	1	NA	1992
2046	Wet corn milling	10-19	2	2	NA	1992
2046	Wet corn milling	<20	13	13	45	1992
2046	Wet corn milling	20-99	4	5	102	1992
2046	Wet corn milling	100-499	4	6	821	1992
2046	Wet corn milling	<500	21	24	968	1992
2046	Wet corn milling	500+	9	31	8375	1992
2047	Dog and cat food	Total	115	173	13557	1992
2047	Dog and cat food	0-4	17	17	34	1992
2047	Dog and cat food	5-9	9	9	62	1992
2047	Dog and cat food	10-19	18	19	255	1992
2047	Dog and cat food	<20	48	49	351	1992
2047	Dog and cat food	20-99	30	30	1137	1992
2047	Dog and cat food	100-499	19	36	2517	1992
2047	Dog and cat food	<500	97	115	4005	1992
2047	Dog and cat food	500+	18	58	9552	1992
2048	Prepared feeds, nec	Total	1121	1681	36247	1992
2048	Prepared feeds, nec	0-4	273	273	709	1992
2048	Prepared feeds, nec	5-9	243	243	1655	1992
2048	Prepared feeds, nec	10-19	202	205	2683	1992
2048	Prepared feeds, nec	<20	771	774	5047	1992
2048	Prepared feeds, nec	20-99	220	254	7406	1992
2048	Prepared feeds, nec	100-499	65	134	5882	1992
2048	Prepared feeds, nec	<500	1056	1162	18335	1992
2048	Prepared feeds, nec	500+	65	519	17912	1992
2050	Bakery Products	Total	2584	3052	214221	1992
2050	Bakery Products	0-4	600	600	1445	1992
2050	Bakery Products	5-9	433	434	2925	1992
2050	Bakery Products	10-19	418	418	5735	1992
2050	Bakery Products	<20	1712	1713	10105	1992
2050	Bakery Products	20-99	570	582	23346	1992
2050	Bakery Products	100-499	177	199	28494	1992
2050	Bakery Products	<500	2459	2494	61945	1992
2050	Bakery Products	500+	125	558	152276	1992
2051	Bread, cake, and related products	Total	1794	2163	156905	1992
2051	Bread, cake, and related products	0-4	405	405	1022	1992
2051	Bread, cake, and related products	5-9	304	305	2058	1992
2051	Bread, cake, and related products	10-19	329	329	4524	1992
2051	Bread, cake, and related products	<20	1132	1133	7604	1992
2051	Bread, cake, and related products	20-99	425	434	16967	1992
2051	Bread, cake, and related products	100-499	138	153	21499	1992
2051	Bread, cake, and related products	<500	1695	1720	46070	1992
2051	Bread, cake, and related products	500+	99	443	110835	1992
2052	Cookies and crackers	Total	358	421	44321	1992
2052	Cookies and crackers	0-4	86	86	194	1992
2052	Cookies and crackers	5-9	60	60	401	1992
2052	Cookies and crackers	10-19	50	50	684	1992
2052	Cookies and crackers	<20	217	217	1279	1992
2052	Cookies and crackers	20-99	80	81	3869	1992
2052	Cookies and crackers	100-499	28	35	5214	1992
2052	Cookies and crackers	<500	325	333	10362	1992
2052	Cookies and crackers	500+	33	88	33959	1992
2053	Frozen bakery products, except bread	Total	136	152	11563	1992
2053	Frozen bakery products, except bread	0-4	22	22	NA	1992
2053	Frozen bakery products, except bread	5-9	29	29	196	1992
2053	Frozen bakery products, except bread	10-19	14	14	191	1992
2053	Frozen bakery products, except bread	<20	68	68	444	1992
2053	Frozen bakery products, except bread	20-99	44	46	1856	1992
2053	Frozen bakery products, except bread	100-499	11	11	1781	1992
2053	Frozen bakery products, except bread	<500	123	125	4081	1992
2053	Frozen bakery products, except bread	500+	13	27	7482	1992
2060	Sugar and Confectionery Products	Total	1046	1195	94552	1992
2060	Sugar and Confectionery Products	0-4	263	263	613	1992
2060	Sugar and Confectionery Products	5-9	140	140	947	1992
2060	Sugar and Confectionery Products	10-19	142	144	1908	1992
2060	Sugar and Confectionery Products	<20	632	634	3468	1992
2060	Sugar and Confectionery Products	20-99	243	251	10700	1992
2060	Sugar and Confectionery Products	100-499	106	126	18673	1992
2060	Sugar and Confectionery Products	<500	981	1011	32841	1992
2060	Sugar and Confectionery Products	500+	65	184	61711	1992
2061	Raw cane sugar	Total	37	46	7947	1992
2061	Raw cane sugar	0-4	1	1	NA	1992
2061	Raw cane sugar	5-9	0	0	0	1992
2061	Raw cane sugar	10-19	1	1	NA	1992
2061	Raw cane sugar	<20	3	3	NA	1992
2061	Raw cane sugar	20-99	20	20	1118	1992
2061	Raw cane sugar	100-499	4	5	NA	1992
2061	Raw cane sugar	<500	27	28	2040	1992
2061	Raw cane sugar	500+	10	18	5907	1992
2062	Cane sugar refining	Total	15	20	5078	1992
2062	Cane sugar refining	0-4	2	2	NA	1992
2062	Cane sugar refining	5-9	1	1	NA	1992
2062	Cane sugar refining	10-19	0	0	0	1992
2062	Cane sugar refining	<20	4	4	NA	1992
2062	Cane sugar refining	20-99	3	3	NA	1992
2062	Cane sugar refining	100-499	1	1	NA	1992
2062	Cane sugar refining	<500	8	8	568	1992
2062	Cane sugar refining	500+	7	12	4510	1992
2063	Beet sugar	Total	12	39	7030	1992
2063	Beet sugar	0-4	0	0	0	1992
2063	Beet sugar	5-9	0	0	0	1992
2063	Beet sugar	10-19	0	0	0	1992
2063	Beet sugar	<20	0	0	0	1992
2063	Beet sugar	20-99	1	1	NA	1992
2063	Beet sugar	100-499	4	5	NA	1992
2063	Beet sugar	<500	5	6	958	1992
2063	Beet sugar	500+	7	33	6072	1992
2064	Candy & other confectionery products	Total	677	737	48204	1992
2064	Candy & other confectionery products	0-4	174	174	404	1992
2064	Candy & other confectionery products	5-9	87	87	598	1992
2064	Candy & other confectionery products	10-19	97	99	1302	1992
2064	Candy & other confectionery products	<20	410	412	2304	1992
2064	Candy & other confectionery products	20-99	156	163	6715	1992
2064	Candy & other confectionery products	100-499	80	91	12549	1992
2064	Candy & other confectionery products	<500	646	666	21568	1992
2064	Candy & other confectionery products	500+	31	71	26636	1992
2066	Chocolate and cocoa products	Total	185	197	11776	1992
2066	Chocolate and cocoa products	0-4	64	64	NA	1992
2066	Chocolate and cocoa products	5-9	36	36	241	1992
2066	Chocolate and cocoa products	10-19	28	28	377	1992
2066	Chocolate and cocoa products	<20	136	136	772	1992
2066	Chocolate and cocoa products	20-99	30	30	1212	1992
2066	Chocolate and cocoa products	100-499	10	12	1719	1992
2066	Chocolate and cocoa products	<500	176	178	3703	1992
2066	Chocolate and cocoa products	500+	9	19	8073	1992
2067	Chewing gum	Total	9	14	5677	1992
2067	Chewing gum	0-4	1	1	NA	1992
2067	Chewing gum	5-9	0	0	0	1992
2067	Chewing gum	10-19	0	0	0	1992
2067	Chewing gum	<20	1	1	NA	1992
2067	Chewing gum	20-99	1	1	NA	1992
2067	Chewing gum	100-499	2	2	NA	1992
2067	Chewing gum	<500	4	4	552	1992
2067	Chewing gum	500+	5	10	5125	1992
2068	Salted and roasted nuts and seeds	Total	97	105	8753	1992
2068	Salted and roasted nuts and seeds	0-4	13	13	30	1992
2068	Salted and roasted nuts and seeds	5-9	10	10	64	1992
2068	Salted and roasted nuts and seeds	10-19	16	16	NA	1992
2068	Salted and roasted nuts and seeds	<20	42	42	305	1992
2068	Salted and roasted nuts and seeds	20-99	31	32	1357	1992
2068	Salted and roasted nuts and seeds	100-499	10	10	1703	1992
2068	Salted and roasted nuts and seeds	<500	83	84	3365	1992
2068	Salted and roasted nuts and seeds	500+	14	21	5388	1992
2070	Fats and Oils	Total	318	561	28559	1992
2070	Fats and Oils	0-4	57	57	148	1992
2070	Fats and Oils	5-9	53	53	375	1992
2070	Fats and Oils	10-19	35	35	451	1992
2070	Fats and Oils	<20	157	157	974	1992
2070	Fats and Oils	20-99	81	94	3328	1992
2070	Fats and Oils	100-499	33	58	4874	1992
2070	Fats and Oils	<500	271	309	9176	1992
2070	Fats and Oils	500+	47	252	19383	1992
2074	Cottonseed oil mills	Total	22	46	2668	1992
2074	Cottonseed oil mills	0-4	1	1	NA	1992
2074	Cottonseed oil mills	5-9	2	2	NA	1992
2074	Cottonseed oil mills	10-19	2	2	NA	1992
2074	Cottonseed oil mills	<20	5	5	48	1992
2074	Cottonseed oil mills	20-99	10	11	NA	1992
2074	Cottonseed oil mills	100-499	5	13	1062	1992
2074	Cottonseed oil mills	<500	20	29	NA	1992
2074	Cottonseed oil mills	500+	2	17	NA	1992
2075	Soybean oil mills	Total	57	112	7595	1992
2075	Soybean oil mills	0-4	15	15	NA	1992
2075	Soybean oil mills	5-9	10	10	69	1992
2075	Soybean oil mills	10-19	7	7	NA	1992
2075	Soybean oil mills	<20	34	34	195	1992
2075	Soybean oil mills	20-99	6	6	219	1992
2075	Soybean oil mills	100-499	3	3	181	1992
2075	Soybean oil mills	<500	43	43	595	1992
2075	Soybean oil mills	500+	14	69	7000	1992
2076	Vegetable oil mills, nec	Total	20	25	1099	1992
2076	Vegetable oil mills, nec	0-4	4	4	NA	1992
2076	Vegetable oil mills, nec	5-9	2	2	NA	1992
2076	Vegetable oil mills, nec	10-19	0	0	0	1992
2076	Vegetable oil mills, nec	<20	7	7	25	1992
2076	Vegetable oil mills, nec	20-99	2	2	NA	1992
2076	Vegetable oil mills, nec	100-499	4	4	527	1992
2076	Vegetable oil mills, nec	<500	13	13	NA	1992
2076	Vegetable oil mills, nec	500+	7	12	NA	1992
2077	Animal and marine fats and oils	Total	158	270	8499	1992
2077	Animal and marine fats and oils	0-4	27	27	NA	1992
2077	Animal and marine fats and oils	5-9	30	30	218	1992
2077	Animal and marine fats and oils	10-19	20	20	267	1992
2077	Animal and marine fats and oils	<20	83	83	553	1992
2077	Animal and marine fats and oils	20-99	48	56	1735	1992
2077	Animal and marine fats and oils	100-499	10	22	1264	1992
2077	Animal and marine fats and oils	<500	141	161	3552	1992
2077	Animal and marine fats and oils	500+	17	109	4947	1992
2079	Edible fats and oils, nec	Total	72	106	8697	1992
2079	Edible fats and oils, nec	0-4	9	9	NA	1992
2079	Edible fats and oils, nec	5-9	9	9	60	1992
2079	Edible fats and oils, nec	10-19	6	6	67	1992
2079	Edible fats and oils, nec	<20	26	26	152	1992
2079	Edible fats and oils, nec	20-99	15	19	619	1992
2079	Edible fats and oils, nec	100-499	12	16	1840	1992
2079	Edible fats and oils, nec	<500	53	61	2611	1992
2079	Edible fats and oils, nec	500+	19	45	6086	1992
2080	Beverages	Total	1598	2056	143180	1992
2080	Beverages	0-4	383	383	857	1992
2080	Beverages	5-9	252	252	1660	1992
2080	Beverages	10-19	235	235	3274	1992
2080	Beverages	<20	991	991	5791	1992
2080	Beverages	20-99	362	384	15324	1992
2080	Beverages	100-499	138	191	22778	1992
2080	Beverages	<500	1491	1566	43893	1992
2080	Beverages	500+	107	490	99287	1992
2082	Malt beverages	Total	165	200	34955	1992
2082	Malt beverages	0-4	38	38	75	1992
2082	Malt beverages	5-9	23	23	154	1992
2082	Malt beverages	10-19	20	20	257	1992
2082	Malt beverages	<20	102	102	486	1992
2082	Malt beverages	20-99	47	51	1897	1992
2082	Malt beverages	100-499	7	7	851	1992
2082	Malt beverages	<500	156	160	3234	1992
2082	Malt beverages	500+	9	40	31721	1992
2083	Malt	Total	19	30	1337	1992
2083	Malt	0-4	4	4	NA	1992
2083	Malt	5-9	2	2	NA	1992
2083	Malt	10-19	1	1	NA	1992
2083	Malt	<20	7	7	34	1992
2083	Malt	20-99	3	4	126	1992
2083	Malt	100-499	3	7	553	1992
2083	Malt	<500	13	18	713	1992
2083	Malt	500+	6	12	624	1992
2084	Wines, brandy, and brandy spirits	Total	516	556	14347	1992
2084	Wines, brandy, and brandy spirits	0-4	164	164	375	1992
2084	Wines, brandy, and brandy spirits	5-9	101	101	665	1992
2084	Wines, brandy, and brandy spirits	10-19	90	90	1246	1992
2084	Wines, brandy, and brandy spirits	<20	388	388	2286	1992
2084	Wines, brandy, and brandy spirits	20-99	97	101	3438	1992
2084	Wines, brandy, and brandy spirits	100-499	18	23	2269	1992
2084	Wines, brandy, and brandy spirits	<500	503	512	7993	1992
2084	Wines, brandy, and brandy spirits	500+	13	44	6354	1992
2085	Distilled and blended liquors	Total	41	63	6876	1992
2085	Distilled and blended liquors	0-4	4	4	NA	1992
2085	Distilled and blended liquors	5-9	4	4	30	1992
2085	Distilled and blended liquors	10-19	4	4	57	1992
2085	Distilled and blended liquors	<20	13	13	91	1992
2085	Distilled and blended liquors	20-99	10	12	517	1992
2085	Distilled and blended liquors	100-499	10	10	1378	1992
2085	Distilled and blended liquors	<500	33	35	1986	1992
2085	Distilled and blended liquors	500+	8	28	4890	1992
2086	Bottled and canned soft drinks	Total	601	888	75325	1992
2086	Bottled and canned soft drinks	0-4	94	94	202	1992
2086	Bottled and canned soft drinks	5-9	74	74	504	1992
2086	Bottled and canned soft drinks	10-19	90	90	1286	1992
2086	Bottled and canned soft drinks	<20	288	288	1992	1992
2086	Bottled and canned soft drinks	20-99	152	157	7059	1992
2086	Bottled and canned soft drinks	100-499	94	130	16220	1992
2086	Bottled and canned soft drinks	<500	534	575	25271	1992
2086	Bottled and canned soft drinks	500+	67	313	50054	1992
2087	Flavoring extracts and syrups, nec	Total	252	288	10279	1992
2087	Flavoring extracts and syrups, nec	0-4	73	73	175	1992
2087	Flavoring extracts and syrups, nec	5-9	47	47	291	1992
2087	Flavoring extracts and syrups, nec	10-19	29	29	406	1992
2087	Flavoring extracts and syrups, nec	<20	163	163	872	1992
2087	Flavoring extracts and syrups, nec	20-99	54	58	2256	1992
2087	Flavoring extracts and syrups, nec	100-499	10	14	1507	1992
2087	Flavoring extracts and syrups, nec	<500	227	235	4635	1992
2087	Flavoring extracts and syrups, nec	500+	25	53	5644	1992
2090	Misc. Food and Kindred Products	Total	3414	3894	168285	1992
2090	Misc. Food and Kindred Products	0-4	811	811	1843	1992
2090	Misc. Food and Kindred Products	5-9	568	569	3812	1992
2090	Misc. Food and Kindred Products	10-19	503	505	6731	1992
2090	Misc. Food and Kindred Products	<20	2192	2195	12386	1992
2090	Misc. Food and Kindred Products	20-99	836	885	33980	1992
2090	Misc. Food and Kindred Products	100-499	252	356	40659	1992
2090	Misc. Food and Kindred Products	<500	3280	3436	87025	1992
2090	Misc. Food and Kindred Products	500+	134	458	81260	1992
2091	Canned and cured fish and seafoods	Total	157	176	6262	1992
2091	Canned and cured fish and seafoods	0-4	39	39	87	1992
2091	Canned and cured fish and seafoods	5-9	18	18	122	1992
2091	Canned and cured fish and seafoods	10-19	23	23	316	1992
2091	Canned and cured fish and seafoods	<20	94	94	525	1992
2091	Canned and cured fish and seafoods	20-99	36	39	1442	1992
2091	Canned and cured fish and seafoods	100-499	16	20	1845	1992
2091	Canned and cured fish and seafoods	<500	146	153	3812	1992
2091	Canned and cured fish and seafoods	500+	11	23	2450	1992
2092	Fresh or frozen prepared fish	Total	591	664	40341	1992
2092	Fresh or frozen prepared fish	0-4	106	106	245	1992
2092	Fresh or frozen prepared fish	5-9	75	75	496	1992
2092	Fresh or frozen prepared fish	10-19	81	82	1059	1992
2092	Fresh or frozen prepared fish	<20	300	301	1800	1992
2092	Fresh or frozen prepared fish	20-99	184	188	8036	1992
2092	Fresh or frozen prepared fish	100-499	74	100	12306	1992
2092	Fresh or frozen prepared fish	<500	558	589	22142	1992
2092	Fresh or frozen prepared fish	500+	33	75	18199	1992
2095	Roasted coffee	Total	135	174	10769	1992
2095	Roasted coffee	0-4	18	18	40	1992
2095	Roasted coffee	5-9	23	23	151	1992
2095	Roasted coffee	10-19	21	21	263	1992
2095	Roasted coffee	<20	67	67	454	1992
2095	Roasted coffee	20-99	42	49	1919	1992
2095	Roasted coffee	100-499	12	17	2011	1992
2095	Roasted coffee	<500	121	133	4384	1992
2095	Roasted coffee	500+	14	41	6385	1992
2096	Potato chips and similar snacks	Total	341	414	34615	1992
2096	Potato chips and similar snacks	0-4	72	72	183	1992
2096	Potato chips and similar snacks	5-9	54	54	371	1992
2096	Potato chips and similar snacks	10-19	45	45	608	1992
2096	Potato chips and similar snacks	<20	188	188	1162	1992
2096	Potato chips and similar snacks	20-99	91	93	3607	1992
2096	Potato chips and similar snacks	100-499	38	46	6039	1992
2096	Potato chips and similar snacks	<500	317	327	10808	1992
2096	Potato chips and similar snacks	500+	24	87	23807	1992
2097	Manufactured ice	Total	533	580	4886	1992
2097	Manufactured ice	0-4	202	202	424	1992
2097	Manufactured ice	5-9	107	107	700	1992
2097	Manufactured ice	10-19	86	86	1126	1992
2097	Manufactured ice	<20	462	462	2250	1992
2097	Manufactured ice	20-99	60	72	1565	1992
2097	Manufactured ice	100-499	5	25	704	1992
2097	Manufactured ice	<500	527	559	4519	1992
2097	Manufactured ice	500+	6	21	367	1992
2098	Macaroni and spaghetti	Total	207	224	7001	1992
2098	Macaroni and spaghetti	0-4	55	55	130	1992
2098	Macaroni and spaghetti	5-9	62	62	427	1992
2098	Macaroni and spaghetti	10-19	34	34	443	1992
2098	Macaroni and spaghetti	<20	163	163	1000	1992
2098	Macaroni and spaghetti	20-99	27	27	865	1992
2098	Macaroni and spaghetti	100-499	7	8	961	1992
2098	Macaroni and spaghetti	<500	197	198	2826	1992
2098	Macaroni and spaghetti	500+	10	26	4175	1992
2099	Food preparations, nec	Total	1407	1565	63836	1992
2099	Food preparations, nec	0-4	305	305	710	1992
2099	Food preparations, nec	5-9	222	223	1502	1992
2099	Food preparations, nec	10-19	210	211	2870	1992
2099	Food preparations, nec	<20	831	833	5082	1992
2099	Food preparations, nec	20-99	391	408	16212	1992
2099	Food preparations, nec	100-499	106	139	16665	1992
2099	Food preparations, nec	<500	1328	1380	37959	1992
2099	Food preparations, nec	500+	79	185	25877	1992
2100	TOBACCO PRODUCTS	Total	93	176	60024	1992
2100	TOBACCO PRODUCTS	0-4	23	23	54	1992
2100	TOBACCO PRODUCTS	5-9	11	11	68	1992
2100	TOBACCO PRODUCTS	10-19	4	4	57	1992
2100	TOBACCO PRODUCTS	<20	45	45	179	1992
2100	TOBACCO PRODUCTS	20-99	16	17	716	1992
2100	TOBACCO PRODUCTS	100-499	15	19	2189	1992
2100	TOBACCO PRODUCTS	<500	76	81	3084	1992
2100	TOBACCO PRODUCTS	500+	17	95	56940	1992
2110	Cigarettes	Total	12	15	25833	1992
2110	Cigarettes	0-4	1	1	NA	1992
2110	Cigarettes	5-9	1	1	NA	1992
2110	Cigarettes	10-19	1	1	NA	1992
2110	Cigarettes	<20	4	4	NA	1992
2110	Cigarettes	20-99	2	2	NA	1992
2110	Cigarettes	100-499	0	0	0	1992
2110	Cigarettes	<500	6	6	75	1992
2110	Cigarettes	500+	6	9	25758	1992
2111	Cigarettes	Total	11	14	NA	1992
2111	Cigarettes	0-4	1	1	NA	1992
2111	Cigarettes	5-9	1	1	NA	1992
2111	Cigarettes	10-19	1	1	NA	1992
2111	Cigarettes	<20	3	3	NA	1992
2111	Cigarettes	20-99	2	2	NA	1992
2111	Cigarettes	100-499	0	0	0	1992
2111	Cigarettes	<500	5	5	NA	1992
2111	Cigarettes	500+	6	9	25758	1992
2120	Cigars	Total	19	20	NA	1992
2120	Cigars	0-4	2	2	NA	1992
2120	Cigars	5-9	1	1	NA	1992
2120	Cigars	10-19	2	2	NA	1992
2120	Cigars	<20	6	6	NA	1992
2120	Cigars	20-99	6	6	NA	1992
2120	Cigars	100-499	5	6	738	1992
2120	Cigars	<500	17	18	1093	1992
2120	Cigars	500+	2	2	NA	1992
2121	Cigars	Total	17	18	NA	1992
2121	Cigars	0-4	2	2	NA	1992
2121	Cigars	5-9	1	1	NA	1992
2121	Cigars	10-19	2	2	NA	1992
2121	Cigars	<20	5	5	NA	1992
2121	Cigars	20-99	5	5	NA	1992
2121	Cigars	100-499	5	6	738	1992
2121	Cigars	<500	15	16	1066	1992
2121	Cigars	500+	2	2	NA	1992
2130	Chewing and Smoking Tobacco	Total	27	34	3395	1992
2130	Chewing and Smoking Tobacco	0-4	7	7	NA	1992
2130	Chewing and Smoking Tobacco	5-9	1	1	NA	1992
2130	Chewing and Smoking Tobacco	10-19	1	1	NA	1992
2130	Chewing and Smoking Tobacco	<20	10	10	35	1992
2130	Chewing and Smoking Tobacco	20-99	5	5	193	1992
2130	Chewing and Smoking Tobacco	100-499	5	5	706	1992
2130	Chewing and Smoking Tobacco	<500	20	20	934	1992
2130	Chewing and Smoking Tobacco	500+	7	14	2461	1992
2131	Chewing and smoking tobacco	Total	27	34	3395	1992
2131	Chewing and smoking tobacco	0-4	7	7	NA	1992
2131	Chewing and smoking tobacco	5-9	1	1	NA	1992
2131	Chewing and smoking tobacco	10-19	1	1	NA	1992
2131	Chewing and smoking tobacco	<20	10	10	35	1992
2131	Chewing and smoking tobacco	20-99	5	5	193	1992
2131	Chewing and smoking tobacco	100-499	5	5	706	1992
2131	Chewing and smoking tobacco	<500	20	20	934	1992
2131	Chewing and smoking tobacco	500+	7	14	2461	1992
2140	Tobacco Stemming and Redrying	Total	41	53	7477	1992
2140	Tobacco Stemming and Redrying	0-4	13	13	30	1992
2140	Tobacco Stemming and Redrying	5-9	7	7	NA	1992
2140	Tobacco Stemming and Redrying	10-19	0	0	0	1992
2140	Tobacco Stemming and Redrying	<20	22	22	75	1992
2140	Tobacco Stemming and Redrying	20-99	3	3	151	1992
2140	Tobacco Stemming and Redrying	100-499	6	6	735	1992
2140	Tobacco Stemming and Redrying	<500	31	31	961	1992
2140	Tobacco Stemming and Redrying	500+	10	22	6516	1992
2141	Tobacco stemming and redrying	Total	38	50	7312	1992
2141	Tobacco stemming and redrying	0-4	12	12	27	1992
2141	Tobacco stemming and redrying	5-9	6	6	NA	1992
2141	Tobacco stemming and redrying	10-19	0	0	0	1992
2141	Tobacco stemming and redrying	<20	20	20	67	1992
2141	Tobacco stemming and redrying	20-99	3	3	151	1992
2141	Tobacco stemming and redrying	100-499	5	5	578	1992
2141	Tobacco stemming and redrying	<500	28	28	796	1992
2141	Tobacco stemming and redrying	500+	10	22	6516	1992
2200	TEXTILE MILL PRODUCTS	Total	5006	6440	651165	1992
2200	TEXTILE MILL PRODUCTS	0-4	992	992	2280	1992
2200	TEXTILE MILL PRODUCTS	5-9	642	642	4307	1992
2200	TEXTILE MILL PRODUCTS	10-19	693	695	9641	1992
2200	TEXTILE MILL PRODUCTS	<20	2736	2738	16228	1992
2200	TEXTILE MILL PRODUCTS	20-99	1369	1425	61293	1992
2200	TEXTILE MILL PRODUCTS	100-499	602	831	117565	1992
2200	TEXTILE MILL PRODUCTS	<500	4707	4994	195086	1992
2200	TEXTILE MILL PRODUCTS	500+	299	1446	456079	1992
2210	Broadwoven Fabric Mills, Cotton	Total	340	387	60919	1992
2210	Broadwoven Fabric Mills, Cotton	0-4	110	110	237	1992
2210	Broadwoven Fabric Mills, Cotton	5-9	53	53	345	1992
2210	Broadwoven Fabric Mills, Cotton	10-19	30	31	388	1992
2210	Broadwoven Fabric Mills, Cotton	<20	237	238	970	1992
2210	Broadwoven Fabric Mills, Cotton	20-99	48	48	2173	1992
2210	Broadwoven Fabric Mills, Cotton	100-499	17	17	3547	1992
2210	Broadwoven Fabric Mills, Cotton	<500	302	303	6690	1992
2210	Broadwoven Fabric Mills, Cotton	500+	38	84	54229	1992
2211	Broadwoven fabric mills, cotton	Total	331	374	57796	1992
2211	Broadwoven fabric mills, cotton	0-4	110	110	237	1992
2211	Broadwoven fabric mills, cotton	5-9	52	52	337	1992
2211	Broadwoven fabric mills, cotton	10-19	30	31	388	1992
2211	Broadwoven fabric mills, cotton	<20	235	236	962	1992
2211	Broadwoven fabric mills, cotton	20-99	47	47	2151	1992
2211	Broadwoven fabric mills, cotton	100-499	14	14	2870	1992
2211	Broadwoven fabric mills, cotton	<500	296	297	5983	1992
2211	Broadwoven fabric mills, cotton	500+	35	77	51813	1992
2220	Broadwoven Fabric Mills, Manmade	Total	354	465	81240	1992
2220	Broadwoven Fabric Mills, Manmade	0-4	90	90	200	1992
2220	Broadwoven Fabric Mills, Manmade	5-9	42	42	270	1992
2220	Broadwoven Fabric Mills, Manmade	10-19	31	31	394	1992
2220	Broadwoven Fabric Mills, Manmade	<20	182	182	864	1992
2220	Broadwoven Fabric Mills, Manmade	20-99	63	64	2506	1992
2220	Broadwoven Fabric Mills, Manmade	100-499	41	45	7437	1992
2220	Broadwoven Fabric Mills, Manmade	<500	286	291	10807	1992
2220	Broadwoven Fabric Mills, Manmade	500+	68	174	70433	1992
2221	Broadwoven fabric mills, manmade	Total	334	440	76420	1992
2221	Broadwoven fabric mills, manmade	0-4	88	88	195	1992
2221	Broadwoven fabric mills, manmade	5-9	42	42	270	1992
2221	Broadwoven fabric mills, manmade	10-19	31	31	394	1992
2221	Broadwoven fabric mills, manmade	<20	180	180	859	1992
2221	Broadwoven fabric mills, manmade	20-99	58	59	2263	1992
2221	Broadwoven fabric mills, manmade	100-499	33	36	5748	1992
2221	Broadwoven fabric mills, manmade	<500	271	275	8870	1992
2221	Broadwoven fabric mills, manmade	500+	63	165	67550	1992
2230	Broadwoven Fabric mills, Wool	Total	88	103	13150	1992
2230	Broadwoven Fabric mills, Wool	0-4	12	12	NA	1992
2230	Broadwoven Fabric mills, Wool	5-9	15	15	104	1992
2230	Broadwoven Fabric mills, Wool	10-19	10	10	133	1992
2230	Broadwoven Fabric mills, Wool	<20	39	39	265	1992
2230	Broadwoven Fabric mills, Wool	20-99	22	22	927	1992
2230	Broadwoven Fabric mills, Wool	100-499	18	26	3540	1992
2230	Broadwoven Fabric mills, Wool	<500	79	87	4732	1992
2230	Broadwoven Fabric mills, Wool	500+	9	16	8418	1992
2231	Broadwoven fabric mills, wool	Total	82	97	12161	1992
2231	Broadwoven fabric mills, wool	0-4	12	12	NA	1992
2231	Broadwoven fabric mills, wool	5-9	13	13	87	1992
2231	Broadwoven fabric mills, wool	10-19	10	10	133	1992
2231	Broadwoven fabric mills, wool	<20	37	37	248	1992
2231	Broadwoven fabric mills, wool	20-99	20	20	867	1992
2231	Broadwoven fabric mills, wool	100-499	18	26	3540	1992
2231	Broadwoven fabric mills, wool	<500	75	83	4655	1992
2231	Broadwoven fabric mills, wool	500+	7	14	7506	1992
2240	Narrow Fabric Mills	Total	244	277	19151	1992
2240	Narrow Fabric Mills	0-4	40	40	98	1992
2240	Narrow Fabric Mills	5-9	23	23	163	1992
2240	Narrow Fabric Mills	10-19	38	38	544	1992
2240	Narrow Fabric Mills	<20	115	115	805	1992
2240	Narrow Fabric Mills	20-99	70	72	3145	1992
2240	Narrow Fabric Mills	100-499	37	51	6918	1992
2240	Narrow Fabric Mills	<500	222	238	10868	1992
2240	Narrow Fabric Mills	500+	22	39	8283	1992
2241	Narrow fabric mills	Total	239	271	18846	1992
2241	Narrow fabric mills	0-4	38	38	92	1992
2241	Narrow fabric mills	5-9	23	23	163	1992
2241	Narrow fabric mills	10-19	38	38	544	1992
2241	Narrow fabric mills	<20	113	113	799	1992
2241	Narrow fabric mills	20-99	68	70	2993	1992
2241	Narrow fabric mills	100-499	36	49	6771	1992
2241	Narrow fabric mills	<500	217	232	10563	1992
2241	Narrow fabric mills	500+	22	39	8283	1992
2250	Knitting Mills	Total	1859	2097	187057	1992
2250	Knitting Mills	0-4	305	305	705	1992
2250	Knitting Mills	5-9	229	229	1539	1992
2250	Knitting Mills	10-19	248	248	3488	1992
2250	Knitting Mills	<20	934	934	5732	1992
2250	Knitting Mills	20-99	597	609	27134	1992
2250	Knitting Mills	100-499	232	289	44267	1992
2250	Knitting Mills	<500	1763	1832	77133	1992
2250	Knitting Mills	500+	96	265	109924	1992
2251	Women's hosiery, except socks	Total	132	157	25288	1992
2251	Women's hosiery, except socks	0-4	13	13	30	1992
2251	Women's hosiery, except socks	5-9	18	18	116	1992
2251	Women's hosiery, except socks	10-19	26	26	348	1992
2251	Women's hosiery, except socks	<20	63	63	494	1992
2251	Women's hosiery, except socks	20-99	35	35	1762	1992
2251	Women's hosiery, except socks	100-499	19	23	4189	1992
2251	Women's hosiery, except socks	<500	117	121	6445	1992
2251	Women's hosiery, except socks	500+	15	36	18843	1992
2252	Hosiery, nec	Total	406	454	36838	1992
2252	Hosiery, nec	0-4	52	52	117	1992
2252	Hosiery, nec	5-9	44	44	307	1992
2252	Hosiery, nec	10-19	57	57	833	1992
2252	Hosiery, nec	<20	174	174	1257	1992
2252	Hosiery, nec	20-99	151	155	6478	1992
2252	Hosiery, nec	100-499	64	78	13801	1992
2252	Hosiery, nec	<500	389	407	21536	1992
2252	Hosiery, nec	500+	17	47	15302	1992
2253	Knit outerwear mills	Total	630	668	48170	1992
2253	Knit outerwear mills	0-4	122	122	294	1992
2253	Knit outerwear mills	5-9	79	79	540	1992
2253	Knit outerwear mills	10-19	73	73	1031	1992
2253	Knit outerwear mills	<20	329	329	1865	1992
2253	Knit outerwear mills	20-99	207	208	9084	1992
2253	Knit outerwear mills	100-499	61	68	9918	1992
2253	Knit outerwear mills	<500	597	605	20867	1992
2253	Knit outerwear mills	500+	33	63	27303	1992
2254	Knit underwear, mills	Total	60	69	17968	1992
2254	Knit underwear, mills	0-4	5	5	NA	1992
2254	Knit underwear, mills	5-9	4	4	NA	1992
2254	Knit underwear, mills	10-19	4	4	49	1992
2254	Knit underwear, mills	<20	20	20	NA	1992
2254	Knit underwear, mills	20-99	18	18	879	1992
2254	Knit underwear, mills	100-499	12	13	2141	1992
2254	Knit underwear, mills	<500	50	51	NA	1992
2254	Knit underwear, mills	500+	10	18	NA	1992
2257	Weft knit fabric mills	Total	307	350	36175	1992
[truncated: 328,004 more rows]
