# Supplementary material for: Energy and institution size
Source: PLoS One. 2017 Feb 8;12(2):e0171823. doi: 10.1371/journal.pone.0171823 (PMC5298329; doi:10.1371/journal.pone.0171823)
Supplement: S1 File — This zip file contains raw and final data for all analysis conducted in this paper. It also includes R code used for modelling. (ZIP) [file pone.0171823.s002.zip › Supplementary Material Revised/Raw Data/United States/US Raw.xls]

## Sheet: Electricity
Unit	Million KWH	Billion KWH
Source	Db228	EIA
Year	Electricity Use	Electricity End Use, Total
1902	5969	4.3824
1907	14121	10.3675
1912	25283	18.5626
1917	44645	32.7781
1920	57499	42.2154
1921	54134	39.7448
1922	62170	45.6448
1923	72730	53.3979
1924	77182	56.6665
1925	85939	63.0958
1926	95715	70.2733
1927	103009	75.6285
1928	109642	80.4984
1929	118170	86.7596
1930	116229	85.3345
1931	110582	81.1885
1932	100003	73.4215
1933	103622	76.0786
1934	111638	81.9639
1935	120272	88.3029
1936	137562	100.997
1937	148303	108.883
1938	143763	105.55
1939	163202	119.822
1940	182021	133.639
1941	210637	154.648
1942	235564	172.949
1943	270037	198.259
1944	282040	207.072
1945	273817	201.035
1946	272000	199.701
1947	309315	227.097
1948	338353	248.416
1949	346654	254.511
1950	390460	291.443
1951	435545	330.285
1952	465324	356.164
1953	516177	396.217
1954	546985	424.164
1955	633078	496.748
1956	689352	546.28
1957	719957	575.82
1958	728070	587.863
1959	798858	646.888
1960	848723	688.075
1961	883749	721.95
1962	947018	777.6
1963	1011515	832.613
1964	1085696	896.059
1965	1157442	953.789
1966	1250536	1035.14
1967	1317001	1099.22
1968	1435398	1202.87
1969	1553829	1313.83
1970	1641731	1392.3
1971	1719358	1469.54
1972	1861889	1595.16
1973	1973023	1712.91
1974	1980702	1705.92
1975	2009166	1747.09
1976	2133369	1855.25
1977	2229156	1948.36
1978	2304608	2017.92
1979	2339068	2071.1
1980	2375284	2094.45
1981	2392842	2147.1
1982	2333031	2086.44
1983	2403293	2150.95
1984	2527485	2285.8
1985	2609255	2323.97
1986	2635215	2368.75
1987	2765074	2457.27
1988	2910272	2578.06
1989	2996151	2755.64
1990	3042912	2837.08
1991	3122507	2886.06
1992	3135294	2897.21
1993	3238349	3000.7
1994	3326919	3080.89
1995	3441795	3163.96
1996	3510893	3253.76
1997	3567686	3301.85
1998	3754782	3425.1
1999	3733538	3483.72
2000	3830469	3592.36
2001		3557.11
2002		3631.65
2003		3662.03
2004		3715.95
2005		3810.98
2006		3816.84
2007		3890.23
2008		3866.16
2009		3723.73
2010		3886.75
2011		3882.6
2012		3832.31
2013		3868.33
2014		3903.27
2015		3863.28

## Sheet: Energy
Unit	Trillion BTU	Trillion BTU	Trillion BTU	Trillion BTU	Trillion BTU			Quadrillion Btu
Source	Db164	Db168	Db169	Db170	Db171			EIA
Year	Fossil fuels	Hydroelectric power	Nuclear electric power	Geothermal energy	Fuel wood		HSUS Total	EIA Total
1850	219				2138		2357	2.38954
1855	421				2389		2810	2.84879
1860	521				2641		3162	3.20565
1865	642				2767		3409	3.45606
1870	1059				2893		3952	4.00656
1875	1451				2872		4323	4.38268
1880	2150				2851		5001	5.07004
1885	2962				2683		5645	5.72293
1890	4475	22			2515		7012	7.1088
1895	5265	90			2306		7661	7.76676
1900	7322	250			1703		9275	9.40304
1901	7996	264			1686		9946	10.0833
1902	8426	289			1669		10384	10.5274
1903	9924	321			1654		11899	12.0633
1904	9816	354			1637		11807	11.97
1905	10983	386			1611		12980	13.1592
1906	11507	414			1591		13512	13.6985
1907	13390	441			1580		15411	15.6238
1908	11762	476			1573		13811	14.0017
1909	13018	513			1567		15098	15.3064
1910	14261	539			1587		16387	16.6132
1911	14027	597			1593		16217	16.4409
1912	15093	615			1543		17251	17.4892
1913	16074	645			1529		18248	18.4999
1914	14858	676			1539		17073	17.3087
1915	15385	691			1498		17574	17.8166
1916	17052	729			1520		19301	19.5675
1917	18842	755			1490		21087	21.3781
1918	19686	750			1506		21942	22.2449
1919	16792	766			1476		19034	19.2968
1920	19400	775			1471		21646	21.9448
1921	16096	656			1456		18208	18.4594
1922	16859	675			1387		18921	19.1822
1923	21347	727			1348		23422	23.7453
1924	20232	685			1334		22251	22.5582
1925	20683	701			1304		22688	23.0012
1926	22275	765			1251		24291	24.6263
1927	21663	815			1261		23739	24.0667
1928	22202	890			1261		24353	24.6892
1929	23509	847			1270		25626	25.9798
1930	21999	785			1325		24109	24.4418
1931	18446	692			1378		20516	20.7992
1932	15906	726			1461		18093	18.3428
1933	16470	729			1506		18705	18.9632
1934	17534	721			1476		19731	20.0034
1935	18576	831			1437		20844	21.1318
1936	20879	841			1422		23142	23.4615
1937	22246	905			1392		24543	24.8818
1938	19437	899			1412		21748	22.0482
1939	21203	872			1417		23492	23.8163
1940	23166	917			1368		25451	25.8024
1941	25839	975			1348		28162	28.5508
1942	27040	1177			1159		29376	29.7815
1943	29405	1347			1110		31862	32.3019
1944	31096	1387			1130		33613	34.077
1945	30635	1486			1096		33217	33.6756
1946	29331	1446			1075		31852	32.2917
1947	30747	1326			1091		33164	33.6218
1948	32634	1393			1100		35127	35.6119
1949	29002	1449	0	0	1095		31546	31.9815
1950	31632	1440	0	0	1017		34089	34.6158
1951	34008	1454	0	0	1002		36464	36.974
1952	33800	1496	0	0	978		36274	36.7478
1953	34826	1439	0	0	931		37196	37.6645
1954	33877	1388	0	0	885		36150	36.6394
1955	37410	1407	0	0	838		39655	40.208
1956	38888	1487	0	0	792		41167	41.7543
1957	38926	1557		0	746		41229	41.7872
1958	38717	1629	2	0	702		41050	41.645
1959	40550	1587	2	0	656		42795	43.4657
1960	42137	1657	6	1	612		44413	45.0865
1961	42758	1680	20	2	569		45029	45.7378
1962	44681	1822	26	2	524		47055	47.8264
1963	46509	1772	38	4	507		48830	49.6442
1964	48543	1907	40	5	489		50984	51.8148
1965	50576	2058	43	4	468		53149	54.015
1966	53514	2073	64	4	447		56102	57.0143
1967	55127	2344	88	7	424		57990	58.9045
1968	58502	2342	142	9	396		61391	62.4145
1969	61362	2659	154	13	364		64552	65.614
1970	63522	2654	239	11	329		66755	67.8383
1971	64596	2861	413	12	303		68185	69.2828
1972	67696	2944	584	31	286		71541	72.6879
1973	70316	3010	910	43	302		74581	75.6837
1974	67906	3309	1272	53	317		72857	73.9624
1975	65355	3219	1900	70	341		70885	71.9646
1976	69104	3066	2111	78	363		74722	75.9748
1977	70989	2515	2702	77	385		76668	77.9613
1978	71856	3141	3024	64			78085	79.9504
1979	72892	3141	2776	84			78893	80.8586
1980	69984	3118	2739	110			75951	78.0667
1981	67750	3105	3008	123			73986	76.1058
1982	64037	3572	3131	105			70845	73.0992
1983	63290	3899	3203	129			70521	72.9706
1984	66617	3800	3553	165			74135	76.6317
1985	66221	3398	4149	198			73966	76.3924
1986	66148	3446	4471	219			74284	76.647
1987	68626	3117	4906	229			76878	79.0545
1988	71660	2662	5661	217			80200	82.7092
1989	72551	2982	5677	332			81542	84.786
1990	71955	3124	6161	355			81595	84.4851
1991	71231	3208	6579	365			81383	84.438
1992	72842	2863	6607	379			82691	85.783
1993	74461	3147	6519	393			84520	87.4236
1994	76006	2971	6837	395			86209	89.0913
1995	76877	3474	7177	339			87867	91.0291
1996	79364	3913	7168	352			90797	94.0222
1997	80387	3922	6678	322			91309	94.6022
1998	80538	3569	7157	328			91592	95.0179
1999	81840	3512	7736	335			93423	96.652
2000	83947	3152	8009	319			95427	98.8145
2001	81603	2404	8167	312			92486	96.1682
2002								97.6451
2003								97.9434
2004								100.161
2005								100.282
2006								99.6287
2007								101.317
2008								99.2921
2009								94.5962
2010								98.0164
2011								97.4614
2012								95.0037
2013								97.5335

## Sheet: Firm Size
Unit	Thousands	Thousands	Thousands	Thousands	Thousands					Thousands	Thousands
Source	Ch408	Ba471	Ba472	Ba473			HSUS		BDS	BLS	BEA	BDS with Self-Employment
Year	# Active Firms	Total Employment	Farm Employment	Government Employment	Private Non-Farm		Firm Size		# of Firms	Unincorporated Self-Employed	Persons Engaged In Production	Firm Size
1890	1111	21868	10291	812	10765		9.68947					2.95116
1891	1143	22332	10367	840	11125		9.73316					2.96447
1892	1173	23003	10443	868	11692		9.9676					3.03587
1893	1193	22981	10519	897	11565		9.69405					2.95256
1894	1114	22834	10595	925	11314		10.1562					3.09331
1895	1209	23501	10671	953	11877		9.82382					2.99208
1896	1152	23788	10746	981	12061		10.4696					3.18877
1897	1059	24439	10822	1009	12608		11.9056					3.62613
1898	1106	25090	10898	1038	13154		11.8933					3.62239
1899	1148	26130	10974	1066	14090		12.2735					3.7382
1900	1174	26956	11050	1094	14812		12.6167					3.84272
1901	1219	27947	10916	1129	15902		13.0451					3.97321
1902	1253	28874	10753	1191	16930		13.5116					4.11528
1903	1281	29616	10869	1229	17518		13.6753					4.16513
1904	1320	29894	11076	1277	17541		13.2886					4.04737
1905	1357	31042	11187	1335	18520		13.6478					4.15675
1906	1393	32398	11479	1386	19533		14.0223					4.27082
1907	1418	33135	11493	1448	20194		14.2412					4.3375
1908	1448	32310	11238	1507	19565		13.5117					4.11533
1909	1486	33704	11163	1564	20977		14.1164					4.2995
1910	1515	34559	11260	1630	21669		14.303					4.35631
1911	1525	34845	11107	1672	22066		14.4695					4.40704
1912	1564	35708	11136	1717	22855		14.6132					4.45079
1913	1617	36454	10974	1757	23723		14.671					4.46841
1914	1655	36055	10945	1809	23301		14.0792					4.28815
1915	1675	36020	10953	1861	23206		13.8543					4.21967
1916	1708	37461	10802	1916	24743		14.4865					4.41222
1917	1733	37951	10788	2000	25163		14.5199					4.42239
1918	1708	38590	10674	2461	25455		14.9034					4.53919
1919	1711	38769	10498	2449	25822		15.0918					4.59656
1920	1821	39208	10440	2371	26397		14.4959					4.41507
1921	1927	37221	10443	2397	24381		12.6523					3.85357
1922	1983	38860	10561	2455	25844		13.0328					3.96945
1923	1996	41569	10621	2524	28424		14.2405					4.33728
1924	2047	41894	10599	2636	28659		14.0005					4.26419
1925	2113	43054	10662	2765	29627		14.0213					4.27052
1926	2158	44308	10690	2853	30765		14.2563					4.34209
1927	2184	44567	10529	2945	31093		14.2367					4.33614
1928	2187	44870	10497	3039	31334		14.3274					4.36375
1929	2203	46374	10541	3065	32768		14.8743					4.53032
1930	2160	44183	10340	3148	30695		14.2106					4.3282
1931	2127	41604	10240	3563	27801		13.0705					3.98094
1932	2066	38630	10120	3817	24693		11.9521					3.64029
1933	1986	40247	10092	5361	24794		12.4844					3.80242
1934	1982	43284	9990	6273	27021		13.6332					4.15232
1935	1975	44760	10110	6568	28082		14.2187					4.33066
1936	2001	47733	10090	7412	30231		15.1079					4.60149
1937	2063	48831	10000	6519	32312		15.6626					4.77043
1938	2104	47733	9840	7474	30419		14.4577					4.40344
1939	2344	48993	9710	7250	32033		13.666					4.1623
1940	2162	50350	9540	7032	33778		15.6235					4.75851
1941	2154	52559	9100	6869	36590		16.987					5.1738
1942	2090	54664	9250	6397	39017		18.6684					5.68592
1943	2013	54555	9080	6165	39310		19.5281					5.94774
1944	1746	53960	8950	6043	38967		22.3179					6.79745
1945	2023	52820	8580	5944	38296		18.9303					5.76568
1946	2258	55250	8320	5595	41335		18.306					5.57554
1947	2481	57053	7891	5474	43688		17.609					5.36325
1948	2625	58358	7629	5650	45079		17.173					5.23044
1949	2719	57683	7658	5856	44169		16.2446					4.94768
1950	2695	58892	7160	6026	45706		16.9596					5.16544
1951	2599	59967	6726	6389	46852		18.0269					5.49054
1952	2624	60272	6500	6609	47163		17.9737					5.47432
1953	2685	61206	6260	6645	48301		17.9892					5.47904
1954	2640	60107	6205	6751	47151		17.8602					5.43976
1955	2612	62131	6450	6914	48767		18.6704					5.68651
1956	2643	63792	6283	7278	50231		19.0053					5.78852
1957	2642	64065	5947	7616	50502		19.1151					5.82195
1958	2672	63043	5586	7839	49618		18.5696					5.65582
1959	2703	64629	5565	8083	50981		18.8609					5.74454
1960	2710	65785	5458	8353	51974		19.1786					5.8413
1961	2668	65744	5200	8594	51950		19.4715					5.93052
1962	2587	66702	4944	8890	52868		20.436					6.22428
1963	2567	67760	4687	9225	53848		20.977					6.38906
1964	2547	69301	4523	9596	55182		21.6655					6.59875
1965	2550	71070	4361	10074	56635		22.2098					6.76453
1966	2512	72878	3979	10785	58114		23.1346					7.04619
1967	2523	74376	3844	11391	59141		23.4407					7.13944
1968	2471	75913	3817	11838	60258		24.3861					7.42737
1969	2474	77875	3606	12195	62074		25.0905					7.64193
1970	2443	78669	3463	12554	62652		25.6455					7.81096
1971	2459	79355	3394	12880	63081		25.6531					7.81327
1972	2517	82135	3484	13334	65317		25.9503					7.9038
1973	2596	85051	3470	13732	67849		26.136					7.96034
1974	2609	86803	3515	14170	69118		26.4921					8.06882
1975	2659	85830	3408	14686	67736		25.4742					7.75879
1976	2751	88753	3331	14871	70551		25.6456					7.81098
1977	2828	92017	3283	15127	73607		26.0279		3431964	7693.75	88198.4	7.92744
1978									3472193	8047.42	92658.4	8.04354
1979									3599607	8384.17	95739.5	7.98909
1980									3608822	8642.58	95904.6	7.82805
1981									3567759	8735	96799.7	7.86813
1982									3623628	8898.08	94808.7	7.57155
1983									3690729	9139.5	95635.5	7.45392
1984									3838556	9338.33	100113	7.59765
1985									3977817	9268.67	102379	7.72879
1986									4088294	9327.17	104091	7.75904
1987									4202095	9624	107032	7.7413
1988									4200000	9916.58	110165	7.80394
1989									4215172	10004.6	112908	7.94022
1990									4317217	10097	114106	7.91621
1991									4380888	10273.8	112858	7.70114
1992									4403712	9960.17	112633	7.84141
1993									4456365	10279.5	114895	7.79696
1994									4531279	10647.4	117753	7.75778
1995									4620219	10481.8	120678	7.99083
1996									4696655	10489.5	122798	8.08618
1997									4769258	10513.4	125670	8.22304
1998									4800833	10303.2	128501	8.5077
1999									4828879	10086.9	130892	8.7754
2000									4840483	10214.2	133643	8.87714
2001									4924464	10108.8	133782	8.89901
2002									4969050	9926	132385	8.88786
2003									5009392	10295.6	132116	8.6322
2004									5085100	10430.9	133372	8.59577
2005									5186679	10464.5	135621	8.66524
2006									5229305	10586.1	138036	8.72798
2007									5296801	10412.8	139228	8.86259
2008									5244896	10079.8	138170	9.01621
2009									5069996	9831	131259	8.80873
2010									4996214	9680.58	130252	8.87466
2011									4955723	9449.08	131564	9.13335
2012									5032498	9529.08	133077	9.13891
2013									5058034	9408.25	135042	9.33495

## Sheet: Government
Unit	Thousands	Thousands
Source	Ba473	BEA
Year	Gov Employment	Gov Employment
1890	812	835.049
1891	840	863.843
1892	868	892.638
1893	897	922.461
1894	925	951.256
1895	953	980.051
1896	981	1008.85
1897	1009	1037.64
1898	1038	1067.46
1899	1066	1096.26
1900	1094	1125.05
1901	1129	1161.05
1902	1191	1224.81
1903	1229	1263.89
1904	1277	1313.25
1905	1335	1372.89
1906	1386	1425.34
1907	1448	1489.1
1908	1507	1549.78
1909	1564	1608.39
1910	1630	1676.27
1911	1672	1719.46
1912	1717	1765.74
1913	1757	1806.87
1914	1809	1860.35
1915	1861	1913.82
1916	1916	1970.39
1917	2000	2056.77
1918	2461	2530.86
1919	2449	2518.51
1920	2371	2438.3
1921	2397	2465.04
1922	2455	2524.69
1923	2524	2595.64
1924	2636	2710.82
1925	2765	2843.48
1926	2853	2933.98
1927	2945	3028.59
1928	3039	3125.26
1929	3065	3152
1930	3148	3287
1931	3563	3369
1932	3817	3331
1933	5361	3841
1934	6273	4700
1935	6568	5001
1936	7412	6120
1937	6519	5503
1938	7474	6127
1939	7250	6114
1940	7032	6251
1941	6869	7282
1942	6397	9714
1943	6165	14810
1944	6043	17079
1945	5944	16954
1946	5595	8698
1947	5474	6697
1948	5650	6744
1949	5856	7207
1950	6026	7432
1951	6389	9267
1952	6609	10043
1953	6645	10013
1954	6751	9855
1955	6914	9745
1956	7278	9840
1957	7616	10035
1958	7839	10077
1959	8083	10343
1960	8353	10621
1961	8594	10983
1962	8890	11391
1963	9225	11599
1964	9596	11939
1965	10074	12316
1966	10785	13293
1967	11391	14006
1968	11838	14456
1969	12195	14716
1970	12554	14691
1971	12880	14659
1972	13334	14677
1973	13732	14886
1974	14170	15158
1975	14686	15464
1976	14871	15542
1977	15127	15670
1978	15672	16009
1979	15947	16144
1980	16241	16288
1981	16031	16165
1982	15837	16171
1983	15869	16055
1984	16024	16264
1985	16394	16617
1986	16693	16955
1987	17010	17237
1988	17386	17642
1989	17779	18045
1990	18322	18372
1991		18422
1992		18338
1993		18281
1994		18290
1995		18396
1996		18407
1997		18532
1998		18701
1999		18844
2000		19126
2001		19417
2002		19843
2003		19872
2004		19856
2005		19872
2006		19950
2007		20209
2008		20456
2009		20506
2010		20441
2011		20181

## Sheet: Managers
Unit		Thousands
Source	HSUS Ba1037	Laborstat	BLS
Year	Managers	Managers	Managers
1860	115513		87666
1870	195854		148639
1880	269291		204372
1900	591941		449240
1910	891448		676544
1920	1121201		850910
1940	1748823		1.32723e+06
1950	2557926		1.94128e+06
1960	3465821		2.63031e+06
1970	4500219	8295	3.41534e+06
1971		8702	3.58291e+06
1972		8081	3.32723e+06
1973		8715	3.58827e+06
1974		9034	3.71961e+06
1975		9006	3.70808e+06
1976		9452	3.89172e+06
1977		9821	4.04365e+06
1978		10286	4.2351e+06
1979		10719	4.41338e+06
1980		11138	4.5859e+06
1981		11540	4.75142e+06
1982		11493	4.73207e+06
1983		10772	4.4352e+06
1984		11571	4.76418e+06
1985		12221	5.03181e+06
1986		12642	5.20515e+06
1987		13316	5.48266e+06
1988		14216	5.85322e+06
1989		14848	6.11344e+06
1990		14802	6.0945e+06
1991		14904	6.13649e+06
1992		14722	6.06156e+06
1993		15338	6.31518e+06
1994		16312	6.71621e+06
1995		17186	7.07607e+06
1996		17746	7.30664e+06
1997		18440	7.59239e+06
1998		19054	7.84519e+06
1999		19584	8063410
2000		19774	7782680
2001		20338	7212360
2002		20561	7092460
2003			6653480
2004			6200940
2005			5960560
2006			5892900
2007			6003930
2008			6152650
2009			6116380
2010			6022860
2011			6183820
2012			6390430
2013			6542950
2014			6741640

## Sheet: Population
Unit	Thousands
Source	Maddison	World Bank
Year	Population	Population
1820	9980.51
1821	10299
1822	10625.5
1823	10951.1
1824	11276.7
1825	11602.4
1826	11928.1
1827	12250.9
1828	12580.6
1829	12906.4
1830	13240.3
1831	13658.6
1832	14077.9
1833	14496.2
1834	14914.6
1835	15334
1836	15752.5
1837	16171
1838	16590.5
1839	17009.1
1840	17443.8
1841	18056.1
1842	18667.5
1843	19278.9
1844	19890.3
1845	20502.8
1846	21114.3
1847	21725.8
1848	22337.4
1849	22950
1850	23579.7
1851	24405.3
1852	25230.9
1853	26157
1854	26882.2
1855	27707.9
1856	28534.7
1857	29360.4
1858	30186.2
1859	31012.1
1860	31838.9
1861	32677.7
1862	33515.6
1863	34354.5
1864	35192.4
1865	36031.4
1866	36869.4
1867	37708.4
1868	38546.4
1869	39385.5
1870	40240.6
1871	41098
1872	42136
1873	43174
1874	44212
1875	45245
1876	46287
1877	47325
1878	48362
1879	49400
1880	50458
1881	51743
1882	53027
1883	54311
1884	55595
1885	56879
1886	58164
1887	59448
1888	60732
1889	62016
1890	63302
1891	64612
1892	65922
1893	67231
1894	68541
1895	69851
1896	71161
1897	72471
1898	73781
1899	75091
1900	76391
1901	77888
1902	79469
1903	80946
1904	82485
1905	84147
1906	85770
1907	87339
1908	89055
1909	90845
1910	92767
1911	94234
1912	95703
1913	97606
1914	99505
1915	100941
1916	102364
1917	103817
1918	104958
1919	105473
1920	106881
1921	108964
1922	110484
1923	112387
1924	114558
1925	116284
1926	117857
1927	119502
1928	120971
1929	122245
1930	123668
1931	124633
1932	125436
1933	126180
1934	126978
1935	127859
1936	128681
1937	129464
1938	130476
1939	131539
1940	132637
1941	133922
1942	135386
1943	137272
1944	138937
1945	140474
1946	141940
1947	144688
1948	147203
1949	149770
1950	152271
1951	154878
1952	157553
1953	160184
1954	163026
1955	165931
1956	168903
1957	171984
1958	174882
1959	177830
1960	180671
1961	183691
1962	186538
1963	189242
1964	191889
1965	194303
1966	196560
1967	198712
1968	200706
1969	202677
1970	205052
1971	207661
1972	209896
1973	211909
1974	213854
1975	215973
1976	218035
1977	220239
1978	222585
1979	225055
1980	227726
1981	229966
1982	232188
1983	234307
1984	236348
1985	238466
1986	240651
1987	242804
1988	245021
1989	247342
1990	250132
1991	253493
1992	256894
1993	260255
1994	263436
1995	266557
1996	269667
1997	272912
1998	276115
1999	279295
2000	282158
2001	284915
2002	287501
2003	289986
2004	292806
2005	295583
2006	298442
2007	301280
2008	304228
2009	307212	306771529
2010	309770	309326225
2011	312035	311587816
2012	314365	313914040

## Sheet: Self-Employment
Unit	Thousands	Thousands	Thousands
Source	Ba910	Ba988	BEA
Year	Self-Employment	Self-Employment	Self-Employment
1900	9642		8807.35
1901	9854		9001
1902	10031		9162.68
1903	10127		9250.37
1904	10207		9323.44
1905	10323		9429.4
1906	10467		9560.93
1907	10609		9690.64
1908	10683		9758.24
1909	10772		9839.53
1910	10873		9931.79
1911	10912		9967.41
1912	10987		10035.9
1913	11101		10140.1
1914	11143		10178.4
1915	11117		10154.7
1916	11137		10172.9
1917	11128		10164.7
1918	11069		10110.8
1919	10986		10035
1920	11021		10067
1921	10956		10007.6
1922	11010		10056.9
1923	11125		10162
1924	11149		10183.9
1925	11178		10210.4
1926	11229		10257
1927	11243		10269.8
1928	11254		10279.8
1929	11298	10320	10320
1930		10311	10311
1931		10352	10352
1932		10350	10350
1933		10371	10371
1934		10493	10493
1935		10645	10645
1936		10567	10567
1937		10495	10495
1938		10338	10338
1939		10266	10266
1940		10150	10150
1941		10090	10090
1942		9947	9947
1943		9431	9431
1944		9273	9273
1945		9349	9349
1946		9913	9913
1947		10199	10199
1948		10211	10211
1949			10064
1950			9996
1951			9699
1952			9637
1953			9475
1954			9329
1955			9149
1956			8981
1957			8821
1958			8611
1959			8428
1960			8305
1961			8177
1962			8009
1963			7722
1964			7652
1965			7526
1966			7271
1967			7188
1968			7115
1969			7199
1970			7097
1971			7142
1972			7234
1973			7316
1974			7527
1975			7506
1976			7495
1977			7758
1978			8118
1979			8416
1980			8658
1981			8753
1982			8923
1983			9213
1984			9412
1985			9327
1986			9369
1987			9665
1988			9956
1989			10070
1990			10132
1991			10373
1992			10040
1993			10505
1994			10564
1995			10514
1996			10524
1997			10544
1998			10341
1999			10121
2000			10233
2001			10133
2002			9963
2003			10297
2004			10429
2005			10453
2006			10589
2007			10419
2008			10063
2009			9829
2010			9681
2011			9449

## Sheet: Total Employment
Unit		Thousands	Thousands
Source	Ba1033	Ba471	BEA 6.8 A-D
Year	Total Employed	Total Employed	Persons Engaged in Production
1860	8160752		7850.32
1870	12004238		11547.6
1880	16478917		15852.1
1900	27554085	26956	26505.9
1901		27947	27480.4
1902		28874	28391.9
1903		29616	29121.5
1904		29894	29394.9
1905		31042	30523.7
1906		32398	31857.1
1907		33135	32581.8
1908		32310	31770.5
1909		33704	33141.3
1910		34559	33982
1911		34845	34263.2
1912		35708	35111.8
1913		36454	35845.3
1914		36055	35453
1915		36020	35418.6
1916		37461	36835.5
1917		37951	37317.3
1918		38590	37945.7
1919		38769	38121.7
1920		39208	38553.4
1921		37221	36599.5
1922		38860	38211.2
1923		41569	40874.9
1924		41894	41194.5
1925		43054	42335.1
1926		44308	43568.2
1927		44567	43822.9
1928		44870	44120.8
1929		46374	45599.7
1930			43474.1
1931			40425.4
1932			36964.5
1933			37460.8
1934			40811.3
1935			42323.3
1936			45371.9
1937			46579.5
1938			44679.9
1939			46041.6
1940			47943.9
1941			52581
1942			57429.2
1943			63046.4
1944			64150.1
1945			62476.7
1946			56917.9
1947			57262.5
1948			58234.1
1949			56849
1950			58528
1951			62292
1952			63378.9
1953			64165.9
1954			62238.8
1955			63275.8
1956			64426.8
1957			64678.8
1958			62658.7
1959			64136.7
1960			65029.6
1961			64781.6
1962			66134.5
1963			66701.5
1964			67923.4
1965			70180.4
1966			73357.4
1967			75195.3
1968			76990.3
1969			78939.3
1970			78342.3
1971			78007.3
1972			79929.3
1973			83374.3
1974			84690.3
1975			82907.4
1976			85232.4
1977			88198.4
1978			92658.4
1979			95739.5
1980			95904.6
1981			96799.7
1982			94808.7
1983			95635.5
1984			100113
1985			102379
1986			104091
1987			107032
1988			110165
1989			112908
1990			114106
1991			112858
1992			112633
1993			114895
1994			117753
1995			120678
1996			122798
1997			125670
1998			128501
1999			130892
2000			133643
2001			133782
2002			132385
2003			132116
2004			133372
2005			135621
2006			138036
2007			139228
2008			138170
2009			131259
2010			130252
2011			131564
