# Supplementary material for: Energy and institution size
Source: PLoS One. 2017 Feb 8;12(2):e0171823. doi: 10.1371/journal.pone.0171823 (PMC5298329; doi:10.1371/journal.pone.0171823)
Supplement: S1 File — This zip file contains raw and final data for all analysis conducted in this paper. It also includes R code used for modelling. (ZIP) [file pone.0171823.s002.zip › Supplementary Material Revised/Raw Data/United States/US Top 200.csv]

Year	Company	Employment (Thousands)
1950	AT&T CORP	523.3
1950	GENERAL MOTORS CO	495.6
1950	USX CORP-CONSOLIDATED	288.3
1950	UNITED STATES STEEL CORP	288.3
1950	GENERAL ELECTRIC CO	174.8
1950	SEARS ROEBUCK & CO	151
1950	BETHLEHEM STEEL CORP	136.1
1950	CHRYSLER CORP	117.4
1950	EXXON MOBIL CORP	116
1950	CBS CORP -OLD	98.3
1950	CHIQUITA BRANDS INTL INC	92.8
1950	FOOT LOCKER INC	92
1950	NAVISTAR INTERNATIONAL CORP	90.5
1950	ITT CORP	90
1950	DU PONT (E I) DE NEMOURS	84.6
1950	ESMARK INC-OLD	76
1950	GOODYEAR TIRE & RUBBER CO	72.8
1950	FIRESTONE TIRE & RUBBER CO	70
1950	REPUBLIC STEEL CORP	67.1
1950	UNIROYAL INC	59.1
1950	PENNEY (J C) CO	56
1950	RCA CORP	54.4
1950	SPERRY CORP	54
1950	ALCOA INC	50
1950	AMOCO CORP	46.7
1950	UNION CARBIDE CORP	46.5
1950	EASTMAN KODAK CO	46.4
1950	GULF CORP	44.5
1950	KRAFT GENERAL FOODS	43.1
1950	NEW VALLEY CORP	43
1950	LTV STEEL CO INC	42.9
1950	GOODRICH CORP	41
1950	BOEING CO	38.4
1950	TEXACO INC	38.4
1950	SEARS HOLDINGS CORP	37
1950	BICOASTAL CORP	36
1950	PRIMERICA INC	34.3
1950	FURNITURE BRANDS INTL INC	34
1950	BURLINGTON INDUSTRIES INC	33
1950	VERIZON NEW ENGLAND INC	33
1950	SAFEWAY INC	32.8
1950	INTL PAPER CO	32.1
1950	ASARCO INC	32
1950	ALLIED STORES	31.5
1950	HEXION INC	31.5
1950	ALLIS-CHALMERS ENERGY INC	31.1
1950	CHEVRON CORP	30.7
1950	SHELL OIL CO	30.3
1950	NABISCO INC	30.1
1950	NCR CORP	30
1950	AVATEX CORP	29.7
1950	UNITED TECHNOLOGIES CORP	28.9
1950	OWENS-ILLINOIS INC	28.6
1950	ARMCO INC	27.9
1950	PPG INDUSTRIES INC	27.9
1950	CONTINENTAL GROUP INC	27.8
1950	INTL BUSINESS MACHINES CORP	26.8
1950	KENNECOTT CORP	26.2
1950	HONEYWELL INTERNATIONAL INC	26
1950	BENDIX CORP	26
1950	KROGER CO	25.8
1950	RYERSON HOLDING CORP	25.5
1950	DEERE & CO	25.1
1950	GENERAL FOODS CORP	25
1950	STEVENS (J.P.) & CO	24.9
1950	CATERPILLAR INC	24.7
1950	MONEYGRAM INTERNATIONAL INC	24.1
1950	MACY (R H) & CO	24
1950	MURPHY (G.C.) CO	22
1950	USM CORP	22
1950	BUDD CO	20.6
1950	LOCKHEED MARTIN CORP	20.2
1950	AMERICAN CYANAMID CO	20
1950	MARSHALL FIELD & CO	20
1950	MCDONOUGH CO	20
1950	NEWBERRY (J J) CO	20
1950	U S WEST COMMUNICATIONS INC	19.952
1950	BEAM INC	19.3
1950	ATLANTIC RICHFIELD CO	19.3
1950	BURNS INTL SERVICES CORP	18.7
1950	ROCKWELL AUTOMATION	18.5
1950	CONOCOPHILLIPS	18.4
1950	AMERICAN STORES CO -OLD	18
1950	GTE CORP	18
1950	GRANT (W.T.) CO	18
1950	REYNOLDS METALS CO	18
1950	CELANESE CORP-OLD	17.9
1950	COLGATE-PALMOLIVE CO	17.9
1950	SUNOCO INC	17.9
1950	DOW CHEMICAL	17.8
1950	TIMKEN CO	17.7
1950	VARITY CORP	17.2
1950	PHARMACIA CORP	17.2
1950	CUDAHY CO	17
1950	WALGREENS BOOTS ALLIANCE INC	17
1950	HONEYWELL INC	16.1
1950	JOHNS MANVILLE CORP	16.1
1950	CRANE CO	16
1950	EASTERN ENTERPRISES	15.7
1950	CERRO CORP	15.5
1950	KOPPERS CO	15
1950	SIMMONS CO	15
1950	CURTISS-WRIGHT CORP	14.9
1950	FIRST NATIONAL STORES INC	14.6
1950	SUNBEAM CORPORATION	14.4
1950	PAN AM CORP	14.3
1950	CALERES INC	14
1950	UNISYS CORP	13.8
1950	ARMSTRONG HOLDINGS INC	13.7
1950	BABCOCK & WILCOX CO-OLD	13.6
1950	WEYERHAEUSER CO	13.6
1950	DART INDUSTRIES	13.5
1950	TRW INC	13.4
1950	PHELPS DODGE CORP	13.2
1950	NL INDUSTRIES	13.1
1950	ST REGIS CORP	13.1
1950	PULLMAN INC	13
1950	GENERAL MILLS INC	12.5
1950	ASSOCIATED DRY GOODS CORP	12.3
1950	CORNING INC	12.3
1950	DAN RIVER INC -OLD	12.3
1950	SCOVILL INC	12
1950	SHERWIN-WILLIAMS CO	12
1950	TRANSWORLD LIQUIDATING TRUST	11.9
1950	FLAGSTAR CORP	11.9
1950	CASE (J I) CO	11.8
1950	STERLING DRUG INC	11.8
1950	CROWN ZELLERBACH	11.7
1950	3M CO	11.7
1950	NABISCO GROUP HOLDINGS CORP	11.6
1950	SCHENLEY INDUSTRIES INC	11.6
1950	AMERICAN AIRLINES GROUP INC	11.5
1950	JOHNSON & JOHNSON	11.2
1950	USG CORP	11.2
1950	WYETH	11.1
1950	AEROQUIP-VICKERS INC	11.1
1950	CLUETT PEABODY & CO	11
1950	DANA HOLDING CORP	11
1950	WALLACE-MURRAY CORP	11
1950	GENERAL HOST CORP	10.8
1950	MORRISON KNUDSEN CORP OLD	10.8
1950	STANDARD OIL CO	10.7
1950	COCA-COLA CO	10.5
1950	COMBUSTION ENGINEERING INC	10.5
1950	HERCULES INC	10.5
1950	ANCHOR HOCKING CORP	10.3
1950	RAYTHEON CO	10.3
1950	ACF INDUSTRIES HOLDING CORP	10
1950	GENESCO INC	10
1950	CARNATION CO	9.9
1950	UNITED CONTINENTAL HLDGS INC	9.8
1950	RAYMOND INTL INC/DE	9.5
1950	KRAFT HEINZ CO	9.4
1950	KEEBLER CO	9.3
1950	CBS INC	9.1
1950	OTIS ELEVATOR CO	9
1950	REVERE COPPER & BRASS INC	8.9
1950	STANLEY BLACK & DECKER INC	8.8
1950	DIAMOND INTERNATIONAL CORP	8.6
1950	PARKE DAVIS & CO	8.6
1950	TEXTRON INC	8.6
1950	CROWN HOLDINGS INC	8.5
1950	FMC CORP	8.5
1950	LOWENSTEIN (M.) CORP	8.5
1950	K-H CORP	8.3
1950	G-I HOLDINGS INC	8.3
1950	AMERICAN CHAIN & CABLE INC	8.2
1950	BEATRICE COS INC	8.2
1950	LIGGETT GROUP INC-OLD	8.2
1950	NABISCO BRANDS INC	8.2
1950	GILLETTE CO	8.1
1950	ADMIRAL CORP	8
1950	CONOCO INC-OLD	8
1950	KENDALL CO	8
1950	KIMBERLY-CLARK CORP	8
1950	REVLON GROUP INC	8
1950	MEADWESTVACO CORP	8
1950	ANHEUSER-BUSCH COS INC	7.8
1950	EASTERN AIR LINES	7.8
1950	RIEGEL TEXTILE CORP	7.8
1950	HORMEL FOODS CORP	7.7
1950	LILLY (ELI) & CO	7.7
1950	QUANTUM CHEMICAL CORP	7.7
1950	AMAX INC	7.6
1950	NORTHROP GRUMMAN CORP	7.6
1950	AIRCO INC	7.5
1950	CIT GROUP INC-OLD	7.5
1950	STEWART-WARNER CORP	7.5
1950	CURTIS PUBLISHING CO	7.3
1950	E S B INC	7.3
1950	QUAKER OATS CO	7.3
1950	RATH PACKING CO	7.2
1950	WARD FOODS INC	7.2
1950	AMSTED INDUSTRIES	7.1
1950	TODD SHIPYARDS CORP	7.1
1950	MEAD CORP	7
1950	MOTOROLA SOLUTIONS INC	7
1950	ENVIROSOURCE INC	7
1950	REEVES BROTHERS INC	7
1950	PITTSTON CO-CONSOLIDATED	6.9
1951	AT&T CORP	551.4
1951	GENERAL MOTORS CO	501.8
1951	USX CORP-CONSOLIDATED	301.3
1951	UNITED STATES STEEL CORP	301.3
1951	BUDD CO	220.44
1951	GENERAL ELECTRIC CO	201.7
1951	BETHLEHEM STEEL CORP	152.6
1951	SEARS ROEBUCK & CO	152.6
1951	EXXON MOBIL CORP	120
1951	CHRYSLER CORP	114.9
1951	CBS CORP -OLD	108.7
1951	FOOT LOCKER INC	95
1951	ITT CORP	94
1951	NAVISTAR INTERNATIONAL CORP	93.5
1951	CHIQUITA BRANDS INTL INC	91.3
1951	DU PONT (E I) DE NEMOURS	86.9
1951	GOODYEAR TIRE & RUBBER CO	85.9
1951	FIRESTONE TIRE & RUBBER CO	83.2
1951	ESMARK INC-OLD	75.6
1951	REPUBLIC STEEL CORP	69.5
1951	UNIROYAL INC	65.1
1951	UNION CARBIDE CORP	65
1951	SPERRY CORP	62.1
1951	RCA CORP	57.7
1951	PENNEY (J C) CO	56
1951	AMOCO CORP	49.7
1951	EASTMAN KODAK CO	49.4
1951	ALCOA INC	49
1951	BOEING CO	47.7
1951	GULF CORP	47
1951	KRAFT GENERAL FOODS	44.3
1951	LTV STEEL CO INC	43.6
1951	UNITED TECHNOLOGIES CORP	43.3
1951	NEW VALLEY CORP	42.7
1951	GOODRICH CORP	41.6
1951	TEXACO INC	40.3
1951	ANACONDA CO	39.7
1951	LOCKHEED MARTIN CORP	39.5
1951	SEARS HOLDINGS CORP	38.7
1951	BENDIX CORP	38.6
1951	SAFEWAY INC	38
1951	ALLIS-CHALMERS ENERGY INC	36.7
1951	INTL PAPER CO	35.4
1951	VERIZON NEW ENGLAND INC	34.445
1951	PRIMERICA INC	34.2
1951	ASARCO INC	33
1951	BURLINGTON INDUSTRIES INC	33
1951	FURNITURE BRANDS INTL INC	33
1951	NCR CORP	33
1951	HEXION INC	32.5
1951	CHEVRON CORP	32.3
1951	ROCKWELL AUTOMATION	32.2
1951	INTL BUSINESS MACHINES CORP	31.7
1951	ALLIED STORES	31.5
1951	SHELL OIL CO	31.3
1951	PPG INDUSTRIES INC	30.1
1951	MAY DEPARTMENT STORES CO	30
1951	AVATEX CORP	29.9
1951	NABISCO INC	29.5
1951	CATERPILLAR INC	28.6
1951	HONEYWELL INTERNATIONAL INC	28
1951	ARMCO INC	28
1951	KROGER CO	26.9
1951	CONTINENTAL GROUP INC	26.8
1951	DEERE & CO	26.6
1951	KENNECOTT CORP	26.6
1951	MONEYGRAM INTERNATIONAL INC	26.4
1951	RYERSON HOLDING CORP	26.3
1951	OWENS-ILLINOIS INC	25.7
1951	STEVENS (J.P.) & CO	25
1951	MACY (R H) & CO	24
1951	BURNS INTL SERVICES CORP	23.9
1951	U S WEST COMMUNICATIONS INC	22.609
1951	AMERICAN CYANAMID CO	22
1951	USM CORP	22
1951	GENERAL FOODS CORP	21.3
1951	PROCTER & GAMBLE CO	21.3
1951	MURPHY (G.C.) CO	21
1951	CONOCOPHILLIPS	20.6
1951	DOW CHEMICAL	20.2
1951	ATLANTIC RICHFIELD CO	20.1
1951	UNISYS CORP	20
1951	MARSHALL FIELD & CO	20
1951	NEWBERRY (J J) CO	20
1951	VARITY CORP	19.9
1951	SUNOCO INC	19.8
1951	BEAM INC	19
1951	GTE CORP	19
1951	PHARMACIA CORP	19
1951	REYNOLDS METALS CO	19
1951	KOPPERS CO	18.9
1951	GRANT (W.T.) CO	18.7
1951	COLGATE-PALMOLIVE CO	18.6
1951	TRW INC	18.6
1951	JOHNS MANVILLE CORP	18.1
1951	AMERICAN STORES CO -OLD	18
1951	MCDONOUGH CO	18
1951	CRANE CO	17.9
1951	TIMKEN CO	17.9
1951	HONEYWELL INC	17.7
1951	BICOASTAL CORP	17
1951	WALGREENS BOOTS ALLIANCE INC	17
1951	PULLMAN INC	16.7
1951	CONE MILLS CORP	16.5
1951	PAN AM CORP	16.4
1951	CERRO CORP	16.2
1951	CUDAHY CO	15.7
1951	SUNBEAM CORPORATION	15.6
1951	EASTERN ENTERPRISES	15
1951	FIRST NATIONAL STORES INC	15
1951	CURTISS-WRIGHT CORP	14.9
1951	KRAFT HEINZ CO	14.8
1951	ARMSTRONG HOLDINGS INC	14.6
1951	AMERICAN AIRLINES GROUP INC	14.5
1951	CELANESE CORP-OLD	14.5
1951	NORTHROP GRUMMAN CORP	14.5
1951	NL INDUSTRIES	14.4
1951	CALERES INC	14
1951	SIMMONS CO	14
1951	RAYTHEON CO	13.8
1951	WEYERHAEUSER CO	13.8
1951	DART INDUSTRIES	13.7
1951	ST REGIS CORP	13.5
1951	TRANSWORLD LIQUIDATING TRUST	13.5
1951	FLAGSTAR CORP	13.5
1951	DAN RIVER INC -OLD	13.3
1951	PHELPS DODGE CORP	13.3
1951	CASE (J I) CO	12.8
1951	GENERAL MILLS INC	12.7
1951	CROWN ZELLERBACH	12.6
1951	AMSTED INDUSTRIES	12.5
1951	DANA HOLDING CORP	12.4
1951	ASSOCIATED DRY GOODS CORP	12.1
1951	BABCOCK & WILCOX CO-OLD	12.1
1951	ACF INDUSTRIES HOLDING CORP	12
1951	CORNING INC	12
1951	SHERWIN-WILLIAMS CO	12
1951	STERLING DRUG INC	12
1951	3M CO	11.9
1951	SCHENLEY INDUSTRIES INC	11.8
1951	NABISCO GROUP HOLDINGS CORP	11.6
1951	COCA-COLA CO	11.5
1951	AEROQUIP-VICKERS INC	11.4
1951	USG CORP	11.4
1951	HERCULES INC	11.2
1951	JOHNSON & JOHNSON	11.2
1951	WYETH	11.1
1951	GENERAL HOST CORP	11.1
1951	CBS INC	11
1951	QUANTUM CHEMICAL CORP	11
1951	SCOVILL INC	11
1951	STANDARD OIL CO	11
1951	UNITED CONTINENTAL HLDGS INC	11
1951	FMC CORP	10.9
1951	AMBAC INDUSTRIES INC	10.8
1951	WEST POINT-PEPPERELL	10.7
1951	CARNATION CO	10.6
1951	MORRISON KNUDSEN CORP OLD	10.6
1951	CLUETT PEABODY & CO	10.2
1951	ANCHOR HOCKING CORP	10.1
1951	GENESCO INC	10
1951	LIGGETT GROUP INC-OLD	10
1951	REVLON GROUP INC	9.7
1951	RAYMOND INTL INC/DE	9.7
1951	K-H CORP	9.5
1951	COMBUSTION ENGINEERING INC	9.4
1951	OTIS ELEVATOR CO	9.4
1951	STANLEY BLACK & DECKER INC	9.4
1951	STEWART-WARNER CORP	9.4
1951	EASTERN AIR LINES	9.3
1951	KEEBLER CO	9.3
1951	PARKE DAVIS & CO	9.3
1951	TODD SHIPYARDS CORP	9.3
1951	LOWENSTEIN (M.) CORP	9
1951	CROWN HOLDINGS INC	8.9
1951	DIAMOND INTERNATIONAL CORP	8.9
1951	ANHEUSER-BUSCH COS INC	8.6
1951	OWENS CORNING	8.6
1951	AMERICAN CHAIN & CABLE INC	8.5
1951	BEATRICE COS INC	8.5
1951	CONOCO INC-OLD	8.5
1951	G-I HOLDINGS INC	8.5
1951	GILLETTE CO	8.5
1951	ENVIROSOURCE INC	8.5
1951	QUAKER OATS CO	8.4
1951	CIT GROUP INC-OLD	8.3
1951	KAISERTECH LTD	8.3
1951	NABISCO BRANDS INC	8.3
1951	REVERE COPPER & BRASS INC	8.3
1951	RIEGEL TEXTILE CORP	8.3
1951	MEADWESTVACO CORP	8.3
1951	AIRCO INC	8.2
1951	MCDONNELL DOUGLAS CORP	8.2
1951	BEECH AIRCRAFT CORP	8.1
1951	KIMBERLY-CLARK CORP	8.1
1951	PILLSBURY CO	8.1
1951	ADMIRAL CORP	8
1951	HORMEL FOODS CORP	7.9
1951	BAUSCH & LOMB HLDGS -REDH	7.8
1951	KENDALL CO	7.8
1952	AT&T CORP	579.5
1952	GENERAL MOTORS CO	490.7
1952	USX CORP-CONSOLIDATED	294.3
1952	UNITED STATES STEEL CORP	294.3
1952	GENERAL ELECTRIC CO	206.1
1952	FORD MOTOR CO	198
1952	SEARS ROEBUCK & CO	165.6
1952	BETHLEHEM STEEL CORP	153.4
1952	EXXON MOBIL CORP	120
1952	CBS CORP -OLD	112.6
1952	CHRYSLER CORP	104.8
1952	ITT CORP	100
1952	CHIQUITA BRANDS INTL INC	98.2
1952	GOODYEAR TIRE & RUBBER CO	96.7
1952	FOOT LOCKER INC	96
1952	DU PONT (E I) DE NEMOURS	90.8
1952	NAVISTAR INTERNATIONAL CORP	87.2
1952	FIRESTONE TIRE & RUBBER CO	83
1952	ESMARK INC-OLD	75.8
1952	UNION CARBIDE CORP	70
1952	REPUBLIC STEEL CORP	69.4
1952	SPERRY CORP	69
1952	UNIROYAL INC	65.7
1952	RCA CORP	64
1952	ALCOA INC	56
1952	PENNEY (J C) CO	56
1952	BOEING CO	54.7
1952	EASTMAN KODAK CO	52.8
1952	AMOCO CORP	51.4
1952	UNITED TECHNOLOGIES CORP	50.7
1952	GULF CORP	48.6
1952	LOCKHEED MARTIN CORP	47.8
1952	ROCKWELL AUTOMATION	45.4
1952	KRAFT GENERAL FOODS	44.4
1952	LTV STEEL CO INC	43.6
1952	TEXACO INC	43.6
1952	GOODRICH CORP	42.9
1952	BENDIX CORP	42.8
1952	NEW VALLEY CORP	41.9
1952	SAFEWAY INC	41.1
1952	ANACONDA CO	40
1952	SEARS HOLDINGS CORP	38.9
1952	ALLIS-CHALMERS ENERGY INC	37
1952	VERIZON NEW ENGLAND INC	35.724
1952	PRIMERICA INC	35.4
1952	INTL PAPER CO	35.3
1952	CHEVRON CORP	34.8
1952	FURNITURE BRANDS INTL INC	34
1952	ASARCO INC	33.8
1952	SHELL OIL CO	33.6
1952	NCR CORP	33
1952	HEXION INC	32.6
1952	BURLINGTON INDUSTRIES INC	32
1952	GRACE (W R) & CO	32
1952	CATERPILLAR INC	31.7
1952	PPG INDUSTRIES INC	30.8
1952	NABISCO INC	29.2
1952	AVATEX CORP	29.1
1952	PROCTER & GAMBLE CO	29
1952	INTL BUSINESS MACHINES CORP	28.6
1952	KROGER CO	28.4
1952	ARMCO INC	28.3
1952	STEVENS (J.P.) & CO	28
1952	HONEYWELL INTERNATIONAL INC	27.8
1952	ALLIED STORES	27.1
1952	CONTINENTAL GROUP INC	27.1
1952	MONEYGRAM INTERNATIONAL INC	27.1
1952	MAY DEPARTMENT STORES CO	27
1952	KENNECOTT CORP	26.9
1952	OWENS-ILLINOIS INC	26.6
1952	RYERSON HOLDING CORP	26.1
1952	TRW INC	25.9
1952	DEERE & CO	25
1952	U S WEST COMMUNICATIONS INC	24.761
1952	CURTISS-WRIGHT CORP	23.9
1952	SUNOCO INC	23.7
1952	MACY (R H) & CO	23.5
1952	AMERICAN CYANAMID CO	23
1952	MURPHY (G.C.) CO	23
1952	CONOCOPHILLIPS	22.6
1952	BURNS INTL SERVICES CORP	21.8
1952	HONEYWELL INC	21.8
1952	USM CORP	21.5
1952	CRANE CO	21.3
1952	DOW CHEMICAL	21.3
1952	UNISYS CORP	21
1952	ATLANTIC RICHFIELD CO	20.8
1952	GRANT (W.T.) CO	20.7
1952	MCDONOUGH CO	20.6
1952	BUDD CO	20.5
1952	REYNOLDS METALS CO	20.2
1952	AMERICAN STORES CO -OLD	20
1952	GTE CORP	20
1952	MARSHALL FIELD & CO	20
1952	PULLMAN INC	20
1952	PHARMACIA CORP	19.4
1952	COLGATE-PALMOLIVE CO	19.2
1952	BEAM INC	19
1952	NORTHROP GRUMMAN CORP	19
1952	VARITY CORP	18.9
1952	JOHNS MANVILLE CORP	18.2
1952	GENERAL FOODS CORP	18
1952	PAN AM CORP	17.9
1952	KOPPERS CO	17.6
1952	TIMKEN CO	17.6
1952	CERRO CORP	17.4
1952	RAYTHEON CO	17.1
1952	BICOASTAL CORP	17
1952	WALGREENS BOOTS ALLIANCE INC	17
1952	BABCOCK & WILCOX CO-OLD	16.9
1952	AMSTED INDUSTRIES	16
1952	CONE MILLS CORP	16
1952	SUNBEAM CORPORATION	15.8
1952	AMERICAN AIRLINES GROUP INC	15.6
1952	SIMMONS CO	15.5
1952	KRAFT HEINZ CO	15.1
1952	CALERES INC	15
1952	FIRST NATIONAL STORES INC	15
1952	TRANSWORLD LIQUIDATING TRUST	14.8
1952	WEYERHAEUSER CO	14.8
1952	FLAGSTAR CORP	14.8
1952	CELANESE CORP-OLD	14.5
1952	CORNING INC	14.4
1952	NL INDUSTRIES	14.3
1952	CUDAHY CO	14.2
1952	ARMSTRONG HOLDINGS INC	14
1952	EASTERN ENTERPRISES	14
1952	PHELPS DODGE CORP	13.7
1952	GENERAL MILLS INC	13.2
1952	ST REGIS CORP	13.2
1952	UNITED CONTINENTAL HLDGS INC	13
1952	BEECH AIRCRAFT CORP	12.8
1952	DAN RIVER INC -OLD	12.7
1952	CROWN ZELLERBACH	12.6
1952	DANA HOLDING CORP	12.5
1952	SHERWIN-WILLIAMS CO	12.5
1952	ASSOCIATED DRY GOODS CORP	12.4
1952	3M CO	12.4
1952	ACF INDUSTRIES HOLDING CORP	12
1952	CASE (J I) CO	12
1952	DART INDUSTRIES	12
1952	FMC CORP	12
1952	HILTON WORLDWIDE HOLDINGS	12
1952	LOWENSTEIN (M.) CORP	12
1952	JOHNSON & JOHNSON	11.9
1952	CBS INC	11.6
1952	COCA-COLA CO	11.6
1952	STERLING DRUG INC	11.6
1952	AEROQUIP-VICKERS INC	11.5
1952	NABISCO GROUP HOLDINGS CORP	11.5
1952	KAISERTECH LTD	11.4
1952	MCDONNELL DOUGLAS CORP	11.3
1952	STANDARD OIL CO	11.3
1952	QUANTUM CHEMICAL CORP	11
1952	USG CORP	11
1952	ANCHOR HOCKING CORP	10.9
1952	WYETH	10.7
1952	GENERAL HOST CORP	10.7
1952	SCOVILL INC	10.7
1952	HERCULES INC	10.5
1952	AMBAC INDUSTRIES INC	10.4
1952	COMBUSTION ENGINEERING INC	10.4
1952	GENESCO INC	10.4
1952	SCHENLEY INDUSTRIES INC	10.4
1952	AMF INC	10.2
1952	OTIS ELEVATOR CO	10.2
1952	CURTIS PUBLISHING CO	10
1952	LIGGETT GROUP INC-OLD	10
1952	MOTOROLA SOLUTIONS INC	10
1952	STANDARD KOLLSMAN INDS INC	10
1952	WEST POINT-PEPPERELL	10
1952	PARKE DAVIS & CO	9.9
1952	EASTERN AIR LINES	9.8
1952	CLUETT PEABODY & CO	9.7
1952	K-H CORP	9.7
1952	STEWART-WARNER CORP	9.7
1952	REVLON GROUP INC	9.6
1952	CARNATION CO	9.4
1952	CIT GROUP INC-OLD	9.3
1952	GATX CORP	9
1952	CONOCO INC-OLD	8.8
1952	ENVIROSOURCE INC	8.6
1952	QUAKER OATS CO	8.6
1952	STANLEY BLACK & DECKER INC	8.6
1952	AIRCO INC	8.5
1952	BEATRICE COS INC	8.5
1952	KIMBERLY-CLARK CORP	8.5
1952	RAYMOND INTL INC/DE	8.5
1952	AMERICAN CHAIN & CABLE INC	8.4
1952	DIAMOND INTERNATIONAL CORP	8.4
1952	MORRISON KNUDSEN CORP OLD	8.4
1952	REVERE COPPER & BRASS INC	8.4
1952	AMAX INC	8.3
1952	CROWN HOLDINGS INC	8.3
1952	GRUMMAN CORP	8.3
1952	NABISCO BRANDS INC	8.3
1952	OWENS CORNING	8.3
1952	PILLSBURY CO	8.3
1952	TODD SHIPYARDS CORP	8.3
1952	ANHEUSER-BUSCH COS INC	8.2
1953	AT&T CORP	587.8
1953	GENERAL MOTORS CO	585.6
1953	USX CORP-CONSOLIDATED	301.6
1953	UNITED STATES STEEL CORP	301.6
1953	FORD MOTOR CO	253.6
1953	GENERAL ELECTRIC CO	222.1
1953	BETHLEHEM STEEL CORP	157.4
1953	SEARS ROEBUCK & CO	156.3
1953	EXXON MOBIL CORP	156
1953	CHRYSLER CORP	129.3
1953	CBS CORP -OLD	122.7
1953	GOODYEAR TIRE & RUBBER CO	101.9
1953	CHIQUITA BRANDS INTL INC	99.7
1953	ITT CORP	96
1953	FOOT LOCKER INC	96
1953	DU PONT (E I) DE NEMOURS	91.6
1953	FIRESTONE TIRE & RUBBER CO	90
1953	NAVISTAR INTERNATIONAL CORP	85.1
1953	ESMARK INC-OLD	78.4
1953	UNION CARBIDE CORP	70
1953	SPERRY CORP	69.8
1953	REPUBLIC STEEL CORP	69.5
1953	UNIROYAL INC	67.5
1953	RCA CORP	65
1953	UNITED TECHNOLOGIES CORP	62.1
1953	BOEING CO	58.7
1953	ALCOA INC	56
1953	PENNEY (J C) CO	56
1953	EASTMAN KODAK CO	53.9
1953	ROCKWELL AUTOMATION	53.2
1953	LOCKHEED MARTIN CORP	51.5
1953	AMOCO CORP	50.9
1953	BENDIX CORP	48.7
1953	GULF CORP	48
1953	SAFEWAY INC	46.8
1953	KRAFT GENERAL FOODS	45.3
1953	LTV STEEL CO INC	43.8
1953	GOODRICH CORP	42.1
1953	TEXACO INC	41.1
1953	ANACONDA CO	40.5
1953	NEW VALLEY CORP	40.4
1953	FURNITURE BRANDS INTL INC	38
1953	SEARS HOLDINGS CORP	37.9
1953	VERIZON NEW ENGLAND INC	37.077
1953	PRIMERICA INC	36.9
1953	TRANE INC	36.8
1953	ALLIS-CHALMERS ENERGY INC	36.7
1953	INTL PAPER CO	36
1953	CHEVRON CORP	34.9
1953	SHELL OIL CO	34.7
1953	NCR CORP	34
1953	ASARCO INC	33.1
1953	HEXION INC	32.6
1953	BURLINGTON INDUSTRIES INC	32
1953	GRACE (W R) & CO	32
1953	CONTINENTAL GROUP INC	31.9
1953	PPG INDUSTRIES INC	31
1953	PROCTER & GAMBLE CO	31
1953	INTL BUSINESS MACHINES CORP	30.8
1953	CATERPILLAR INC	29.6
1953	HONEYWELL INTERNATIONAL INC	29.1
1953	KROGER CO	29.1
1953	AVATEX CORP	29
1953	MONEYGRAM INTERNATIONAL INC	28.9
1953	CURTISS-WRIGHT CORP	28.7
1953	ARMCO INC	28.6
1953	KENNECOTT CORP	28
1953	NABISCO INC	28
1953	ALLIED STORES	27.8
1953	OWENS-ILLINOIS INC	27.6
1953	RYERSON HOLDING CORP	27.1
1953	MAY DEPARTMENT STORES CO	27
1953	AVCO CORP	26
1953	STEVENS (J.P.) & CO	25.9
1953	BURNS INTL SERVICES CORP	25
1953	U S WEST COMMUNICATIONS INC	24.905
1953	SUNOCO INC	24.3
1953	HONEYWELL INC	24.2
1953	MACY (R H) & CO	24
1953	TRW INC	24
1953	BUDD CO	23.9
1953	AMERICAN CYANAMID CO	23.7
1953	DEERE & CO	23.7
1953	MURPHY (G.C.) CO	23
1953	REYNOLDS METALS CO	23
1953	CONOCOPHILLIPS	22.7
1953	GTE CORP	22
1953	NL INDUSTRIES	22
1953	GRANT (W.T.) CO	21.8
1953	DOW CHEMICAL	21.7
1953	USM CORP	21.4
1953	ATLANTIC RICHFIELD CO	21.2
1953	BABCOCK & WILCOX CO-OLD	21.1
1953	UNISYS CORP	21
1953	RAYTHEON CO	21
1953	MCDONOUGH CO	20.7
1953	NORTHROP GRUMMAN CORP	20.1
1953	AMERICAN STORES CO -OLD	20
1953	MARSHALL FIELD & CO	20
1953	PULLMAN INC	20
1953	PHARMACIA CORP	19.8
1953	CRANE CO	19.7
1953	COLGATE-PALMOLIVE CO	19.6
1953	BEAM INC	19
1953	GENERAL FOODS CORP	19
1953	JOHNS MANVILLE CORP	18.4
1953	CERRO CORP	18.2
1953	PAN AM CORP	17.3
1953	CROWN ZELLERBACH	17.1
1953	BICOASTAL CORP	17
1953	WALGREENS BOOTS ALLIANCE INC	17
1953	AMERICAN AIRLINES GROUP INC	16.7
1953	VARITY CORP	16.3
1953	TRANSWORLD LIQUIDATING TRUST	16.1
1953	FLAGSTAR CORP	16.1
1953	CONE MILLS CORP	16
1953	AEROJET ROCKETDYNE HOLDINGS	15.2
1953	MCDONNELL DOUGLAS CORP	15.1
1953	CALERES INC	15
1953	FIRST NATIONAL STORES INC	15
1953	KRAFT HEINZ CO	15
1953	HILTON WORLDWIDE HOLDINGS	15
1953	TIMKEN CO	14.7
1953	UNITED CONTINENTAL HLDGS INC	14.6
1953	ARMSTRONG HOLDINGS INC	14.5
1953	3M CO	14.3
1953	KOPPERS CO	14.1
1953	CUDAHY CO	14
1953	KAISERTECH LTD	13.9
1953	SUNBEAM CORPORATION	13.7
1953	PHELPS DODGE CORP	13.5
1953	WEYERHAEUSER CO	13.3
1953	GENERAL MILLS INC	13.1
1953	CORNING INC	13
1953	FMC CORP	13
1953	AEROQUIP-VICKERS INC	12.9
1953	CBS INC	12.8
1953	SIMMONS CO	12.8
1953	JOHNSON & JOHNSON	12.4
1953	REVLON GROUP INC	12.2
1953	ST REGIS CORP	12.2
1953	DART INDUSTRIES	12
1953	LOWENSTEIN (M.) CORP	12
1953	SHERWIN-WILLIAMS CO	12
1953	STERLING DRUG INC	11.8
1953	USG CORP	11.8
1953	ASSOCIATED DRY GOODS CORP	11.7
1953	ACF INDUSTRIES HOLDING CORP	11.5
1953	EASTERN ENTERPRISES	11.5
1953	NABISCO GROUP HOLDINGS CORP	11.5
1953	COCA-COLA CO	11.4
1953	WEST POINT-PEPPERELL	11.4
1953	AMF INC	11.2
1953	CLUETT PEABODY & CO	11.2
1953	STANDARD OIL CO	11.1
1953	AMSTED INDUSTRIES	11
1953	COMBUSTION ENGINEERING INC	11
1953	GENERAL HOST CORP	11
1953	GENESCO INC	11
1953	ANCHOR HOCKING CORP	10.8
1953	CELANESE CORP-OLD	10.8
1953	CURTIS PUBLISHING CO	10.8
1953	DAN RIVER INC -OLD	10.8
1953	HERCULES INC	10.7
1953	AMERICAN BAKERIES CO	10.5
1953	DANA HOLDING CORP	10.5
1953	OTIS ELEVATOR CO	10.5
1953	WYETH	10.4
1953	SCOVILL INC	10.4
1953	EASTERN AIR LINES	10.2
1953	MERCK & CO	10.2
1953	STEWART-WARNER CORP	10.2
1953	ENVIROSOURCE INC	10.1
1953	CARNATION CO	10
1953	LIGGETT GROUP INC-OLD	10
1953	PARKE DAVIS & CO	9.7
1953	CASE (J I) CO	9.6
1953	REVERE COPPER & BRASS INC	9.6
1953	SCOTT PAPER CO	9.6
1953	CIT GROUP INC-OLD	9.5
1953	KEEBLER CO	9.5
1953	MCGRAW-EDISON CO	9.5
1953	CONOCO INC-OLD	9.2
1953	HORMEL FOODS CORP	9.2
1953	QUANTUM CHEMICAL CORP	9.2
1953	SCHENLEY INDUSTRIES INC	9.2
1953	ADMIRAL CORP	9.1
1953	GATX CORP	9
1953	MOTOROLA SOLUTIONS INC	9
1953	TWENTIETH CENTURY-FOX FILM	9
1953	ROHR INC	8.8
1953	STANLEY BLACK & DECKER INC	8.8
1953	GRUMMAN CORP	8.7
1953	QUAKER OATS CO	8.6
1953	BEATRICE COS INC	8.5
1953	CROWN HOLDINGS INC	8.5
1953	DIAMOND INTERNATIONAL CORP	8.5
1953	G-I HOLDINGS INC	8.5
1953	AIRCO INC	8.4
1953	KAISER STEEL CORP	8.4
1954	AT&T CORP	587.8
1954	GENERAL MOTORS CO	576.7
1954	USX CORP-CONSOLIDATED	268.1
1954	UNITED STATES STEEL CORP	268.1
1954	FORD MOTOR CO	253.2
1954	GENERAL ELECTRIC CO	210.2
1954	CHRYSLER CORP	167.8
1954	SEARS ROEBUCK & CO	160
1954	EXXON MOBIL CORP	155
1954	BETHLEHEM STEEL CORP	135.8
1954	CBS CORP -OLD	117.1
1954	ITT CORP	102
1954	FOOT LOCKER INC	96
1954	GOODYEAR TIRE & RUBBER CO	95.7
1954	CHIQUITA BRANDS INTL INC	92.3
1954	FIRESTONE TIRE & RUBBER CO	90
1954	DU PONT (E I) DE NEMOURS	84.5
1954	ESMARK INC-OLD	77.9
1954	PACIFIC BELL	77.713
1954	SPERRY CORP	76.5
1954	BICOASTAL CORP	75
1954	NAVISTAR INTERNATIONAL CORP	70.7
1954	RCA CORP	70.5
1954	UNION CARBIDE CORP	70
1954	BOEING CO	65.1
1954	UNIROYAL INC	60.7
1954	PENNEY (J C) CO	60
1954	REPUBLIC STEEL CORP	57.6
1954	GENERAL DYNAMICS CORP	56
1954	ROCKWELL AUTOMATION	54.9
1954	ALCOA INC	54
1954	EASTMAN KODAK CO	51.4
1954	AMOCO CORP	51.3
1954	INTL BUSINESS MACHINES CORP	50.3
1954	SAFEWAY INC	49.9
1954	GULF CORP	46.8
1954	LOCKHEED MARTIN CORP	46
1954	UNITED TECHNOLOGIES CORP	45.8
1954	KRAFT GENERAL FOODS	45.7
1954	BURLINGTON INDUSTRIES INC	44
1954	BENDIX CORP	43.8
1954	GOODRICH CORP	43
1954	GRACE (W R) & CO	42
1954	TEXACO INC	41.5
1954	NEW VALLEY CORP	39.1
1954	ANACONDA CO	38.8
1954	LTV STEEL CO INC	38.5
1954	FURNITURE BRANDS INTL INC	38
1954	VERIZON NEW ENGLAND INC	37.71
1954	TRANE INC	37.7
1954	INTL PAPER CO	37.4
1954	SEARS HOLDINGS CORP	37
1954	NCR CORP	37
1954	OLIN CORP	35.6
1954	PRIMERICA INC	35.5
1954	CHEVRON CORP	35.4
1954	SHELL OIL CO	35.3
1954	ALLIS-CHALMERS ENERGY INC	34
1954	CONTINENTAL GROUP INC	32.9
1954	HEXION INC	32.5
1954	ASARCO INC	30.5
1954	KROGER CO	30.3
1954	PPG INDUSTRIES INC	30
1954	ALLIED STORES	29.5
1954	HONEYWELL INTERNATIONAL INC	29.3
1954	ARMCO INC	29.1
1954	NABISCO INC	28
1954	MONEYGRAM INTERNATIONAL INC	26.9
1954	RYERSON HOLDING CORP	26.7
1954	AVATEX CORP	26.5
1954	PROCTER & GAMBLE CO	26.3
1954	CATERPILLAR INC	25.8
1954	OWENS-ILLINOIS INC	25.7
1954	KENNECOTT CORP	25.5
1954	CURTISS-WRIGHT CORP	25.1
1954	AMERICAN CYANAMID CO	25
1954	REYNOLDS METALS CO	25
1954	STEVENS (J.P.) & CO	25
1954	HONEYWELL INC	24.9
1954	NORTHROP GRUMMAN CORP	24.7
1954	U S WEST COMMUNICATIONS INC	24.206
1954	MACY (R H) & CO	24
1954	CONOCOPHILLIPS	23.8
1954	NL INDUSTRIES	23.5
1954	MAY DEPARTMENT STORES CO	23
1954	MURPHY (G.C.) CO	23
1954	GRANT (W.T.) CO	22.9
1954	DOW CHEMICAL	22.5
1954	TRW INC	21.5
1954	ATLANTIC RICHFIELD CO	21.2
1954	AVCO CORP	21.2
1954	USM CORP	21.2
1954	UNISYS CORP	21
1954	COLGATE-PALMOLIVE CO	21
1954	GTE CORP	21
1954	HILTON WORLDWIDE HOLDINGS	21
1954	BURNS INTL SERVICES CORP	20.6
1954	BUDD CO	20.5
1954	SUNOCO INC	20.5
1954	AMERICAN STORES CO -OLD	20
1954	MARSHALL FIELD & CO	20
1954	MCDONOUGH CO	20
1954	NEWBERRY (J J) CO	20
1954	DEERE & CO	19.8
1954	CRANE CO	19.6
1954	PHARMACIA CORP	19.3
1954	BEAM INC	19
1954	BABCOCK & WILCOX CO-OLD	18.9
1954	CERRO CORP	18.8
1954	VARITY CORP	18.8
1954	RAYTHEON CO	18.8
1954	GENERAL FOODS CORP	18.2
1954	JOHNS MANVILLE CORP	17.9
1954	PAN AM CORP	17.6
1954	CROWN ZELLERBACH	17.3
1954	CALERES INC	16.8
1954	ACF INDUSTRIES HOLDING CORP	16.6
1954	WALGREENS BOOTS ALLIANCE INC	16.5
1954	CONE MILLS CORP	16.5
1954	AMERICAN AIRLINES GROUP INC	16.3
1954	PULLMAN INC	16
1954	UNITED CONTINENTAL HLDGS INC	15.5
1954	CAMPBELL SOUP CO	15.4
1954	TRANSWORLD LIQUIDATING TRUST	15.2
1954	FLAGSTAR CORP	15.2
1954	FIRST NATIONAL STORES INC	15
1954	GENESCO INC	15
1954	KRAFT HEINZ CO	15
1954	LOWENSTEIN (M.) CORP	15
1954	3M CO	14.4
1954	TIMKEN CO	14.3
1954	ARMSTRONG HOLDINGS INC	14.2
1954	KAISERTECH LTD	14.1
1954	AEROJET ROCKETDYNE HOLDINGS	14
1954	TEXTRON INC	14
1954	CBS INC	13.7
1954	PHELPS DODGE CORP	13.7
1954	REVLON GROUP INC	13.6
1954	SHERWIN-WILLIAMS CO	13.5
1954	SIMMONS CO	13.5
1954	WEYERHAEUSER CO	13.5
1954	FMC CORP	13.3
1954	GENERAL MILLS INC	13.3
1954	CORNING INC	13
1954	SUNBEAM CORPORATION	12.6
1954	AEROQUIP-VICKERS INC	12.5
1954	ST REGIS CORP	12.5
1954	CELANESE CORP-OLD	12.4
1954	MCDONNELL DOUGLAS CORP	12.3
1954	STERLING DRUG INC	12.1
1954	USG CORP	12
1954	ASSOCIATED DRY GOODS CORP	11.9
1954	JOHNSON & JOHNSON	11.9
1954	WYETH	11.5
1954	NABISCO GROUP HOLDINGS CORP	11.5
1954	GENERAL HOST CORP	11.3
1954	STANDARD OIL CO	11.2
1954	BEATRICE COS INC	11.1
1954	COCA-COLA CO	11.1
1954	DART INDUSTRIES	11
1954	EASTERN AIR LINES	11
1954	HERCULES INC	11
1954	MERRITT CHAPMAN & SCOTT CORP	11
1954	KIMBERLY-CLARK CORP	10.9
1954	CURTIS PUBLISHING CO	10.6
1954	DAN RIVER INC -OLD	10.6
1954	OTIS ELEVATOR CO	10.6
1954	ANCHOR HOCKING CORP	10.5
1954	KOPPERS CO	10.5
1954	MEADWESTVACO CORP	10.5
1954	AMF INC	10.3
1954	AMERICAN BAKERIES CO	10.3
1954	COMBUSTION ENGINEERING INC	10.2
1954	MERCK & CO	10.2
1954	CARNATION CO	10.1
1954	DANA HOLDING CORP	10
1954	EASTERN ENTERPRISES	10
1954	KEEBLER CO	10
1954	SCOTT PAPER CO	10
1954	SCOVILL INC	9.9
1954	CLUETT PEABODY & CO	9.7
1954	PARKE DAVIS & CO	9.6
1954	LIGGETT GROUP INC-OLD	9.5
1954	MCGRAW-EDISON CO	9.5
1954	CONOCO INC-OLD	9.4
1954	K-H CORP	9.3
1954	QUAKER OATS CO	9.1
1954	HORMEL FOODS CORP	9
1954	MOTOROLA SOLUTIONS INC	9
1954	TWENTIETH CENTURY-FOX FILM	9
1954	CUDAHY CO	8.9
1954	PILLSBURY CO	8.8
1954	PFIZER INC	8.7
1954	ROHR INC	8.7
1954	UNOCAL CORP	8.7
1954	REVERE COPPER & BRASS INC	8.6
1954	ADMIRAL CORP	8.5
1954	OWENS CORNING	8.5
1954	AMERICAN CHAIN & CABLE INC	8.3
1954	QUANTUM CHEMICAL CORP	8.3
1955	AT&T CORP	625.6
1955	GENERAL MOTORS CO	624
1955	USX CORP-CONSOLIDATED	272.6
1955	UNITED STATES STEEL CORP	272.6
1955	FORD MOTOR CO	269.1
1955	GENERAL ELECTRIC CO	250.3
1955	CHRYSLER CORP	176.4
1955	SEARS ROEBUCK & CO	172.1
1955	EXXON MOBIL CORP	153
1955	BETHLEHEM STEEL CORP	144.9
1955	CBS CORP -OLD	115.9
1955	ITT CORP	111
1955	GOODYEAR TIRE & RUBBER CO	100.2
1955	CHIQUITA BRANDS INTL INC	92.8
1955	FOOT LOCKER INC	91.1
1955	FIRESTONE TIRE & RUBBER CO	90
1955	DU PONT (E I) DE NEMOURS	89.1
1955	SPERRY CORP	85.2
1955	PACIFIC BELL	81.633
1955	RCA CORP	78.5
1955	ESMARK INC-OLD	77.2
1955	NAVISTAR INTERNATIONAL CORP	75.6
1955	BICOASTAL CORP	75
1955	MOBIL CORP	74.3
1955	UNION CARBIDE CORP	73
1955	GENERAL DYNAMICS CORP	70.5
1955	REPUBLIC STEEL CORP	66.1
1955	BOEING CO	65.4
1955	UNIROYAL INC	63.6
1955	ROCKWELL AUTOMATION	61.3
1955	PENNEY (J C) CO	60
1955	LOCKHEED MARTIN CORP	57.4
1955	INTL BUSINESS MACHINES CORP	56.4
1955	ALCOA INC	55
1955	SAFEWAY INC	54.3
1955	AMOCO CORP	51.5
1955	EASTMAN KODAK CO	50.9
1955	UNITED TECHNOLOGIES CORP	50
1955	BURLINGTON INDUSTRIES INC	49
1955	INTL PAPER CO	47.6
1955	GULF CORP	47.2
1955	BENDIX CORP	46.3
1955	KRAFT GENERAL FOODS	45.9
1955	OLIN CORP	44.3
1955	GOODRICH CORP	44
1955	GRACE (W R) & CO	44
1955	TEXACO INC	42.5
1955	LTV STEEL CO INC	41
1955	ANACONDA CO	40.6
1955	VERIZON NEW ENGLAND INC	40.362
1955	ALLIS-CHALMERS ENERGY INC	40.2
1955	NCR CORP	40
1955	TRANE INC	39.8
1955	NEW VALLEY CORP	39.8
1955	GTE CORP	39
1955	SHELL OIL CO	38.8
1955	SEARS HOLDINGS CORP	37.9
1955	FURNITURE BRANDS INTL INC	36.5
1955	CHEVRON CORP	36.4
1955	PRIMERICA INC	34.8
1955	KROGER CO	33.7
1955	HEXION INC	33.2
1955	PPG INDUSTRIES INC	33.2
1955	CONTINENTAL GROUP INC	32.2
1955	ARMCO INC	31.5
1955	CATERPILLAR INC	31.4
1955	HONEYWELL INTERNATIONAL INC	30.3
1955	ASARCO INC	30.3
1955	ALLIED STORES	30
1955	AVATEX CORP	28.9
1955	BURNS INTL SERVICES CORP	28
1955	CURTISS-WRIGHT CORP	28
1955	NABISCO INC	28
1955	STEVENS (J.P.) & CO	28
1955	RYERSON HOLDING CORP	27.9
1955	KENNECOTT CORP	27.2
1955	UNISYS CORP	27
1955	OWENS-ILLINOIS INC	26.8
1955	PROCTER & GAMBLE CO	26.7
1955	U S WEST COMMUNICATIONS INC	26.137
1955	VARITY CORP	26
1955	REYNOLDS METALS CO	26
1955	MONEYGRAM INTERNATIONAL INC	25.8
1955	HONEYWELL INC	25.6
1955	AMERICAN CYANAMID CO	25.5
1955	DOW CHEMICAL	25.2
1955	CONOCOPHILLIPS	25.2
1955	HILTON WORLDWIDE HOLDINGS	25
1955	NL INDUSTRIES	25
1955	GRANT (W.T.) CO	24.7
1955	AVCO CORP	24.6
1955	CROWN ZELLERBACH	24
1955	MACY (R H) & CO	24
1955	PHARMACIA CORP	23.6
1955	MAY DEPARTMENT STORES CO	23
1955	NORTHROP GRUMMAN CORP	23
1955	COLGATE-PALMOLIVE CO	22.9
1955	AMERICAN STORES CO -OLD	22
1955	BUDD CO	22
1955	MURPHY (G.C.) CO	22
1955	DEERE & CO	21.5
1955	USM CORP	21.3
1955	TRW INC	21.2
1955	CERRO CORP	20.2
1955	MARSHALL FIELD & CO	20
1955	MCDONOUGH CO	20
1955	NEWBERRY (J J) CO	20
1955	GENERAL FOODS CORP	19.9
1955	SUNOCO INC	19.9
1955	CRANE CO	19.8
1955	AEROJET ROCKETDYNE HOLDINGS	19.6
1955	PAN AM CORP	19.3
1955	BEAM INC	19
1955	AMERICAN AIRLINES GROUP INC	18.9
1955	CAMPBELL SOUP CO	18.8
1955	JOHNS MANVILLE CORP	18.6
1955	BABCOCK & WILCOX CO-OLD	18.5
1955	RAYTHEON CO	18.5
1955	UNITED CONTINENTAL HLDGS INC	17.7
1955	LOWENSTEIN (M.) CORP	17.5
1955	TRANSWORLD LIQUIDATING TRUST	17.5
1955	FLAGSTAR CORP	17.5
1955	GENESCO INC	17
1955	CALERES INC	16.8
1955	ACF INDUSTRIES HOLDING CORP	16.5
1955	ATLANTIC RICHFIELD CO	16.5
1955	WALGREENS BOOTS ALLIANCE INC	16.5
1955	CONE MILLS CORP	16.5
1955	KRAFT HEINZ CO	16.3
1955	KAISERTECH LTD	16.2
1955	3M CO	16.2
1955	REVLON GROUP INC	16
1955	PULLMAN INC	16
1955	ST REGIS CORP	16
1955	TEXTRON INC	16
1955	ARMSTRONG HOLDINGS INC	15.2
1955	FMC CORP	15.2
1955	FIRST NATIONAL STORES INC	15
1955	TIMKEN CO	15
1955	SUNBEAM CORPORATION	14.8
1955	SIMMONS CO	14.7
1955	PHELPS DODGE CORP	14.4
1955	WEYERHAEUSER CO	14.4
1955	ASSOCIATED DRY GOODS CORP	13.8
1955	KIMBERLY-CLARK CORP	13.8
1955	MCDONNELL DOUGLAS CORP	13.8
1955	K-H CORP	13.6
1955	SHERWIN-WILLIAMS CO	13.6
1955	CBS INC	13.5
1955	CELANESE CORP-OLD	13.4
1955	GENERAL MILLS INC	13.1
1955	CORNING INC	13
1955	DANA HOLDING CORP	13
1955	AEROQUIP-VICKERS INC	13
1955	EASTERN AIR LINES	12.9
1955	GENERAL HOST CORP	12.9
1955	USG CORP	12.8
1955	KOPPERS CO	12.6
1955	WYETH	12.5
1955	STERLING DRUG INC	12.4
1955	JOHNSON & JOHNSON	12.3
1955	CLUETT PEABODY & CO	12.1
1955	MOTOROLA SOLUTIONS INC	12
1955	NABISCO GROUP HOLDINGS CORP	12
1955	WEST POINT-PEPPERELL	12
1955	COCA-COLA CO	11.8
1955	AMF INC	11.3
1955	HERCULES INC	11.3
1955	STANDARD OIL CO	11.3
1955	ANCHOR HOCKING CORP	11.1
1955	BEATRICE COS INC	11
1955	MEADWESTVACO CORP	11
1955	SCOVILL INC	10.9
1955	DAN RIVER INC -OLD	10.6
1955	AMERICAN BAKERIES CO	10.5
1955	SUNBEAM CORP	10.5
1955	SCOTT PAPER CO	10.3
1955	CARNATION CO	10.1
1955	DRESSER INDUSTRIES INC	10
1955	EASTERN ENTERPRISES	10
1955	GRAND UNION CO -OLD	10
1955	LIGGETT GROUP INC-OLD	10
1955	MCGRAW-EDISON CO	10
1955	MERCK & CO	10
1955	COMBUSTION ENGINEERING INC	9.9
1955	OTIS ELEVATOR CO	9.9
1955	PARKE DAVIS & CO	9.9
1955	GILLETTE CO	9.7
1955	KAISER STEEL CORP	9.7
1955	MORRISON KNUDSEN CORP OLD	9.6
1955	DART INDUSTRIES	9.5
1955	KEEBLER CO	9.5
1955	PFIZER INC	9.5
1955	CONOCO INC-OLD	9.4
1955	REVERE COPPER & BRASS INC	9.3
1955	HORMEL FOODS CORP	9.2
1955	CARRIER CORP	9.1
1955	OWENS CORNING	9.1
1955	NABISCO BRANDS INC	9
1955	TWENTIETH CENTURY-FOX FILM	9
1956	AT&T CORP	648.2
1956	GENERAL MOTORS CO	599.2
1956	GENERAL ELECTRIC CO	280.5
1956	FORD MOTOR CO	266.4
1956	USX CORP-CONSOLIDATED	260.6
1956	UNITED STATES STEEL CORP	260.6
1956	SEARS ROEBUCK & CO	182.3
1956	EXXON MOBIL CORP	156
1956	BETHLEHEM STEEL CORP	150.1
1956	CHRYSLER CORP	143.9
1956	CBS CORP -OLD	125.1
1956	ITT CORP	122
1956	GOODYEAR TIRE & RUBBER CO	101.1
1956	SPERRY CORP	101
1956	CHIQUITA BRANDS INTL INC	94.9
1956	GENERAL DYNAMICS CORP	94.3
1956	PACIFIC BELL	89.592
1956	DU PONT (E I) DE NEMOURS	89.1
1956	FOOT LOCKER INC	88.6
1956	FIRESTONE TIRE & RUBBER CO	87.5
1956	RCA CORP	80
1956	UNION CARBIDE CORP	79
1956	ESMARK INC-OLD	77.2
1956	MOBIL CORP	76.2
1956	NAVISTAR INTERNATIONAL CORP	74
1956	BOEING CO	71.1
1956	ROCKWELL AUTOMATION	70.8
1956	REPUBLIC STEEL CORP	68.9
1956	UNIROYAL INC	63.9
1956	LOCKHEED MARTIN CORP	61
1956	PENNEY (J C) CO	60
1956	UNITED TECHNOLOGIES CORP	59.4
1956	ALCOA INC	58.5
1956	GULF CORP	57.7
1956	SAFEWAY INC	54.9
1956	CONTINENTAL GROUP INC	53.8
1956	BURLINGTON INDUSTRIES INC	53
1956	TEXACO INC	52.6
1956	AMOCO CORP	52
1956	INTL BUSINESS MACHINES CORP	51.192
1956	EASTMAN KODAK CO	50.8
1956	INTL PAPER CO	50.6
1956	BICOASTAL CORP	50
1956	BENDIX CORP	47.5
1956	KRAFT GENERAL FOODS	46.5
1956	GRACE (W R) & CO	44.8
1956	NCR CORP	44.5
1956	GTE CORP	44
1956	ANACONDA CO	43.4
1956	GOODRICH CORP	43.3
1956	OLIN CORP	42
1956	LTV STEEL CO INC	41
1956	VERIZON NEW ENGLAND INC	40.914
1956	TRANE INC	40.4
1956	SHELL OIL CO	39.9
1956	NEW VALLEY CORP	39.3
1956	CHEVRON CORP	38.9
1956	ALLIS-CHALMERS ENERGY INC	38.8
1956	CATERPILLAR INC	37.9
1956	SEARS HOLDINGS CORP	37.2
1956	KROGER CO	36.8
1956	FURNITURE BRANDS INTL INC	36
1956	PRIMERICA INC	35.2
1956	PPG INDUSTRIES INC	35
1956	HEXION INC	34.2
1956	OWENS-ILLINOIS INC	34
1956	UNISYS CORP	33
1956	ARMCO INC	32.4
1956	CURTISS-WRIGHT CORP	32.2
1956	HONEYWELL INTERNATIONAL INC	31.9
1956	ASARCO INC	31.9
1956	BURNS INTL SERVICES CORP	31.9
1956	STEVENS (J.P.) & CO	31.5
1956	ALLIED STORES	31
1956	HONEYWELL INC	30.4
1956	PROCTER & GAMBLE CO	29.3
1956	AVATEX CORP	29.2
1956	RYERSON HOLDING CORP	28.7
1956	NABISCO INC	28
1956	KENNECOTT CORP	27.9
1956	GRANT (W.T.) CO	27.8
1956	AMERICAN CYANAMID CO	27.5
1956	AVCO CORP	27.5
1956	CONOCOPHILLIPS	27.5
1956	DOW CHEMICAL	27.2
1956	AEROJET ROCKETDYNE HOLDINGS	27
1956	MERRITT CHAPMAN & SCOTT CORP	27
1956	U S WEST COMMUNICATIONS INC	26.534
1956	MONEYGRAM INTERNATIONAL INC	26.4
1956	CROWN ZELLERBACH	26
1956	REYNOLDS METALS CO	26
1956	AMERICAN STORES CO -OLD	25
1956	HILTON WORLDWIDE HOLDINGS	25
1956	MACY (R H) & CO	25
1956	NL INDUSTRIES	25
1956	COLGATE-PALMOLIVE CO	23.9
1956	PHARMACIA CORP	23.7
1956	TRW INC	23.7
1956	VARITY CORP	23.2
1956	RAYTHEON CO	22.1
1956	AMERICAN MOTORS CORP	22
1956	NORTHROP GRUMMAN CORP	22
1956	GENERAL FOODS CORP	21.3
1956	PAN AM CORP	21.3
1956	USM CORP	21.2
1956	BABCOCK & WILCOX CO-OLD	21
1956	CRANE CO	20.9
1956	SUNOCO INC	20.7
1956	DEERE & CO	20.621
1956	CERRO CORP	20.2
1956	CAMPBELL SOUP CO	20.1
1956	LOWENSTEIN (M.) CORP	20.1
1956	AMERICAN AIRLINES GROUP INC	20
1956	CALERES INC	20
1956	MURPHY (G.C.) CO	20
1956	NEWBERRY (J J) CO	20
1956	MCDONOUGH CO	19.7
1956	JOHNS MANVILLE CORP	19.4
1956	UNITED CONTINENTAL HLDGS INC	19.4
1956	TRANSWORLD LIQUIDATING TRUST	19.2
1956	FLAGSTAR CORP	19.2
1956	3M CO	18.8
1956	ACF INDUSTRIES HOLDING CORP	18.2
1956	BUDD CO	18
1956	DAN RIVER INC -OLD	18
1956	REVLON GROUP INC	18
1956	ST REGIS CORP	17.6
1956	KIMBERLY-CLARK CORP	16.9
1956	GENESCO INC	16.7
1956	ATLANTIC RICHFIELD CO	16.6
1956	KRAFT HEINZ CO	16.5
1956	WALGREENS BOOTS ALLIANCE INC	16.5
1956	CONE MILLS CORP	16.5
1956	MCDONNELL DOUGLAS CORP	16.4
1956	FMC CORP	16.1
1956	SUNBEAM CORPORATION	16
1956	BEAM INC	16
1956	TEXTRON INC	15.9
1956	TIMKEN CO	15.7
1956	ARMSTRONG HOLDINGS INC	15.6
1956	KOPPERS CO	15.6
1956	FIRST NATIONAL STORES INC	15.5
1956	ASSOCIATED DRY GOODS CORP	15
1956	CBS INC	15
1956	EASTERN AIR LINES	15
1956	MCGRAW-EDISON CO	15
1956	PULLMAN INC	15
1956	PHELPS DODGE CORP	14.6
1956	WEYERHAEUSER CO	14.5
1956	AMF INC	14.2
1956	MARSHALL FIELD & CO	14
1956	GENERAL MILLS INC	13.7
1956	WYETH	13.5
1956	CORNING INC	13.5
1956	GRAND UNION CO -OLD	13.5
1956	AEROQUIP-VICKERS INC	13.4
1956	USG CORP	13.4
1956	OTIS ELEVATOR CO	13.3
1956	GENERAL HOST CORP	13.2
1956	DRESSER INDUSTRIES INC	13
1956	JOHNSON & JOHNSON	12.9
1956	STERLING DRUG INC	12.8
1956	CELANESE CORP-OLD	12.6
1956	COCA-COLA CO	12.6
1956	SHERWIN-WILLIAMS CO	12.5
1956	COMBUSTION ENGINEERING INC	12.4
1956	CLUETT PEABODY & CO	12.3
1956	MORRISON KNUDSEN CORP OLD	12.3
1956	BEATRICE COS INC	12.2
1956	NABISCO GROUP HOLDINGS CORP	12
1956	WEST POINT-PEPPERELL	12
1956	HERCULES INC	11.8
1956	ANCHOR HOCKING CORP	11.5
1956	DANA HOLDING CORP	11.5
1956	STANDARD OIL CO	11.5
1956	CARNATION CO	11.3
1956	MEADWESTVACO CORP	11.3
1956	K-H CORP	11.1
1956	EASTERN ENTERPRISES	11
1956	MOTOROLA SOLUTIONS INC	11
1956	KAISER STEEL CORP	10.8
1956	NABISCO BRANDS INC	10.7
1956	CURTIS PUBLISHING CO	10.5
1956	SUNBEAM CORP	10.5
1956	AMERICAN BAKERIES CO	10.4
1956	MERCK & CO	10.3
1956	SCOTT PAPER CO	10.3
1956	CARRIER CORP	10.2
1956	MILACRON INC	10.1
1956	GILLETTE CO	10
1956	LIGGETT GROUP INC-OLD	10
1956	PFIZER INC	10
1956	SIMMONS CO	10
1956	EX-CELL-O CORP	9.9
1956	CONOCO INC-OLD	9.8
1956	PARKE DAVIS & CO	9.8
1956	SCOVILL INC	9.8
1956	GATX CORP	9.7
1956	GRUMMAN CORP	9.7
1956	DART INDUSTRIES	9.5
1957	AT&T CORP	651.5
1957	GENERAL MOTORS CO	588.2
1957	GENERAL ELECTRIC CO	282
1957	FORD MOTOR CO	277.3
1957	USX CORP-CONSOLIDATED	271
1957	UNITED STATES STEEL CORP	271
1957	SEARS ROEBUCK & CO	209.1
1957	BETHLEHEM STEEL CORP	164.9
1957	EXXON MOBIL CORP	160
1957	CHRYSLER CORP	136.2
1957	CBS CORP -OLD	128.6
1957	ITT CORP	128
1957	GOODYEAR TIRE & RUBBER CO	101.4
1957	PENN CENTRAL CO	98.769
1957	SPERRY CORP	96.4
1957	BOEING CO	95
1957	PACIFIC BELL	93.078
1957	GENERAL DYNAMICS CORP	91.7
1957	CHIQUITA BRANDS INTL INC	90.2
1957	DU PONT (E I) DE NEMOURS	89.3
1957	FIRESTONE TIRE & RUBBER CO	88.3
1957	FOOT LOCKER INC	85.8
1957	RCA CORP	78
1957	MOBIL CORP	77.5
1957	UNION CARBIDE CORP	77
1957	ESMARK INC-OLD	71.9
1957	NAVISTAR INTERNATIONAL CORP	68.9
1957	REPUBLIC STEEL CORP	65.1
1957	UNITED TECHNOLOGIES CORP	61.7
1957	GULF CORP	61.1
1957	INTL BUSINESS MACHINES CORP	60.281
1957	UNIROYAL INC	60.1
1957	PENNEY (J C) CO	60
1957	SAFEWAY INC	57.4
1957	BURLINGTON INDUSTRIES INC	55
1957	ROCKWELL AUTOMATION	54.7
1957	ALCOA INC	54.6
1957	TEXACO INC	53.3
1957	CONTINENTAL GROUP INC	53.1
1957	PRIMERICA INC	50.8
1957	EASTMAN KODAK CO	50.3
1957	BENDIX CORP	50.2
1957	GTE CORP	50
1957	BICOASTAL CORP	50
1957	AMOCO CORP	49.7
1957	LOCKHEED MARTIN CORP	48.5
1957	INTL PAPER CO	48.3
1957	KRAFT GENERAL FOODS	46.3
1957	NCR CORP	45
1957	LTV STEEL CO INC	43.9
1957	GOODRICH CORP	42.3
1957	GRACE (W R) & CO	42.1
1957	ANACONDA CO	42
1957	SHELL OIL CO	40.5
1957	CHEVRON CORP	40.1
1957	VERIZON NEW ENGLAND INC	39.731
1957	CATERPILLAR INC	39.5
1957	TRANE INC	39.4
1957	KROGER CO	39.4
1957	OLIN CORP	39
1957	NEW VALLEY CORP	37.8
1957	ALLIS-CHALMERS ENERGY INC	35.8
1957	PPG INDUSTRIES INC	35.3
1957	HEXION INC	35.1
1957	SEARS HOLDINGS CORP	35
1957	FURNITURE BRANDS INTL INC	33.5
1957	OWENS-ILLINOIS INC	33.3
1957	UNISYS CORP	32.4
1957	HONEYWELL INC	31.3
1957	ALLIED STORES	31
1957	ASARCO INC	30.9
1957	ARMCO INC	30.6
1957	HONEYWELL INTERNATIONAL INC	30.1
1957	MAY DEPARTMENT STORES CO	30
1957	MERRITT CHAPMAN & SCOTT CORP	30
1957	PROCTER & GAMBLE CO	30
1957	STEVENS (J.P.) & CO	30
1957	BURNS INTL SERVICES CORP	29.9
1957	AMERICAN CYANAMID CO	29.5
1957	RYERSON HOLDING CORP	29.2
1957	RAYTHEON CO	28.3
1957	MONEYGRAM INTERNATIONAL INC	28.1
1957	AEROJET ROCKETDYNE HOLDINGS	28
1957	NABISCO INC	28
1957	PEPSIAMERICAS INC	27.989
1957	GRANT (W.T.) CO	27.8
1957	AVATEX CORP	27.4
1957	MCDONNELL DOUGLAS CORP	27.1
1957	REYNOLDS METALS CO	27
1957	KENNECOTT CORP	26.8
1957	CONOCOPHILLIPS	26.8
1957	U S WEST COMMUNICATIONS INC	26.7
1957	DOW CHEMICAL	26.6
1957	CURTISS-WRIGHT CORP	26.3
1957	BABCOCK & WILCOX CO-OLD	25.8
1957	NORTHROP GRUMMAN CORP	25.6
1957	NL INDUSTRIES	25.5
1957	AMERICAN STORES CO -OLD	25
1957	HILTON WORLDWIDE HOLDINGS	25
1957	MACY (R H) & CO	25
1957	CROWN ZELLERBACH	24.7
1957	COLGATE-PALMOLIVE CO	24.3
1957	PHARMACIA CORP	24.3
1957	DEERE & CO	22.1
1957	AMERICAN MOTORS CORP	22
1957	MURPHY (G.C.) CO	22
1957	PAN AM CORP	21.9
1957	VARITY CORP	21.5
1957	SUNOCO INC	21.3
1957	USM CORP	21.1
1957	AMERICAN AIRLINES GROUP INC	21
1957	CALERES INC	21
1957	GENERAL FOODS CORP	21
1957	UNITED CONTINENTAL HLDGS INC	20.6
1957	WEYERHAEUSER CO	20.4
1957	CERRO CORP	20.3
1957	CRANE CO	20.3
1957	KAISERTECH LTD	20.3
1957	NEWBERRY (J J) CO	20
1957	TRANSWORLD LIQUIDATING TRUST	19.9
1957	FLAGSTAR CORP	19.9
1957	AVCO CORP	19.7
1957	3M CO	19.6
1957	JOHNS MANVILLE CORP	19.4
1957	ST REGIS CORP	19.4
1957	TRW INC	19.4
1957	CAMPBELL SOUP CO	19.1
1957	MCDONOUGH CO	19.1
1957	REVLON GROUP INC	18.5
1957	ASSOCIATED DRY GOODS CORP	18.4
1957	DAN RIVER INC -OLD	17.9
1957	BEAM INC	17.6
1957	COMBUSTION ENGINEERING INC	17.6
1957	LOWENSTEIN (M.) CORP	17.6
1957	GENESCO INC	17.5
1957	KIMBERLY-CLARK CORP	17.4
1957	KRAFT HEINZ CO	17.1
1957	ATLANTIC RICHFIELD CO	16.8
1957	EASTERN AIR LINES	16.7
1957	WALGREENS BOOTS ALLIANCE INC	16.6
1957	TEXTRON INC	16
1957	FIRST NATIONAL STORES INC	15.6
1957	AMF INC	15.5
1957	ARMSTRONG HOLDINGS INC	15.5
1957	CONE MILLS CORP	15.5
1957	CBS INC	15.3
1957	FMC CORP	15.1
1957	WYETH	15
1957	MCGRAW-EDISON CO	15
1957	PULLMAN INC	15
1957	SHERWIN-WILLIAMS CO	14.9
1957	BUDD CO	14.3
1957	MARSHALL FIELD & CO	14.3
1957	GENERAL HOST CORP	14.1
1957	PHELPS DODGE CORP	14.1
1957	TIMKEN CO	13.8
1957	DRESSER INDUSTRIES INC	13.7
1957	KOPPERS CO	13.7
1957	STERLING DRUG INC	13.7
1957	COCA-COLA CO	13.6
1957	CARRIER CORP	13.4
1957	WHIRLPOOL CORP	13.4
1957	GENERAL MILLS INC	13.3
1957	JOHNSON & JOHNSON	13.2
1957	OTIS ELEVATOR CO	13.1
1957	SUNBEAM CORPORATION	13
1957	CORNING INC	13
1957	GRAND UNION CO -OLD	13
1957	AEROQUIP-VICKERS INC	12.6
1957	NORTON CO	12.6
1957	USG CORP	12.6
1957	CELANESE CORP-OLD	12.5
1957	NABISCO GROUP HOLDINGS CORP	12.2
1957	BEATRICE COS INC	12.1
1957	MOTOROLA SOLUTIONS INC	12
1957	PFIZER INC	12
1957	MEADWESTVACO CORP	12
1957	ROHR INC	11.9
1957	ANCHOR HOCKING CORP	11.6
1957	STANDARD OIL CO	11.6
1957	ACF INDUSTRIES HOLDING CORP	11.5
1957	HERCULES INC	11.5
1957	WEST POINT-PEPPERELL	11.5
1957	CARNATION CO	11.3
1957	CLUETT PEABODY & CO	11.2
1957	KAISER STEEL CORP	11.2
1957	AEROJET GENERAL CORP	11
1957	AMAX INC	11
1957	EASTERN ENTERPRISES	11
1957	MERCK & CO	10.8
1957	NABISCO BRANDS INC	10.8
1957	GRUMMAN CORP	10.7
1957	AMERICAN BAKERIES CO	10.5
1957	MILACRON INC	10.4
1957	PARKE DAVIS & CO	10.4
1957	SANTA FE PACIFIC CORP	10.25
1957	CASE (J I) CO	10.2
1957	K-H CORP	10.2
1957	COLLINS RADIO CO	10.1
1957	CONOCO INC-OLD	10.1
1958	AT&T CORP	602.8
1958	GENERAL MOTORS CO	520.9
1958	GENERAL ELECTRIC CO	249.7
1958	FORD MOTOR CO	229.8
1958	USX CORP-CONSOLIDATED	223.5
1958	UNITED STATES STEEL CORP	223.5
1958	SEARS ROEBUCK & CO	205.6
1958	EXXON MOBIL CORP	154
1958	BETHLEHEM STEEL CORP	140.5
1958	ITT CORP	130
1958	CBS CORP -OLD	114.7
1958	SPERRY CORP	100.6
1958	GOODYEAR TIRE & RUBBER CO	98.3
1958	CHRYSLER CORP	95.8
1958	BOEING CO	92.9
1958	GENERAL DYNAMICS CORP	92.9
1958	PENN CENTRAL CO	90.79
1958	PACIFIC BELL	87.174
1958	FOOT LOCKER INC	85.2
1958	FIRESTONE TIRE & RUBBER CO	84.2
1958	DU PONT (E I) DE NEMOURS	83.9
1958	CHIQUITA BRANDS INTL INC	79.4
1958	RCA CORP	78
1958	MOBIL CORP	75.2
1958	PENNEY (J C) CO	75.1
1958	UNION CARBIDE CORP	71.5
1958	ESMARK INC-OLD	64.3
1958	NAVISTAR INTERNATIONAL CORP	63.2
1958	INTL BUSINESS MACHINES CORP	61.159
1958	SAFEWAY INC	59.6
1958	UNIROYAL INC	59.4
1958	UNITED TECHNOLOGIES CORP	57.3
1958	GULF CORP	56
1958	ROCKWELL AUTOMATION	53.8
1958	LOCKHEED MARTIN CORP	53.6
1958	CONTINENTAL GROUP INC	53.3
1958	BURLINGTON INDUSTRIES INC	53
1958	TEXACO INC	52.5
1958	REPUBLIC STEEL CORP	51.6
1958	KRAFT GENERAL FOODS	50.5
1958	GTE CORP	50.1
1958	PRIMERICA INC	49.6
1958	BICOASTAL CORP	49
1958	INTL PAPER CO	47.1
1958	NCR CORP	47
1958	EASTMAN KODAK CO	46.9
1958	AMOCO CORP	46
1958	ALCOA INC	44.3
1958	BENDIX CORP	43.8
1958	MACY'S INC	43.1
1958	KROGER CO	40.5
1958	SEARS HOLDINGS CORP	40
1958	LTV STEEL CO INC	38.8
1958	GOODRICH CORP	38.7
1958	SHELL OIL CO	38.6
1958	CHEVRON CORP	38.4
1958	GRACE (W R) & CO	38.4
1958	RAYTHEON CO	38.2
1958	VERIZON NEW ENGLAND INC	38
1958	OLIN CORP	38
1958	TRANE INC	37.8
1958	ANACONDA CO	37.8
1958	ARMCO INC	37.8
1958	NEW VALLEY CORP	35.4
1958	HEXION INC	33.7
1958	FURNITURE BRANDS INTL INC	33.5
1958	AEROJET ROCKETDYNE HOLDINGS	33
1958	OWENS-ILLINOIS INC	32.6
1958	ALLIS-CHALMERS ENERGY INC	32.4
1958	PPG INDUSTRIES INC	32.4
1958	HONEYWELL INC	32.1
1958	UNISYS CORP	32
1958	CATERPILLAR INC	31.1
1958	ALLIED STORES	31
1958	STEVENS (J.P.) & CO	30.6
1958	BURNS INTL SERVICES CORP	30
1958	MERRITT CHAPMAN & SCOTT CORP	30
1958	PROCTER & GAMBLE CO	29.9
1958	GRANT (W.T.) CO	29.6
1958	HONEYWELL INTERNATIONAL INC	29
1958	AMERICAN CYANAMID CO	28.2
1958	ASARCO INC	28.2
1958	RYERSON HOLDING CORP	28.2
1958	NABISCO INC	28
1958	DOW CHEMICAL	27.1
1958	MONEYGRAM INTERNATIONAL INC	26.5
1958	TRW INC	25.9
1958	PEPSIAMERICAS INC	25.65
1958	CROWN ZELLERBACH	25.2
1958	MCDONNELL DOUGLAS CORP	25.2
1958	COLGATE-PALMOLIVE CO	25
1958	HILTON WORLDWIDE HOLDINGS	25
1958	MACY (R H) & CO	25
1958	U S WEST COMMUNICATIONS INC	25
1958	REYNOLDS METALS CO	25
1958	PHARMACIA CORP	24.5
1958	CONOCOPHILLIPS	24.5
1958	AMERICAN STORES CO -OLD	24.4
1958	VARITY CORP	23.8
1958	BESTFOODS	23.6
1958	AVATEX CORP	23.5
1958	DEERE & CO	23.429
1958	BABCOCK & WILCOX CO-OLD	23.1
1958	KENNECOTT CORP	23
1958	ST REGIS CORP	22.2
1958	MURPHY (G.C.) CO	22
1958	COMBUSTION ENGINEERING INC	21.7
1958	NL INDUSTRIES	21.7
1958	GENERAL FOODS CORP	21.6
1958	AMERICAN AIRLINES GROUP INC	21.5
1958	CURTISS-WRIGHT CORP	21.4
1958	PAN AM CORP	21.3
1958	CALERES INC	21
1958	CAMPBELL SOUP CO	20.9
1958	USM CORP	20.8
1958	WEYERHAEUSER CO	20.7
1958	SUNOCO INC	20.4
1958	UNITED CONTINENTAL HLDGS INC	20.4
1958	NEWBERRY (J J) CO	20
1958	REVLON GROUP INC	20
1958	TRANSWORLD LIQUIDATING TRUST	19.9
1958	FLAGSTAR CORP	19.9
1958	NORTHROP GRUMMAN CORP	19.7
1958	AVCO CORP	18.8
1958	ASSOCIATED DRY GOODS CORP	18.6
1958	CERRO CORP	18.6
1958	KAISERTECH LTD	18.4
1958	KIMBERLY-CLARK CORP	18.4
1958	JOHNS MANVILLE CORP	18.3
1958	3M CO	18.3
1958	DAN RIVER INC -OLD	17.9
1958	GENESCO INC	17.9
1958	CRANE CO	17.8
1958	MCDONOUGH CO	17.8
1958	AMERICAN MOTORS CORP	17.2
1958	AEROJET GENERAL CORP	17
1958	KRAFT HEINZ CO	17
1958	ATLANTIC RICHFIELD CO	16.2
1958	BUDD CO	16.2
1958	FMC CORP	16.1
1958	EASTERN AIR LINES	16
1958	TEXTRON INC	16
1958	WYETH	15.9
1958	LOWENSTEIN (M.) CORP	15.7
1958	FIRST NATIONAL STORES INC	15.3
1958	SHERWIN-WILLIAMS CO	15.3
1958	ARMSTRONG HOLDINGS INC	15.1
1958	CBS INC	15.1
1958	GRAND UNION CO -OLD	15
1958	PFIZER INC	15
1958	WALGREENS BOOTS ALLIANCE INC	15
1958	CONE MILLS CORP	14.8
1958	COCA-COLA CO	14.4
1958	MARSHALL FIELD & CO	14.3
1958	BEAM INC	14.2
1958	GENERAL HOST CORP	14.1
1958	MCGRAW-EDISON CO	14
1958	PULLMAN INC	14
1958	PHELPS DODGE CORP	13.9
1958	TIMKEN CO	13.8
1958	WHIRLPOOL CORP	13.8
1958	GENERAL MILLS INC	13.6
1958	STERLING DRUG INC	13.6
1958	ROHR INC	13.4
1958	JOHNSON & JOHNSON	13.2
1958	NABISCO GROUP HOLDINGS CORP	13.1
1958	BEATRICE COS INC	13
1958	CORNING INC	13
1958	ACF INDUSTRIES HOLDING CORP	12.9
1958	MEADWESTVACO CORP	12.9
1958	USG CORP	12.8
1958	AMF INC	12.7
1958	CELANESE CORP-OLD	12.6
1958	NORTON CO	12.6
1958	CARRIER CORP	12.5
1958	OTIS ELEVATOR CO	12.4
1958	SUNBEAM CORPORATION	12.2
1958	MOTOROLA SOLUTIONS INC	12
1958	ANCHOR HOCKING CORP	11.9
1958	CARNATION CO	11.5
1958	DRESSER INDUSTRIES INC	11.5
1958	AEROQUIP-VICKERS INC	11.5
1958	MERCK & CO	11.5
1958	WEST POINT-PEPPERELL	11.5
1958	K-H CORP	11.2
1958	STANDARD OIL CO	11.1
1958	CLUETT PEABODY & CO	10.9
1958	GRUMMAN CORP	10.9
1958	MEAD CORP	10.9
1958	NABISCO BRANDS INC	10.9
1958	DART INDUSTRIES	10.8
1958	KOPPERS CO	10.8
1958	HERCULES INC	10.7
1958	NEW YORK SHIPBUILDING CORP	10.6
1958	PARKE DAVIS & CO	10.6
1958	CASE (J I) CO	10.4
1958	AMERICAN BAKERIES CO	10.3
1958	QUAKER OATS CO	10.2
1958	CURTIS PUBLISHING CO	10
1958	DANA HOLDING CORP	10
1959	AT&T CORP	594.2
1959	GENERAL MOTORS CO	557.2
1959	FORD MOTOR CO	251.5
1959	GENERAL ELECTRIC CO	246.8
1959	SEARS ROEBUCK & CO	203.7
1959	USX CORP-CONSOLIDATED	200.3
1959	UNITED STATES STEEL CORP	200.3
1959	EXXON MOBIL CORP	146
1959	GREAT ATLANTIC & PAC TEA CO	145.5
1959	ITT CORP	136
1959	BETHLEHEM STEEL CORP	126.9
1959	CBS CORP -OLD	112.7
1959	SPERRY CORP	108.4
1959	NAVISTAR INTERNATIONAL CORP	108
1959	GENERAL DYNAMICS CORP	103.6
1959	CHRYSLER CORP	102.3
1959	GOODYEAR TIRE & RUBBER CO	101
1959	BICOASTAL CORP	95
1959	DU PONT (E I) DE NEMOURS	93.4
1959	BOEING CO	90.3
1959	RCA CORP	86.8
1959	FOOT LOCKER INC	86.6
1959	GTE CORP	86
1959	FIRESTONE TIRE & RUBBER CO	85
1959	PENN CENTRAL CO	82.692
1959	PACIFIC BELL	82.414
1959	PENNEY (J C) CO	80.4
1959	CHIQUITA BRANDS INTL INC	75.8
1959	UNION CARBIDE CORP	74
1959	MOBIL CORP	72.1
1959	INTL BUSINESS MACHINES CORP	65.646
1959	REPUBLIC STEEL CORP	64.2
1959	ROCKWELL AUTOMATION	64.2
1959	SAFEWAY INC	63.1
1959	UNIROYAL INC	61.1
1959	ESMARK INC-OLD	60.1
1959	BURLINGTON INDUSTRIES INC	58
1959	LOCKHEED MARTIN CORP	57.5
1959	UNITED TECHNOLOGIES CORP	57.4
1959	TEXACO INC	53.5
1959	BENDIX CORP	51.8
1959	GULF CORP	50.7
1959	CONTINENTAL GROUP INC	50.3
1959	INTL PAPER CO	49.7
1959	PRIMERICA INC	49.2
1959	NCR CORP	49
1959	KRAFT GENERAL FOODS	48.8
1959	ALCOA INC	47.4
1959	EASTMAN KODAK CO	46.2
1959	AMOCO CORP	43.6
1959	CATERPILLAR INC	42.1
1959	RAYTHEON CO	41.4
1959	GRACE (W R) & CO	41
1959	GOODRICH CORP	40.4
1959	KROGER CO	40.2
1959	ARMCO INC	40.1
1959	SEARS HOLDINGS CORP	40
1959	MAY DEPARTMENT STORES CO	40
1959	MACY'S INC	39.3
1959	AEROJET ROCKETDYNE HOLDINGS	39
1959	CHEVRON CORP	38.4
1959	SHELL OIL CO	38.2
1959	OLIN CORP	38
1959	ANACONDA CO	37.9
1959	TRANE INC	37.1
1959	HONEYWELL INC	36.2
1959	ALLIS-CHALMERS ENERGY INC	36.1
1959	VERIZON NEW ENGLAND INC	36
1959	LTV STEEL CO INC	35.6
1959	UNISYS CORP	35.5
1959	NEW VALLEY CORP	34.9
1959	PPG INDUSTRIES INC	34.5
1959	OWENS-ILLINOIS INC	33.7
1959	FURNITURE BRANDS INTL INC	33.5
1959	GRANT (W.T.) CO	33.2
1959	HEXION INC	32.2
1959	MERRITT CHAPMAN & SCOTT CORP	32.1
1959	STEVENS (J.P.) & CO	31.8
1959	ALLIED STORES	31
1959	PROCTER & GAMBLE CO	31
1959	RYERSON HOLDING CORP	30.7
1959	BURNS INTL SERVICES CORP	30.6
1959	HONEYWELL INTERNATIONAL INC	30.3
1959	VARITY CORP	30
1959	DOW CHEMICAL	29.1
1959	AMERICAN CYANAMID CO	28.5
1959	NABISCO INC	28
1959	TRW INC	27.5
1959	DEERE & CO	27.286
1959	KENNECOTT CORP	27.2
1959	HILTON WORLDWIDE HOLDINGS	27
1959	AVATEX CORP	26.4
1959	COLGATE-PALMOLIVE CO	26
1959	PHARMACIA CORP	26
1959	U S WEST COMMUNICATIONS INC	25.844
1959	ASARCO INC	25.8
1959	AMERICAN MOTORS CORP	25.4
1959	CROWN ZELLERBACH	25.4
1959	ST REGIS CORP	25.4
1959	3M CO	25.2
1959	MACY (R H) & CO	25
1959	REYNOLDS METALS CO	25
1959	MONEYGRAM INTERNATIONAL INC	24.8
1959	CONOCOPHILLIPS	24.6
1959	AMERICAN STORES CO -OLD	24.5
1959	AMERICAN AIRLINES GROUP INC	24
1959	AEROJET GENERAL CORP	24
1959	BESTFOODS	24
1959	CALERES INC	23.7
1959	MCDONNELL DOUGLAS CORP	23.7
1959	PEPSIAMERICAS INC	23.442
1959	REVLON GROUP INC	23
1959	WEYERHAEUSER CO	22.8
1959	PAN AM CORP	22.5
1959	GENERAL FOODS CORP	22
1959	USM CORP	21.3
1959	TEXTRON INC	21
1959	UNITED CONTINENTAL HLDGS INC	20.7
1959	TIMKEN CO	20.6
1959	KAISERTECH LTD	20.5
1959	NL INDUSTRIES	20.5
1959	BABCOCK & WILCOX CO-OLD	20
1959	JOHNS MANVILLE CORP	20
1959	NEWBERRY (J J) CO	20
1959	SUNOCO INC	19.9
1959	CERRO CORP	19.6
1959	MURPHY (G.C.) CO	19.2
1959	TRANSWORLD LIQUIDATING TRUST	19.192
1959	FLAGSTAR CORP	19.192
1959	AVCO CORP	19
1959	CURTISS-WRIGHT CORP	18.9
1959	NORTHROP GRUMMAN CORP	18.8
1959	CAMPBELL SOUP CO	18.5
1959	KIMBERLY-CLARK CORP	18.5
1959	BUDD CO	18.4
1959	ASSOCIATED DRY GOODS CORP	18
1959	GENESCO INC	18
1959	CITICORP	17.858
1959	CITICORP	17.858
1959	EASTERN AIR LINES	17.8
1959	COMBUSTION ENGINEERING INC	17.7
1959	PFIZER INC	17.5
1959	MCDONOUGH CO	17.4
1959	WYETH	17.2
1959	KRAFT HEINZ CO	17
1959	ROHR INC	16.2
1959	ARMSTRONG HOLDINGS INC	16
1959	MCGRAW-EDISON CO	16
1959	CRANE CO	15.5
1959	FIRST NATIONAL STORES INC	15.5
1959	SHERWIN-WILLIAMS CO	15.5
1959	WALGREENS BOOTS ALLIANCE INC	15.5
1959	ATLANTIC RICHFIELD CO	15.4
1959	FMC CORP	15.3
1959	CBS INC	15.1
1959	AMERICAN BROADCASTING	15
1959	DAN RIVER INC -OLD	15
1959	GRAND UNION CO -OLD	15
1959	LOWENSTEIN (M.) CORP	15
1959	MOTOROLA SOLUTIONS INC	15
1959	TEXAS INSTRUMENTS INC	14.7
1959	CHASE MANHATTAN CORP -OLD	14.6
1959	CHASE MANHATTAN CORP -OLD	14.6
1959	COCA-COLA CO	14.6
1959	SUNBEAM CORPORATION	14.4
1959	MARSHALL FIELD & CO	14.4
1959	FIRST INTERSTATE BNCP	14.371
1959	FIRST INTERSTATE BNCP	14.371
1959	BEAM INC	14.2
1959	STERLING DRUG INC	14.2
1959	PHELPS DODGE CORP	14.1
1959	NABISCO GROUP HOLDINGS CORP	14.1
1959	USG CORP	14.1
1959	CONE MILLS CORP	14
1959	PULLMAN INC	13.9
1959	GENERAL MILLS INC	13.8
1959	JOHNSON & JOHNSON	13.8
1959	BEATRICE COS INC	13.6
1959	AMF INC	13.5
1959	GENERAL HOST CORP	13.5
1959	NORTON CO	13.4
1959	CELANESE CORP-OLD	13.3
1959	WHIRLPOOL CORP	13.3
1959	ACF INDUSTRIES HOLDING CORP	13.2
1959	OTIS ELEVATOR CO	13.2
1959	CORNING INC	13
1959	DIAMOND INTERNATIONAL CORP	13
1959	MEADWESTVACO CORP	12.8
1959	AEROQUIP-VICKERS INC	12.7
1959	ANCHOR HOCKING CORP	12.4
1959	CARRIER CORP	12.4
1959	DRESSER INDUSTRIES INC	12.4
1959	LITTON INDUSTRIES INC	12.4
1959	KOPPERS CO	12.3
1959	MEAD CORP	12.3
1959	DART INDUSTRIES	12
1959	GRUMMAN CORP	11.8
1959	MERCK & CO	11.6
1959	KAISER STEEL CORP	11.5
[truncated: 11,201 more rows]
